# Supplementary material for: Comprehensive Characterization of Bihormonal Cells and Endocrine Cell Lineages in Mammalian Pancreatic Islets
Source: Adv Sci (Weinh). 2025 May 29;12(30):e16326. doi: 10.1002/advs.202416326 (PMC12376548; doi:10.1002/advs.202416326)
Supplement: Supplementary file 2 — Supplemental TableS1 [file ADVS-12-e16326-s004.xlsx]

## Sheet: P60GcgPpy
Table S1: Metadata for single cells included in Smart-seq3 scRNA-seq experiments, including sample origin, and cell type annotation.
Cell information for cells from P60 α-cells, PP-cells and Gcg+Ppy+ bihormonal cells.
CellName	Stage	CellSource	CellType	Replicate	alpha_SimilarityScore	PP_SimilarityScore
P60_alpha_1	P60	alpha	alpha	rep1	0.752468	0.12061
P60_alpha_10	P60	alpha	alpha	rep1	0.672289	0.0872753
P60_alpha_11	P60	alpha	alpha	rep1	0.69698	0.189621
P60_alpha_12	P60	alpha	alpha	rep1	0.786574	0.198428
P60_alpha_13	P60	alpha	alpha	rep1	0.673609	0.16486
P60_alpha_14	P60	alpha	alpha	rep1	0.718395	0.0412625
P60_alpha_15	P60	alpha	alpha	rep1	0.737442	0.171884
P60_alpha_16	P60	alpha	alpha	rep1	0.656211	0.178009
P60_alpha_17	P60	alpha	alpha	rep1	0.674925	0.172163
P60_alpha_18	P60	alpha	alpha	rep1	0.632328	0.155332
P60_alpha_19	P60	alpha	alpha	rep1	0.669564	0.118953
P60_alpha_2	P60	alpha	alpha	rep1	0.692167	0.113151
P60_alpha_20	P60	alpha	alpha	rep1	0.725279	0.21813
P60_alpha_21	P60	alpha	alpha	rep1	0.588593	0.0256646
P60_alpha_22	P60	alpha	alpha	rep1	0.624796	0.244956
P60_alpha_23	P60	alpha	alpha	rep1	0.66057	0.202434
P60_alpha_24	P60	alpha	alpha	rep1	0.765679	0.130189
P60_alpha_25	P60	alpha	alpha	rep1	0.604626	0.135921
P60_alpha_26	P60	alpha	alpha	rep1	0.660689	0.207138
P60_alpha_27	P60	alpha	alpha	rep1	0.687539	0.1554
P60_alpha_28	P60	alpha	alpha	rep1	0.679293	0.157778
P60_alpha_29	P60	alpha	alpha	rep1	0.711882	0.201685
P60_alpha_3	P60	alpha	alpha	rep1	0.702994	0.106101
P60_alpha_30	P60	alpha	alpha	rep1	0.706204	0.239523
P60_alpha_31	P60	alpha	alpha	rep1	0.67824	0.170597
P60_alpha_32	P60	alpha	alpha	rep1	0.729202	0.118209
P60_alpha_33	P60	alpha	alpha	rep1	0.64396	0.281691
P60_alpha_34	P60	alpha	alpha	rep2	0.735679	0.129562
P60_alpha_35	P60	alpha	alpha	rep2	0.674816	0.249891
P60_alpha_36	P60	alpha	alpha	rep2	0.750095	0.0778424
P60_alpha_37	P60	alpha	alpha	rep2	0.732095	0.0821383
P60_alpha_38	P60	alpha	alpha	rep2	0.740118	0.0806013
P60_alpha_39	P60	alpha	alpha	rep2	0.727066	0.140838
P60_alpha_4	P60	alpha	alpha	rep1	0.718806	0.18736
P60_alpha_40	P60	alpha	alpha	rep2	0.736426	-0.00919372
P60_alpha_41	P60	alpha	alpha	rep2	0.703077	0.133237
P60_alpha_42	P60	alpha	alpha	rep2	0.743611	0.221668
P60_alpha_43	P60	alpha	alpha	rep2	0.767123	0.127198
P60_alpha_44	P60	alpha	alpha	rep2	0.733796	-0.0168497
P60_alpha_45	P60	alpha	alpha	rep2	0.720453	0.095633
P60_alpha_46	P60	alpha	alpha	rep2	0.74897	0.121455
P60_alpha_47	P60	alpha	alpha	rep2	0.81044	0.13463
P60_alpha_48	P60	alpha	alpha	rep2	0.749252	0.108293
P60_alpha_49	P60	alpha	alpha	rep2	0.75942	0.0431791
P60_alpha_5	P60	alpha	alpha	rep1	0.738205	0.0422549
P60_alpha_50	P60	alpha	alpha	rep2	0.708123	0.0709812
P60_alpha_51	P60	alpha	alpha	rep2	0.704914	0.119611
P60_alpha_52	P60	alpha	alpha	rep2	0.675197	0.078527
P60_alpha_53	P60	alpha	alpha	rep2	0.621846	0.0414932
P60_alpha_54	P60	alpha	alpha	rep2	0.627985	0.342636
P60_alpha_55	P60	alpha	alpha	rep2	0.653627	0.273548
P60_alpha_56	P60	alpha	alpha	rep2	0.741387	0.0514451
P60_alpha_57	P60	alpha	alpha	rep2	0.664711	0.164437
P60_alpha_58	P60	alpha	alpha	rep2	0.711772	0.0572422
P60_alpha_59	P60	alpha	alpha	rep2	0.702889	0.181168
P60_alpha_6	P60	alpha	alpha	rep1	0.704815	0.20297
P60_alpha_60	P60	alpha	alpha	rep2	0.682904	0.139864
P60_alpha_61	P60	alpha	alpha	rep2	0.821517	0.133444
P60_alpha_62	P60	alpha	alpha	rep2	0.676286	0.130388
P60_alpha_63	P60	alpha	alpha	rep2	0.714336	0.130127
P60_alpha_64	P60	alpha	alpha	rep2	0.707154	0.0681235
P60_alpha_65	P60	alpha	alpha	rep2	0.721776	0.168128
P60_alpha_66	P60	alpha	alpha	rep2	0.750246	0.0732324
P60_alpha_67	P60	alpha	alpha	rep2	0.771734	0.044257
P60_alpha_68	P60	alpha	alpha	rep2	0.748003	0.022541
P60_alpha_69	P60	alpha	alpha	rep3	0.571989	0.168506
P60_alpha_7	P60	alpha	alpha	rep1	0.690947	0.313818
P60_alpha_70	P60	alpha	alpha	rep3	0.618945	0.180387
P60_alpha_71	P60	alpha	alpha	rep3	0.568711	0.190303
P60_alpha_72	P60	alpha	alpha	rep3	0.535382	0.107442
P60_alpha_73	P60	alpha	alpha	rep3	0.569067	0.168299
P60_alpha_74	P60	alpha	alpha	rep3	0.692419	0.267133
P60_alpha_75	P60	alpha	alpha	rep3	0.523905	0.198201
P60_alpha_76	P60	alpha	alpha	rep3	0.56051	0.0735839
P60_alpha_77	P60	alpha	alpha	rep3	0.525817	0.26248
P60_alpha_78	P60	alpha	alpha	rep3	0.50285	0.144563
P60_alpha_79	P60	alpha	alpha	rep3	0.577493	0.0784448
P60_alpha_8	P60	alpha	alpha	rep1	0.715903	0.17815
P60_alpha_80	P60	alpha	alpha	rep3	0.561762	0.0515991
P60_alpha_81	P60	alpha	alpha	rep3	0.542734	0.167299
P60_alpha_82	P60	alpha	alpha	rep3	0.574909	0.195188
P60_alpha_83	P60	alpha	alpha	rep3	0.555326	0.317341
P60_alpha_84	P60	alpha	alpha	rep3	0.508441	0.187746
P60_alpha_85	P60	alpha	alpha	rep3	0.548097	0.158166
P60_alpha_86	P60	alpha	alpha	rep3	0.534172	0.177647
P60_alpha_9	P60	alpha	alpha	rep1	0.705461	0.0383611
P60_GcgPpy_Bihormonal_1	P60	P60_GcgPpy_Bihormonal	P60_GcgPpy_Bihormonal_PP	rep1	0.389028	0.590647
P60_GcgPpy_Bihormonal_10	P60	P60_GcgPpy_Bihormonal	P60_GcgPpy_Bihormonal_PP	rep1	0.319293	0.546234
P60_GcgPpy_Bihormonal_100	P60	P60_GcgPpy_Bihormonal	P60_GcgPpy_Bihormonal_alpha	rep3	0.486673	0.293077
P60_GcgPpy_Bihormonal_101	P60	P60_GcgPpy_Bihormonal	P60_GcgPpy_Bihormonal_alpha	rep3	0.518443	0.180083
P60_GcgPpy_Bihormonal_102	P60	P60_GcgPpy_Bihormonal	P60_GcgPpy_Bihormonal_alpha	rep3	0.564189	0.175509
P60_GcgPpy_Bihormonal_103	P60	P60_GcgPpy_Bihormonal	P60_GcgPpy_Bihormonal_alpha	rep3	0.433024	0.393248
P60_GcgPpy_Bihormonal_104	P60	P60_GcgPpy_Bihormonal	P60_GcgPpy_Bihormonal_alpha	rep3	0.631658	0.0601194
P60_GcgPpy_Bihormonal_105	P60	P60_GcgPpy_Bihormonal	P60_GcgPpy_Bihormonal_alpha	rep3	0.58313	0.252315
P60_GcgPpy_Bihormonal_106	P60	P60_GcgPpy_Bihormonal	P60_GcgPpy_Bihormonal_alpha	rep3	0.588132	0.362544
P60_GcgPpy_Bihormonal_107	P60	P60_GcgPpy_Bihormonal	P60_GcgPpy_Bihormonal_alpha	rep3	0.458493	0.242508
P60_GcgPpy_Bihormonal_108	P60	P60_GcgPpy_Bihormonal	P60_GcgPpy_Bihormonal_alpha	rep3	0.543028	0.119407
P60_GcgPpy_Bihormonal_109	P60	P60_GcgPpy_Bihormonal	P60_GcgPpy_Bihormonal_alpha	rep3	0.467847	0.287637
P60_GcgPpy_Bihormonal_11	P60	P60_GcgPpy_Bihormonal	P60_GcgPpy_Bihormonal_alpha	rep1	0.534228	0.41817
P60_GcgPpy_Bihormonal_110	P60	P60_GcgPpy_Bihormonal	P60_GcgPpy_Bihormonal_alpha	rep3	0.553504	0.290811
P60_GcgPpy_Bihormonal_111	P60	P60_GcgPpy_Bihormonal	P60_GcgPpy_Bihormonal_alpha	rep3	0.546373	0.181788
P60_GcgPpy_Bihormonal_112	P60	P60_GcgPpy_Bihormonal	P60_GcgPpy_Bihormonal_alpha	rep3	0.558036	0.289613
P60_GcgPpy_Bihormonal_113	P60	P60_GcgPpy_Bihormonal	P60_GcgPpy_Bihormonal_alpha	rep3	0.563304	0.343191
P60_GcgPpy_Bihormonal_114	P60	P60_GcgPpy_Bihormonal	P60_GcgPpy_Bihormonal_alpha	rep3	0.606051	0.197995
P60_GcgPpy_Bihormonal_115	P60	P60_GcgPpy_Bihormonal	P60_GcgPpy_Bihormonal_alpha	rep3	0.560466	0.291766
P60_GcgPpy_Bihormonal_116	P60	P60_GcgPpy_Bihormonal	P60_GcgPpy_Bihormonal_alpha	rep3	0.645158	0.284051
P60_GcgPpy_Bihormonal_117	P60	P60_GcgPpy_Bihormonal	P60_GcgPpy_Bihormonal_alpha	rep4	0.522877	0.382088
P60_GcgPpy_Bihormonal_118	P60	P60_GcgPpy_Bihormonal	P60_GcgPpy_Bihormonal_PP	rep4	0.30464	0.595255
P60_GcgPpy_Bihormonal_119	P60	P60_GcgPpy_Bihormonal	P60_GcgPpy_Bihormonal_PP	rep4	0.465531	0.552248
P60_GcgPpy_Bihormonal_12	P60	P60_GcgPpy_Bihormonal	P60_GcgPpy_Bihormonal_PP	rep1	0.374088	0.449815
P60_GcgPpy_Bihormonal_120	P60	P60_GcgPpy_Bihormonal	P60_GcgPpy_Bihormonal_alpha	rep4	0.456307	0.294555
P60_GcgPpy_Bihormonal_121	P60	P60_GcgPpy_Bihormonal	P60_GcgPpy_Bihormonal_alpha	rep4	0.484345	0.416128
P60_GcgPpy_Bihormonal_122	P60	P60_GcgPpy_Bihormonal	P60_GcgPpy_Bihormonal_alpha	rep4	0.532303	0.387616
P60_GcgPpy_Bihormonal_123	P60	P60_GcgPpy_Bihormonal	P60_GcgPpy_Bihormonal_PP	rep4	0.296533	0.592807
P60_GcgPpy_Bihormonal_124	P60	P60_GcgPpy_Bihormonal	P60_GcgPpy_Bihormonal_alpha	rep4	0.513927	0.351638
P60_GcgPpy_Bihormonal_125	P60	P60_GcgPpy_Bihormonal	P60_GcgPpy_Bihormonal_PP	rep4	0.425396	0.529708
P60_GcgPpy_Bihormonal_126	P60	P60_GcgPpy_Bihormonal	P60_GcgPpy_Bihormonal_alpha	rep4	0.42012	0.313261
P60_GcgPpy_Bihormonal_127	P60	P60_GcgPpy_Bihormonal	P60_GcgPpy_Bihormonal_alpha	rep4	0.514371	0.361109
P60_GcgPpy_Bihormonal_128	P60	P60_GcgPpy_Bihormonal	P60_GcgPpy_Bihormonal_alpha	rep4	0.554565	0.361425
P60_GcgPpy_Bihormonal_129	P60	P60_GcgPpy_Bihormonal	P60_GcgPpy_Bihormonal_PP	rep4	0.424682	0.521006
P60_GcgPpy_Bihormonal_13	P60	P60_GcgPpy_Bihormonal	P60_GcgPpy_Bihormonal_alpha	rep1	0.56219	0.334523
P60_GcgPpy_Bihormonal_130	P60	P60_GcgPpy_Bihormonal	P60_GcgPpy_Bihormonal_PP	rep4	0.373213	0.466544
P60_GcgPpy_Bihormonal_131	P60	P60_GcgPpy_Bihormonal	P60_GcgPpy_Bihormonal_PP	rep4	0.49382	0.497168
P60_GcgPpy_Bihormonal_132	P60	P60_GcgPpy_Bihormonal	P60_GcgPpy_Bihormonal_PP	rep4	0.359054	0.536043
P60_GcgPpy_Bihormonal_133	P60	P60_GcgPpy_Bihormonal	P60_GcgPpy_Bihormonal_alpha	rep4	0.48881	0.381303
P60_GcgPpy_Bihormonal_134	P60	P60_GcgPpy_Bihormonal	P60_GcgPpy_Bihormonal_alpha	rep4	0.563721	0.368977
P60_GcgPpy_Bihormonal_135	P60	P60_GcgPpy_Bihormonal	P60_GcgPpy_Bihormonal_alpha	rep4	0.57782	0.336262
P60_GcgPpy_Bihormonal_136	P60	P60_GcgPpy_Bihormonal	P60_GcgPpy_Bihormonal_alpha	rep4	0.453591	0.305367
P60_GcgPpy_Bihormonal_137	P60	P60_GcgPpy_Bihormonal	P60_GcgPpy_Bihormonal_PP	rep4	0.435538	0.526139
P60_GcgPpy_Bihormonal_138	P60	P60_GcgPpy_Bihormonal	P60_GcgPpy_Bihormonal_PP	rep4	0.388652	0.556225
P60_GcgPpy_Bihormonal_139	P60	P60_GcgPpy_Bihormonal	P60_GcgPpy_Bihormonal_alpha	rep4	0.539698	0.291457
P60_GcgPpy_Bihormonal_14	P60	P60_GcgPpy_Bihormonal	P60_GcgPpy_Bihormonal_alpha	rep1	0.590799	0.256995
P60_GcgPpy_Bihormonal_140	P60	P60_GcgPpy_Bihormonal	P60_GcgPpy_Bihormonal_PP	rep4	0.391096	0.473254
P60_GcgPpy_Bihormonal_141	P60	P60_GcgPpy_Bihormonal	P60_GcgPpy_Bihormonal_PP	rep4	0.367455	0.438081
P60_GcgPpy_Bihormonal_142	P60	P60_GcgPpy_Bihormonal	P60_GcgPpy_Bihormonal_alpha	rep4	0.696367	0.327695
P60_GcgPpy_Bihormonal_143	P60	P60_GcgPpy_Bihormonal	P60_GcgPpy_Bihormonal_PP	rep4	0.352049	0.379218
P60_GcgPpy_Bihormonal_144	P60	P60_GcgPpy_Bihormonal	P60_GcgPpy_Bihormonal_alpha	rep4	0.475566	0.406241
P60_GcgPpy_Bihormonal_145	P60	P60_GcgPpy_Bihormonal	P60_GcgPpy_Bihormonal_PP	rep4	0.413863	0.564989
P60_GcgPpy_Bihormonal_146	P60	P60_GcgPpy_Bihormonal	P60_GcgPpy_Bihormonal_PP	rep4	0.438766	0.443712
P60_GcgPpy_Bihormonal_147	P60	P60_GcgPpy_Bihormonal	P60_GcgPpy_Bihormonal_PP	rep4	0.425594	0.532817
P60_GcgPpy_Bihormonal_148	P60	P60_GcgPpy_Bihormonal	P60_GcgPpy_Bihormonal_alpha	rep4	0.485448	0.418628
P60_GcgPpy_Bihormonal_149	P60	P60_GcgPpy_Bihormonal	P60_GcgPpy_Bihormonal_alpha	rep4	0.511468	0.286955
P60_GcgPpy_Bihormonal_15	P60	P60_GcgPpy_Bihormonal	P60_GcgPpy_Bihormonal_alpha	rep1	0.438465	0.373343
P60_GcgPpy_Bihormonal_150	P60	P60_GcgPpy_Bihormonal	P60_GcgPpy_Bihormonal_PP	rep4	0.314908	0.469139
P60_GcgPpy_Bihormonal_151	P60	P60_GcgPpy_Bihormonal	P60_GcgPpy_Bihormonal_alpha	rep4	0.466835	0.212173
P60_GcgPpy_Bihormonal_152	P60	P60_GcgPpy_Bihormonal	P60_GcgPpy_Bihormonal_alpha	rep4	0.450439	0.33249
P60_GcgPpy_Bihormonal_153	P60	P60_GcgPpy_Bihormonal	P60_GcgPpy_Bihormonal_PP	rep4	0.367664	0.396457
P60_GcgPpy_Bihormonal_154	P60	P60_GcgPpy_Bihormonal	P60_GcgPpy_Bihormonal_alpha	rep4	0.604862	0.397198
P60_GcgPpy_Bihormonal_155	P60	P60_GcgPpy_Bihormonal	P60_GcgPpy_Bihormonal_PP	rep4	0.308343	0.402604
P60_GcgPpy_Bihormonal_156	P60	P60_GcgPpy_Bihormonal	P60_GcgPpy_Bihormonal_PP	rep4	0.362942	0.438585
P60_GcgPpy_Bihormonal_157	P60	P60_GcgPpy_Bihormonal	P60_GcgPpy_Bihormonal_alpha	rep4	0.589318	0.358896
P60_GcgPpy_Bihormonal_158	P60	P60_GcgPpy_Bihormonal	P60_GcgPpy_Bihormonal_PP	rep4	0.287264	0.488547
P60_GcgPpy_Bihormonal_159	P60	P60_GcgPpy_Bihormonal	P60_GcgPpy_Bihormonal_alpha	rep4	0.501063	0.289041
P60_GcgPpy_Bihormonal_16	P60	P60_GcgPpy_Bihormonal	P60_GcgPpy_Bihormonal_PP	rep1	0.32036	0.47733
P60_GcgPpy_Bihormonal_160	P60	P60_GcgPpy_Bihormonal	P60_GcgPpy_Bihormonal_alpha	rep4	0.409607	0.320479
P60_GcgPpy_Bihormonal_161	P60	P60_GcgPpy_Bihormonal	P60_GcgPpy_Bihormonal_alpha	rep4	0.432725	0.227459
P60_GcgPpy_Bihormonal_162	P60	P60_GcgPpy_Bihormonal	P60_GcgPpy_Bihormonal_alpha	rep4	0.476158	0.441271
P60_GcgPpy_Bihormonal_163	P60	P60_GcgPpy_Bihormonal	P60_GcgPpy_Bihormonal_alpha	rep4	0.484724	0.291125
P60_GcgPpy_Bihormonal_164	P60	P60_GcgPpy_Bihormonal	P60_GcgPpy_Bihormonal_alpha	rep4	0.595682	0.292166
P60_GcgPpy_Bihormonal_165	P60	P60_GcgPpy_Bihormonal	P60_GcgPpy_Bihormonal_alpha	rep4	0.560753	0.287908
P60_GcgPpy_Bihormonal_166	P60	P60_GcgPpy_Bihormonal	P60_GcgPpy_Bihormonal_alpha	rep4	0.544795	0.29986
P60_GcgPpy_Bihormonal_167	P60	P60_GcgPpy_Bihormonal	P60_GcgPpy_Bihormonal_PP	rep4	0.325468	0.490441
P60_GcgPpy_Bihormonal_168	P60	P60_GcgPpy_Bihormonal	P60_GcgPpy_Bihormonal_alpha	rep4	0.531364	0.419995
P60_GcgPpy_Bihormonal_169	P60	P60_GcgPpy_Bihormonal	P60_GcgPpy_Bihormonal_PP	rep4	0.294166	0.508463
P60_GcgPpy_Bihormonal_17	P60	P60_GcgPpy_Bihormonal	P60_GcgPpy_Bihormonal_alpha	rep1	0.658504	0.236685
P60_GcgPpy_Bihormonal_170	P60	P60_GcgPpy_Bihormonal	P60_GcgPpy_Bihormonal_PP	rep4	0.368378	0.522006
P60_GcgPpy_Bihormonal_18	P60	P60_GcgPpy_Bihormonal	P60_GcgPpy_Bihormonal_alpha	rep1	0.547439	0.441536
P60_GcgPpy_Bihormonal_19	P60	P60_GcgPpy_Bihormonal	P60_GcgPpy_Bihormonal_alpha	rep1	0.486035	0.316538
P60_GcgPpy_Bihormonal_2	P60	P60_GcgPpy_Bihormonal	P60_GcgPpy_Bihormonal_alpha	rep1	0.550515	0.458517
P60_GcgPpy_Bihormonal_20	P60	P60_GcgPpy_Bihormonal	P60_GcgPpy_Bihormonal_PP	rep1	0.39721	0.408499
P60_GcgPpy_Bihormonal_21	P60	P60_GcgPpy_Bihormonal	P60_GcgPpy_Bihormonal_alpha	rep1	0.396628	0.361347
P60_GcgPpy_Bihormonal_22	P60	P60_GcgPpy_Bihormonal	P60_GcgPpy_Bihormonal_alpha	rep1	0.566675	0.295708
P60_GcgPpy_Bihormonal_23	P60	P60_GcgPpy_Bihormonal	P60_GcgPpy_Bihormonal_alpha	rep1	0.579257	0.354402
P60_GcgPpy_Bihormonal_24	P60	P60_GcgPpy_Bihormonal	P60_GcgPpy_Bihormonal_alpha	rep1	0.490082	0.345916
P60_GcgPpy_Bihormonal_25	P60	P60_GcgPpy_Bihormonal	P60_GcgPpy_Bihormonal_alpha	rep1	0.488678	0.446396
P60_GcgPpy_Bihormonal_26	P60	P60_GcgPpy_Bihormonal	P60_GcgPpy_Bihormonal_alpha	rep1	0.505796	0.313199
P60_GcgPpy_Bihormonal_27	P60	P60_GcgPpy_Bihormonal	P60_GcgPpy_Bihormonal_PP	rep1	0.440807	0.538041
P60_GcgPpy_Bihormonal_28	P60	P60_GcgPpy_Bihormonal	P60_GcgPpy_Bihormonal_alpha	rep1	0.525142	0.244716
P60_GcgPpy_Bihormonal_29	P60	P60_GcgPpy_Bihormonal	P60_GcgPpy_Bihormonal_alpha	rep1	0.611434	0.423978
P60_GcgPpy_Bihormonal_3	P60	P60_GcgPpy_Bihormonal	P60_GcgPpy_Bihormonal_alpha	rep1	0.466827	0.336033
P60_GcgPpy_Bihormonal_30	P60	P60_GcgPpy_Bihormonal	P60_GcgPpy_Bihormonal_alpha	rep1	0.567494	0.258359
P60_GcgPpy_Bihormonal_31	P60	P60_GcgPpy_Bihormonal	P60_GcgPpy_Bihormonal_PP	rep1	0.446122	0.515167
P60_GcgPpy_Bihormonal_32	P60	P60_GcgPpy_Bihormonal	P60_GcgPpy_Bihormonal_alpha	rep1	0.581787	0.368401
P60_GcgPpy_Bihormonal_33	P60	P60_GcgPpy_Bihormonal	P60_GcgPpy_Bihormonal_alpha	rep1	0.530163	0.360365
P60_GcgPpy_Bihormonal_34	P60	P60_GcgPpy_Bihormonal	P60_GcgPpy_Bihormonal_alpha	rep1	0.625525	0.351826
P60_GcgPpy_Bihormonal_35	P60	P60_GcgPpy_Bihormonal	P60_GcgPpy_Bihormonal_alpha	rep2	0.472789	0.358771
P60_GcgPpy_Bihormonal_36	P60	P60_GcgPpy_Bihormonal	P60_GcgPpy_Bihormonal_alpha	rep2	0.516661	0.234275
P60_GcgPpy_Bihormonal_37	P60	P60_GcgPpy_Bihormonal	P60_GcgPpy_Bihormonal_alpha	rep2	0.498657	0.306054
P60_GcgPpy_Bihormonal_38	P60	P60_GcgPpy_Bihormonal	P60_GcgPpy_Bihormonal_PP	rep2	0.370401	0.538483
P60_GcgPpy_Bihormonal_39	P60	P60_GcgPpy_Bihormonal	P60_GcgPpy_Bihormonal_alpha	rep2	0.559655	0.300305
P60_GcgPpy_Bihormonal_4	P60	P60_GcgPpy_Bihormonal	P60_GcgPpy_Bihormonal_alpha	rep1	0.472698	0.395456
P60_GcgPpy_Bihormonal_40	P60	P60_GcgPpy_Bihormonal	P60_GcgPpy_Bihormonal_alpha	rep2	0.525621	0.348893
P60_GcgPpy_Bihormonal_41	P60	P60_GcgPpy_Bihormonal	P60_GcgPpy_Bihormonal_alpha	rep2	0.600224	0.39217
P60_GcgPpy_Bihormonal_42	P60	P60_GcgPpy_Bihormonal	P60_GcgPpy_Bihormonal_alpha	rep2	0.564198	0.249952
P60_GcgPpy_Bihormonal_43	P60	P60_GcgPpy_Bihormonal	P60_GcgPpy_Bihormonal_PP	rep2	0.479438	0.503863
P60_GcgPpy_Bihormonal_44	P60	P60_GcgPpy_Bihormonal	P60_GcgPpy_Bihormonal_alpha	rep2	0.610802	0.28721
P60_GcgPpy_Bihormonal_45	P60	P60_GcgPpy_Bihormonal	P60_GcgPpy_Bihormonal_alpha	rep2	0.504978	0.260697
P60_GcgPpy_Bihormonal_46	P60	P60_GcgPpy_Bihormonal	P60_GcgPpy_Bihormonal_alpha	rep2	0.584028	0.237418
P60_GcgPpy_Bihormonal_47	P60	P60_GcgPpy_Bihormonal	P60_GcgPpy_Bihormonal_alpha	rep2	0.474007	0.312598
P60_GcgPpy_Bihormonal_48	P60	P60_GcgPpy_Bihormonal	P60_GcgPpy_Bihormonal_alpha	rep2	0.440235	0.356176
P60_GcgPpy_Bihormonal_49	P60	P60_GcgPpy_Bihormonal	P60_GcgPpy_Bihormonal_PP	rep2	0.437769	0.448013
P60_GcgPpy_Bihormonal_5	P60	P60_GcgPpy_Bihormonal	P60_GcgPpy_Bihormonal_PP	rep1	0.363366	0.475462
P60_GcgPpy_Bihormonal_50	P60	P60_GcgPpy_Bihormonal	P60_GcgPpy_Bihormonal_alpha	rep2	0.547951	0.218057
P60_GcgPpy_Bihormonal_51	P60	P60_GcgPpy_Bihormonal	P60_GcgPpy_Bihormonal_alpha	rep2	0.557929	0.439173
P60_GcgPpy_Bihormonal_52	P60	P60_GcgPpy_Bihormonal	P60_GcgPpy_Bihormonal_alpha	rep2	0.499165	0.454079
P60_GcgPpy_Bihormonal_53	P60	P60_GcgPpy_Bihormonal	P60_GcgPpy_Bihormonal_alpha	rep2	0.491091	0.411233
P60_GcgPpy_Bihormonal_54	P60	P60_GcgPpy_Bihormonal	P60_GcgPpy_Bihormonal_PP	rep2	0.337604	0.575563
P60_GcgPpy_Bihormonal_55	P60	P60_GcgPpy_Bihormonal	P60_GcgPpy_Bihormonal_alpha	rep2	0.578694	0.441556
P60_GcgPpy_Bihormonal_56	P60	P60_GcgPpy_Bihormonal	P60_GcgPpy_Bihormonal_PP	rep2	0.418937	0.515649
P60_GcgPpy_Bihormonal_57	P60	P60_GcgPpy_Bihormonal	P60_GcgPpy_Bihormonal_alpha	rep2	0.605243	0.349416
P60_GcgPpy_Bihormonal_58	P60	P60_GcgPpy_Bihormonal	P60_GcgPpy_Bihormonal_alpha	rep2	0.525469	0.300439
P60_GcgPpy_Bihormonal_59	P60	P60_GcgPpy_Bihormonal	P60_GcgPpy_Bihormonal_alpha	rep2	0.609679	0.227374
P60_GcgPpy_Bihormonal_6	P60	P60_GcgPpy_Bihormonal	P60_GcgPpy_Bihormonal_alpha	rep1	0.597397	0.223813
P60_GcgPpy_Bihormonal_60	P60	P60_GcgPpy_Bihormonal	P60_GcgPpy_Bihormonal_alpha	rep2	0.496929	0.409564
P60_GcgPpy_Bihormonal_61	P60	P60_GcgPpy_Bihormonal	P60_GcgPpy_Bihormonal_PP	rep2	0.308639	0.467122
P60_GcgPpy_Bihormonal_62	P60	P60_GcgPpy_Bihormonal	P60_GcgPpy_Bihormonal_alpha	rep2	0.655785	0.184732
P60_GcgPpy_Bihormonal_63	P60	P60_GcgPpy_Bihormonal	P60_GcgPpy_Bihormonal_alpha	rep2	0.514546	0.420003
P60_GcgPpy_Bihormonal_64	P60	P60_GcgPpy_Bihormonal	P60_GcgPpy_Bihormonal_alpha	rep2	0.495471	0.315884
P60_GcgPpy_Bihormonal_65	P60	P60_GcgPpy_Bihormonal	P60_GcgPpy_Bihormonal_PP	rep2	0.415681	0.439964
P60_GcgPpy_Bihormonal_66	P60	P60_GcgPpy_Bihormonal	P60_GcgPpy_Bihormonal_alpha	rep2	0.500519	0.365114
P60_GcgPpy_Bihormonal_67	P60	P60_GcgPpy_Bihormonal	P60_GcgPpy_Bihormonal_alpha	rep2	0.41053	0.371404
P60_GcgPpy_Bihormonal_68	P60	P60_GcgPpy_Bihormonal	P60_GcgPpy_Bihormonal_alpha	rep2	0.559343	0.306847
P60_GcgPpy_Bihormonal_69	P60	P60_GcgPpy_Bihormonal	P60_GcgPpy_Bihormonal_alpha	rep2	0.568534	0.271807
P60_GcgPpy_Bihormonal_7	P60	P60_GcgPpy_Bihormonal	P60_GcgPpy_Bihormonal_alpha	rep1	0.500355	0.452995
P60_GcgPpy_Bihormonal_70	P60	P60_GcgPpy_Bihormonal	P60_GcgPpy_Bihormonal_alpha	rep2	0.533293	0.375005
P60_GcgPpy_Bihormonal_71	P60	P60_GcgPpy_Bihormonal	P60_GcgPpy_Bihormonal_alpha	rep2	0.520349	0.388058
P60_GcgPpy_Bihormonal_72	P60	P60_GcgPpy_Bihormonal	P60_GcgPpy_Bihormonal_alpha	rep2	0.479091	0.234617
P60_GcgPpy_Bihormonal_73	P60	P60_GcgPpy_Bihormonal	P60_GcgPpy_Bihormonal_PP	rep2	0.420782	0.552243
P60_GcgPpy_Bihormonal_74	P60	P60_GcgPpy_Bihormonal	P60_GcgPpy_Bihormonal_alpha	rep2	0.499173	0.243915
P60_GcgPpy_Bihormonal_75	P60	P60_GcgPpy_Bihormonal	P60_GcgPpy_Bihormonal_alpha	rep3	0.619694	0.279763
P60_GcgPpy_Bihormonal_76	P60	P60_GcgPpy_Bihormonal	P60_GcgPpy_Bihormonal_alpha	rep3	0.503733	0.372226
P60_GcgPpy_Bihormonal_77	P60	P60_GcgPpy_Bihormonal	P60_GcgPpy_Bihormonal_alpha	rep3	0.507025	0.38766
P60_GcgPpy_Bihormonal_78	P60	P60_GcgPpy_Bihormonal	P60_GcgPpy_Bihormonal_alpha	rep3	0.502194	0.226089
P60_GcgPpy_Bihormonal_79	P60	P60_GcgPpy_Bihormonal	P60_GcgPpy_Bihormonal_alpha	rep3	0.534146	0.20682
P60_GcgPpy_Bihormonal_8	P60	P60_GcgPpy_Bihormonal	P60_GcgPpy_Bihormonal_alpha	rep1	0.498097	0.425133
P60_GcgPpy_Bihormonal_80	P60	P60_GcgPpy_Bihormonal	P60_GcgPpy_Bihormonal_alpha	rep3	0.504522	0.176713
P60_GcgPpy_Bihormonal_81	P60	P60_GcgPpy_Bihormonal	P60_GcgPpy_Bihormonal_alpha	rep3	0.59553	0.181041
P60_GcgPpy_Bihormonal_82	P60	P60_GcgPpy_Bihormonal	P60_GcgPpy_Bihormonal_alpha	rep3	0.485683	0.370148
P60_GcgPpy_Bihormonal_83	P60	P60_GcgPpy_Bihormonal	P60_GcgPpy_Bihormonal_alpha	rep3	0.556153	0.311761
P60_GcgPpy_Bihormonal_84	P60	P60_GcgPpy_Bihormonal	P60_GcgPpy_Bihormonal_alpha	rep3	0.635522	0.269455
P60_GcgPpy_Bihormonal_85	P60	P60_GcgPpy_Bihormonal	P60_GcgPpy_Bihormonal_alpha	rep3	0.535585	0.378049
P60_GcgPpy_Bihormonal_86	P60	P60_GcgPpy_Bihormonal	P60_GcgPpy_Bihormonal_alpha	rep3	0.614708	0.194373
P60_GcgPpy_Bihormonal_87	P60	P60_GcgPpy_Bihormonal	P60_GcgPpy_Bihormonal_alpha	rep3	0.598605	0.296262
P60_GcgPpy_Bihormonal_88	P60	P60_GcgPpy_Bihormonal	P60_GcgPpy_Bihormonal_alpha	rep3	0.557239	0.246322
P60_GcgPpy_Bihormonal_89	P60	P60_GcgPpy_Bihormonal	P60_GcgPpy_Bihormonal_alpha	rep3	0.552364	0.300725
P60_GcgPpy_Bihormonal_9	P60	P60_GcgPpy_Bihormonal	P60_GcgPpy_Bihormonal_alpha	rep1	0.501606	0.412006
P60_GcgPpy_Bihormonal_90	P60	P60_GcgPpy_Bihormonal	P60_GcgPpy_Bihormonal_alpha	rep3	0.582733	0.23076
P60_GcgPpy_Bihormonal_91	P60	P60_GcgPpy_Bihormonal	P60_GcgPpy_Bihormonal_alpha	rep3	0.55721	0.301712
P60_GcgPpy_Bihormonal_92	P60	P60_GcgPpy_Bihormonal	P60_GcgPpy_Bihormonal_alpha	rep3	0.491123	0.245919
P60_GcgPpy_Bihormonal_93	P60	P60_GcgPpy_Bihormonal	P60_GcgPpy_Bihormonal_alpha	rep3	0.526008	0.313528
P60_GcgPpy_Bihormonal_94	P60	P60_GcgPpy_Bihormonal	P60_GcgPpy_Bihormonal_alpha	rep3	0.533819	0.361439
P60_GcgPpy_Bihormonal_95	P60	P60_GcgPpy_Bihormonal	P60_GcgPpy_Bihormonal_alpha	rep3	0.537907	0.349379
P60_GcgPpy_Bihormonal_96	P60	P60_GcgPpy_Bihormonal	P60_GcgPpy_Bihormonal_alpha	rep3	0.527682	0.350729
P60_GcgPpy_Bihormonal_97	P60	P60_GcgPpy_Bihormonal	P60_GcgPpy_Bihormonal_alpha	rep3	0.565678	0.176977
P60_GcgPpy_Bihormonal_98	P60	P60_GcgPpy_Bihormonal	P60_GcgPpy_Bihormonal_alpha	rep3	0.601561	0.410098
P60_GcgPpy_Bihormonal_99	P60	P60_GcgPpy_Bihormonal	P60_GcgPpy_Bihormonal_alpha	rep3	0.5311	0.171542
P60_GcgPpy_Doublet_1	P60	P60_GcgPpy_Doublet	/	rep1	/	/
P60_GcgPpy_Doublet_10	P60	P60_GcgPpy_Doublet	/	rep1	/	/
P60_GcgPpy_Doublet_11	P60	P60_GcgPpy_Doublet	/	rep1	/	/
P60_GcgPpy_Doublet_12	P60	P60_GcgPpy_Doublet	/	rep1	/	/
P60_GcgPpy_Doublet_13	P60	P60_GcgPpy_Doublet	/	rep1	/	/
P60_GcgPpy_Doublet_14	P60	P60_GcgPpy_Doublet	/	rep1	/	/
P60_GcgPpy_Doublet_15	P60	P60_GcgPpy_Doublet	/	rep1	/	/
P60_GcgPpy_Doublet_16	P60	P60_GcgPpy_Doublet	/	rep1	/	/
P60_GcgPpy_Doublet_17	P60	P60_GcgPpy_Doublet	/	rep1	/	/
P60_GcgPpy_Doublet_18	P60	P60_GcgPpy_Doublet	/	rep1	/	/
P60_GcgPpy_Doublet_19	P60	P60_GcgPpy_Doublet	/	rep1	/	/
P60_GcgPpy_Doublet_2	P60	P60_GcgPpy_Doublet	/	rep1	/	/
P60_GcgPpy_Doublet_20	P60	P60_GcgPpy_Doublet	/	rep1	/	/
P60_GcgPpy_Doublet_21	P60	P60_GcgPpy_Doublet	/	rep1	/	/
P60_GcgPpy_Doublet_22	P60	P60_GcgPpy_Doublet	/	rep1	/	/
P60_GcgPpy_Doublet_23	P60	P60_GcgPpy_Doublet	/	rep1	/	/
P60_GcgPpy_Doublet_24	P60	P60_GcgPpy_Doublet	/	rep1	/	/
P60_GcgPpy_Doublet_25	P60	P60_GcgPpy_Doublet	/	rep1	/	/
P60_GcgPpy_Doublet_26	P60	P60_GcgPpy_Doublet	/	rep1	/	/
P60_GcgPpy_Doublet_27	P60	P60_GcgPpy_Doublet	/	rep1	/	/
P60_GcgPpy_Doublet_28	P60	P60_GcgPpy_Doublet	/	rep1	/	/
P60_GcgPpy_Doublet_29	P60	P60_GcgPpy_Doublet	/	rep1	/	/
P60_GcgPpy_Doublet_3	P60	P60_GcgPpy_Doublet	/	rep1	/	/
P60_GcgPpy_Doublet_30	P60	P60_GcgPpy_Doublet	/	rep1	/	/
P60_GcgPpy_Doublet_31	P60	P60_GcgPpy_Doublet	/	rep1	/	/
P60_GcgPpy_Doublet_32	P60	P60_GcgPpy_Doublet	/	rep1	/	/
P60_GcgPpy_Doublet_33	P60	P60_GcgPpy_Doublet	/	rep1	/	/
P60_GcgPpy_Doublet_34	P60	P60_GcgPpy_Doublet	/	rep1	/	/
P60_GcgPpy_Doublet_35	P60	P60_GcgPpy_Doublet	/	rep1	/	/
P60_GcgPpy_Doublet_36	P60	P60_GcgPpy_Doublet	/	rep1	/	/
P60_GcgPpy_Doublet_37	P60	P60_GcgPpy_Doublet	/	rep1	/	/
P60_GcgPpy_Doublet_38	P60	P60_GcgPpy_Doublet	/	rep1	/	/
P60_GcgPpy_Doublet_39	P60	P60_GcgPpy_Doublet	/	rep1	/	/
P60_GcgPpy_Doublet_4	P60	P60_GcgPpy_Doublet	/	rep1	/	/
P60_GcgPpy_Doublet_40	P60	P60_GcgPpy_Doublet	/	rep1	/	/
P60_GcgPpy_Doublet_41	P60	P60_GcgPpy_Doublet	/	rep1	/	/
P60_GcgPpy_Doublet_42	P60	P60_GcgPpy_Doublet	/	rep1	/	/
P60_GcgPpy_Doublet_43	P60	P60_GcgPpy_Doublet	/	rep1	/	/
P60_GcgPpy_Doublet_44	P60	P60_GcgPpy_Doublet	/	rep1	/	/
P60_GcgPpy_Doublet_5	P60	P60_GcgPpy_Doublet	/	rep1	/	/
P60_GcgPpy_Doublet_6	P60	P60_GcgPpy_Doublet	/	rep1	/	/
P60_GcgPpy_Doublet_7	P60	P60_GcgPpy_Doublet	/	rep1	/	/
P60_GcgPpy_Doublet_8	P60	P60_GcgPpy_Doublet	/	rep1	/	/
P60_GcgPpy_Doublet_9	P60	P60_GcgPpy_Doublet	/	rep1	/	/
P60_PP_1	P60	PP	PP	rep1	0.21879	0.774943
P60_PP_10	P60	PP	PP	rep1	0.0918311	0.682485
P60_PP_100	P60	PP	PP	rep2	0.062315	0.663639
P60_PP_101	P60	PP	PP	rep2	0.111707	0.646358
P60_PP_102	P60	PP	PP	rep2	0.0447268	0.735574
P60_PP_103	P60	PP	PP	rep2	0.0802029	0.654837
P60_PP_104	P60	PP	PP	rep2	0.249532	0.504576
P60_PP_105	P60	PP	PP	rep2	0.0413827	0.634677
P60_PP_106	P60	PP	PP	rep2	0.0330483	0.673157
P60_PP_107	P60	PP	PP	rep2	0.162424	0.445682
P60_PP_108	P60	PP	PP	rep2	-0.00466491	0.653087
P60_PP_109	P60	PP	PP	rep2	0.127885	0.658619
P60_PP_11	P60	PP	PP	rep1	0.182293	0.803804
P60_PP_110	P60	PP	PP	rep2	0.142951	0.655459
P60_PP_111	P60	PP	PP	rep2	0.138962	0.535097
P60_PP_112	P60	PP	PP	rep2	0.0457354	0.630391
P60_PP_113	P60	PP	PP	rep2	0.080761	0.706098
P60_PP_114	P60	PP	PP	rep2	0.125505	0.718928
P60_PP_115	P60	PP	PP	rep2	0.0292597	0.720634
P60_PP_116	P60	PP	PP	rep2	0.0647609	0.618
P60_PP_12	P60	PP	PP	rep1	0.205324	0.721974
P60_PP_13	P60	PP	PP	rep1	0.143462	0.605394
P60_PP_14	P60	PP	PP	rep1	0.105899	0.691178
P60_PP_15	P60	PP	PP	rep1	0.0466292	0.700163
P60_PP_16	P60	PP	PP	rep1	0.0834885	0.630625
P60_PP_17	P60	PP	PP	rep1	0.00257204	0.756239
P60_PP_18	P60	PP	PP	rep1	0.257498	0.696789
P60_PP_19	P60	PP	PP	rep1	0.151153	0.74513
P60_PP_2	P60	PP	PP	rep1	0.479268	0.570335
P60_PP_20	P60	PP	PP	rep1	0.0745172	0.786924
P60_PP_21	P60	PP	PP	rep1	0.0992539	0.709114
P60_PP_22	P60	PP	PP	rep1	0.113946	0.792211
P60_PP_23	P60	PP	PP	rep1	0.146489	0.714517
P60_PP_24	P60	PP	PP	rep1	0.159332	0.781973
P60_PP_25	P60	PP	PP	rep1	0.123271	0.738053
P60_PP_26	P60	PP	PP	rep1	0.0642681	0.719799
P60_PP_27	P60	PP	PP	rep1	0.170387	0.741095
P60_PP_28	P60	PP	PP	rep1	0.131872	0.68396
P60_PP_29	P60	PP	PP	rep1	0.292029	0.523399
P60_PP_3	P60	PP	PP	rep1	0.162849	0.700216
P60_PP_30	P60	PP	PP	rep1	0.148681	0.765938
P60_PP_31	P60	PP	PP	rep1	0.191242	0.832734
P60_PP_32	P60	PP	PP	rep1	0.249636	0.603456
P60_PP_33	P60	PP	PP	rep1	0.0987484	0.707853
P60_PP_34	P60	PP	PP	rep1	0.0764213	0.762472
P60_PP_35	P60	PP	PP	rep1	0.147671	0.798001
P60_PP_36	P60	PP	PP	rep1	0.133863	0.736627
P60_PP_37	P60	PP	PP	rep1	0.166215	0.691902
P60_PP_38	P60	PP	PP	rep1	0.0580461	0.729461
P60_PP_39	P60	PP	PP	rep1	0.137851	0.681869
P60_PP_4	P60	PP	PP	rep1	0.0947017	0.744831
P60_PP_40	P60	PP	PP	rep1	0.0691752	0.780465
P60_PP_41	P60	PP	PP	rep1	0.183857	0.656617
P60_PP_42	P60	PP	PP	rep1	0.1044	0.769366
P60_PP_43	P60	PP	PP	rep1	0.265389	0.699871
P60_PP_44	P60	PP	PP	rep1	0.190321	0.710998
P60_PP_45	P60	PP	PP	rep1	0.161061	0.782308
P60_PP_46	P60	PP	PP	rep1	0.184064	0.692591
P60_PP_47	P60	PP	PP	rep1	0.221729	0.698386
P60_PP_48	P60	PP	PP	rep1	0.23366	0.593459
P60_PP_49	P60	PP	PP	rep1	0.0820798	0.60481
P60_PP_5	P60	PP	PP	rep1	0.449603	0.537681
P60_PP_50	P60	PP	PP	rep1	0.199069	0.756675
P60_PP_51	P60	PP	PP	rep1	0.147264	0.620863
P60_PP_52	P60	PP	PP	rep1	0.271934	0.639924
P60_PP_53	P60	PP	PP	rep1	0.157901	0.669136
P60_PP_54	P60	PP	PP	rep1	0.0899311	0.779121
P60_PP_55	P60	PP	PP	rep1	0.197669	0.682825
P60_PP_56	P60	PP	PP	rep1	0.185417	0.750991
P60_PP_57	P60	PP	PP	rep1	0.125471	0.790411
P60_PP_58	P60	PP	PP	rep1	0.187492	0.699226
P60_PP_59	P60	PP	PP	rep1	0.164256	0.801602
P60_PP_6	P60	PP	PP	rep1	0.118176	0.711585
P60_PP_60	P60	PP	PP	rep1	0.146031	0.801997
P60_PP_61	P60	PP	PP	rep1	0.103697	0.759602
P60_PP_62	P60	PP	PP	rep2	-0.0189306	0.69013
P60_PP_63	P60	PP	PP	rep2	0.07714	0.709446
P60_PP_64	P60	PP	PP	rep2	-0.0124278	0.698173
P60_PP_65	P60	PP	PP	rep2	-0.0585606	0.736164
P60_PP_66	P60	PP	PP	rep2	0.210983	0.683274
P60_PP_67	P60	PP	PP	rep2	0.0786945	0.497526
P60_PP_68	P60	PP	PP	rep2	-0.0299849	0.60756
P60_PP_69	P60	PP	PP	rep2	0.134185	0.689663
P60_PP_7	P60	PP	PP	rep1	0.13571	0.677675
P60_PP_70	P60	PP	PP	rep2	0.0788166	0.612071
P60_PP_71	P60	PP	PP	rep2	0.0839109	0.632354
P60_PP_72	P60	PP	PP	rep2	0.0584167	0.758778
P60_PP_73	P60	PP	PP	rep2	-0.012228	0.678974
P60_PP_74	P60	PP	PP	rep2	0.170117	0.672538
P60_PP_75	P60	PP	PP	rep2	0.093007	0.658466
P60_PP_76	P60	PP	PP	rep2	0.0935398	0.666668
P60_PP_77	P60	PP	PP	rep2	-0.0233664	0.661714
P60_PP_78	P60	PP	PP	rep2	0.447533	0.532742
P60_PP_79	P60	PP	PP	rep2	-0.0120602	0.685389
P60_PP_8	P60	PP	PP	rep1	0.153734	0.716362
P60_PP_80	P60	PP	PP	rep2	0.172067	0.523782
P60_PP_81	P60	PP	PP	rep2	0.189167	0.61174
P60_PP_82	P60	PP	PP	rep2	0.0734813	0.653089
P60_PP_83	P60	PP	PP	rep2	0.129346	0.693748
P60_PP_84	P60	PP	PP	rep2	-0.0197006	0.67163
P60_PP_85	P60	PP	PP	rep2	0.0535191	0.684985
P60_PP_86	P60	PP	PP	rep2	0.0667872	0.686678
P60_PP_87	P60	PP	PP	rep2	0.0618873	0.587915
P60_PP_88	P60	PP	PP	rep2	0.21542	0.628521
P60_PP_89	P60	PP	PP	rep2	0.0636694	0.700226
P60_PP_9	P60	PP	PP	rep1	0.107521	0.747345
P60_PP_90	P60	PP	PP	rep2	0.167919	0.686809
P60_PP_91	P60	PP	PP	rep2	0.171551	0.701358
P60_PP_92	P60	PP	PP	rep2	0.238785	0.524746
P60_PP_93	P60	PP	PP	rep2	0.0678859	0.729003
P60_PP_94	P60	PP	PP	rep2	0.0600162	0.660347
P60_PP_95	P60	PP	PP	rep2	0.0102819	0.684497
P60_PP_96	P60	PP	PP	rep2	0.302018	0.537857
P60_PP_97	P60	PP	PP	rep2	0.101629	0.714864
P60_PP_98	P60	PP	PP	rep2	0.110976	0.725377
P60_PP_99	P60	PP	PP	rep2	0.142993	0.670448

## Sheet: P1GcgPpy
Cell information for cells from P1 α-cells, PP-cells and Gcg+Ppy+ bihormonal cells.
CellName	Stage	CellSource	CellType	Replicate	alpha_SimilarityScore	PP_SimilarityScore
P1_alpha_1	P1	alpha	alpha	rep1	0.78186	-0.29151
P1_alpha_10	P1	alpha	alpha	rep1	0.689068	0.027064
P1_alpha_11	P1	alpha	alpha	rep1	0.695106	-0.0540091
P1_alpha_12	P1	alpha	alpha	rep1	0.781301	-0.150717
P1_alpha_13	P1	alpha	alpha	rep1	0.517913	-0.104484
P1_alpha_14	P1	alpha	alpha	rep1	0.725015	-0.067015
P1_alpha_15	P1	alpha	alpha	rep1	0.647715	-0.0396189
P1_alpha_16	P1	alpha	alpha	rep1	0.69263	-0.238914
P1_alpha_17	P1	alpha	alpha	rep1	0.654496	0.000842009
P1_alpha_18	P1	alpha	alpha	rep1	0.730081	0.0325346
P1_alpha_19	P1	alpha	alpha	rep1	0.696407	-0.258981
P1_alpha_2	P1	alpha	alpha	rep1	0.616314	-0.0781586
P1_alpha_20	P1	alpha	alpha	rep1	0.606328	-0.138964
P1_alpha_21	P1	alpha	alpha	rep1	0.597311	-0.0421783
P1_alpha_22	P1	alpha	alpha	rep1	0.59647	0.0554074
P1_alpha_23	P1	alpha	alpha	rep1	0.525812	-0.0224996
P1_alpha_24	P1	alpha	alpha	rep1	0.692612	-0.329747
P1_alpha_25	P1	alpha	alpha	rep1	0.692232	-0.119681
P1_alpha_26	P1	alpha	alpha	rep1	0.660988	-0.125136
P1_alpha_27	P1	alpha	alpha	rep1	0.661755	-0.128122
P1_alpha_28	P1	alpha	alpha	rep1	0.710404	-0.0745558
P1_alpha_29	P1	alpha	alpha	rep1	0.664597	-0.0496274
P1_alpha_3	P1	alpha	alpha	rep1	0.760134	-0.187419
P1_alpha_30	P1	alpha	alpha	rep1	0.688855	-0.0759168
P1_alpha_31	P1	alpha	alpha	rep1	0.779101	-0.143406
P1_alpha_32	P1	alpha	alpha	rep1	0.691981	-0.113514
P1_alpha_33	P1	alpha	alpha	rep1	0.67468	-0.201763
P1_alpha_34	P1	alpha	alpha	rep1	0.700691	-0.192162
P1_alpha_35	P1	alpha	alpha	rep1	0.706007	-0.199876
P1_alpha_36	P1	alpha	alpha	rep1	0.660503	-0.135817
P1_alpha_37	P1	alpha	alpha	rep1	0.751784	-0.117204
P1_alpha_38	P1	alpha	alpha	rep1	0.677315	-0.279021
P1_alpha_39	P1	alpha	alpha	rep1	0.605279	-0.0785868
P1_alpha_4	P1	alpha	alpha	rep1	0.725616	-0.214326
P1_alpha_40	P1	alpha	alpha	rep1	0.712621	-0.226626
P1_alpha_41	P1	alpha	alpha	rep1	0.637968	-0.0948594
P1_alpha_42	P1	alpha	alpha	rep1	0.572034	-0.0867721
P1_alpha_43	P1	alpha	alpha	rep1	0.662471	-0.273909
P1_alpha_44	P1	alpha	alpha	rep1	0.532904	-0.0829967
P1_alpha_45	P1	alpha	alpha	rep1	0.636438	-0.135045
P1_alpha_46	P1	alpha	alpha	rep1	0.6734	-0.258192
P1_alpha_47	P1	alpha	alpha	rep1	0.659818	-0.108063
P1_alpha_48	P1	alpha	alpha	rep1	0.623787	-0.0408007
P1_alpha_49	P1	alpha	alpha	rep1	0.759504	-0.198948
P1_alpha_5	P1	alpha	alpha	rep1	0.690802	-0.0595656
P1_alpha_50	P1	alpha	alpha	rep1	0.517536	0.00588379
P1_alpha_51	P1	alpha	alpha	rep1	0.659918	-0.16706
P1_alpha_52	P1	alpha	alpha	rep1	0.770912	-0.177844
P1_alpha_53	P1	alpha	alpha	rep1	0.736587	-0.132485
P1_alpha_54	P1	alpha	alpha	rep1	0.600781	0.0430689
P1_alpha_55	P1	alpha	alpha	rep1	0.775655	-0.214995
P1_alpha_56	P1	alpha	alpha	rep1	0.755278	-0.161137
P1_alpha_57	P1	alpha	alpha	rep1	0.720397	-0.083755
P1_alpha_58	P1	alpha	alpha	rep1	0.726078	-0.264931
P1_alpha_59	P1	alpha	alpha	rep1	0.51808	0.0318608
P1_alpha_6	P1	alpha	alpha	rep1	0.683958	-0.11994
P1_alpha_60	P1	alpha	alpha	rep1	0.51893	-0.166701
P1_alpha_61	P1	alpha	alpha	rep1	0.649261	-0.13661
P1_alpha_62	P1	alpha	alpha	rep2	0.594306	-0.174694
P1_alpha_63	P1	alpha	alpha	rep2	0.493518	-0.032595
P1_alpha_64	P1	alpha	alpha	rep2	0.605013	-0.136004
P1_alpha_65	P1	alpha	alpha	rep2	0.413309	-0.0939945
P1_alpha_66	P1	alpha	alpha	rep2	0.476406	0.142848
P1_alpha_67	P1	alpha	alpha	rep2	0.487225	0.0621374
P1_alpha_68	P1	alpha	alpha	rep2	0.442503	0.119651
P1_alpha_69	P1	alpha	alpha	rep2	0.537381	-0.157505
P1_alpha_70	P1	alpha	alpha	rep2	0.551922	-0.0763833
P1_alpha_7	P1	alpha	alpha	rep1	0.607851	-0.091255
P1_alpha_71	P1	alpha	alpha	rep2	0.624105	-0.183978
P1_alpha_72	P1	alpha	alpha	rep2	0.647885	-0.0678203
P1_alpha_73	P1	alpha	alpha	rep2	0.720145	-0.138286
P1_alpha_74	P1	alpha	alpha	rep2	0.480698	0.0915582
P1_alpha_75	P1	alpha	alpha	rep2	0.448849	0.0548256
P1_alpha_76	P1	alpha	alpha	rep2	0.52071	-0.0698833
P1_alpha_77	P1	alpha	alpha	rep2	0.548497	0.0570382
P1_alpha_78	P1	alpha	alpha	rep2	0.321734	0.091461
P1_alpha_79	P1	alpha	alpha	rep2	0.422408	0.111681
P1_alpha_80	P1	alpha	alpha	rep2	0.383483	0.197987
P1_alpha_8	P1	alpha	alpha	rep1	0.704332	-0.262742
P1_alpha_81	P1	alpha	alpha	rep2	0.476491	0.128967
P1_alpha_82	P1	alpha	alpha	rep2	0.473805	0.11804
P1_alpha_83	P1	alpha	alpha	rep2	0.543511	0.0866042
P1_alpha_84	P1	alpha	alpha	rep2	0.420087	0.104615
P1_alpha_85	P1	alpha	alpha	rep2	0.417535	0.0221914
P1_alpha_86	P1	alpha	alpha	rep2	0.480838	0.131452
P1_alpha_87	P1	alpha	alpha	rep2	0.572162	0.0526941
P1_alpha_88	P1	alpha	alpha	rep2	0.5688	0.0523694
P1_alpha_89	P1	alpha	alpha	rep2	0.531389	-0.0492772
P1_alpha_90	P1	alpha	alpha	rep2	0.641426	-0.191687
P1_alpha_9	P1	alpha	alpha	rep1	0.775574	-0.269546
P1_alpha_91	P1	alpha	alpha	rep2	0.492542	0.106045
P1_alpha_92	P1	alpha	alpha	rep2	0.527268	-0.0963702
P1_alpha_93	P1	alpha	alpha	rep2	0.446303	0.014484
P1_alpha_94	P1	alpha	alpha	rep2	0.422312	0.10737
P1_alpha_95	P1	alpha	alpha	rep2	0.492216	0.0518947
P1_alpha_96	P1	alpha	alpha	rep2	0.538394	-0.0866383
P1_alpha_97	P1	alpha	alpha	rep2	0.426686	-0.0468379
P1_alpha_98	P1	alpha	alpha	rep2	0.676393	-0.261723
P1_P1_GcgPpy_Bihormonal_1	P1	P1_GcgPpy_Bihormonal	P1_GcgPpy_Bihormonal_alpha	rep3	0.427841	0.148631
P1_P1_GcgPpy_Bihormonal_10	P1	P1_GcgPpy_Bihormonal	P1_GcgPpy_Bihormonal_alpha	rep3	0.556493	0.0223063
P1_P1_GcgPpy_Bihormonal_100	P1	P1_GcgPpy_Bihormonal	P1_GcgPpy_Bihormonal_alpha	rep5	0.232178	0.159442
P1_P1_GcgPpy_Bihormonal_101	P1	P1_GcgPpy_Bihormonal	P1_GcgPpy_Bihormonal_PP	rep5	0.0546234	0.321829
P1_P1_GcgPpy_Bihormonal_102	P1	P1_GcgPpy_Bihormonal	P1_GcgPpy_Bihormonal_PP	rep5	0.130126	0.313628
P1_P1_GcgPpy_Bihormonal_103	P1	P1_GcgPpy_Bihormonal	P1_GcgPpy_Bihormonal_PP	rep5	0.161086	0.282889
P1_P1_GcgPpy_Bihormonal_104	P1	P1_GcgPpy_Bihormonal	P1_GcgPpy_Bihormonal_alpha	rep5	0.35493	0.151229
P1_P1_GcgPpy_Bihormonal_105	P1	P1_GcgPpy_Bihormonal	P1_GcgPpy_Bihormonal_PP	rep5	0.177049	0.193564
P1_P1_GcgPpy_Bihormonal_106	P1	P1_GcgPpy_Bihormonal	P1_GcgPpy_Bihormonal_alpha	rep5	0.431389	0.153728
P1_P1_GcgPpy_Bihormonal_107	P1	P1_GcgPpy_Bihormonal	P1_GcgPpy_Bihormonal_alpha	rep5	0.254098	0.179756
P1_P1_GcgPpy_Bihormonal_108	P1	P1_GcgPpy_Bihormonal	P1_GcgPpy_Bihormonal_alpha	rep5	0.514137	0.1449
P1_P1_GcgPpy_Bihormonal_109	P1	P1_GcgPpy_Bihormonal	P1_GcgPpy_Bihormonal_alpha	rep5	0.360118	0.186607
P1_P1_GcgPpy_Bihormonal_11	P1	P1_GcgPpy_Bihormonal	P1_GcgPpy_Bihormonal_PP	rep3	0.191787	0.330621
P1_P1_GcgPpy_Bihormonal_110	P1	P1_GcgPpy_Bihormonal	P1_GcgPpy_Bihormonal_alpha	rep5	0.379109	0.186845
P1_P1_GcgPpy_Bihormonal_111	P1	P1_GcgPpy_Bihormonal	P1_GcgPpy_Bihormonal_PP	rep5	0.143699	0.307325
P1_P1_GcgPpy_Bihormonal_112	P1	P1_GcgPpy_Bihormonal	P1_GcgPpy_Bihormonal_PP	rep5	0.284063	0.323844
P1_P1_GcgPpy_Bihormonal_113	P1	P1_GcgPpy_Bihormonal	P1_GcgPpy_Bihormonal_PP	rep5	0.132487	0.369425
P1_P1_GcgPpy_Bihormonal_114	P1	P1_GcgPpy_Bihormonal	P1_GcgPpy_Bihormonal_alpha	rep5	0.466891	0.238544
P1_P1_GcgPpy_Bihormonal_115	P1	P1_GcgPpy_Bihormonal	P1_GcgPpy_Bihormonal_alpha	rep5	0.424035	0.251516
P1_P1_GcgPpy_Bihormonal_116	P1	P1_GcgPpy_Bihormonal	P1_GcgPpy_Bihormonal_PP	rep5	0.285404	0.31677
P1_P1_GcgPpy_Bihormonal_117	P1	P1_GcgPpy_Bihormonal	P1_GcgPpy_Bihormonal_alpha	rep5	0.309823	0.190061
P1_P1_GcgPpy_Bihormonal_118	P1	P1_GcgPpy_Bihormonal	P1_GcgPpy_Bihormonal_PP	rep5	-0.0218568	0.427432
P1_P1_GcgPpy_Bihormonal_119	P1	P1_GcgPpy_Bihormonal	P1_GcgPpy_Bihormonal_PP	rep5	0.184649	0.290805
P1_P1_GcgPpy_Bihormonal_12	P1	P1_GcgPpy_Bihormonal	P1_GcgPpy_Bihormonal_PP	rep3	0.152464	0.336201
P1_P1_GcgPpy_Bihormonal_120	P1	P1_GcgPpy_Bihormonal	P1_GcgPpy_Bihormonal_PP	rep5	0.161641	0.308985
P1_P1_GcgPpy_Bihormonal_121	P1	P1_GcgPpy_Bihormonal	P1_GcgPpy_Bihormonal_PP	rep5	0.0918901	0.395848
P1_P1_GcgPpy_Bihormonal_122	P1	P1_GcgPpy_Bihormonal	P1_GcgPpy_Bihormonal_PP	rep5	0.108516	0.485614
P1_P1_GcgPpy_Bihormonal_123	P1	P1_GcgPpy_Bihormonal	P1_GcgPpy_Bihormonal_alpha	rep5	0.218302	0.113047
P1_P1_GcgPpy_Bihormonal_124	P1	P1_GcgPpy_Bihormonal	P1_GcgPpy_Bihormonal_PP	rep5	0.150442	0.325489
P1_P1_GcgPpy_Bihormonal_125	P1	P1_GcgPpy_Bihormonal	P1_GcgPpy_Bihormonal_alpha	rep5	0.283245	-0.00848611
P1_P1_GcgPpy_Bihormonal_126	P1	P1_GcgPpy_Bihormonal	P1_GcgPpy_Bihormonal_alpha	rep5	0.149005	0.147689
P1_P1_GcgPpy_Bihormonal_127	P1	P1_GcgPpy_Bihormonal	P1_GcgPpy_Bihormonal_alpha	rep5	0.471258	0.0970394
P1_P1_GcgPpy_Bihormonal_128	P1	P1_GcgPpy_Bihormonal	P1_GcgPpy_Bihormonal_PP	rep5	0.204714	0.366827
P1_P1_GcgPpy_Bihormonal_129	P1	P1_GcgPpy_Bihormonal	P1_GcgPpy_Bihormonal_alpha	rep5	0.324602	0.128584
P1_P1_GcgPpy_Bihormonal_13	P1	P1_GcgPpy_Bihormonal	P1_GcgPpy_Bihormonal_alpha	rep3	0.375262	0.197139
P1_P1_GcgPpy_Bihormonal_130	P1	P1_GcgPpy_Bihormonal	P1_GcgPpy_Bihormonal_alpha	rep5	0.260282	0.0884145
P1_P1_GcgPpy_Bihormonal_131	P1	P1_GcgPpy_Bihormonal	P1_GcgPpy_Bihormonal_alpha	rep5	0.412632	0.106036
P1_P1_GcgPpy_Bihormonal_132	P1	P1_GcgPpy_Bihormonal	P1_GcgPpy_Bihormonal_alpha	rep5	0.361238	0.17085
P1_P1_GcgPpy_Bihormonal_133	P1	P1_GcgPpy_Bihormonal	P1_GcgPpy_Bihormonal_PP	rep5	0.168594	0.168866
P1_P1_GcgPpy_Bihormonal_134	P1	P1_GcgPpy_Bihormonal	P1_GcgPpy_Bihormonal_PP	rep5	0.216277	0.22271
P1_P1_GcgPpy_Bihormonal_135	P1	P1_GcgPpy_Bihormonal	P1_GcgPpy_Bihormonal_alpha	rep5	0.217229	0.0244345
P1_P1_GcgPpy_Bihormonal_136	P1	P1_GcgPpy_Bihormonal	P1_GcgPpy_Bihormonal_PP	rep5	0.270087	0.317595
P1_P1_GcgPpy_Bihormonal_137	P1	P1_GcgPpy_Bihormonal	P1_GcgPpy_Bihormonal_PP	rep5	0.179489	0.300059
P1_P1_GcgPpy_Bihormonal_138	P1	P1_GcgPpy_Bihormonal	P1_GcgPpy_Bihormonal_alpha	rep5	0.560104	0.237878
P1_P1_GcgPpy_Bihormonal_139	P1	P1_GcgPpy_Bihormonal	P1_GcgPpy_Bihormonal_alpha	rep5	0.365035	0.085396
P1_P1_GcgPpy_Bihormonal_14	P1	P1_GcgPpy_Bihormonal	P1_GcgPpy_Bihormonal_alpha	rep3	0.469583	0.136255
P1_P1_GcgPpy_Bihormonal_140	P1	P1_GcgPpy_Bihormonal	P1_GcgPpy_Bihormonal_PP	rep5	0.169204	0.257589
P1_P1_GcgPpy_Bihormonal_141	P1	P1_GcgPpy_Bihormonal	P1_GcgPpy_Bihormonal_alpha	rep5	0.500815	0.0654459
P1_P1_GcgPpy_Bihormonal_142	P1	P1_GcgPpy_Bihormonal	P1_GcgPpy_Bihormonal_alpha	rep5	0.557567	0.0213016
P1_P1_GcgPpy_Bihormonal_143	P1	P1_GcgPpy_Bihormonal	P1_GcgPpy_Bihormonal_alpha	rep5	0.437726	0.147698
P1_P1_GcgPpy_Bihormonal_144	P1	P1_GcgPpy_Bihormonal	P1_GcgPpy_Bihormonal_alpha	rep5	0.255643	0.245864
P1_P1_GcgPpy_Bihormonal_145	P1	P1_GcgPpy_Bihormonal	P1_GcgPpy_Bihormonal_PP	rep5	0.198086	0.336505
P1_P1_GcgPpy_Bihormonal_146	P1	P1_GcgPpy_Bihormonal	P1_GcgPpy_Bihormonal_alpha	rep5	0.325629	0.206829
P1_P1_GcgPpy_Bihormonal_147	P1	P1_GcgPpy_Bihormonal	P1_GcgPpy_Bihormonal_PP	rep5	0.186407	0.298863
P1_P1_GcgPpy_Bihormonal_148	P1	P1_GcgPpy_Bihormonal	P1_GcgPpy_Bihormonal_alpha	rep5	0.452674	0.0990165
P1_P1_GcgPpy_Bihormonal_149	P1	P1_GcgPpy_Bihormonal	P1_GcgPpy_Bihormonal_alpha	rep5	0.339722	0.0218546
P1_P1_GcgPpy_Bihormonal_15	P1	P1_GcgPpy_Bihormonal	P1_GcgPpy_Bihormonal_alpha	rep3	0.227574	0.159378
P1_P1_GcgPpy_Bihormonal_150	P1	P1_GcgPpy_Bihormonal	P1_GcgPpy_Bihormonal_alpha	rep5	0.371468	0.0336691
P1_P1_GcgPpy_Bihormonal_151	P1	P1_GcgPpy_Bihormonal	P1_GcgPpy_Bihormonal_alpha	rep5	0.387782	0.163522
P1_P1_GcgPpy_Bihormonal_152	P1	P1_GcgPpy_Bihormonal	P1_GcgPpy_Bihormonal_alpha	rep5	0.333049	0.00374003
P1_P1_GcgPpy_Bihormonal_153	P1	P1_GcgPpy_Bihormonal	P1_GcgPpy_Bihormonal_alpha	rep5	0.477858	0.0747816
P1_P1_GcgPpy_Bihormonal_154	P1	P1_GcgPpy_Bihormonal	P1_GcgPpy_Bihormonal_alpha	rep5	0.276065	0.265541
P1_P1_GcgPpy_Bihormonal_155	P1	P1_GcgPpy_Bihormonal	P1_GcgPpy_Bihormonal_alpha	rep5	0.338861	0.216737
P1_P1_GcgPpy_Bihormonal_156	P1	P1_GcgPpy_Bihormonal	P1_GcgPpy_Bihormonal_alpha	rep5	0.236868	0.182492
P1_P1_GcgPpy_Bihormonal_157	P1	P1_GcgPpy_Bihormonal	P1_GcgPpy_Bihormonal_PP	rep5	-0.0147094	0.410951
P1_P1_GcgPpy_Bihormonal_158	P1	P1_GcgPpy_Bihormonal	P1_GcgPpy_Bihormonal_alpha	rep5	0.462374	-0.0500996
P1_P1_GcgPpy_Bihormonal_159	P1	P1_GcgPpy_Bihormonal	P1_GcgPpy_Bihormonal_PP	rep5	0.222827	0.307864
P1_P1_GcgPpy_Bihormonal_16	P1	P1_GcgPpy_Bihormonal	P1_GcgPpy_Bihormonal_alpha	rep3	0.288764	0.0812957
P1_P1_GcgPpy_Bihormonal_160	P1	P1_GcgPpy_Bihormonal	P1_GcgPpy_Bihormonal_PP	rep5	0.221128	0.324615
P1_P1_GcgPpy_Bihormonal_161	P1	P1_GcgPpy_Bihormonal	P1_GcgPpy_Bihormonal_PP	rep5	0.206117	0.220987
P1_P1_GcgPpy_Bihormonal_162	P1	P1_GcgPpy_Bihormonal	P1_GcgPpy_Bihormonal_alpha	rep5	0.401537	0.0980045
P1_P1_GcgPpy_Bihormonal_163	P1	P1_GcgPpy_Bihormonal	P1_GcgPpy_Bihormonal_alpha	rep5	0.315349	0.197338
P1_P1_GcgPpy_Bihormonal_164	P1	P1_GcgPpy_Bihormonal	P1_GcgPpy_Bihormonal_alpha	rep5	0.263704	0.160505
P1_P1_GcgPpy_Bihormonal_165	P1	P1_GcgPpy_Bihormonal	P1_GcgPpy_Bihormonal_alpha	rep5	0.365959	0.0645038
P1_P1_GcgPpy_Bihormonal_166	P1	P1_GcgPpy_Bihormonal	P1_GcgPpy_Bihormonal_alpha	rep5	0.245097	0.216113
P1_P1_GcgPpy_Bihormonal_167	P1	P1_GcgPpy_Bihormonal	P1_GcgPpy_Bihormonal_alpha	rep5	0.487945	0.00647718
P1_P1_GcgPpy_Bihormonal_168	P1	P1_GcgPpy_Bihormonal	P1_GcgPpy_Bihormonal_PP	rep5	0.109165	0.304141
P1_P1_GcgPpy_Bihormonal_169	P1	P1_GcgPpy_Bihormonal	P1_GcgPpy_Bihormonal_PP	rep5	0.0757715	0.328816
P1_P1_GcgPpy_Bihormonal_17	P1	P1_GcgPpy_Bihormonal	P1_GcgPpy_Bihormonal_alpha	rep3	0.253093	0.203065
P1_P1_GcgPpy_Bihormonal_170	P1	P1_GcgPpy_Bihormonal	P1_GcgPpy_Bihormonal_alpha	rep5	0.37816	0.0980445
P1_P1_GcgPpy_Bihormonal_171	P1	P1_GcgPpy_Bihormonal	P1_GcgPpy_Bihormonal_alpha	rep5	0.169125	0.1576
P1_P1_GcgPpy_Bihormonal_172	P1	P1_GcgPpy_Bihormonal	P1_GcgPpy_Bihormonal_alpha	rep5	0.54616	0.0982591
P1_P1_GcgPpy_Bihormonal_173	P1	P1_GcgPpy_Bihormonal	P1_GcgPpy_Bihormonal_PP	rep5	-0.0398233	0.545559
P1_P1_GcgPpy_Bihormonal_174	P1	P1_GcgPpy_Bihormonal	P1_GcgPpy_Bihormonal_alpha	rep5	0.188583	0.130437
P1_P1_GcgPpy_Bihormonal_175	P1	P1_GcgPpy_Bihormonal	P1_GcgPpy_Bihormonal_PP	rep5	0.159923	0.160096
P1_P1_GcgPpy_Bihormonal_176	P1	P1_GcgPpy_Bihormonal	P1_GcgPpy_Bihormonal_PP	rep5	0.20318	0.31736
P1_P1_GcgPpy_Bihormonal_177	P1	P1_GcgPpy_Bihormonal	P1_GcgPpy_Bihormonal_PP	rep5	0.21622	0.271326
P1_P1_GcgPpy_Bihormonal_178	P1	P1_GcgPpy_Bihormonal	P1_GcgPpy_Bihormonal_alpha	rep5	0.476939	0.0094918
P1_P1_GcgPpy_Bihormonal_179	P1	P1_GcgPpy_Bihormonal	P1_GcgPpy_Bihormonal_alpha	rep5	0.500205	0.0202155
P1_P1_GcgPpy_Bihormonal_18	P1	P1_GcgPpy_Bihormonal	P1_GcgPpy_Bihormonal_alpha	rep3	0.455295	0.0527163
P1_P1_GcgPpy_Bihormonal_180	P1	P1_GcgPpy_Bihormonal	P1_GcgPpy_Bihormonal_alpha	rep5	0.375551	0.204661
P1_P1_GcgPpy_Bihormonal_181	P1	P1_GcgPpy_Bihormonal	P1_GcgPpy_Bihormonal_alpha	rep5	0.187924	0.158465
P1_P1_GcgPpy_Bihormonal_182	P1	P1_GcgPpy_Bihormonal	P1_GcgPpy_Bihormonal_alpha	rep5	0.553976	0.0158454
P1_P1_GcgPpy_Bihormonal_183	P1	P1_GcgPpy_Bihormonal	P1_GcgPpy_Bihormonal_alpha	rep5	0.445685	0.0839445
P1_P1_GcgPpy_Bihormonal_184	P1	P1_GcgPpy_Bihormonal	P1_GcgPpy_Bihormonal_alpha	rep5	0.474892	0.109021
P1_P1_GcgPpy_Bihormonal_185	P1	P1_GcgPpy_Bihormonal	P1_GcgPpy_Bihormonal_alpha	rep5	0.517295	0.0408702
P1_P1_GcgPpy_Bihormonal_186	P1	P1_GcgPpy_Bihormonal	P1_GcgPpy_Bihormonal_alpha	rep5	0.524827	0.227943
P1_P1_GcgPpy_Bihormonal_187	P1	P1_GcgPpy_Bihormonal	P1_GcgPpy_Bihormonal_alpha	rep5	0.429243	0.103492
P1_P1_GcgPpy_Bihormonal_188	P1	P1_GcgPpy_Bihormonal	P1_GcgPpy_Bihormonal_PP	rep5	0.259377	0.412479
P1_P1_GcgPpy_Bihormonal_189	P1	P1_GcgPpy_Bihormonal	P1_GcgPpy_Bihormonal_alpha	rep5	0.451106	0.207837
P1_P1_GcgPpy_Bihormonal_19	P1	P1_GcgPpy_Bihormonal	P1_GcgPpy_Bihormonal_alpha	rep3	0.350648	0.188761
P1_P1_GcgPpy_Bihormonal_190	P1	P1_GcgPpy_Bihormonal	P1_GcgPpy_Bihormonal_alpha	rep5	0.362179	0.28276
P1_P1_GcgPpy_Bihormonal_191	P1	P1_GcgPpy_Bihormonal	P1_GcgPpy_Bihormonal_PP	rep5	-0.01677	0.45905
P1_P1_GcgPpy_Bihormonal_192	P1	P1_GcgPpy_Bihormonal	P1_GcgPpy_Bihormonal_alpha	rep5	0.420789	0.0177846
P1_P1_GcgPpy_Bihormonal_193	P1	P1_GcgPpy_Bihormonal	P1_GcgPpy_Bihormonal_PP	rep5	-0.0696912	0.532449
P1_P1_GcgPpy_Bihormonal_194	P1	P1_GcgPpy_Bihormonal	P1_GcgPpy_Bihormonal_PP	rep5	0.00676566	0.475956
P1_P1_GcgPpy_Bihormonal_195	P1	P1_GcgPpy_Bihormonal	P1_GcgPpy_Bihormonal_alpha	rep5	0.499683	0.230586
P1_P1_GcgPpy_Bihormonal_196	P1	P1_GcgPpy_Bihormonal	P1_GcgPpy_Bihormonal_PP	rep5	0.000628847	0.393614
P1_P1_GcgPpy_Bihormonal_197	P1	P1_GcgPpy_Bihormonal	P1_GcgPpy_Bihormonal_PP	rep5	0.10816	0.220486
P1_P1_GcgPpy_Bihormonal_198	P1	P1_GcgPpy_Bihormonal	P1_GcgPpy_Bihormonal_PP	rep5	0.136844	0.276111
P1_P1_GcgPpy_Bihormonal_199	P1	P1_GcgPpy_Bihormonal	P1_GcgPpy_Bihormonal_alpha	rep5	0.357564	0.109551
P1_P1_GcgPpy_Bihormonal_2	P1	P1_GcgPpy_Bihormonal	P1_GcgPpy_Bihormonal_PP	rep3	0.0477009	0.458607
P1_P1_GcgPpy_Bihormonal_20	P1	P1_GcgPpy_Bihormonal	P1_GcgPpy_Bihormonal_PP	rep3	0.0951044	0.273077
P1_P1_GcgPpy_Bihormonal_200	P1	P1_GcgPpy_Bihormonal	P1_GcgPpy_Bihormonal_PP	rep5	-0.0163716	0.395244
P1_P1_GcgPpy_Bihormonal_201	P1	P1_GcgPpy_Bihormonal	P1_GcgPpy_Bihormonal_PP	rep5	0.139487	0.275911
P1_P1_GcgPpy_Bihormonal_202	P1	P1_GcgPpy_Bihormonal	P1_GcgPpy_Bihormonal_alpha	rep5	0.417394	0.111299
P1_P1_GcgPpy_Bihormonal_203	P1	P1_GcgPpy_Bihormonal	P1_GcgPpy_Bihormonal_alpha	rep5	0.24567	0.0499618
P1_P1_GcgPpy_Bihormonal_204	P1	P1_GcgPpy_Bihormonal	P1_GcgPpy_Bihormonal_PP	rep5	0.121958	0.204645
P1_P1_GcgPpy_Bihormonal_205	P1	P1_GcgPpy_Bihormonal	P1_GcgPpy_Bihormonal_alpha	rep5	0.267024	0.26032
P1_P1_GcgPpy_Bihormonal_206	P1	P1_GcgPpy_Bihormonal	P1_GcgPpy_Bihormonal_PP	rep5	-0.084307	0.488594
P1_P1_GcgPpy_Bihormonal_207	P1	P1_GcgPpy_Bihormonal	P1_GcgPpy_Bihormonal_alpha	rep5	0.388425	0.211102
P1_P1_GcgPpy_Bihormonal_208	P1	P1_GcgPpy_Bihormonal	P1_GcgPpy_Bihormonal_alpha	rep5	0.466408	-0.0287385
P1_P1_GcgPpy_Bihormonal_209	P1	P1_GcgPpy_Bihormonal	P1_GcgPpy_Bihormonal_PP	rep5	0.103478	0.395347
P1_P1_GcgPpy_Bihormonal_21	P1	P1_GcgPpy_Bihormonal	P1_GcgPpy_Bihormonal_PP	rep3	0.208187	0.359137
P1_P1_GcgPpy_Bihormonal_210	P1	P1_GcgPpy_Bihormonal	P1_GcgPpy_Bihormonal_alpha	rep5	0.443867	0.0864872
P1_P1_GcgPpy_Bihormonal_211	P1	P1_GcgPpy_Bihormonal	P1_GcgPpy_Bihormonal_alpha	rep5	0.254838	0.234154
P1_P1_GcgPpy_Bihormonal_212	P1	P1_GcgPpy_Bihormonal	P1_GcgPpy_Bihormonal_PP	rep5	0.193045	0.46507
P1_P1_GcgPpy_Bihormonal_213	P1	P1_GcgPpy_Bihormonal	P1_GcgPpy_Bihormonal_alpha	rep5	0.438082	0.114114
P1_P1_GcgPpy_Bihormonal_214	P1	P1_GcgPpy_Bihormonal	P1_GcgPpy_Bihormonal_PP	rep5	0.19886	0.410285
P1_P1_GcgPpy_Bihormonal_215	P1	P1_GcgPpy_Bihormonal	P1_GcgPpy_Bihormonal_PP	rep5	-0.0750843	0.607459
P1_P1_GcgPpy_Bihormonal_216	P1	P1_GcgPpy_Bihormonal	P1_GcgPpy_Bihormonal_PP	rep5	0.238221	0.308473
P1_P1_GcgPpy_Bihormonal_217	P1	P1_GcgPpy_Bihormonal	P1_GcgPpy_Bihormonal_PP	rep5	0.0463059	0.47874
P1_P1_GcgPpy_Bihormonal_218	P1	P1_GcgPpy_Bihormonal	P1_GcgPpy_Bihormonal_PP	rep5	0.0686745	0.548054
P1_P1_GcgPpy_Bihormonal_219	P1	P1_GcgPpy_Bihormonal	P1_GcgPpy_Bihormonal_alpha	rep5	0.368219	0.297851
P1_P1_GcgPpy_Bihormonal_22	P1	P1_GcgPpy_Bihormonal	P1_GcgPpy_Bihormonal_alpha	rep3	0.334814	0.25125
P1_P1_GcgPpy_Bihormonal_220	P1	P1_GcgPpy_Bihormonal	P1_GcgPpy_Bihormonal_alpha	rep5	0.422661	0.243188
P1_P1_GcgPpy_Bihormonal_221	P1	P1_GcgPpy_Bihormonal	P1_GcgPpy_Bihormonal_PP	rep5	0.0796916	0.426122
P1_P1_GcgPpy_Bihormonal_222	P1	P1_GcgPpy_Bihormonal	P1_GcgPpy_Bihormonal_PP	rep5	0.023373	0.431829
P1_P1_GcgPpy_Bihormonal_223	P1	P1_GcgPpy_Bihormonal	P1_GcgPpy_Bihormonal_PP	rep5	0.0737345	0.405307
P1_P1_GcgPpy_Bihormonal_224	P1	P1_GcgPpy_Bihormonal	P1_GcgPpy_Bihormonal_alpha	rep5	0.41812	0.133947
P1_P1_GcgPpy_Bihormonal_225	P1	P1_GcgPpy_Bihormonal	P1_GcgPpy_Bihormonal_PP	rep5	-0.0315602	0.439995
P1_P1_GcgPpy_Bihormonal_226	P1	P1_GcgPpy_Bihormonal	P1_GcgPpy_Bihormonal_PP	rep5	0.227642	0.301268
P1_P1_GcgPpy_Bihormonal_227	P1	P1_GcgPpy_Bihormonal	P1_GcgPpy_Bihormonal_alpha	rep5	0.497153	0.196601
P1_P1_GcgPpy_Bihormonal_228	P1	P1_GcgPpy_Bihormonal	P1_GcgPpy_Bihormonal_alpha	rep5	0.26001	0.241987
P1_P1_GcgPpy_Bihormonal_229	P1	P1_GcgPpy_Bihormonal	P1_GcgPpy_Bihormonal_alpha	rep5	0.336531	0.270526
P1_P1_GcgPpy_Bihormonal_23	P1	P1_GcgPpy_Bihormonal	P1_GcgPpy_Bihormonal_PP	rep1	0.200235	0.216171
P1_P1_GcgPpy_Bihormonal_230	P1	P1_GcgPpy_Bihormonal	P1_GcgPpy_Bihormonal_alpha	rep5	0.492189	0.16797
P1_P1_GcgPpy_Bihormonal_231	P1	P1_GcgPpy_Bihormonal	P1_GcgPpy_Bihormonal_alpha	rep5	0.514244	0.0705345
P1_P1_GcgPpy_Bihormonal_232	P1	P1_GcgPpy_Bihormonal	P1_GcgPpy_Bihormonal_alpha	rep5	0.416101	0.0638976
P1_P1_GcgPpy_Bihormonal_233	P1	P1_GcgPpy_Bihormonal	P1_GcgPpy_Bihormonal_alpha	rep5	0.301389	0.146964
P1_P1_GcgPpy_Bihormonal_234	P1	P1_GcgPpy_Bihormonal	P1_GcgPpy_Bihormonal_alpha	rep5	0.429129	0.120788
P1_P1_GcgPpy_Bihormonal_235	P1	P1_GcgPpy_Bihormonal	P1_GcgPpy_Bihormonal_alpha	rep5	0.327427	0.0937775
P1_P1_GcgPpy_Bihormonal_236	P1	P1_GcgPpy_Bihormonal	P1_GcgPpy_Bihormonal_alpha	rep5	0.281034	0.125729
P1_P1_GcgPpy_Bihormonal_237	P1	P1_GcgPpy_Bihormonal	P1_GcgPpy_Bihormonal_PP	rep5	0.177793	0.186238
P1_P1_GcgPpy_Bihormonal_238	P1	P1_GcgPpy_Bihormonal	P1_GcgPpy_Bihormonal_PP	rep5	0.172718	0.467229
P1_P1_GcgPpy_Bihormonal_239	P1	P1_GcgPpy_Bihormonal	P1_GcgPpy_Bihormonal_alpha	rep5	0.334127	0.27893
P1_P1_GcgPpy_Bihormonal_24	P1	P1_GcgPpy_Bihormonal	P1_GcgPpy_Bihormonal_PP	rep1	0.267754	0.31109
P1_P1_GcgPpy_Bihormonal_240	P1	P1_GcgPpy_Bihormonal	P1_GcgPpy_Bihormonal_alpha	rep5	0.368812	0.0762643
P1_P1_GcgPpy_Bihormonal_241	P1	P1_GcgPpy_Bihormonal	P1_GcgPpy_Bihormonal_PP	rep5	0.0449463	0.55021
P1_P1_GcgPpy_Bihormonal_242	P1	P1_GcgPpy_Bihormonal	P1_GcgPpy_Bihormonal_PP	rep5	0.117014	0.357151
P1_P1_GcgPpy_Bihormonal_243	P1	P1_GcgPpy_Bihormonal	P1_GcgPpy_Bihormonal_alpha	rep5	0.43234	0.0844781
P1_P1_GcgPpy_Bihormonal_244	P1	P1_GcgPpy_Bihormonal	P1_GcgPpy_Bihormonal_alpha	rep5	0.488827	0.0114537
P1_P1_GcgPpy_Bihormonal_245	P1	P1_GcgPpy_Bihormonal	P1_GcgPpy_Bihormonal_PP	rep5	0.0172195	0.448329
P1_P1_GcgPpy_Bihormonal_246	P1	P1_GcgPpy_Bihormonal	P1_GcgPpy_Bihormonal_PP	rep5	-0.0678193	0.444043
P1_P1_GcgPpy_Bihormonal_247	P1	P1_GcgPpy_Bihormonal	P1_GcgPpy_Bihormonal_PP	rep5	-0.012488	0.378167
P1_P1_GcgPpy_Bihormonal_248	P1	P1_GcgPpy_Bihormonal	P1_GcgPpy_Bihormonal_PP	rep5	0.090965	0.223287
P1_P1_GcgPpy_Bihormonal_249	P1	P1_GcgPpy_Bihormonal	P1_GcgPpy_Bihormonal_alpha	rep5	0.233256	0.2128
P1_P1_GcgPpy_Bihormonal_25	P1	P1_GcgPpy_Bihormonal	P1_GcgPpy_Bihormonal_PP	rep1	-0.202367	0.545458
P1_P1_GcgPpy_Bihormonal_250	P1	P1_GcgPpy_Bihormonal	P1_GcgPpy_Bihormonal_alpha	rep5	0.538812	0.0117575
P1_P1_GcgPpy_Bihormonal_251	P1	P1_GcgPpy_Bihormonal	P1_GcgPpy_Bihormonal_alpha	rep5	0.308174	0.139351
P1_P1_GcgPpy_Bihormonal_252	P1	P1_GcgPpy_Bihormonal	P1_GcgPpy_Bihormonal_alpha	rep5	0.461117	0.149218
P1_P1_GcgPpy_Bihormonal_253	P1	P1_GcgPpy_Bihormonal	P1_GcgPpy_Bihormonal_alpha	rep5	0.337169	0.168381
P1_P1_GcgPpy_Bihormonal_254	P1	P1_GcgPpy_Bihormonal	P1_GcgPpy_Bihormonal_alpha	rep5	0.432825	0.261548
P1_P1_GcgPpy_Bihormonal_255	P1	P1_GcgPpy_Bihormonal	P1_GcgPpy_Bihormonal_alpha	rep5	0.300333	0.210788
P1_P1_GcgPpy_Bihormonal_256	P1	P1_GcgPpy_Bihormonal	P1_GcgPpy_Bihormonal_alpha	rep5	0.299602	0.269507
P1_P1_GcgPpy_Bihormonal_257	P1	P1_GcgPpy_Bihormonal	P1_GcgPpy_Bihormonal_alpha	rep5	0.577796	-0.0616869
P1_P1_GcgPpy_Bihormonal_258	P1	P1_GcgPpy_Bihormonal	P1_GcgPpy_Bihormonal_alpha	rep5	0.553699	0.134772
P1_P1_GcgPpy_Bihormonal_259	P1	P1_GcgPpy_Bihormonal	P1_GcgPpy_Bihormonal_PP	rep5	0.176832	0.216597
P1_P1_GcgPpy_Bihormonal_26	P1	P1_GcgPpy_Bihormonal	P1_GcgPpy_Bihormonal_alpha	rep1	0.470023	-0.0532642
P1_P1_GcgPpy_Bihormonal_260	P1	P1_GcgPpy_Bihormonal	P1_GcgPpy_Bihormonal_alpha	rep5	0.224844	0.139104
P1_P1_GcgPpy_Bihormonal_261	P1	P1_GcgPpy_Bihormonal	P1_GcgPpy_Bihormonal_alpha	rep5	0.433842	0.13926
P1_P1_GcgPpy_Bihormonal_262	P1	P1_GcgPpy_Bihormonal	P1_GcgPpy_Bihormonal_PP	rep5	0.10777	0.289565
P1_P1_GcgPpy_Bihormonal_263	P1	P1_GcgPpy_Bihormonal	P1_GcgPpy_Bihormonal_alpha	rep5	0.32549	0.233386
P1_P1_GcgPpy_Bihormonal_264	P1	P1_GcgPpy_Bihormonal	P1_GcgPpy_Bihormonal_alpha	rep5	0.468884	0.100041
P1_P1_GcgPpy_Bihormonal_265	P1	P1_GcgPpy_Bihormonal	P1_GcgPpy_Bihormonal_alpha	rep5	0.387056	0.254072
P1_P1_GcgPpy_Bihormonal_266	P1	P1_GcgPpy_Bihormonal	P1_GcgPpy_Bihormonal_PP	rep5	0.1497	0.155076
P1_P1_GcgPpy_Bihormonal_267	P1	P1_GcgPpy_Bihormonal	P1_GcgPpy_Bihormonal_PP	rep5	0.236263	0.246115
P1_P1_GcgPpy_Bihormonal_268	P1	P1_GcgPpy_Bihormonal	P1_GcgPpy_Bihormonal_alpha	rep5	0.228496	0.170136
P1_P1_GcgPpy_Bihormonal_269	P1	P1_GcgPpy_Bihormonal	P1_GcgPpy_Bihormonal_alpha	rep5	0.550762	0.00628065
P1_P1_GcgPpy_Bihormonal_27	P1	P1_GcgPpy_Bihormonal	P1_GcgPpy_Bihormonal_alpha	rep1	0.468832	0.277077
P1_P1_GcgPpy_Bihormonal_270	P1	P1_GcgPpy_Bihormonal	P1_GcgPpy_Bihormonal_alpha	rep5	0.334049	0.326587
P1_P1_GcgPpy_Bihormonal_271	P1	P1_GcgPpy_Bihormonal	P1_GcgPpy_Bihormonal_alpha	rep5	0.276411	0.137705
P1_P1_GcgPpy_Bihormonal_272	P1	P1_GcgPpy_Bihormonal	P1_GcgPpy_Bihormonal_alpha	rep5	0.228815	0.225501
P1_P1_GcgPpy_Bihormonal_273	P1	P1_GcgPpy_Bihormonal	P1_GcgPpy_Bihormonal_alpha	rep5	0.309436	0.237419
P1_P1_GcgPpy_Bihormonal_274	P1	P1_GcgPpy_Bihormonal	P1_GcgPpy_Bihormonal_alpha	rep5	0.427078	0.115032
P1_P1_GcgPpy_Bihormonal_275	P1	P1_GcgPpy_Bihormonal	P1_GcgPpy_Bihormonal_alpha	rep5	0.283676	0.155764
P1_P1_GcgPpy_Bihormonal_276	P1	P1_GcgPpy_Bihormonal	P1_GcgPpy_Bihormonal_alpha	rep5	0.419771	0.0819131
P1_P1_GcgPpy_Bihormonal_277	P1	P1_GcgPpy_Bihormonal	P1_GcgPpy_Bihormonal_PP	rep5	-0.105102	0.563596
P1_P1_GcgPpy_Bihormonal_278	P1	P1_GcgPpy_Bihormonal	P1_GcgPpy_Bihormonal_alpha	rep5	0.357948	0.129174
P1_P1_GcgPpy_Bihormonal_279	P1	P1_GcgPpy_Bihormonal	P1_GcgPpy_Bihormonal_PP	rep5	0.162811	0.477313
P1_P1_GcgPpy_Bihormonal_28	P1	P1_GcgPpy_Bihormonal	P1_GcgPpy_Bihormonal_alpha	rep1	0.185435	0.184694
P1_P1_GcgPpy_Bihormonal_280	P1	P1_GcgPpy_Bihormonal	P1_GcgPpy_Bihormonal_alpha	rep5	0.469724	0.160697
P1_P1_GcgPpy_Bihormonal_281	P1	P1_GcgPpy_Bihormonal	P1_GcgPpy_Bihormonal_alpha	rep5	0.370299	0.194639
P1_P1_GcgPpy_Bihormonal_282	P1	P1_GcgPpy_Bihormonal	P1_GcgPpy_Bihormonal_alpha	rep5	0.328371	0.124992
P1_P1_GcgPpy_Bihormonal_283	P1	P1_GcgPpy_Bihormonal	P1_GcgPpy_Bihormonal_PP	rep5	0.188953	0.265672
P1_P1_GcgPpy_Bihormonal_284	P1	P1_GcgPpy_Bihormonal	P1_GcgPpy_Bihormonal_PP	rep5	0.193436	0.265721
P1_P1_GcgPpy_Bihormonal_29	P1	P1_GcgPpy_Bihormonal	P1_GcgPpy_Bihormonal_alpha	rep1	0.38552	0.0312559
P1_P1_GcgPpy_Bihormonal_3	P1	P1_GcgPpy_Bihormonal	P1_GcgPpy_Bihormonal_alpha	rep3	0.444307	0.0591945
P1_P1_GcgPpy_Bihormonal_30	P1	P1_GcgPpy_Bihormonal	P1_GcgPpy_Bihormonal_alpha	rep1	0.564208	0.0496027
P1_P1_GcgPpy_Bihormonal_31	P1	P1_GcgPpy_Bihormonal	P1_GcgPpy_Bihormonal_alpha	rep1	0.384917	0.359961
P1_P1_GcgPpy_Bihormonal_32	P1	P1_GcgPpy_Bihormonal	P1_GcgPpy_Bihormonal_alpha	rep1	0.255148	0.103042
P1_P1_GcgPpy_Bihormonal_33	P1	P1_GcgPpy_Bihormonal	P1_GcgPpy_Bihormonal_alpha	rep1	0.301128	0.114749
P1_P1_GcgPpy_Bihormonal_34	P1	P1_GcgPpy_Bihormonal	P1_GcgPpy_Bihormonal_PP	rep1	0.22046	0.351145
P1_P1_GcgPpy_Bihormonal_35	P1	P1_GcgPpy_Bihormonal	P1_GcgPpy_Bihormonal_PP	rep1	-0.117449	0.49343
P1_P1_GcgPpy_Bihormonal_36	P1	P1_GcgPpy_Bihormonal	P1_GcgPpy_Bihormonal_alpha	rep1	0.305866	0.27091
P1_P1_GcgPpy_Bihormonal_37	P1	P1_GcgPpy_Bihormonal	P1_GcgPpy_Bihormonal_PP	rep1	0.235061	0.271918
P1_P1_GcgPpy_Bihormonal_38	P1	P1_GcgPpy_Bihormonal	P1_GcgPpy_Bihormonal_alpha	rep1	0.419697	0.0567185
P1_P1_GcgPpy_Bihormonal_39	P1	P1_GcgPpy_Bihormonal	P1_GcgPpy_Bihormonal_PP	rep1	0.283496	0.307884
P1_P1_GcgPpy_Bihormonal_4	P1	P1_GcgPpy_Bihormonal	P1_GcgPpy_Bihormonal_PP	rep3	0.0616744	0.428283
P1_P1_GcgPpy_Bihormonal_40	P1	P1_GcgPpy_Bihormonal	P1_GcgPpy_Bihormonal_PP	rep1	0.0786457	0.26089
P1_P1_GcgPpy_Bihormonal_41	P1	P1_GcgPpy_Bihormonal	P1_GcgPpy_Bihormonal_alpha	rep1	0.34034	0.154842
P1_P1_GcgPpy_Bihormonal_42	P1	P1_GcgPpy_Bihormonal	P1_GcgPpy_Bihormonal_alpha	rep1	0.377747	0.269875
P1_P1_GcgPpy_Bihormonal_43	P1	P1_GcgPpy_Bihormonal	P1_GcgPpy_Bihormonal_alpha	rep1	0.25892	0.249289
P1_P1_GcgPpy_Bihormonal_44	P1	P1_GcgPpy_Bihormonal	P1_GcgPpy_Bihormonal_alpha	rep1	0.388211	0.176081
P1_P1_GcgPpy_Bihormonal_45	P1	P1_GcgPpy_Bihormonal	P1_GcgPpy_Bihormonal_PP	rep2	0.0858502	0.404977
P1_P1_GcgPpy_Bihormonal_46	P1	P1_GcgPpy_Bihormonal	P1_GcgPpy_Bihormonal_alpha	rep2	0.256572	0.216715
P1_P1_GcgPpy_Bihormonal_47	P1	P1_GcgPpy_Bihormonal	P1_GcgPpy_Bihormonal_PP	rep2	0.0793444	0.439144
P1_P1_GcgPpy_Bihormonal_48	P1	P1_GcgPpy_Bihormonal	P1_GcgPpy_Bihormonal_alpha	rep2	0.292761	0.121552
P1_P1_GcgPpy_Bihormonal_49	P1	P1_GcgPpy_Bihormonal	P1_GcgPpy_Bihormonal_PP	rep2	0.0628052	0.472307
P1_P1_GcgPpy_Bihormonal_5	P1	P1_GcgPpy_Bihormonal	P1_GcgPpy_Bihormonal_PP	rep3	-0.109539	0.464168
P1_P1_GcgPpy_Bihormonal_50	P1	P1_GcgPpy_Bihormonal	P1_GcgPpy_Bihormonal_PP	rep2	0.289717	0.292892
P1_P1_GcgPpy_Bihormonal_51	P1	P1_GcgPpy_Bihormonal	P1_GcgPpy_Bihormonal_alpha	rep2	0.308592	0.260825
P1_P1_GcgPpy_Bihormonal_52	P1	P1_GcgPpy_Bihormonal	P1_GcgPpy_Bihormonal_alpha	rep2	0.374064	0.100007
P1_P1_GcgPpy_Bihormonal_53	P1	P1_GcgPpy_Bihormonal	P1_GcgPpy_Bihormonal_alpha	rep2	0.380098	-0.067957
P1_P1_GcgPpy_Bihormonal_54	P1	P1_GcgPpy_Bihormonal	P1_GcgPpy_Bihormonal_alpha	rep2	0.428939	0.041496
P1_P1_GcgPpy_Bihormonal_55	P1	P1_GcgPpy_Bihormonal	P1_GcgPpy_Bihormonal_PP	rep2	0.0788321	0.445737
P1_P1_GcgPpy_Bihormonal_56	P1	P1_GcgPpy_Bihormonal	P1_GcgPpy_Bihormonal_alpha	rep2	0.408643	0.122694
P1_P1_GcgPpy_Bihormonal_57	P1	P1_GcgPpy_Bihormonal	P1_GcgPpy_Bihormonal_alpha	rep4	0.403124	0.0866461
P1_P1_GcgPpy_Bihormonal_58	P1	P1_GcgPpy_Bihormonal	P1_GcgPpy_Bihormonal_alpha	rep4	0.431997	0.0593696
P1_P1_GcgPpy_Bihormonal_59	P1	P1_GcgPpy_Bihormonal	P1_GcgPpy_Bihormonal_PP	rep4	0.128501	0.147404
P1_P1_GcgPpy_Bihormonal_6	P1	P1_GcgPpy_Bihormonal	P1_GcgPpy_Bihormonal_alpha	rep3	0.389509	0.213714
P1_P1_GcgPpy_Bihormonal_60	P1	P1_GcgPpy_Bihormonal	P1_GcgPpy_Bihormonal_alpha	rep4	0.370784	-0.0717247
P1_P1_GcgPpy_Bihormonal_61	P1	P1_GcgPpy_Bihormonal	P1_GcgPpy_Bihormonal_PP	rep4	0.218299	0.230248
P1_P1_GcgPpy_Bihormonal_62	P1	P1_GcgPpy_Bihormonal	P1_GcgPpy_Bihormonal_alpha	rep4	0.206908	0.159764
P1_P1_GcgPpy_Bihormonal_63	P1	P1_GcgPpy_Bihormonal	P1_GcgPpy_Bihormonal_alpha	rep4	0.281929	0.0303923
P1_P1_GcgPpy_Bihormonal_64	P1	P1_GcgPpy_Bihormonal	P1_GcgPpy_Bihormonal_alpha	rep4	0.361754	0.163375
P1_P1_GcgPpy_Bihormonal_65	P1	P1_GcgPpy_Bihormonal	P1_GcgPpy_Bihormonal_PP	rep4	0.199153	0.206265
P1_P1_GcgPpy_Bihormonal_66	P1	P1_GcgPpy_Bihormonal	P1_GcgPpy_Bihormonal_PP	rep4	0.0413448	0.335577
P1_P1_GcgPpy_Bihormonal_67	P1	P1_GcgPpy_Bihormonal	P1_GcgPpy_Bihormonal_alpha	rep4	0.54467	0.127489
P1_P1_GcgPpy_Bihormonal_68	P1	P1_GcgPpy_Bihormonal	P1_GcgPpy_Bihormonal_alpha	rep4	0.272325	0.134557
P1_P1_GcgPpy_Bihormonal_69	P1	P1_GcgPpy_Bihormonal	P1_GcgPpy_Bihormonal_alpha	rep4	0.325568	0.221914
P1_P1_GcgPpy_Bihormonal_7	P1	P1_GcgPpy_Bihormonal	P1_GcgPpy_Bihormonal_PP	rep3	0.0716504	0.301002
P1_P1_GcgPpy_Bihormonal_70	P1	P1_GcgPpy_Bihormonal	P1_GcgPpy_Bihormonal_PP	rep4	0.279262	0.287859
P1_P1_GcgPpy_Bihormonal_71	P1	P1_GcgPpy_Bihormonal	P1_GcgPpy_Bihormonal_PP	rep4	0.143428	0.398086
P1_P1_GcgPpy_Bihormonal_72	P1	P1_GcgPpy_Bihormonal	P1_GcgPpy_Bihormonal_alpha	rep5	0.454372	0.0654234
P1_P1_GcgPpy_Bihormonal_73	P1	P1_GcgPpy_Bihormonal	P1_GcgPpy_Bihormonal_PP	rep5	-0.050469	0.456426
P1_P1_GcgPpy_Bihormonal_74	P1	P1_GcgPpy_Bihormonal	P1_GcgPpy_Bihormonal_alpha	rep5	0.308923	0.264986
P1_P1_GcgPpy_Bihormonal_75	P1	P1_GcgPpy_Bihormonal	P1_GcgPpy_Bihormonal_PP	rep5	0.236651	0.348089
P1_P1_GcgPpy_Bihormonal_76	P1	P1_GcgPpy_Bihormonal	P1_GcgPpy_Bihormonal_PP	rep5	0.239186	0.254362
P1_P1_GcgPpy_Bihormonal_77	P1	P1_GcgPpy_Bihormonal	P1_GcgPpy_Bihormonal_alpha	rep5	0.650973	-0.0301974
P1_P1_GcgPpy_Bihormonal_78	P1	P1_GcgPpy_Bihormonal	P1_GcgPpy_Bihormonal_alpha	rep5	0.60266	-0.0148413
P1_P1_GcgPpy_Bihormonal_79	P1	P1_GcgPpy_Bihormonal	P1_GcgPpy_Bihormonal_alpha	rep5	0.558718	0.0374409
P1_P1_GcgPpy_Bihormonal_8	P1	P1_GcgPpy_Bihormonal	P1_GcgPpy_Bihormonal_alpha	rep3	0.390396	0.298939
P1_P1_GcgPpy_Bihormonal_80	P1	P1_GcgPpy_Bihormonal	P1_GcgPpy_Bihormonal_PP	rep5	0.0169168	0.462507
P1_P1_GcgPpy_Bihormonal_81	P1	P1_GcgPpy_Bihormonal	P1_GcgPpy_Bihormonal_alpha	rep5	0.521996	-0.0346771
P1_P1_GcgPpy_Bihormonal_82	P1	P1_GcgPpy_Bihormonal	P1_GcgPpy_Bihormonal_PP	rep5	-0.0818828	0.385875
P1_P1_GcgPpy_Bihormonal_83	P1	P1_GcgPpy_Bihormonal	P1_GcgPpy_Bihormonal_alpha	rep5	0.447539	-0.00317381
P1_P1_GcgPpy_Bihormonal_84	P1	P1_GcgPpy_Bihormonal	P1_GcgPpy_Bihormonal_alpha	rep5	0.41957	0.11466
P1_P1_GcgPpy_Bihormonal_85	P1	P1_GcgPpy_Bihormonal	P1_GcgPpy_Bihormonal_alpha	rep5	0.404961	0.149786
P1_P1_GcgPpy_Bihormonal_86	P1	P1_GcgPpy_Bihormonal	P1_GcgPpy_Bihormonal_PP	rep5	0.172918	0.383922
P1_P1_GcgPpy_Bihormonal_87	P1	P1_GcgPpy_Bihormonal	P1_GcgPpy_Bihormonal_PP	rep5	0.00135212	0.446888
P1_P1_GcgPpy_Bihormonal_88	P1	P1_GcgPpy_Bihormonal	P1_GcgPpy_Bihormonal_alpha	rep5	0.329598	0.0292616
P1_P1_GcgPpy_Bihormonal_89	P1	P1_GcgPpy_Bihormonal	P1_GcgPpy_Bihormonal_alpha	rep5	0.293172	0.225512
P1_P1_GcgPpy_Bihormonal_9	P1	P1_GcgPpy_Bihormonal	P1_GcgPpy_Bihormonal_alpha	rep3	0.614921	-0.0640049
P1_P1_GcgPpy_Bihormonal_90	P1	P1_GcgPpy_Bihormonal	P1_GcgPpy_Bihormonal_alpha	rep5	0.276644	0.260241
P1_P1_GcgPpy_Bihormonal_91	P1	P1_GcgPpy_Bihormonal	P1_GcgPpy_Bihormonal_alpha	rep5	0.516886	0.044414
P1_P1_GcgPpy_Bihormonal_92	P1	P1_GcgPpy_Bihormonal	P1_GcgPpy_Bihormonal_alpha	rep5	0.316849	0.275481
P1_P1_GcgPpy_Bihormonal_93	P1	P1_GcgPpy_Bihormonal	P1_GcgPpy_Bihormonal_alpha	rep5	0.269594	0.217701
P1_P1_GcgPpy_Bihormonal_94	P1	P1_GcgPpy_Bihormonal	P1_GcgPpy_Bihormonal_PP	rep5	0.151129	0.318566
P1_P1_GcgPpy_Bihormonal_95	P1	P1_GcgPpy_Bihormonal	P1_GcgPpy_Bihormonal_PP	rep5	0.0849362	0.466387
P1_P1_GcgPpy_Bihormonal_96	P1	P1_GcgPpy_Bihormonal	P1_GcgPpy_Bihormonal_PP	rep5	0.195875	0.437204
P1_P1_GcgPpy_Bihormonal_97	P1	P1_GcgPpy_Bihormonal	P1_GcgPpy_Bihormonal_PP	rep5	0.0575385	0.481993
P1_P1_GcgPpy_Bihormonal_98	P1	P1_GcgPpy_Bihormonal	P1_GcgPpy_Bihormonal_PP	rep5	-0.0764912	0.413922
P1_P1_GcgPpy_Bihormonal_99	P1	P1_GcgPpy_Bihormonal	P1_GcgPpy_Bihormonal_PP	rep5	0.200964	0.238484
P1_PP_1	P1	PP	PP	rep1	-0.143454	0.745433
P1_PP_10	P1	PP	PP	rep1	-0.187911	0.651951
P1_PP_11	P1	PP	PP	rep1	-0.252449	0.721771
P1_PP_12	P1	PP	PP	rep1	-0.116958	0.595327
P1_PP_13	P1	PP	PP	rep1	-0.257433	0.719771
P1_PP_14	P1	PP	PP	rep1	-0.159999	0.592637
P1_PP_15	P1	PP	PP	rep1	-0.0840473	0.678752
P1_PP_16	P1	PP	PP	rep1	-0.0951025	0.624366
P1_PP_17	P1	PP	PP	rep1	-0.160409	0.667458
P1_PP_18	P1	PP	PP	rep1	-0.0966552	0.676294
P1_PP_19	P1	PP	PP	rep1	-0.0177193	0.653702
P1_PP_2	P1	PP	PP	rep1	-0.0596701	0.591684
P1_PP_20	P1	PP	PP	rep1	-0.142548	0.660598
P1_PP_21	P1	PP	PP	rep1	-0.148163	0.705392
P1_PP_22	P1	PP	PP	rep1	-0.18143	0.694563
P1_PP_23	P1	PP	PP	rep1	-0.0645497	0.638597
P1_PP_24	P1	PP	PP	rep1	0.0608394	0.560333
P1_PP_25	P1	PP	PP	rep1	0.052512	0.612127
P1_PP_26	P1	PP	PP	rep1	-0.0712609	0.450785
P1_PP_27	P1	PP	PP	rep1	0.157773	0.455191
P1_PP_28	P1	PP	PP	rep1	0.0119385	0.393611
P1_PP_29	P1	PP	PP	rep1	0.0447403	0.520925
P1_PP_3	P1	PP	PP	rep1	-0.0555346	0.633067
P1_PP_30	P1	PP	PP	rep1	0.0235524	0.403874
P1_PP_31	P1	PP	PP	rep1	-0.142451	0.58036
P1_PP_32	P1	PP	PP	rep1	-0.159005	0.608336
P1_PP_33	P1	PP	PP	rep1	0.0401098	0.544264
P1_PP_34	P1	PP	PP	rep1	-0.0794716	0.583221
P1_PP_35	P1	PP	PP	rep1	0.0103728	0.586491
P1_PP_36	P1	PP	PP	rep1	-0.188991	0.63123
P1_PP_37	P1	PP	PP	rep1	-0.211805	0.653714
P1_PP_38	P1	PP	PP	rep1	-0.0231551	0.579403
P1_PP_39	P1	PP	PP	rep1	0.00405729	0.625248
P1_PP_4	P1	PP	PP	rep1	-0.0711144	0.682185
P1_PP_40	P1	PP	PP	rep1	-0.05997	0.577565
P1_PP_41	P1	PP	PP	rep1	0.148028	0.363244
P1_PP_42	P1	PP	PP	rep1	-0.166466	0.617989
P1_PP_43	P1	PP	PP	rep1	0.0802221	0.433645
P1_PP_44	P1	PP	PP	rep2	-0.164485	0.55789
P1_PP_45	P1	PP	PP	rep2	-0.0227665	0.462804
P1_PP_46	P1	PP	PP	rep2	0.0104318	0.579692
P1_PP_47	P1	PP	PP	rep2	-0.18714	0.605557
P1_PP_48	P1	PP	PP	rep2	-0.14556	0.603137
P1_PP_49	P1	PP	PP	rep2	-0.339582	0.678551
P1_PP_5	P1	PP	PP	rep1	-0.104521	0.692704
P1_PP_50	P1	PP	PP	rep2	-0.157399	0.534373
P1_PP_51	P1	PP	PP	rep2	-0.124805	0.465753
P1_PP_52	P1	PP	PP	rep2	-0.261181	0.643026
P1_PP_53	P1	PP	PP	rep2	-0.0882202	0.602854
P1_PP_54	P1	PP	PP	rep2	-0.146719	0.444394
P1_PP_55	P1	PP	PP	rep2	-0.0170007	0.452823
P1_PP_56	P1	PP	PP	rep2	-0.0610455	0.374573
P1_PP_57	P1	PP	PP	rep2	-0.150213	0.712833
P1_PP_58	P1	PP	PP	rep2	-0.131103	0.584131
P1_PP_59	P1	PP	PP	rep2	-0.162317	0.609815
P1_PP_6	P1	PP	PP	rep1	-0.189592	0.595772
P1_PP_60	P1	PP	PP	rep2	-0.229337	0.6319
P1_PP_61	P1	PP	PP	rep2	-0.174239	0.433265
P1_PP_62	P1	PP	PP	rep2	0.0738281	0.539835
P1_PP_63	P1	PP	PP	rep2	0.148938	0.470885
P1_PP_64	P1	PP	PP	rep2	-0.106963	0.640377
P1_PP_65	P1	PP	PP	rep2	-0.0102652	0.47832
P1_PP_66	P1	PP	PP	rep2	-0.0927672	0.528383
P1_PP_67	P1	PP	PP	rep2	-0.201647	0.552661
P1_PP_68	P1	PP	PP	rep2	-0.0388132	0.687845
P1_PP_69	P1	PP	PP	rep2	-0.316229	0.598408
P1_PP_7	P1	PP	PP	rep1	-0.153209	0.698127
P1_PP_70	P1	PP	PP	rep2	-0.227672	0.624693
P1_PP_71	P1	PP	PP	rep2	-0.114868	0.526224
P1_PP_72	P1	PP	PP	rep2	-0.186532	0.651203
P1_PP_73	P1	PP	PP	rep2	-0.0249029	0.51047
P1_PP_74	P1	PP	PP	rep2	-0.174564	0.480091
P1_PP_75	P1	PP	PP	rep2	-0.220159	0.453554
P1_PP_76	P1	PP	PP	rep2	-0.297022	0.578166
P1_PP_77	P1	PP	PP	rep2	-0.0299384	0.551989
P1_PP_78	P1	PP	PP	rep2	-0.142596	0.553679
P1_PP_79	P1	PP	PP	rep2	-0.0621111	0.617741
P1_PP_8	P1	PP	PP	rep1	-0.0243227	0.496377
P1_PP_9	P1	PP	PP	rep1	-0.110126	0.568459

## Sheet: E14.5InsGcg
Cell information for cells from E14.5 α-cells, β-cells and Ins+Gcg+ bihormonal cells.
CellName	Stage	CellSource	Replicate
E14.5_alpha_1	E14.5	alpha	rep1
E14.5_alpha_2	E14.5	alpha	rep1
E14.5_alpha_3	E14.5	alpha	rep1
E14.5_alpha_4	E14.5	alpha	rep1
E14.5_alpha_5	E14.5	alpha	rep1
E14.5_alpha_6	E14.5	alpha	rep1
E14.5_alpha_7	E14.5	alpha	rep1
E14.5_alpha_8	E14.5	alpha	rep1
E14.5_alpha_9	E14.5	alpha	rep1
E14.5_alpha_10	E14.5	alpha	rep1
E14.5_alpha_11	E14.5	alpha	rep1
E14.5_alpha_12	E14.5	alpha	rep1
E14.5_alpha_13	E14.5	alpha	rep1
E14.5_alpha_14	E14.5	alpha	rep1
E14.5_alpha_15	E14.5	alpha	rep1
E14.5_alpha_16	E14.5	alpha	rep1
E14.5_alpha_17	E14.5	alpha	rep1
E14.5_alpha_18	E14.5	alpha	rep1
E14.5_alpha_19	E14.5	alpha	rep1
E14.5_alpha_20	E14.5	alpha	rep1
E14.5_alpha_21	E14.5	alpha	rep1
E14.5_alpha_22	E14.5	alpha	rep1
E14.5_alpha_23	E14.5	alpha	rep1
E14.5_alpha_24	E14.5	alpha	rep1
E14.5_alpha_25	E14.5	alpha	rep1
E14.5_alpha_26	E14.5	alpha	rep1
E14.5_alpha_27	E14.5	alpha	rep1
E14.5_alpha_28	E14.5	alpha	rep1
E14.5_alpha_29	E14.5	alpha	rep1
E14.5_alpha_30	E14.5	alpha	rep1
E14.5_alpha_31	E14.5	alpha	rep1
E14.5_alpha_32	E14.5	alpha	rep1
E14.5_alpha_33	E14.5	alpha	rep1
E14.5_alpha_34	E14.5	alpha	rep1
E14.5_alpha_35	E14.5	alpha	rep1
E14.5_alpha_36	E14.5	alpha	rep1
E14.5_alpha_37	E14.5	alpha	rep1
E14.5_alpha_38	E14.5	alpha	rep1
E14.5_alpha_39	E14.5	alpha	rep1
E14.5_alpha_40	E14.5	alpha	rep1
E14.5_alpha_41	E14.5	alpha	rep1
E14.5_alpha_42	E14.5	alpha	rep1
E14.5_alpha_43	E14.5	alpha	rep1
E14.5_alpha_44	E14.5	alpha	rep1
E14.5_alpha_45	E14.5	alpha	rep1
E14.5_alpha_46	E14.5	alpha	rep1
E14.5_alpha_47	E14.5	alpha	rep1
E14.5_alpha_48	E14.5	alpha	rep1
E14.5_alpha_49	E14.5	alpha	rep1
E14.5_alpha_50	E14.5	alpha	rep1
E14.5_alpha_51	E14.5	alpha	rep1
E14.5_alpha_52	E14.5	alpha	rep1
E14.5_alpha_53	E14.5	alpha	rep1
E14.5_alpha_54	E14.5	alpha	rep1
E14.5_alpha_55	E14.5	alpha	rep1
E14.5_alpha_56	E14.5	alpha	rep1
E14.5_alpha_57	E14.5	alpha	rep1
E14.5_alpha_58	E14.5	alpha	rep1
E14.5_alpha_59	E14.5	alpha	rep1
E14.5_alpha_60	E14.5	alpha	rep1
E14.5_alpha_61	E14.5	alpha	rep1
E14.5_alpha_62	E14.5	alpha	rep1
E14.5_alpha_63	E14.5	alpha	rep1
E14.5_alpha_64	E14.5	alpha	rep1
E14.5_alpha_65	E14.5	alpha	rep1
E14.5_alpha_66	E14.5	alpha	rep1
E14.5_alpha_67	E14.5	alpha	rep1
E14.5_alpha_68	E14.5	alpha	rep1
E14.5_alpha_69	E14.5	alpha	rep1
E14.5_alpha_70	E14.5	alpha	rep1
E14.5_alpha_71	E14.5	alpha	rep1
E14.5_beta_1	E14.5	beta	rep1
E14.5_beta_2	E14.5	beta	rep1
E14.5_beta_3	E14.5	beta	rep1
E14.5_beta_4	E14.5	beta	rep1
E14.5_beta_5	E14.5	beta	rep1
E14.5_beta_6	E14.5	beta	rep1
E14.5_beta_7	E14.5	beta	rep1
E14.5_beta_8	E14.5	beta	rep1
E14.5_beta_9	E14.5	beta	rep1
E14.5_beta_10	E14.5	beta	rep1
E14.5_beta_11	E14.5	beta	rep1
E14.5_beta_12	E14.5	beta	rep1
E14.5_beta_13	E14.5	beta	rep1
E14.5_beta_14	E14.5	beta	rep1
E14.5_beta_15	E14.5	beta	rep1
E14.5_beta_16	E14.5	beta	rep1
E14.5_beta_17	E14.5	beta	rep1
E14.5_beta_18	E14.5	beta	rep1
E14.5_beta_19	E14.5	beta	rep1
E14.5_beta_20	E14.5	beta	rep1
E14.5_beta_21	E14.5	beta	rep1
E14.5_beta_22	E14.5	beta	rep1
E14.5_beta_23	E14.5	beta	rep1
E14.5_beta_24	E14.5	beta	rep1
E14.5_beta_25	E14.5	beta	rep1
E14.5_beta_26	E14.5	beta	rep1
E14.5_beta_27	E14.5	beta	rep1
E14.5_beta_28	E14.5	beta	rep1
E14.5_beta_29	E14.5	beta	rep1
E14.5_beta_30	E14.5	beta	rep1
E14.5_beta_31	E14.5	beta	rep1
E14.5_beta_32	E14.5	beta	rep1
E14.5_beta_33	E14.5	beta	rep1
E14.5_beta_34	E14.5	beta	rep1
E14.5_beta_35	E14.5	beta	rep1
E14.5_beta_36	E14.5	beta	rep1
E14.5_beta_37	E14.5	beta	rep1
E14.5_beta_38	E14.5	beta	rep1
E14.5_beta_39	E14.5	beta	rep1
E14.5_beta_40	E14.5	beta	rep1
E14.5_beta_41	E14.5	beta	rep1
E14.5_beta_42	E14.5	beta	rep1
E14.5_beta_43	E14.5	beta	rep1
E14.5_beta_44	E14.5	beta	rep1
E14.5_beta_45	E14.5	beta	rep1
E14.5_beta_46	E14.5	beta	rep1
E14.5_beta_47	E14.5	beta	rep1
E14.5_beta_48	E14.5	beta	rep1
E14.5_beta_49	E14.5	beta	rep1
E14.5_beta_50	E14.5	beta	rep1
E14.5_beta_51	E14.5	beta	rep1
E14.5_beta_52	E14.5	beta	rep1
E14.5_beta_53	E14.5	beta	rep1
E14.5_beta_54	E14.5	beta	rep1
E14.5_beta_55	E14.5	beta	rep1
E14.5_beta_56	E14.5	beta	rep1
E14.5_beta_57	E14.5	beta	rep1
E14.5_beta_58	E14.5	beta	rep1
E14.5_beta_59	E14.5	beta	rep1
E14.5_beta_60	E14.5	beta	rep1
E14.5_beta_61	E14.5	beta	rep1
E14.5_beta_62	E14.5	beta	rep1
E14.5_beta_63	E14.5	beta	rep1
E14.5_beta_64	E14.5	beta	rep1
E14.5_beta_65	E14.5	beta	rep1
E14.5_beta_66	E14.5	beta	rep1
E14.5_beta_67	E14.5	beta	rep1
E14.5_beta_68	E14.5	beta	rep1
E14.5_beta_69	E14.5	beta	rep1
E14.5_beta_70	E14.5	beta	rep1
E14.5_beta_71	E14.5	beta	rep1
E14.5_beta_72	E14.5	beta	rep1
E14.5_beta_73	E14.5	beta	rep1
E14.5_beta_74	E14.5	beta	rep1
E14.5_beta_75	E14.5	beta	rep1
E14.5_beta_76	E14.5	beta	rep1
E14.5_beta_77	E14.5	beta	rep1
E14.5_beta_78	E14.5	beta	rep1
E14.5_beta_79	E14.5	beta	rep1
E14.5_beta_80	E14.5	beta	rep1
E14.5_beta_81	E14.5	beta	rep1
E14.5_beta_82	E14.5	beta	rep1
E14.5_beta_83	E14.5	beta	rep1
E14.5_beta_84	E14.5	beta	rep1
E14.5_beta_85	E14.5	beta	rep1
E14.5_beta_86	E14.5	beta	rep1
E14.5_beta_87	E14.5	beta	rep1
E14.5_beta_88	E14.5	beta	rep1
E14.5_beta_89	E14.5	beta	rep1
E14.5_beta_90	E14.5	beta	rep1
E14.5_beta_91	E14.5	beta	rep1
E14.5_beta_92	E14.5	beta	rep1
E14.5_beta_93	E14.5	beta	rep1
E14.5_beta_94	E14.5	beta	rep1
E14.5_beta_95	E14.5	beta	rep1
E14.5_beta_96	E14.5	beta	rep1
E14.5_beta_97	E14.5	beta	rep1
E14.5_beta_98	E14.5	beta	rep1
E14.5_beta_99	E14.5	beta	rep1
E14.5_beta_100	E14.5	beta	rep1
E14.5_beta_101	E14.5	beta	rep1
E14.5_beta_102	E14.5	beta	rep1
E14.5_beta_103	E14.5	beta	rep1
E14.5_beta_104	E14.5	beta	rep1
E14.5_beta_105	E14.5	beta	rep1
E14.5_beta_106	E14.5	beta	rep1
E14.5_beta_107	E14.5	beta	rep1
E14.5_beta_108	E14.5	beta	rep1
E14.5_beta_109	E14.5	beta	rep1
E14.5_beta_110	E14.5	beta	rep1
E14.5_beta_111	E14.5	beta	rep1
E14.5_beta_112	E14.5	beta	rep1
E14.5_beta_113	E14.5	beta	rep1
E14.5_beta_114	E14.5	beta	rep1
E14.5_InsGcg_Doublet_1	E14.5	E14.5_InsGcg_Doublet	rep1
E14.5_InsGcg_Doublet_2	E14.5	E14.5_InsGcg_Doublet	rep1
E14.5_InsGcg_Doublet_3	E14.5	E14.5_InsGcg_Doublet	rep1
E14.5_InsGcg_Doublet_4	E14.5	E14.5_InsGcg_Doublet	rep1
E14.5_InsGcg_Doublet_5	E14.5	E14.5_InsGcg_Doublet	rep1
E14.5_InsGcg_Doublet_6	E14.5	E14.5_InsGcg_Doublet	rep1
E14.5_InsGcg_Doublet_7	E14.5	E14.5_InsGcg_Doublet	rep1
E14.5_InsGcg_Doublet_8	E14.5	E14.5_InsGcg_Doublet	rep1
E14.5_InsGcg_Doublet_9	E14.5	E14.5_InsGcg_Doublet	rep1
E14.5_InsGcg_Doublet_10	E14.5	E14.5_InsGcg_Doublet	rep1
E14.5_InsGcg_Doublet_11	E14.5	E14.5_InsGcg_Doublet	rep1
E14.5_InsGcg_Doublet_12	E14.5	E14.5_InsGcg_Doublet	rep1
E14.5_InsGcg_Doublet_13	E14.5	E14.5_InsGcg_Doublet	rep1
E14.5_InsGcg_Doublet_14	E14.5	E14.5_InsGcg_Doublet	rep1
E14.5_InsGcg_Doublet_15	E14.5	E14.5_InsGcg_Doublet	rep1
E14.5_InsGcg_Doublet_16	E14.5	E14.5_InsGcg_Doublet	rep1
E14.5_InsGcg_Doublet_17	E14.5	E14.5_InsGcg_Doublet	rep1
E14.5_InsGcg_Doublet_18	E14.5	E14.5_InsGcg_Doublet	rep1
E14.5_InsGcg_Doublet_19	E14.5	E14.5_InsGcg_Doublet	rep1
E14.5_InsGcg_Doublet_20	E14.5	E14.5_InsGcg_Doublet	rep1
E14.5_InsGcg_Doublet_21	E14.5	E14.5_InsGcg_Doublet	rep1
E14.5_InsGcg_Doublet_22	E14.5	E14.5_InsGcg_Doublet	rep1
E14.5_InsGcg_Doublet_23	E14.5	E14.5_InsGcg_Doublet	rep1
E14.5_InsGcg_Doublet_24	E14.5	E14.5_InsGcg_Doublet	rep1
E14.5_InsGcg_Doublet_25	E14.5	E14.5_InsGcg_Doublet	rep1
E14.5_InsGcg_Doublet_26	E14.5	E14.5_InsGcg_Doublet	rep1
E14.5_InsGcg_Doublet_27	E14.5	E14.5_InsGcg_Doublet	rep1
E14.5_InsGcg_Doublet_28	E14.5	E14.5_InsGcg_Doublet	rep1
E14.5_InsGcg_Doublet_29	E14.5	E14.5_InsGcg_Doublet	rep1
E14.5_InsGcg_Doublet_30	E14.5	E14.5_InsGcg_Doublet	rep1
E14.5_InsGcg_Doublet_31	E14.5	E14.5_InsGcg_Doublet	rep1
E14.5_InsGcg_Doublet_32	E14.5	E14.5_InsGcg_Doublet	rep1
E14.5_InsGcg_Doublet_33	E14.5	E14.5_InsGcg_Doublet	rep1
E14.5_InsGcg_Doublet_34	E14.5	E14.5_InsGcg_Doublet	rep1
E14.5_InsGcg_Doublet_35	E14.5	E14.5_InsGcg_Doublet	rep1
E14.5_InsGcg_Doublet_36	E14.5	E14.5_InsGcg_Doublet	rep1
E14.5_InsGcg_Doublet_37	E14.5	E14.5_InsGcg_Doublet	rep1
E14.5_InsGcg_Doublet_38	E14.5	E14.5_InsGcg_Doublet	rep1
E14.5_InsGcg_Doublet_39	E14.5	E14.5_InsGcg_Doublet	rep1
E14.5_InsGcg_Doublet_40	E14.5	E14.5_InsGcg_Doublet	rep1
E14.5_InsGcg_Doublet_41	E14.5	E14.5_InsGcg_Doublet	rep1
E14.5_InsGcg_Doublet_42	E14.5	E14.5_InsGcg_Doublet	rep1
E14.5_InsGcg_Doublet_43	E14.5	E14.5_InsGcg_Doublet	rep1
E14.5_InsGcg_Doublet_44	E14.5	E14.5_InsGcg_Doublet	rep1
E14.5_InsGcg_Doublet_45	E14.5	E14.5_InsGcg_Doublet	rep1
E14.5_InsGcg_Doublet_46	E14.5	E14.5_InsGcg_Doublet	rep1
E14.5_InsGcg_Doublet_47	E14.5	E14.5_InsGcg_Doublet	rep1
E14.5_InsGcg_Doublet_48	E14.5	E14.5_InsGcg_Doublet	rep1
E14.5_InsGcg_Doublet_49	E14.5	E14.5_InsGcg_Doublet	rep1
E14.5_InsGcg_Doublet_50	E14.5	E14.5_InsGcg_Doublet	rep1
E14.5_InsGcg_Doublet_51	E14.5	E14.5_InsGcg_Doublet	rep1
E14.5_InsGcg_Doublet_52	E14.5	E14.5_InsGcg_Doublet	rep1
E14.5_InsGcg_Doublet_53	E14.5	E14.5_InsGcg_Doublet	rep1
E14.5_InsGcg_Doublet_54	E14.5	E14.5_InsGcg_Doublet	rep1
E14.5_InsGcg_Doublet_55	E14.5	E14.5_InsGcg_Doublet	rep1
E14.5_InsGcg_Doublet_56	E14.5	E14.5_InsGcg_Doublet	rep1
E14.5_InsGcg_Doublet_57	E14.5	E14.5_InsGcg_Doublet	rep1
E14.5_InsGcg_Doublet_58	E14.5	E14.5_InsGcg_Doublet	rep1
E14.5_InsGcg_Doublet_59	E14.5	E14.5_InsGcg_Doublet	rep1
E14.5_InsGcg_Doublet_60	E14.5	E14.5_InsGcg_Doublet	rep1
E14.5_InsGcg_Doublet_61	E14.5	E14.5_InsGcg_Doublet	rep1
E14.5_InsGcg_Doublet_62	E14.5	E14.5_InsGcg_Doublet	rep1
E14.5_InsGcg_Doublet_63	E14.5	E14.5_InsGcg_Doublet	rep1
E14.5_InsGcg_Doublet_64	E14.5	E14.5_InsGcg_Doublet	rep1
E14.5_InsGcg_Doublet_65	E14.5	E14.5_InsGcg_Doublet	rep1
E14.5_InsGcg_Doublet_66	E14.5	E14.5_InsGcg_Doublet	rep1
E14.5_InsGcg_Doublet_67	E14.5	E14.5_InsGcg_Doublet	rep1
E14.5_InsGcg_Doublet_68	E14.5	E14.5_InsGcg_Doublet	rep1
E14.5_InsGcg_Doublet_69	E14.5	E14.5_InsGcg_Doublet	rep1
E14.5_InsGcg_Doublet_70	E14.5	E14.5_InsGcg_Doublet	rep1
E14.5_InsGcg_Doublet_71	E14.5	E14.5_InsGcg_Doublet	rep1
E14.5_InsGcg_Doublet_72	E14.5	E14.5_InsGcg_Doublet	rep1
E14.5_InsGcg_Doublet_73	E14.5	E14.5_InsGcg_Doublet	rep1
E14.5_InsGcg_Doublet_74	E14.5	E14.5_InsGcg_Doublet	rep1
E14.5_InsGcg_Doublet_75	E14.5	E14.5_InsGcg_Doublet	rep1
E14.5_InsGcg_Doublet_76	E14.5	E14.5_InsGcg_Doublet	rep1
E14.5_InsGcg_Doublet_77	E14.5	E14.5_InsGcg_Doublet	rep1
E14.5_InsGcg_Doublet_78	E14.5	E14.5_InsGcg_Doublet	rep1
E14.5_InsGcg_Doublet_79	E14.5	E14.5_InsGcg_Doublet	rep1
E14.5_InsGcg_Doublet_80	E14.5	E14.5_InsGcg_Doublet	rep1
E14.5_InsGcg_Doublet_81	E14.5	E14.5_InsGcg_Doublet	rep1
E14.5_InsGcg_Doublet_82	E14.5	E14.5_InsGcg_Doublet	rep1
E14.5_InsGcg_Doublet_83	E14.5	E14.5_InsGcg_Doublet	rep1
E14.5_InsGcg_Doublet_84	E14.5	E14.5_InsGcg_Doublet	rep1
E14.5_InsGcg_Doublet_85	E14.5	E14.5_InsGcg_Doublet	rep1
E14.5_InsGcg_Doublet_86	E14.5	E14.5_InsGcg_Doublet	rep1
E14.5_InsGcg_Doublet_87	E14.5	E14.5_InsGcg_Doublet	rep1
E14.5_InsGcg_Doublet_88	E14.5	E14.5_InsGcg_Doublet	rep1
E14.5_InsGcg_Doublet_89	E14.5	E14.5_InsGcg_Doublet	rep1
E14.5_InsGcg_Bihormonal_1	E14.5	E14.5_InsGcg_Bihormonal	rep1
E14.5_InsGcg_Bihormonal_2	E14.5	E14.5_InsGcg_Bihormonal	rep1
E14.5_InsGcg_Bihormonal_3	E14.5	E14.5_InsGcg_Bihormonal	rep1
E14.5_InsGcg_Bihormonal_4	E14.5	E14.5_InsGcg_Bihormonal	rep1
E14.5_InsGcg_Bihormonal_5	E14.5	E14.5_InsGcg_Bihormonal	rep1
E14.5_InsGcg_Bihormonal_6	E14.5	E14.5_InsGcg_Bihormonal	rep1
E14.5_InsGcg_Bihormonal_7	E14.5	E14.5_InsGcg_Bihormonal	rep1
E14.5_InsGcg_Bihormonal_8	E14.5	E14.5_InsGcg_Bihormonal	rep1
E14.5_InsGcg_Bihormonal_9	E14.5	E14.5_InsGcg_Bihormonal	rep1
E14.5_InsGcg_Bihormonal_10	E14.5	E14.5_InsGcg_Bihormonal	rep1
E14.5_InsGcg_Bihormonal_11	E14.5	E14.5_InsGcg_Bihormonal	rep1
E14.5_InsGcg_Bihormonal_12	E14.5	E14.5_InsGcg_Bihormonal	rep1
E14.5_InsGcg_Bihormonal_13	E14.5	E14.5_InsGcg_Bihormonal	rep1
E14.5_InsGcg_Bihormonal_14	E14.5	E14.5_InsGcg_Bihormonal	rep1
E14.5_InsGcg_Bihormonal_15	E14.5	E14.5_InsGcg_Bihormonal	rep1
E14.5_InsGcg_Bihormonal_16	E14.5	E14.5_InsGcg_Bihormonal	rep1
E14.5_InsGcg_Bihormonal_17	E14.5	E14.5_InsGcg_Bihormonal	rep1
E14.5_InsGcg_Bihormonal_18	E14.5	E14.5_InsGcg_Bihormonal	rep1
E14.5_InsGcg_Bihormonal_19	E14.5	E14.5_InsGcg_Bihormonal	rep1
E14.5_InsGcg_Bihormonal_20	E14.5	E14.5_InsGcg_Bihormonal	rep1
E14.5_InsGcg_Bihormonal_21	E14.5	E14.5_InsGcg_Bihormonal	rep1
E14.5_InsGcg_Bihormonal_22	E14.5	E14.5_InsGcg_Bihormonal	rep1
E14.5_InsGcg_Bihormonal_23	E14.5	E14.5_InsGcg_Bihormonal	rep1
E14.5_InsGcg_Bihormonal_24	E14.5	E14.5_InsGcg_Bihormonal	rep1
E14.5_InsGcg_Bihormonal_25	E14.5	E14.5_InsGcg_Bihormonal	rep1
E14.5_InsGcg_Bihormonal_26	E14.5	E14.5_InsGcg_Bihormonal	rep1
E14.5_InsGcg_Bihormonal_27	E14.5	E14.5_InsGcg_Bihormonal	rep1
E14.5_InsGcg_Bihormonal_28	E14.5	E14.5_InsGcg_Bihormonal	rep1
E14.5_InsGcg_Bihormonal_29	E14.5	E14.5_InsGcg_Bihormonal	rep1
E14.5_InsGcg_Bihormonal_30	E14.5	E14.5_InsGcg_Bihormonal	rep1
E14.5_InsGcg_Bihormonal_31	E14.5	E14.5_InsGcg_Bihormonal	rep1
E14.5_InsGcg_Bihormonal_32	E14.5	E14.5_InsGcg_Bihormonal	rep1
E14.5_InsGcg_Bihormonal_33	E14.5	E14.5_InsGcg_Bihormonal	rep1
E14.5_InsGcg_Bihormonal_34	E14.5	E14.5_InsGcg_Bihormonal	rep1
E14.5_InsGcg_Bihormonal_35	E14.5	E14.5_InsGcg_Bihormonal	rep1
E14.5_InsGcg_Bihormonal_36	E14.5	E14.5_InsGcg_Bihormonal	rep1
E14.5_InsGcg_Bihormonal_37	E14.5	E14.5_InsGcg_Bihormonal	rep1
E14.5_InsGcg_Bihormonal_38	E14.5	E14.5_InsGcg_Bihormonal	rep1
E14.5_InsGcg_Bihormonal_39	E14.5	E14.5_InsGcg_Bihormonal	rep1

## Sheet: InsGcg_tracing
Cell information for lineage tracing of Ins+Gcg+ bihormonal cells at different embryonic stage.
CellName	Stage	CellSource	Replicate
alpha_1	E15.5	alpha	rep1
alpha_10	E15.5	alpha	rep1
alpha_11	E15.5	alpha	rep1
alpha_12	E15.5	alpha	rep1
alpha_13	E15.5	alpha	rep1
alpha_14	E15.5	alpha	rep1
alpha_15	E15.5	alpha	rep1
alpha_16	E15.5	alpha	rep1
alpha_17	E15.5	alpha	rep1
alpha_18	E15.5	alpha	rep1
alpha_19	E15.5	alpha	rep1
alpha_2	E15.5	alpha	rep1
alpha_20	E15.5	alpha	rep1
alpha_21	E15.5	alpha	rep1
alpha_22	E15.5	alpha	rep1
alpha_23	E15.5	alpha	rep1
alpha_24	E15.5	alpha	rep1
alpha_25	E15.5	alpha	rep1
alpha_26	E15.5	alpha	rep1
alpha_27	E15.5	alpha	rep1
alpha_28	E15.5	alpha	rep1
alpha_29	E15.5	alpha	rep1
alpha_3	E15.5	alpha	rep1
alpha_30	E15.5	alpha	rep1
alpha_31	E15.5	alpha	rep1
alpha_32	E15.5	alpha	rep1
alpha_33	E15.5	alpha	rep1
alpha_34	E15.5	alpha	rep1
alpha_35	E15.5	alpha	rep1
alpha_36	E15.5	alpha	rep1
alpha_37	E15.5	alpha	rep1
alpha_38	E15.5	alpha	rep1
alpha_39	E15.5	alpha	rep1
alpha_4	E15.5	alpha	rep1
alpha_40	E15.5	alpha	rep1
alpha_41	E15.5	alpha	rep1
alpha_42	E15.5	alpha	rep1
alpha_43	E15.5	alpha	rep1
alpha_44	E15.5	alpha	rep1
alpha_45	E15.5	alpha	rep1
alpha_46	E15.5	alpha	rep1
alpha_47	E15.5	alpha	rep1
alpha_48	E15.5	alpha	rep1
alpha_49	E15.5	alpha	rep1
alpha_5	E15.5	alpha	rep1
alpha_50	E15.5	alpha	rep1
alpha_51	E15.5	alpha	rep1
alpha_52	E15.5	alpha	rep1
alpha_53	E15.5	alpha	rep1
alpha_54	E15.5	alpha	rep1
alpha_55	E15.5	alpha	rep1
alpha_56	E15.5	alpha	rep1
alpha_57	E15.5	alpha	rep1
alpha_58	E15.5	alpha	rep1
alpha_59	E15.5	alpha	rep1
alpha_6	E15.5	alpha	rep1
alpha_60	E15.5	alpha	rep1
alpha_61	E15.5	alpha	rep1
alpha_62	E15.5	alpha	rep1
alpha_63	E15.5	alpha	rep1
alpha_64	E15.5	alpha	rep1
alpha_65	E15.5	alpha	rep1
alpha_66	E15.5	alpha	rep1
alpha_67	E15.5	alpha	rep1
alpha_68	E15.5	alpha	rep1
alpha_69	E15.5	alpha	rep1
alpha_7	E15.5	alpha	rep1
alpha_70	E15.5	alpha	rep1
alpha_71	E15.5	alpha	rep1
alpha_8	E15.5	alpha	rep1
alpha_9	E15.5	alpha	rep1
beta_1	E15.5	beta	rep1
beta_10	E15.5	beta	rep1
beta_100	E15.5	beta	rep1
beta_101	E15.5	beta	rep1
beta_102	E15.5	beta	rep1
beta_103	E15.5	beta	rep1
beta_104	E15.5	beta	rep1
beta_105	E15.5	beta	rep1
beta_106	E15.5	beta	rep1
beta_107	E15.5	beta	rep1
beta_108	E15.5	beta	rep1
beta_109	E15.5	beta	rep1
beta_11	E15.5	beta	rep1
beta_110	E15.5	beta	rep1
beta_111	E15.5	beta	rep1
beta_112	E15.5	beta	rep1
beta_113	E15.5	beta	rep1
beta_114	E15.5	beta	rep1
beta_12	E15.5	beta	rep1
beta_13	E15.5	beta	rep1
beta_14	E15.5	beta	rep1
beta_15	E15.5	beta	rep1
beta_16	E15.5	beta	rep1
beta_17	E15.5	beta	rep1
beta_18	E15.5	beta	rep1
beta_19	E15.5	beta	rep1
beta_2	E15.5	beta	rep1
beta_20	E15.5	beta	rep1
beta_21	E15.5	beta	rep1
beta_22	E15.5	beta	rep1
beta_23	E15.5	beta	rep1
beta_24	E15.5	beta	rep1
beta_25	E15.5	beta	rep1
beta_26	E15.5	beta	rep1
beta_27	E15.5	beta	rep1
beta_28	E15.5	beta	rep1
beta_29	E15.5	beta	rep1
beta_3	E15.5	beta	rep1
beta_30	E15.5	beta	rep1
beta_31	E15.5	beta	rep1
beta_32	E15.5	beta	rep1
beta_33	E15.5	beta	rep1
beta_34	E15.5	beta	rep1
beta_35	E15.5	beta	rep1
beta_36	E15.5	beta	rep1
beta_37	E15.5	beta	rep1
beta_38	E15.5	beta	rep1
beta_39	E15.5	beta	rep1
beta_4	E15.5	beta	rep1
beta_40	E15.5	beta	rep1
beta_41	E15.5	beta	rep1
beta_42	E15.5	beta	rep1
beta_43	E15.5	beta	rep1
beta_44	E15.5	beta	rep1
beta_45	E15.5	beta	rep1
beta_46	E15.5	beta	rep1
beta_47	E15.5	beta	rep1
beta_48	E15.5	beta	rep1
beta_49	E15.5	beta	rep1
beta_5	E15.5	beta	rep1
beta_50	E15.5	beta	rep1
beta_51	E15.5	beta	rep1
beta_52	E15.5	beta	rep1
beta_53	E15.5	beta	rep1
beta_54	E15.5	beta	rep1
beta_55	E15.5	beta	rep1
beta_56	E15.5	beta	rep1
beta_57	E15.5	beta	rep1
beta_58	E15.5	beta	rep1
beta_59	E15.5	beta	rep1
beta_6	E15.5	beta	rep1
beta_60	E15.5	beta	rep1
beta_61	E15.5	beta	rep1
beta_62	E15.5	beta	rep1
beta_63	E15.5	beta	rep1
beta_64	E15.5	beta	rep1
beta_65	E15.5	beta	rep1
beta_66	E15.5	beta	rep1
beta_67	E15.5	beta	rep1
beta_68	E15.5	beta	rep1
beta_69	E15.5	beta	rep1
beta_7	E15.5	beta	rep1
beta_70	E15.5	beta	rep1
beta_71	E15.5	beta	rep1
beta_72	E15.5	beta	rep1
beta_73	E15.5	beta	rep1
beta_74	E15.5	beta	rep1
beta_75	E15.5	beta	rep1
beta_76	E15.5	beta	rep1
beta_77	E15.5	beta	rep1
beta_78	E15.5	beta	rep1
beta_79	E15.5	beta	rep1
beta_8	E15.5	beta	rep1
beta_80	E15.5	beta	rep1
beta_81	E15.5	beta	rep1
beta_82	E15.5	beta	rep1
beta_83	E15.5	beta	rep1
beta_84	E15.5	beta	rep1
beta_85	E15.5	beta	rep1
beta_86	E15.5	beta	rep1
beta_87	E15.5	beta	rep1
beta_88	E15.5	beta	rep1
beta_89	E15.5	beta	rep1
beta_9	E15.5	beta	rep1
beta_90	E15.5	beta	rep1
beta_91	E15.5	beta	rep1
beta_92	E15.5	beta	rep1
beta_93	E15.5	beta	rep1
beta_94	E15.5	beta	rep1
beta_95	E15.5	beta	rep1
beta_96	E15.5	beta	rep1
beta_97	E15.5	beta	rep1
beta_98	E15.5	beta	rep1
beta_99	E15.5	beta	rep1
E13.5TAM_E14.5_1	E14.5	E13.5TAM_E14.5	rep1
E13.5TAM_E14.5_10	E14.5	E13.5TAM_E14.5	rep1
E13.5TAM_E14.5_11	E14.5	E13.5TAM_E14.5	rep1
E13.5TAM_E14.5_12	E14.5	E13.5TAM_E14.5	rep1
E13.5TAM_E14.5_13	E14.5	E13.5TAM_E14.5	rep1
E13.5TAM_E14.5_14	E14.5	E13.5TAM_E14.5	rep1
E13.5TAM_E14.5_15	E14.5	E13.5TAM_E14.5	rep1
E13.5TAM_E14.5_16	E14.5	E13.5TAM_E14.5	rep1
E13.5TAM_E14.5_17	E14.5	E13.5TAM_E14.5	rep1
E13.5TAM_E14.5_18	E14.5	E13.5TAM_E14.5	rep1
E13.5TAM_E14.5_19	E14.5	E13.5TAM_E14.5	rep1
E13.5TAM_E14.5_2	E14.5	E13.5TAM_E14.5	rep1
E13.5TAM_E14.5_20	E14.5	E13.5TAM_E14.5	rep1
E13.5TAM_E14.5_21	E14.5	E13.5TAM_E14.5	rep1
E13.5TAM_E14.5_22	E14.5	E13.5TAM_E14.5	rep1
E13.5TAM_E14.5_23	E14.5	E13.5TAM_E14.5	rep1
E13.5TAM_E14.5_24	E14.5	E13.5TAM_E14.5	rep1
E13.5TAM_E14.5_25	E14.5	E13.5TAM_E14.5	rep1
E13.5TAM_E14.5_26	E14.5	E13.5TAM_E14.5	rep1
E13.5TAM_E14.5_27	E14.5	E13.5TAM_E14.5	rep1
E13.5TAM_E14.5_28	E14.5	E13.5TAM_E14.5	rep1
E13.5TAM_E14.5_29	E14.5	E13.5TAM_E14.5	rep1
E13.5TAM_E14.5_3	E14.5	E13.5TAM_E14.5	rep1
E13.5TAM_E14.5_30	E14.5	E13.5TAM_E14.5	rep1
E13.5TAM_E14.5_31	E14.5	E13.5TAM_E14.5	rep1
E13.5TAM_E14.5_32	E14.5	E13.5TAM_E14.5	rep1
E13.5TAM_E14.5_33	E14.5	E13.5TAM_E14.5	rep1
E13.5TAM_E14.5_34	E14.5	E13.5TAM_E14.5	rep1
E13.5TAM_E14.5_35	E14.5	E13.5TAM_E14.5	rep1
E13.5TAM_E14.5_36	E14.5	E13.5TAM_E14.5	rep1
E13.5TAM_E14.5_37	E14.5	E13.5TAM_E14.5	rep1
E13.5TAM_E14.5_38	E14.5	E13.5TAM_E14.5	rep1
E13.5TAM_E14.5_39	E14.5	E13.5TAM_E14.5	rep1
E13.5TAM_E14.5_4	E14.5	E13.5TAM_E14.5	rep1
E13.5TAM_E14.5_40	E14.5	E13.5TAM_E14.5	rep1
E13.5TAM_E14.5_41	E14.5	E13.5TAM_E14.5	rep1
E13.5TAM_E14.5_42	E14.5	E13.5TAM_E14.5	rep1
E13.5TAM_E14.5_43	E14.5	E13.5TAM_E14.5	rep1
E13.5TAM_E14.5_44	E14.5	E13.5TAM_E14.5	rep1
E13.5TAM_E14.5_45	E14.5	E13.5TAM_E14.5	rep1
E13.5TAM_E14.5_46	E14.5	E13.5TAM_E14.5	rep1
E13.5TAM_E14.5_47	E14.5	E13.5TAM_E14.5	rep1
E13.5TAM_E14.5_48	E14.5	E13.5TAM_E14.5	rep1
E13.5TAM_E14.5_49	E14.5	E13.5TAM_E14.5	rep1
E13.5TAM_E14.5_5	E14.5	E13.5TAM_E14.5	rep1
E13.5TAM_E14.5_50	E14.5	E13.5TAM_E14.5	rep1
E13.5TAM_E14.5_51	E14.5	E13.5TAM_E14.5	rep1
E13.5TAM_E14.5_52	E14.5	E13.5TAM_E14.5	rep1
E13.5TAM_E14.5_53	E14.5	E13.5TAM_E14.5	rep1
E13.5TAM_E14.5_54	E14.5	E13.5TAM_E14.5	rep1
E13.5TAM_E14.5_55	E14.5	E13.5TAM_E14.5	rep1
E13.5TAM_E14.5_56	E14.5	E13.5TAM_E14.5	rep1
E13.5TAM_E14.5_57	E14.5	E13.5TAM_E14.5	rep1
E13.5TAM_E14.5_58	E14.5	E13.5TAM_E14.5	rep1
E13.5TAM_E14.5_59	E14.5	E13.5TAM_E14.5	rep1
E13.5TAM_E14.5_6	E14.5	E13.5TAM_E14.5	rep1
E13.5TAM_E14.5_60	E14.5	E13.5TAM_E14.5	rep1
E13.5TAM_E14.5_61	E14.5	E13.5TAM_E14.5	rep1
E13.5TAM_E14.5_62	E14.5	E13.5TAM_E14.5	rep1
E13.5TAM_E14.5_63	E14.5	E13.5TAM_E14.5	rep1
E13.5TAM_E14.5_64	E14.5	E13.5TAM_E14.5	rep1
E13.5TAM_E14.5_65	E14.5	E13.5TAM_E14.5	rep1
E13.5TAM_E14.5_66	E14.5	E13.5TAM_E14.5	rep1
E13.5TAM_E14.5_67	E14.5	E13.5TAM_E14.5	rep1
E13.5TAM_E14.5_68	E14.5	E13.5TAM_E14.5	rep1
E13.5TAM_E14.5_69	E14.5	E13.5TAM_E14.5	rep1
E13.5TAM_E14.5_7	E14.5	E13.5TAM_E14.5	rep1
E13.5TAM_E14.5_70	E14.5	E13.5TAM_E14.5	rep1
E13.5TAM_E14.5_71	E14.5	E13.5TAM_E14.5	rep1
E13.5TAM_E14.5_72	E14.5	E13.5TAM_E14.5	rep1
E13.5TAM_E14.5_73	E14.5	E13.5TAM_E14.5	rep1
E13.5TAM_E14.5_74	E14.5	E13.5TAM_E14.5	rep1
E13.5TAM_E14.5_75	E14.5	E13.5TAM_E14.5	rep1
E13.5TAM_E14.5_76	E14.5	E13.5TAM_E14.5	rep1
E13.5TAM_E14.5_77	E14.5	E13.5TAM_E14.5	rep1
E13.5TAM_E14.5_78	E14.5	E13.5TAM_E14.5	rep2
E13.5TAM_E14.5_79	E14.5	E13.5TAM_E14.5	rep2
E13.5TAM_E14.5_8	E14.5	E13.5TAM_E14.5	rep1
E13.5TAM_E14.5_80	E14.5	E13.5TAM_E14.5	rep2
E13.5TAM_E14.5_81	E14.5	E13.5TAM_E14.5	rep2
E13.5TAM_E14.5_82	E14.5	E13.5TAM_E14.5	rep2
E13.5TAM_E14.5_83	E14.5	E13.5TAM_E14.5	rep2
E13.5TAM_E14.5_84	E14.5	E13.5TAM_E14.5	rep2
E13.5TAM_E14.5_85	E14.5	E13.5TAM_E14.5	rep2
E13.5TAM_E14.5_86	E14.5	E13.5TAM_E14.5	rep2
E13.5TAM_E14.5_87	E14.5	E13.5TAM_E14.5	rep2
E13.5TAM_E14.5_88	E14.5	E13.5TAM_E14.5	rep2
E13.5TAM_E14.5_9	E14.5	E13.5TAM_E14.5	rep1
E13.5TAM_E16.5_1	E16.5	E13.5TAM_E16.5	rep1
E13.5TAM_E16.5_10	E16.5	E13.5TAM_E16.5	rep1
E13.5TAM_E16.5_11	E16.5	E13.5TAM_E16.5	rep1
E13.5TAM_E16.5_12	E16.5	E13.5TAM_E16.5	rep2
E13.5TAM_E16.5_13	E16.5	E13.5TAM_E16.5	rep2
E13.5TAM_E16.5_14	E16.5	E13.5TAM_E16.5	rep2
E13.5TAM_E16.5_15	E16.5	E13.5TAM_E16.5	rep2
E13.5TAM_E16.5_16	E16.5	E13.5TAM_E16.5	rep2
E13.5TAM_E16.5_17	E16.5	E13.5TAM_E16.5	rep2
E13.5TAM_E16.5_18	E16.5	E13.5TAM_E16.5	rep2
E13.5TAM_E16.5_19	E16.5	E13.5TAM_E16.5	rep2
E13.5TAM_E16.5_2	E16.5	E13.5TAM_E16.5	rep1
E13.5TAM_E16.5_20	E16.5	E13.5TAM_E16.5	rep2
E13.5TAM_E16.5_21	E16.5	E13.5TAM_E16.5	rep2
E13.5TAM_E16.5_22	E16.5	E13.5TAM_E16.5	rep2
E13.5TAM_E16.5_23	E16.5	E13.5TAM_E16.5	rep2
E13.5TAM_E16.5_24	E16.5	E13.5TAM_E16.5	rep2
E13.5TAM_E16.5_25	E16.5	E13.5TAM_E16.5	rep2
E13.5TAM_E16.5_26	E16.5	E13.5TAM_E16.5	rep2
E13.5TAM_E16.5_27	E16.5	E13.5TAM_E16.5	rep2
E13.5TAM_E16.5_28	E16.5	E13.5TAM_E16.5	rep2
E13.5TAM_E16.5_29	E16.5	E13.5TAM_E16.5	rep2
E13.5TAM_E16.5_3	E16.5	E13.5TAM_E16.5	rep1
E13.5TAM_E16.5_30	E16.5	E13.5TAM_E16.5	rep2
E13.5TAM_E16.5_31	E16.5	E13.5TAM_E16.5	rep2
E13.5TAM_E16.5_32	E16.5	E13.5TAM_E16.5	rep2
E13.5TAM_E16.5_33	E16.5	E13.5TAM_E16.5	rep2
E13.5TAM_E16.5_34	E16.5	E13.5TAM_E16.5	rep3
E13.5TAM_E16.5_35	E16.5	E13.5TAM_E16.5	rep3
E13.5TAM_E16.5_36	E16.5	E13.5TAM_E16.5	rep3
E13.5TAM_E16.5_37	E16.5	E13.5TAM_E16.5	rep3
E13.5TAM_E16.5_38	E16.5	E13.5TAM_E16.5	rep3
E13.5TAM_E16.5_39	E16.5	E13.5TAM_E16.5	rep3
E13.5TAM_E16.5_4	E16.5	E13.5TAM_E16.5	rep1
E13.5TAM_E16.5_40	E16.5	E13.5TAM_E16.5	rep3
E13.5TAM_E16.5_41	E16.5	E13.5TAM_E16.5	rep3
E13.5TAM_E16.5_42	E16.5	E13.5TAM_E16.5	rep3
E13.5TAM_E16.5_43	E16.5	E13.5TAM_E16.5	rep3
E13.5TAM_E16.5_44	E16.5	E13.5TAM_E16.5	rep3
E13.5TAM_E16.5_45	E16.5	E13.5TAM_E16.5	rep3
E13.5TAM_E16.5_46	E16.5	E13.5TAM_E16.5	rep3
E13.5TAM_E16.5_47	E16.5	E13.5TAM_E16.5	rep3
E13.5TAM_E16.5_48	E16.5	E13.5TAM_E16.5	rep3
E13.5TAM_E16.5_49	E16.5	E13.5TAM_E16.5	rep3
E13.5TAM_E16.5_5	E16.5	E13.5TAM_E16.5	rep1
E13.5TAM_E16.5_50	E16.5	E13.5TAM_E16.5	rep3
E13.5TAM_E16.5_51	E16.5	E13.5TAM_E16.5	rep3
E13.5TAM_E16.5_52	E16.5	E13.5TAM_E16.5	rep3
E13.5TAM_E16.5_53	E16.5	E13.5TAM_E16.5	rep3
E13.5TAM_E16.5_54	E16.5	E13.5TAM_E16.5	rep3
E13.5TAM_E16.5_55	E16.5	E13.5TAM_E16.5	rep3
E13.5TAM_E16.5_56	E16.5	E13.5TAM_E16.5	rep3
E13.5TAM_E16.5_57	E16.5	E13.5TAM_E16.5	rep3
E13.5TAM_E16.5_58	E16.5	E13.5TAM_E16.5	rep3
E13.5TAM_E16.5_59	E16.5	E13.5TAM_E16.5	rep3
E13.5TAM_E16.5_6	E16.5	E13.5TAM_E16.5	rep1
E13.5TAM_E16.5_60	E16.5	E13.5TAM_E16.5	rep3
E13.5TAM_E16.5_61	E16.5	E13.5TAM_E16.5	rep3
E13.5TAM_E16.5_62	E16.5	E13.5TAM_E16.5	rep3
E13.5TAM_E16.5_63	E16.5	E13.5TAM_E16.5	rep3
E13.5TAM_E16.5_64	E16.5	E13.5TAM_E16.5	rep4
E13.5TAM_E16.5_65	E16.5	E13.5TAM_E16.5	rep4
E13.5TAM_E16.5_66	E16.5	E13.5TAM_E16.5	rep4
E13.5TAM_E16.5_67	E16.5	E13.5TAM_E16.5	rep4
E13.5TAM_E16.5_68	E16.5	E13.5TAM_E16.5	rep4
E13.5TAM_E16.5_69	E16.5	E13.5TAM_E16.5	rep4
E13.5TAM_E16.5_7	E16.5	E13.5TAM_E16.5	rep1
E13.5TAM_E16.5_70	E16.5	E13.5TAM_E16.5	rep4
E13.5TAM_E16.5_71	E16.5	E13.5TAM_E16.5	rep4
E13.5TAM_E16.5_72	E16.5	E13.5TAM_E16.5	rep4
E13.5TAM_E16.5_73	E16.5	E13.5TAM_E16.5	rep4
E13.5TAM_E16.5_74	E16.5	E13.5TAM_E16.5	rep4
E13.5TAM_E16.5_75	E16.5	E13.5TAM_E16.5	rep4
E13.5TAM_E16.5_8	E16.5	E13.5TAM_E16.5	rep1
E13.5TAM_E16.5_9	E16.5	E13.5TAM_E16.5	rep1
E14.0TAM_E14.5_1	E14.5	E14.0TAM_E14.5	rep1
E14.0TAM_E14.5_10	E14.5	E14.0TAM_E14.5	rep2
E14.0TAM_E14.5_11	E14.5	E14.0TAM_E14.5	rep2
E14.0TAM_E14.5_12	E14.5	E14.0TAM_E14.5	rep2
E14.0TAM_E14.5_13	E14.5	E14.0TAM_E14.5	rep2
E14.0TAM_E14.5_14	E14.5	E14.0TAM_E14.5	rep2
E14.0TAM_E14.5_15	E14.5	E14.0TAM_E14.5	rep2
E14.0TAM_E14.5_16	E14.5	E14.0TAM_E14.5	rep2
E14.0TAM_E14.5_17	E14.5	E14.0TAM_E14.5	rep2
E14.0TAM_E14.5_18	E14.5	E14.0TAM_E14.5	rep2
E14.0TAM_E14.5_19	E14.5	E14.0TAM_E14.5	rep2
E14.0TAM_E14.5_2	E14.5	E14.0TAM_E14.5	rep1
E14.0TAM_E14.5_20	E14.5	E14.0TAM_E14.5	rep2
E14.0TAM_E14.5_21	E14.5	E14.0TAM_E14.5	rep2
E14.0TAM_E14.5_22	E14.5	E14.0TAM_E14.5	rep2
E14.0TAM_E14.5_23	E14.5	E14.0TAM_E14.5	rep2
E14.0TAM_E14.5_24	E14.5	E14.0TAM_E14.5	rep2
E14.0TAM_E14.5_25	E14.5	E14.0TAM_E14.5	rep2
E14.0TAM_E14.5_26	E14.5	E14.0TAM_E14.5	rep2
E14.0TAM_E14.5_27	E14.5	E14.0TAM_E14.5	rep2
E14.0TAM_E14.5_28	E14.5	E14.0TAM_E14.5	rep2
E14.0TAM_E14.5_29	E14.5	E14.0TAM_E14.5	rep2
E14.0TAM_E14.5_3	E14.5	E14.0TAM_E14.5	rep1
E14.0TAM_E14.5_30	E14.5	E14.0TAM_E14.5	rep2
E14.0TAM_E14.5_31	E14.5	E14.0TAM_E14.5	rep2
E14.0TAM_E14.5_32	E14.5	E14.0TAM_E14.5	rep2
E14.0TAM_E14.5_33	E14.5	E14.0TAM_E14.5	rep2
E14.0TAM_E14.5_34	E14.5	E14.0TAM_E14.5	rep2
E14.0TAM_E14.5_35	E14.5	E14.0TAM_E14.5	rep2
E14.0TAM_E14.5_36	E14.5	E14.0TAM_E14.5	rep2
E14.0TAM_E14.5_37	E14.5	E14.0TAM_E14.5	rep2
E14.0TAM_E14.5_38	E14.5	E14.0TAM_E14.5	rep2
E14.0TAM_E14.5_39	E14.5	E14.0TAM_E14.5	rep2
E14.0TAM_E14.5_4	E14.5	E14.0TAM_E14.5	rep1
E14.0TAM_E14.5_40	E14.5	E14.0TAM_E14.5	rep2
E14.0TAM_E14.5_41	E14.5	E14.0TAM_E14.5	rep2
E14.0TAM_E14.5_42	E14.5	E14.0TAM_E14.5	rep2
E14.0TAM_E14.5_43	E14.5	E14.0TAM_E14.5	rep2
E14.0TAM_E14.5_44	E14.5	E14.0TAM_E14.5	rep2
E14.0TAM_E14.5_45	E14.5	E14.0TAM_E14.5	rep2
E14.0TAM_E14.5_46	E14.5	E14.0TAM_E14.5	rep1
E14.0TAM_E14.5_47	E14.5	E14.0TAM_E14.5	rep3
E14.0TAM_E14.5_48	E14.5	E14.0TAM_E14.5	rep3
E14.0TAM_E14.5_49	E14.5	E14.0TAM_E14.5	rep3
E14.0TAM_E14.5_5	E14.5	E14.0TAM_E14.5	rep1
E14.0TAM_E14.5_50	E14.5	E14.0TAM_E14.5	rep3
E14.0TAM_E14.5_51	E14.5	E14.0TAM_E14.5	rep3
E14.0TAM_E14.5_52	E14.5	E14.0TAM_E14.5	rep3
E14.0TAM_E14.5_53	E14.5	E14.0TAM_E14.5	rep3
E14.0TAM_E14.5_54	E14.5	E14.0TAM_E14.5	rep3
E14.0TAM_E14.5_55	E14.5	E14.0TAM_E14.5	rep3
E14.0TAM_E14.5_56	E14.5	E14.0TAM_E14.5	rep3
E14.0TAM_E14.5_57	E14.5	E14.0TAM_E14.5	rep3
E14.0TAM_E14.5_58	E14.5	E14.0TAM_E14.5	rep3
E14.0TAM_E14.5_59	E14.5	E14.0TAM_E14.5	rep3
E14.0TAM_E14.5_6	E14.5	E14.0TAM_E14.5	rep1
E14.0TAM_E14.5_60	E14.5	E14.0TAM_E14.5	rep3
E14.0TAM_E14.5_61	E14.5	E14.0TAM_E14.5	rep3
E14.0TAM_E14.5_62	E14.5	E14.0TAM_E14.5	rep3
E14.0TAM_E14.5_63	E14.5	E14.0TAM_E14.5	rep3
E14.0TAM_E14.5_64	E14.5	E14.0TAM_E14.5	rep3
E14.0TAM_E14.5_65	E14.5	E14.0TAM_E14.5	rep3
E14.0TAM_E14.5_66	E14.5	E14.0TAM_E14.5	rep3
E14.0TAM_E14.5_67	E14.5	E14.0TAM_E14.5	rep3
E14.0TAM_E14.5_68	E14.5	E14.0TAM_E14.5	rep3
E14.0TAM_E14.5_69	E14.5	E14.0TAM_E14.5	rep3
E14.0TAM_E14.5_7	E14.5	E14.0TAM_E14.5	rep2
E14.0TAM_E14.5_70	E14.5	E14.0TAM_E14.5	rep3
E14.0TAM_E14.5_71	E14.5	E14.0TAM_E14.5	rep3
E14.0TAM_E14.5_72	E14.5	E14.0TAM_E14.5	rep4
E14.0TAM_E14.5_73	E14.5	E14.0TAM_E14.5	rep4
E14.0TAM_E14.5_74	E14.5	E14.0TAM_E14.5	rep4
E14.0TAM_E14.5_75	E14.5	E14.0TAM_E14.5	rep4
E14.0TAM_E14.5_76	E14.5	E14.0TAM_E14.5	rep4
E14.0TAM_E14.5_77	E14.5	E14.0TAM_E14.5	rep4
E14.0TAM_E14.5_8	E14.5	E14.0TAM_E14.5	rep2
E14.0TAM_E14.5_9	E14.5	E14.0TAM_E14.5	rep2
