# Supplementary material for: Comprehensive Characterization of Bihormonal Cells and Endocrine Cell Lineages in Mammalian Pancreatic Islets
Source: Adv Sci (Weinh). 2025 May 29;12(30):e16326. doi: 10.1002/advs.202416326 (PMC12376548; doi:10.1002/advs.202416326)
Supplement: Supplementary file 3 — Supplemental TableS2 [file ADVS-12-e16326-s007.xlsx]

## Sheet: Sheet1
Table S2: Differentially expressed genes (DEGs) among mouse endocrine cell types across developmental stages.
DEGs between P60 α- and PP-cells, related to Figure. 3C, E.
EnsemblGeneID	gene	p_val	avg_log2FC	pct.1	pct.2	p_val_adj	cluster
ENSMUSG00000074622	Mafb	2.5577e-34	5.72418	0.988	0.379	1.04416e-29	alpha
ENSMUSG00000060969	Irx1	6.61125e-36	5.7162	0.988	0.224	2.69898e-31	alpha
ENSMUSG00000032523	Hhatl	1.10734e-22	5.35994	0.698	0.06	4.52059e-18	alpha
ENSMUSG00000060572	Mfap2	1.52413e-20	5.30963	0.651	0.052	6.22212e-16	alpha
ENSMUSG00000024366	Gfra3	2.68244e-20	5.11614	0.663	0.069	1.09508e-15	alpha
ENSMUSG00000089996	Tmsb15b2	2.73342e-29	4.58205	0.988	0.586	1.11589e-24	alpha
ENSMUSG00000019987	Arg1	2.95465e-26	4.44736	0.872	0.19	1.2062e-21	alpha
ENSMUSG00000069805	Fbp1	1.17621e-16	4.24653	0.663	0.147	4.80177e-12	alpha
ENSMUSG00000031170	Slc38a5	9.62662e-21	4.24348	0.919	0.5	3.92997e-16	alpha
ENSMUSG00000022315	Slc30a8	3.24998e-32	4.0819	1	0.647	1.32677e-27	alpha
ENSMUSG00000038412	Higd1a	2.51955e-30	3.96802	0.965	0.345	1.02858e-25	alpha
ENSMUSG00000047507	Baiap3	3.2602e-21	3.79525	0.779	0.19	1.33094e-16	alpha
ENSMUSG00000066407	Gm10263	8.42669e-12	3.64872	0.814	0.491	3.44011e-07	alpha
ENSMUSG00000042961	Egflam	6.57199e-12	3.58045	0.512	0.103	2.68295e-07	alpha
ENSMUSG00000001504	Irx2	1.48275e-28	3.56958	0.953	0.276	6.05317e-24	alpha
ENSMUSG00000036815	Dpp10	6.23071e-30	3.414	0.919	0.181	2.54363e-25	alpha
ENSMUSG00000041986	Elmod1	2.54969e-12	3.4073	0.5	0.078	1.04089e-07	alpha
ENSMUSG00000019913	Sim1	3.80335e-17	3.26389	0.605	0.078	1.55268e-12	alpha
ENSMUSG00000004366	Sst	4.20992e-07	3.25814	0.837	0.664	0.0171866	alpha
ENSMUSG00000045672	Col27a1	2.55211e-16	3.20273	0.581	0.078	1.04187e-11	alpha
ENSMUSG00000029761	Cald1	7.23311e-23	3.14635	0.826	0.172	2.95284e-18	alpha
ENSMUSG00000036256	Igfbp7	2.69377e-29	2.93689	1	0.612	1.09971e-24	alpha
ENSMUSG00000026432	Avpr1b	3.34353e-14	2.89128	0.628	0.138	1.36496e-09	alpha
ENSMUSG00000040972	Igsf21	3.0136e-16	2.85733	0.686	0.138	1.23027e-11	alpha
ENSMUSG00000031303	Map3k15	2.38588e-24	2.82696	0.965	0.578	9.7401e-20	alpha
ENSMUSG00000022180	Slc7a8	1.90324e-26	2.70886	1	0.612	7.76979e-22	alpha
ENSMUSG00000055409	Nell1	1.65925e-15	2.69464	0.733	0.233	6.77374e-11	alpha
ENSMUSG00000022435	Upk3a	6.06964e-11	2.66825	0.767	0.362	2.47787e-06	alpha
ENSMUSG00000020407	Upp1	1.67723e-22	2.66552	0.953	0.414	6.84711e-18	alpha
ENSMUSG00000028613	Lrp8	1.78956e-13	2.62977	0.605	0.138	7.30571e-09	alpha
ENSMUSG00000072115	Ang	4.27759e-18	2.60964	0.907	0.431	1.74628e-13	alpha
ENSMUSG00000020173	Cobl	6.2476e-15	2.58609	0.581	0.078	2.55052e-10	alpha
ENSMUSG00000019577	Pdk4	4.27359e-18	2.56794	0.826	0.25	1.74465e-13	alpha
ENSMUSG00000079679	Vwde	2.44054e-14	2.56045	0.581	0.086	9.96325e-10	alpha
ENSMUSG00000059325	Hopx	4.49787e-10	2.54154	0.5	0.112	1.83621e-05	alpha
ENSMUSG00000026833	Olfm1	4.26187e-15	2.53904	0.709	0.207	1.73987e-10	alpha
ENSMUSG00000090137	Uba52	1.07371e-11	2.51758	0.849	0.491	4.38332e-07	alpha
ENSMUSG00000068522	Aard	5.52378e-12	2.49517	0.628	0.172	2.25503e-07	alpha
ENSMUSG00000023224	Serping1	1.03943e-21	2.49303	0.977	0.474	4.24336e-17	alpha
ENSMUSG00000041245	Wnk3	3.06022e-25	2.4628	0.988	0.371	1.24931e-20	alpha
ENSMUSG00000031596	Slc7a2	5.41148e-27	2.43034	1	0.862	2.20918e-22	alpha
ENSMUSG00000040147	Maob	3.58816e-16	2.42365	0.814	0.284	1.46483e-11	alpha
ENSMUSG00000068240	Gm11808	1.01452e-07	2.40042	0.616	0.328	0.00414169	alpha
ENSMUSG00000030873	Scnn1b	7.36124e-11	2.34066	0.535	0.121	3.00515e-06	alpha
ENSMUSG00000041261	Car8	2.69646e-11	2.33068	0.547	0.112	1.1008e-06	alpha
ENSMUSG00000013419	Zfp651	4.62495e-15	2.28574	0.709	0.172	1.88809e-10	alpha
ENSMUSG00000039062	Anpep	1.40542e-14	2.25608	0.779	0.276	5.73748e-10	alpha
ENSMUSG00000059401	Mamld1	5.03375e-14	2.25413	0.733	0.241	2.05498e-09	alpha
ENSMUSG00000049112	Oxtr	4.07474e-14	2.24515	0.826	0.379	1.66347e-09	alpha
ENSMUSG00000027524	Edn3	5.09437e-19	2.2434	0.977	0.586	2.07973e-14	alpha
ENSMUSG00000052331	Ankrd44	1.36615e-14	2.24116	0.733	0.276	5.57717e-10	alpha
ENSMUSG00000032076	Cadm1	8.99709e-20	2.1931	0.826	0.198	3.67297e-15	alpha
ENSMUSG00000027381	Bcl2l11	5.87514e-11	2.1836	0.628	0.19	2.39847e-06	alpha
ENSMUSG00000005233	Spc25	1.58046e-09	2.17936	0.628	0.224	6.45206e-05	alpha
ENSMUSG00000021876	Rnase4	1.19452e-18	2.17202	0.988	0.819	4.87649e-14	alpha
ENSMUSG00000015568	Lpl	1.29872e-24	2.16158	1	0.888	5.30191e-20	alpha
ENSMUSG00000045763	Basp1	1.03557e-15	2.15961	0.814	0.25	4.2276e-11	alpha
ENSMUSG00000019900	Rfx6	1.01527e-15	2.15601	0.86	0.345	4.14474e-11	alpha
ENSMUSG00000027523	Gnas	4.93966e-23	2.0783	1	0.845	2.01657e-18	alpha
ENSMUSG00000026896	Ifih1	3.51729e-07	2.06524	0.512	0.198	0.014359	alpha
ENSMUSG00000022548	Apod	1.22707e-15	2.04794	0.709	0.147	5.0094e-11	alpha
ENSMUSG00000060019	Gm10073	1.38075e-07	2.03019	0.651	0.371	0.00563676	alpha
ENSMUSG00000046178	Nxph1	2.45654e-10	2.00376	0.605	0.164	1.00286e-05	alpha
ENSMUSG00000034648	Lrrn1	3.61018e-15	1.98616	0.791	0.259	1.47382e-10	alpha
ENSMUSG00000024899	Papss2	7.10439e-10	1.95143	0.57	0.181	2.9003e-05	alpha
ENSMUSG00000006586	Runx1t1	1.67759e-11	1.90461	0.802	0.379	6.84857e-07	alpha
ENSMUSG00000022464	Slc38a4	3.08651e-17	1.90085	0.977	0.716	1.26004e-12	alpha
ENSMUSG00000046844	Vat1l	7.76196e-13	1.89361	0.779	0.276	3.16874e-08	alpha
ENSMUSG00000034677	Gpr142	7.89495e-11	1.82815	0.663	0.19	3.22303e-06	alpha
ENSMUSG00000057614	Gnai1	6.6208e-15	1.81064	0.93	0.448	2.70288e-10	alpha
ENSMUSG00000063696	Gm8730	2.73622e-08	1.80521	0.93	0.698	0.00111703	alpha
ENSMUSG00000046613	Vwa5b2	1.21524e-18	1.79211	0.953	0.698	4.96109e-14	alpha
ENSMUSG00000025375	Aatk	8.79319e-15	1.79117	0.86	0.345	3.58973e-10	alpha
ENSMUSG00000059456	Ptk2b	3.06467e-11	1.7771	0.756	0.328	1.25112e-06	alpha
ENSMUSG00000038244	Mical2	9.83571e-10	1.76111	0.57	0.172	4.01533e-05	alpha
ENSMUSG00000071547	Nt5dc2	2.23982e-07	1.74955	0.628	0.31	0.00914385	alpha
ENSMUSG00000058488	Kl	3.74088e-12	1.74145	0.802	0.293	1.52718e-07	alpha
ENSMUSG00000078193	Gm2000	2.44054e-09	1.68493	0.942	0.819	9.96327e-05	alpha
ENSMUSG00000022176	Rem2	9.91404e-09	1.68432	0.535	0.147	0.000404731	alpha
ENSMUSG00000047228	BC048546	1.64832e-12	1.67845	0.919	0.474	6.72909e-08	alpha
ENSMUSG00000006546	Cryba2	1.85526e-18	1.63451	0.965	0.819	7.57392e-14	alpha
ENSMUSG00000018822	Sfrp5	7.2461e-21	1.62986	1	0.871	2.95815e-16	alpha
ENSMUSG00000028399	Ptprd	7.46192e-15	1.61123	0.965	0.534	3.04626e-10	alpha
ENSMUSG00000055760	Gemin6	4.64951e-08	1.60186	0.651	0.293	0.00189811	alpha
ENSMUSG00000021340	Gpld1	2.48761e-08	1.59839	0.686	0.319	0.00101554	alpha
ENSMUSG00000040451	Sgms1	7.33371e-10	1.57929	0.86	0.491	2.99391e-05	alpha
ENSMUSG00000024039	Cbs	3.62693e-11	1.57145	0.698	0.241	1.48066e-06	alpha
ENSMUSG00000023087	Ccrn4l	7.35514e-11	1.5687	0.686	0.267	3.00266e-06	alpha
ENSMUSG00000034640	Tiparp	7.84738e-08	1.56569	0.558	0.198	0.00320361	alpha
ENSMUSG00000056596	Trnp1	3.78709e-07	1.55765	0.663	0.336	0.0154604	alpha
ENSMUSG00000026827	Gpd2	1.28515e-08	1.54473	0.756	0.422	0.00052465	alpha
ENSMUSG00000008318	Relt	4.1894e-09	1.52436	0.581	0.19	0.000171028	alpha
ENSMUSG00000059708	Akap17b	2.63533e-07	1.49291	0.651	0.31	0.0107585	alpha
ENSMUSG00000031093	Dock11	1.14699e-09	1.47281	0.86	0.483	4.68245e-05	alpha
ENSMUSG00000062044	Lmtk3	2.92362e-07	1.45774	0.512	0.181	0.0119354	alpha
ENSMUSG00000042644	Itpr3	3.042e-08	1.45126	0.593	0.233	0.00124187	alpha
ENSMUSG00000035847	Ids	1.13229e-13	1.44071	0.953	0.784	4.62244e-09	alpha
ENSMUSG00000023927	Satb1	6.48671e-09	1.40364	0.616	0.241	0.000264814	alpha
ENSMUSG00000058881	Zfp516	1.76401e-12	1.4027	0.93	0.552	7.2014e-08	alpha
ENSMUSG00000020312	Shc2	4.82181e-09	1.36817	0.512	0.138	0.000196845	alpha
ENSMUSG00000029673	Auts2	9.34777e-15	1.35082	0.988	0.81	3.81614e-10	alpha
ENSMUSG00000041654	Slc39a11	2.92591e-07	1.34122	0.756	0.474	0.0119447	alpha
NA	NA	1.40328e-10	1.30943	0.884	0.578	5.72876e-06	alpha
ENSMUSG00000031983	2310022B05Rik	7.91988e-11	1.2905	0.93	0.569	3.23321e-06	alpha
ENSMUSG00000029656	C8b	1.02316e-12	1.27151	1	0.793	4.17696e-08	alpha
ENSMUSG00000045180	Shroom2	3.07111e-08	1.24957	0.651	0.302	0.00125375	alpha
ENSMUSG00000066705	Fxyd6	3.21008e-11	1.24719	0.942	0.595	1.31049e-06	alpha
ENSMUSG00000022265	Ank	3.43791e-12	1.23197	1	0.802	1.40349e-07	alpha
ENSMUSG00000044348	Slc25a53	7.00098e-11	1.21901	0.756	0.276	2.85808e-06	alpha
ENSMUSG00000035000	Dpp4	3.7911e-07	1.20153	0.674	0.31	0.0154768	alpha
ENSMUSG00000073062	Zxdb	1.74797e-07	1.18067	0.616	0.25	0.0071359	alpha
ENSMUSG00000047501	Cldn4	1.01692e-11	1.17397	0.953	0.629	4.15147e-07	alpha
ENSMUSG00000041117	Ccdc8	3.7103e-07	1.17312	0.767	0.457	0.0151469	alpha
ENSMUSG00000027971	Ndst4	1.12318e-11	1.16535	0.977	0.603	4.58527e-07	alpha
ENSMUSG00000031119	Gpc4	2.04869e-08	1.15502	0.919	0.612	0.000836359	alpha
ENSMUSG00000075254	Heg1	8.93564e-09	1.05723	0.86	0.509	0.000364788	alpha
ENSMUSG00000096768	Erdr1	2.51489e-08	1.04605	0.907	0.621	0.00102668	alpha
ENSMUSG00000040209	Zfp704	1.95205e-07	1.03774	0.895	0.638	0.00796904	alpha
ENSMUSG00000070530	Wfdc16	8.35414e-07	1.02813	0.686	0.328	0.0341049	alpha
ENSMUSG00000020608	Smc6	4.25163e-07	1.01024	0.907	0.724	0.0173568	alpha
ENSMUSG00000042359	Osbpl6	1.05578e-06	1.00022	0.802	0.491	0.0431011	alpha
ENSMUSG00000022421	Nptxr	1.43798e-07	0.995413	0.767	0.405	0.00587042	alpha
ENSMUSG00000026163	Sphkap	2.09717e-10	0.991924	1	0.853	8.56148e-06	alpha
ENSMUSG00000022043	Trim35	1.53932e-08	0.983854	0.977	0.888	0.000628411	alpha
ENSMUSG00000036887	C1qa	1.68388e-08	0.972047	0.919	0.629	0.000687426	alpha
ENSMUSG00000078440	Dohh	9.93344e-08	0.970064	0.919	0.612	0.00405523	alpha
ENSMUSG00000029516	Cit	1.99596e-08	0.91326	0.698	0.328	0.000814829	alpha
ENSMUSG00000096255	Dynlt1b	7.03364e-07	0.854928	0.988	0.897	0.0287141	alpha
ENSMUSG00000092035	Peg10	1.0948e-07	0.822251	0.651	0.353	0.00446939	alpha
ENSMUSG00000027947	Il6ra	1.67512e-08	0.813251	0.942	0.664	0.00068385	alpha
ENSMUSG00000057058	Skap1	5.16605e-08	0.779236	0.826	0.388	0.00210899	alpha
ENSMUSG00000031748	Gnao1	5.49687e-07	0.701779	0.988	0.845	0.0224404	alpha
ENSMUSG00000056724	Nbeal2	9.14435e-07	0.60009	0.767	0.422	0.0373309	alpha
ENSMUSG00000029304	Spp1	1.27163e-29	5.7798	0.983	0.57	5.19129e-25	PP
ENSMUSG00000034127	Tspan8	7.6376e-34	5.52241	1	0.651	3.11797e-29	PP
ENSMUSG00000048489	8430408G22Rik	2.10359e-26	4.65272	0.983	0.465	8.58769e-22	PP
ENSMUSG00000031271	Serpina7	9.93913e-23	4.60347	0.914	0.523	4.05755e-18	PP
ENSMUSG00000037736	Limch1	1.22399e-15	4.49306	0.621	0.081	4.99681e-11	PP
ENSMUSG00000027965	Olfm3	9.37861e-12	4.21345	0.509	0.07	3.82872e-07	PP
ENSMUSG00000074457	S100a16	4.80749e-12	4.04889	0.552	0.093	1.96261e-07	PP
ENSMUSG00000021587	Pcsk1	2.96984e-09	4.0378	0.543	0.174	0.000121241	PP
ENSMUSG00000024140	Epas1	1.80173e-16	3.98314	0.681	0.116	7.35537e-12	PP
ENSMUSG00000046159	Chrm3	1.38931e-20	3.89015	0.716	0.047	5.67171e-16	PP
ENSMUSG00000003934	Efnb3	5.72608e-12	3.65857	0.543	0.093	2.33761e-07	PP
ENSMUSG00000021638	Ocln	4.14896e-10	3.62535	0.517	0.116	1.69377e-05	PP
ENSMUSG00000057092	Fxyd3	1.42085e-20	3.60819	0.862	0.349	5.80047e-16	PP
ENSMUSG00000001827	Folr1	1.41886e-17	3.51489	0.888	0.523	5.79237e-13	PP
ENSMUSG00000041959	S100a10	2.56277e-15	3.50109	0.698	0.163	1.04622e-10	PP
ENSMUSG00000052613	Pcdh15	3.88124e-14	3.38087	0.603	0.105	1.58448e-09	PP
ENSMUSG00000027984	Hadh	1.32959e-17	3.37346	0.853	0.43	5.42791e-13	PP
ENSMUSG00000059974	Ntm	1.94994e-12	3.35105	0.595	0.128	7.96044e-08	PP
ENSMUSG00000009075	Cabp7	8.58048e-10	3.13303	0.56	0.174	3.5029e-05	PP
ENSMUSG00000038718	Pbx3	2.30409e-13	3.04782	0.672	0.174	9.40624e-09	PP
ENSMUSG00000047631	Apof	7.93358e-09	2.9491	0.603	0.256	0.000323881	PP
ENSMUSG00000067028	Cntnap5b	3.93574e-11	2.92758	0.647	0.221	1.60673e-06	PP
ENSMUSG00000030717	Nupr1	5.74987e-09	2.87659	0.586	0.198	0.000234732	PP
ENSMUSG00000029273	Sult1d1	2.83759e-15	2.85172	0.819	0.453	1.15842e-10	PP
ENSMUSG00000024909	Efemp2	1.71847e-09	2.83258	0.543	0.151	7.01547e-05	PP
ENSMUSG00000015133	Lrrk1	2.01951e-11	2.81582	0.5	0.058	8.24447e-07	PP
ENSMUSG00000035187	Nkx6-1	1.05571e-15	2.74727	0.845	0.302	4.30982e-11	PP
ENSMUSG00000006356	Crip2	5.14529e-09	2.73775	0.612	0.256	0.000210051	PP
ENSMUSG00000058135	Gstm1	1.90238e-10	2.68652	0.733	0.453	7.76627e-06	PP
ENSMUSG00000024232	Bambi	5.51631e-24	2.64578	0.983	0.86	2.25198e-19	PP
ENSMUSG00000027581	Stmn3	5.00007e-19	2.60625	0.888	0.5	2.04123e-14	PP
ENSMUSG00000027230	Creb3l1	3.20107e-08	2.58563	0.543	0.198	0.0013068	PP
ENSMUSG00000006360	Crip1	3.17712e-19	2.574	0.94	0.547	1.29703e-14	PP
ENSMUSG00000046314	Stxbp6	1.13459e-10	2.48933	0.681	0.291	4.63187e-06	PP
ENSMUSG00000031762	Mt2	1.46783e-14	2.47706	0.922	0.674	5.99229e-10	PP
ENSMUSG00000041548	Hspb8	2.24202e-12	2.47474	0.759	0.302	9.15281e-08	PP
ENSMUSG00000032679	Cd59a	1.48454e-11	2.41252	0.836	0.57	6.06047e-07	PP
ENSMUSG00000070737	Gm12942	1.09841e-07	2.40719	0.603	0.302	0.00448416	PP
ENSMUSG00000037031	Tspan15	2.99438e-13	2.36907	0.845	0.593	1.22242e-08	PP
ENSMUSG00000020644	Id2	8.56935e-08	2.28263	0.578	0.209	0.00349835	PP
ENSMUSG00000090035	Galnt4	1.4724e-08	2.27403	0.638	0.36	0.000601092	PP
ENSMUSG00000078350	Smim1	7.10208e-13	2.23817	0.793	0.349	2.89935e-08	PP
ENSMUSG00000034936	Arl4d	8.54911e-07	2.19283	0.664	0.395	0.0349009	PP
ENSMUSG00000031765	Mt1	4.86406e-15	2.19163	0.991	0.884	1.9857e-10	PP
ENSMUSG00000079057	Cyp4v3	8.96172e-16	2.18667	0.905	0.488	3.65853e-11	PP
ENSMUSG00000022037	Clu	5.66749e-18	2.17788	0.974	0.884	2.3137e-13	PP
ENSMUSG00000026110	Mgat4a	1.80704e-09	2.13819	0.569	0.186	7.37708e-05	PP
ENSMUSG00000044080	S100a1	4.18801e-08	2.12936	0.707	0.384	0.00170971	PP
ENSMUSG00000021464	Ror2	1.45143e-10	2.07964	0.776	0.395	5.92532e-06	PP
ENSMUSG00000026360	Rgs2	4.39994e-13	2.03669	0.931	0.802	1.79623e-08	PP
ENSMUSG00000040479	Dgkz	1.33675e-10	1.99731	0.819	0.558	5.45713e-06	PP
ENSMUSG00000022307	Oxr1	1.54228e-10	1.95725	0.871	0.663	6.2962e-06	PP
ENSMUSG00000013236	Ptprs	1.24133e-11	1.95149	0.664	0.233	5.06761e-07	PP
ENSMUSG00000021226	Acot2	2.14681e-10	1.94222	0.793	0.43	8.76413e-06	PP
ENSMUSG00000061411	Nol4l	1.5936e-07	1.91568	0.638	0.337	0.00650573	PP
ENSMUSG00000028173	Wls	6.52746e-15	1.88707	0.957	0.767	2.66477e-10	PP
ENSMUSG00000020029	Nudt4	4.19075e-09	1.87726	0.767	0.512	0.000171083	PP
ENSMUSG00000031278	Acsl4	4.26739e-10	1.83379	0.845	0.535	1.74212e-05	PP
ENSMUSG00000003746	Man1a	2.34454e-16	1.82834	0.957	0.872	9.57134e-12	PP
ENSMUSG00000029821	Dfna5	1.2883e-09	1.81912	0.664	0.291	5.25934e-05	PP
ENSMUSG00000052373	Mpp3	4.70297e-10	1.81165	0.586	0.128	1.91994e-05	PP
ENSMUSG00000049493	Pls1	9.21076e-09	1.80612	0.75	0.43	0.00037602	PP
ENSMUSG00000022272	Myo10	1.23997e-08	1.78305	0.767	0.5	0.000506206	PP
ENSMUSG00000025283	Sat1	3.45495e-07	1.75962	0.776	0.43	0.0141045	PP
ENSMUSG00000026879	Gsn	1.96542e-09	1.74701	0.845	0.674	8.02364e-05	PP
ENSMUSG00000053617	Sh3pxd2a	2.40313e-07	1.66948	0.595	0.267	0.00981055	PP
ENSMUSG00000022523	Fgf12	4.76331e-10	1.66644	0.862	0.605	1.94457e-05	PP
ENSMUSG00000025510	Cd151	1.33776e-12	1.6627	0.931	0.674	5.46128e-08	PP
ENSMUSG00000039478	Micu3	3.22326e-07	1.65224	0.888	0.779	0.0131586	PP
ENSMUSG00000044365	Cxxc4	2.88073e-07	1.64948	0.81	0.616	0.0117603	PP
ENSMUSG00000022661	Cd200	1.77947e-11	1.59482	0.974	0.884	7.26453e-07	PP
ENSMUSG00000037573	Tob1	3.6123e-09	1.57598	0.922	0.872	0.000147468	PP
ENSMUSG00000038235	F11r	1.59671e-09	1.56096	0.888	0.756	6.51843e-05	PP
ENSMUSG00000052310	Slc39a1	4.67753e-13	1.53858	0.94	0.709	1.90956e-08	PP
ENSMUSG00000028716	Pdzk1ip1	2.76959e-10	1.52535	0.897	0.767	1.13066e-05	PP
ENSMUSG00000023367	Tmem176a	1.17661e-16	1.52251	1	0.884	4.80339e-12	PP
ENSMUSG00000015668	Pdzd11	6.65864e-08	1.50534	0.819	0.57	0.00271832	PP
ENSMUSG00000026888	Grb14	2.47214e-10	1.48472	0.914	0.663	1.00923e-05	PP
ENSMUSG00000049536	Tceal1	3.06734e-07	1.47224	0.81	0.605	0.0125221	PP
ENSMUSG00000022257	Laptm4b	1.8042e-09	1.46602	0.888	0.64	7.36547e-05	PP
ENSMUSG00000061887	Ssbp3	5.89009e-08	1.42714	0.922	0.733	0.00240457	PP
ENSMUSG00000032067	Pts	4.39477e-09	1.39886	0.905	0.884	0.000179412	PP
ENSMUSG00000018427	Ypel2	8.44224e-07	1.37109	0.922	0.802	0.0344646	PP
ENSMUSG00000096054	Syne1	2.12996e-07	1.36891	0.853	0.756	0.00869534	PP
ENSMUSG00000038793	Lefty1	7.26652e-07	1.36165	0.741	0.523	0.0296649	PP
ENSMUSG00000053182	Gm609	1.8028e-09	1.35067	0.897	0.663	7.35976e-05	PP
ENSMUSG00000053931	Cnn3	1.11021e-08	1.34884	0.828	0.547	0.000453233	PP
ENSMUSG00000028461	Ccdc107	8.89052e-09	1.3394	0.871	0.698	0.000362946	PP
ENSMUSG00000027953	Slc50a1	3.4603e-09	1.28819	0.914	0.814	0.000141263	PP
ENSMUSG00000002015	Bcap31	7.72877e-11	1.24767	0.94	0.86	3.15519e-06	PP
ENSMUSG00000022114	Spry2	3.96757e-09	1.16799	0.845	0.547	0.000161972	PP
ENSMUSG00000001663	Gstt1	7.74822e-07	1.10638	0.888	0.779	0.0316313	PP
ENSMUSG00000030530	Furin	9.60103e-07	1.09664	0.914	0.86	0.0391953	PP
ENSMUSG00000044156	Hepacam2	4.19666e-09	1.04261	0.957	0.884	0.000171324	PP
ENSMUSG00000060475	Wtap	5.32659e-07	1.02146	0.966	0.884	0.0217453	PP
ENSMUSG00000030096	Slc6a6	3.69667e-07	0.949172	0.948	0.837	0.0150913	PP
ENSMUSG00000002580	Mien1	4.58315e-09	0.900204	0.957	0.884	0.000187102	PP

## Sheet: Sheet2
DEGs between P1 α- and PP-cells, related to Figure. 3G.
EnsemblGeneID	gene	p_val	avg_log2FC	pct.1	pct.2	p_val_adj	cluster
ENSMUSG00000060969	Irx1	1.12751e-31	6.73709	0.99	0.063	4.60296e-27	alpha
ENSMUSG00000022766	Serpind1	1.27436e-11	4.62328	0.541	0.076	5.20244e-07	alpha
ENSMUSG00000038530	Rgs4	5.13127e-12	4.26015	0.694	0.215	2.09479e-07	alpha
ENSMUSG00000069805	Fbp1	1.87556e-17	4.2543	0.765	0.127	7.65678e-13	alpha
ENSMUSG00000001504	Irx2	4.02486e-26	4.05718	0.959	0.215	1.64311e-21	alpha
ENSMUSG00000046178	Nxph1	8.83021e-22	3.96024	0.867	0.127	3.60484e-17	alpha
ENSMUSG00000024366	Gfra3	7.45488e-18	3.92361	0.776	0.139	3.04338e-13	alpha
ENSMUSG00000019913	Sim1	2.7513e-21	3.50355	0.776	0.025	1.12319e-16	alpha
ENSMUSG00000019987	Arg1	1.1018e-16	3.08414	0.806	0.177	4.49798e-12	alpha
ENSMUSG00000008540	Mgst1	2.79297e-13	3.05376	0.847	0.329	1.1402e-08	alpha
ENSMUSG00000038580	Sct	1.02551e-11	3.02407	0.714	0.215	4.18654e-07	alpha
ENSMUSG00000028926	Cdk14	1.94995e-11	2.67639	0.571	0.089	7.96048e-07	alpha
ENSMUSG00000020407	Upp1	4.71949e-09	2.60763	0.694	0.342	0.000192668	alpha
ENSMUSG00000074622	Mafb	3.78382e-23	2.58305	1	0.519	1.54471e-18	alpha
ENSMUSG00000031980	Agt	1.12801e-10	2.58132	0.714	0.253	4.60497e-06	alpha
ENSMUSG00000001473	Tubb6	1.13579e-07	2.5443	0.541	0.152	0.00463677	alpha
ENSMUSG00000041245	Wnk3	1.53636e-18	2.5073	0.929	0.418	6.27203e-14	alpha
ENSMUSG00000029123	Stk32b	8.61175e-10	2.47242	0.51	0.063	3.51566e-05	alpha
ENSMUSG00000040147	Maob	3.30366e-10	2.38681	0.694	0.228	1.34869e-05	alpha
ENSMUSG00000031845	Bcmo1	2.44985e-09	2.38575	0.694	0.253	0.000100013	alpha
ENSMUSG00000007872	Id3	3.96101e-07	2.34777	0.633	0.266	0.0161704	alpha
ENSMUSG00000071178	Serpina1b	9.34189e-08	2.27415	0.704	0.316	0.00381373	alpha
ENSMUSG00000040972	Igsf21	5.58263e-14	2.20943	0.857	0.329	2.27905e-09	alpha
ENSMUSG00000034677	Gpr142	7.89229e-08	2.18777	0.653	0.278	0.00322195	alpha
ENSMUSG00000014907	Naf1	2.4048e-08	2.18021	0.622	0.203	0.000981736	alpha
ENSMUSG00000020173	Cobl	1.11451e-11	2.15981	0.673	0.139	4.54987e-07	alpha
ENSMUSG00000030771	Micalcl	2.01036e-09	2.14193	0.51	0.076	8.20709e-05	alpha
ENSMUSG00000092035	Peg10	1.54907e-11	2.13525	1	0.747	6.32392e-07	alpha
ENSMUSG00000024386	Proc	2.79672e-09	2.1344	0.602	0.165	0.000114173	alpha
ENSMUSG00000037798	Mat1a	1.9939e-07	2.07353	0.531	0.139	0.00813989	alpha
ENSMUSG00000047904	Sstr2	1.19531e-09	2.04611	0.663	0.19	4.87972e-05	alpha
ENSMUSG00000031778	Cx3cl1	1.28282e-09	2.02885	0.602	0.139	5.23698e-05	alpha
ENSMUSG00000073295	Nudt11	4.51982e-10	2.02767	0.827	0.43	1.84517e-05	alpha
ENSMUSG00000027239	Mdk	9.61066e-09	1.95698	0.714	0.278	0.000392346	alpha
ENSMUSG00000057329	Bcl2	6.6377e-09	1.90609	0.622	0.19	0.000270977	alpha
ENSMUSG00000072115	Ang	8.22492e-12	1.90134	0.888	0.405	3.35774e-07	alpha
ENSMUSG00000036782	Klhl13	1.34916e-08	1.83609	0.745	0.354	0.000550781	alpha
ENSMUSG00000020431	Adcy1	1.24532e-15	1.78175	0.694	0.051	5.0839e-11	alpha
ENSMUSG00000059401	Mamld1	3.06883e-12	1.75026	0.867	0.354	1.25282e-07	alpha
ENSMUSG00000087476	Rap1gapos	8.16376e-09	1.7379	0.724	0.304	0.000333277	alpha
ENSMUSG00000023224	Serping1	9.8543e-13	1.69687	0.918	0.392	4.02292e-08	alpha
ENSMUSG00000039131	Gipc2	1.43187e-07	1.68142	0.551	0.152	0.00584545	alpha
ENSMUSG00000027080	Med19	1.02158e-06	1.67604	0.592	0.228	0.0417051	alpha
ENSMUSG00000030852	Tacc2	2.71944e-09	1.64195	0.673	0.215	0.000111018	alpha
ENSMUSG00000038412	Higd1a	2.09287e-15	1.62858	0.99	0.494	8.54395e-11	alpha
ENSMUSG00000022237	Ankrd33b	8.92397e-09	1.62151	0.5	0.076	0.000364312	alpha
ENSMUSG00000066152	Slc31a2	8.33352e-10	1.59929	0.867	0.456	3.40208e-05	alpha
ENSMUSG00000031323	Dmrtc1a	2.23431e-09	1.58367	0.827	0.342	9.12136e-05	alpha
ENSMUSG00000022054	Nefm	5.33274e-12	1.54911	0.949	0.544	2.17704e-07	alpha
ENSMUSG00000039239	Tgfb2	1.19397e-08	1.53583	0.694	0.278	0.000487427	alpha
ENSMUSG00000059325	Hopx	2.46256e-08	1.53421	0.531	0.101	0.00100531	alpha
ENSMUSG00000037379	Spon2	1.37924e-07	1.4992	0.673	0.253	0.00563063	alpha
ENSMUSG00000034640	Tiparp	6.02719e-07	1.49353	0.786	0.38	0.0246054	alpha
ENSMUSG00000031758	Cdyl2	4.0057e-08	1.48902	0.776	0.316	0.00163529	alpha
ENSMUSG00000024725	Ostf1	1.87949e-10	1.48645	0.918	0.57	7.67282e-06	alpha
ENSMUSG00000042607	Asb4	5.10718e-10	1.47689	0.633	0.152	2.08495e-05	alpha
ENSMUSG00000022315	Slc30a8	9.4159e-14	1.4629	1	0.709	3.84395e-09	alpha
ENSMUSG00000041654	Slc39a11	1.81576e-11	1.4431	0.959	0.608	7.41266e-07	alpha
ENSMUSG00000038764	Ptpn3	9.5329e-08	1.4303	0.765	0.367	0.00389171	alpha
ENSMUSG00000063931	Pepd	9.61944e-08	1.42244	0.755	0.342	0.00392704	alpha
ENSMUSG00000042659	Arrdc4	8.58266e-09	1.40792	0.765	0.329	0.000350378	alpha
ENSMUSG00000078963	Hsbp1l1	2.49123e-07	1.39595	0.704	0.316	0.0101702	alpha
ENSMUSG00000091956	C2cd4b	5.70348e-11	1.38579	0.786	0.278	2.32839e-06	alpha
ENSMUSG00000030225	Dera	1.96499e-08	1.37173	0.816	0.443	0.000802186	alpha
ENSMUSG00000029486	Mrpl1	8.25101e-07	1.30642	0.898	0.633	0.0336839	alpha
ENSMUSG00000075254	Heg1	7.80823e-08	1.28999	0.816	0.468	0.00318763	alpha
ENSMUSG00000028399	Ptprd	3.97405e-07	1.25148	0.663	0.253	0.0162237	alpha
ENSMUSG00000041729	Coro2b	1.21268e-07	1.22397	0.633	0.19	0.00495064	alpha
ENSMUSG00000024899	Papss2	5.26729e-09	1.21409	0.969	0.57	0.000215032	alpha
ENSMUSG00000047507	Baiap3	9.05647e-11	1.20837	1	0.684	3.69721e-06	alpha
ENSMUSG00000005973	Rcn1	1.22314e-08	1.20394	0.908	0.544	0.000499334	alpha
ENSMUSG00000015568	Lpl	8.55341e-10	1.19484	0.98	0.696	3.49184e-05	alpha
ENSMUSG00000040370	Lyrm5	5.72318e-07	1.18541	0.776	0.367	0.0233643	alpha
ENSMUSG00000044348	Slc25a53	9.864e-08	1.15188	0.837	0.57	0.00402688	alpha
ENSMUSG00000052331	Ankrd44	7.59793e-08	1.12712	0.939	0.646	0.00310178	alpha
ENSMUSG00000036764	Dnajc12	1.4555e-08	1.11944	1	0.722	0.000594194	alpha
ENSMUSG00000056854	Pou3f4	3.97097e-08	1.1057	0.765	0.329	0.00162111	alpha
ENSMUSG00000019933	2310015B20Rik	8.91019e-08	1.09727	0.918	0.608	0.0036375	alpha
ENSMUSG00000051934	Spats2	6.47692e-07	1.07581	0.857	0.468	0.0264414	alpha
ENSMUSG00000028988	Ctnnbip1	2.73294e-07	1.06786	0.816	0.405	0.0111569	alpha
ENSMUSG00000026617	Bpnt1	1.21428e-06	1.06724	0.959	0.797	0.0495719	alpha
ENSMUSG00000036887	C1qa	1.93612e-07	0.98837	0.827	0.367	0.00790402	alpha
ENSMUSG00000032076	Cadm1	1.06493e-07	0.866946	0.673	0.228	0.00434748	alpha
ENSMUSG00000039621	Prex1	7.83936e-09	0.854877	0.735	0.266	0.000320034	alpha
ENSMUSG00000061650	Med9	1.54357e-07	0.838975	0.837	0.367	0.00630147	alpha
ENSMUSG00000022723	Crybg3	7.43776e-07	0.607769	0.622	0.19	0.0303639	alpha
ENSMUSG00000039395	Mreg	8.51452e-23	5.67042	0.772	0.061	3.47597e-18	PP
ENSMUSG00000035804	Ins1	2.32533e-14	5.13855	0.924	0.561	9.49293e-10	PP
ENSMUSG00000058153	Sez6l	9.92194e-17	5.02947	0.671	0.102	4.05053e-12	PP
ENSMUSG00000026360	Rgs2	1.22459e-15	4.91702	0.797	0.347	4.99925e-11	PP
ENSMUSG00000037736	Limch1	2.21643e-18	4.32481	0.658	0.051	9.04833e-14	PP
ENSMUSG00000031765	Mt1	5.34507e-15	4.09643	0.873	0.541	2.18207e-10	PP
ENSMUSG00000067786	Nnat	1.59163e-10	3.98258	0.722	0.347	6.49767e-06	PP
ENSMUSG00000027230	Creb3l1	2.51991e-11	3.91419	0.57	0.133	1.02873e-06	PP
ENSMUSG00000056222	Spock1	4.93058e-21	3.9137	0.848	0.214	2.01286e-16	PP
ENSMUSG00000021587	Pcsk1	2.06025e-21	3.70797	0.937	0.398	8.41077e-17	PP
ENSMUSG00000031762	Mt2	9.58457e-08	3.69767	0.633	0.347	0.0039128	PP
ENSMUSG00000004366	Sst	2.04553e-07	3.69183	0.658	0.296	0.00835069	PP
ENSMUSG00000034127	Tspan8	3.58175e-24	3.67991	0.975	0.724	1.46222e-19	PP
ENSMUSG00000034936	Arl4d	2.02627e-08	3.40692	0.544	0.194	0.000827204	PP
ENSMUSG00000009075	Cabp7	6.04952e-12	3.24486	0.582	0.112	2.46966e-07	PP
ENSMUSG00000020023	Tmcc3	9.00564e-16	3.18291	0.772	0.306	3.67646e-11	PP
ENSMUSG00000052942	Glis3	1.25846e-17	3.07771	0.785	0.184	5.13753e-13	PP
ENSMUSG00000052698	Tln2	1.89787e-15	3.03056	0.684	0.133	7.74786e-11	PP
ENSMUSG00000046159	Chrm3	2.54149e-13	3.01019	0.646	0.143	1.03754e-08	PP
ENSMUSG00000032649	Colgalt2	2.00513e-12	2.86384	0.772	0.337	8.18576e-08	PP
ENSMUSG00000001827	Folr1	3.06295e-08	2.81291	0.633	0.296	0.00125042	PP
ENSMUSG00000003934	Efnb3	1.01912e-08	2.78185	0.557	0.184	0.000416047	PP
ENSMUSG00000005373	Mlxipl	3.79123e-11	2.72425	0.747	0.306	1.54773e-06	PP
ENSMUSG00000027984	Hadh	6.20777e-22	2.70461	0.975	0.673	2.53426e-17	PP
ENSMUSG00000053617	Sh3pxd2a	3.35952e-09	2.45905	0.658	0.286	0.000137149	PP
ENSMUSG00000041132	N4bp2l1	3.8231e-07	2.45207	0.646	0.388	0.0156074	PP
ENSMUSG00000028173	Wls	2.31058e-16	2.41464	0.937	0.602	9.4327e-12	PP
ENSMUSG00000092274	Neat1	2.89206e-09	2.40889	0.886	0.745	0.000118065	PP
ENSMUSG00000058297	Spock2	1.83583e-12	2.3939	0.81	0.398	7.49457e-08	PP
ENSMUSG00000015405	Ace2	9.9894e-10	2.37317	0.962	0.776	4.07807e-05	PP
ENSMUSG00000035187	Nkx6-1	9.89348e-13	2.3241	0.848	0.612	4.03892e-08	PP
ENSMUSG00000024232	Bambi	8.45139e-08	2.29516	0.772	0.633	0.0034502	PP
ENSMUSG00000041959	S100a10	1.07277e-07	2.23344	0.684	0.367	0.00437949	PP
ENSMUSG00000024112	Cacna1h	8.25136e-09	2.19863	0.544	0.153	0.000336853	PP
ENSMUSG00000028909	Ptpru	1.20071e-07	2.15349	0.658	0.347	0.00490179	PP
ENSMUSG00000024553	Galr1	2.664e-08	2.13712	0.633	0.255	0.00108755	PP
ENSMUSG00000005672	Kit	1.59035e-07	2.03128	0.759	0.51	0.00649243	PP
ENSMUSG00000020644	Id2	7.13612e-10	2.01346	0.861	0.51	2.91325e-05	PP
ENSMUSG00000026879	Gsn	4.96231e-08	1.9633	0.658	0.296	0.00202581	PP
ENSMUSG00000000085	Scmh1	6.81239e-09	1.89699	0.81	0.5	0.000278109	PP
ENSMUSG00000029644	Pdx1	9.49537e-07	1.86979	0.608	0.265	0.0387639	PP
ENSMUSG00000021464	Ror2	3.78505e-09	1.86243	0.848	0.612	0.000154521	PP
ENSMUSG00000052713	Zfp608	4.69609e-08	1.78543	0.797	0.49	0.00191713	PP
ENSMUSG00000013236	Ptprs	5.40994e-07	1.76754	0.747	0.52	0.0220856	PP
ENSMUSG00000033863	Klf9	7.65008e-07	1.74279	0.873	0.776	0.0312307	PP
ENSMUSG00000022307	Oxr1	1.10729e-09	1.73475	0.873	0.571	4.52039e-05	PP
ENSMUSG00000025558	Dock9	1.50513e-09	1.71067	0.873	0.735	6.14452e-05	PP
ENSMUSG00000058135	Gstm1	1.86809e-07	1.7015	0.785	0.52	0.00762629	PP
ENSMUSG00000052889	Prkcb	6.70533e-10	1.68763	0.924	0.673	2.73738e-05	PP
ENSMUSG00000057182	Scn3a	1.03385e-06	1.66316	0.772	0.551	0.0422059	PP
ENSMUSG00000025812	Pard3	3.33387e-10	1.65348	0.785	0.316	1.36102e-05	PP
ENSMUSG00000003411	Rab3b	7.38607e-10	1.6503	0.924	0.663	3.01529e-05	PP
ENSMUSG00000029273	Sult1d1	2.65851e-07	1.64045	0.759	0.49	0.0108531	PP
ENSMUSG00000044933	Sstr3	6.39375e-07	1.61005	0.823	0.735	0.0261018	PP
ENSMUSG00000052373	Mpp3	6.81568e-07	1.55147	0.684	0.286	0.0278243	PP
ENSMUSG00000039000	Ube3c	8.95402e-08	1.42967	0.873	0.796	0.00365539	PP
ENSMUSG00000018800	Abca5	5.58968e-07	1.41764	0.797	0.582	0.0228193	PP
ENSMUSG00000034832	Tet3	4.8859e-07	1.39371	0.848	0.612	0.0199462	PP

## Sheet: Sheet3
DEGs among P60 α-cells ,PP-cells and Gcg+Ppy+ bihormonal cells, related to Figure. S2K.
EnsemblGeneID	gene	cluster
ENSMUSG00000004366	Sst	cluster1
ENSMUSG00000024366	Gfra3	cluster1
ENSMUSG00000047507	Baiap3	cluster1
ENSMUSG00000069805	Fbp1	cluster1
ENSMUSG00000079679	Vwde	cluster1
ENSMUSG00000045672	Col27a1	cluster1
ENSMUSG00000019913	Sim1	cluster1
ENSMUSG00000060969	Irx1	cluster1
ENSMUSG00000074622	Mafb	cluster1
ENSMUSG00000042961	Egflam	cluster1
ENSMUSG00000041986	Elmod1	cluster1
ENSMUSG00000032523	Hhatl	cluster1
ENSMUSG00000028613	Lrp8	cluster1
ENSMUSG00000026833	Olfm1	cluster1
ENSMUSG00000046178	Nxph1	cluster1
ENSMUSG00000031303	Map3k15	cluster1
ENSMUSG00000040147	Maob	cluster1
ENSMUSG00000055409	Nell1	cluster1
ENSMUSG00000030873	Scnn1b	cluster1
ENSMUSG00000036815	Dpp10	cluster1
ENSMUSG00000022315	Slc30a8	cluster1
ENSMUSG00000072115	Ang	cluster1
ENSMUSG00000019987	Arg1	cluster1
ENSMUSG00000024899	Papss2	cluster1
ENSMUSG00000013419	Zfp651	cluster1
ENSMUSG00000039062	Anpep	cluster1
ENSMUSG00000041261	Car8	cluster1
ENSMUSG00000052331	Ankrd44	cluster1
ENSMUSG00000024039	Cbs	cluster1
ENSMUSG00000022435	Upk3a	cluster1
ENSMUSG00000029761	Cald1	cluster1
ENSMUSG00000034648	Lrrn1	cluster1
ENSMUSG00000022180	Slc7a8	cluster1
ENSMUSG00000060572	Mfap2	cluster1
ENSMUSG00000021876	Rnase4	cluster1
ENSMUSG00000021340	Gpld1	cluster1
ENSMUSG00000068522	Aard	cluster1
ENSMUSG00000027381	Bcl2l11	cluster1
ENSMUSG00000001504	Irx2	cluster1
ENSMUSG00000032076	Cadm1	cluster1
ENSMUSG00000023087	Ccrn4l	cluster1
ENSMUSG00000026827	Gpd2	cluster1
ENSMUSG00000005233	Spc25	cluster1
ENSMUSG00000057614	Gnai1	cluster1
ENSMUSG00000056596	Trnp1	cluster1
ENSMUSG00000022176	Rem2	cluster1
ENSMUSG00000022464	Slc38a4	cluster1
ENSMUSG00000049112	Oxtr	cluster1
ENSMUSG00000019577	Pdk4	cluster1
ENSMUSG00000090137	Uba52	cluster1
ENSMUSG00000059401	Mamld1	cluster1
ENSMUSG00000012609	Ttll5	cluster1
ENSMUSG00000020857	Nme2	cluster1
ENSMUSG00000063142	Kcnma1	cluster1
ENSMUSG00000029656	C8b	cluster1
ENSMUSG00000054469	Lclat1	cluster1
ENSMUSG00000029279	Brdt	cluster1
ENSMUSG00000003032	Klf4	cluster1
ENSMUSG00000023224	Serping1	cluster1
ENSMUSG00000028354	Fmn2	cluster1
ENSMUSG00000055760	Gemin6	cluster1
ENSMUSG00000059708	Akap17b	cluster1
ENSMUSG00000020407	Upp1	cluster1
ENSMUSG00000016349	Eef1a2	cluster1
ENSMUSG00000042644	Itpr3	cluster1
ENSMUSG00000045763	Basp1	cluster1
ENSMUSG00000029551	Psmg3	cluster1
ENSMUSG00000058881	Zfp516	cluster1
ENSMUSG00000020173	Cobl	cluster1
ENSMUSG00000029610	Aimp2	cluster1
ENSMUSG00000005640	Insrr	cluster1
ENSMUSG00000019900	Rfx6	cluster1
ENSMUSG00000051510	Mafg	cluster1
ENSMUSG00000020312	Shc2	cluster1
ENSMUSG00000044348	Slc25a53	cluster1
ENSMUSG00000036256	Igfbp7	cluster1
ENSMUSG00000045180	Shroom2	cluster1
ENSMUSG00000040451	Sgms1	cluster1
ENSMUSG00000058488	Kl	cluster1
ENSMUSG00000089996	Tmsb15b2	cluster1
ENSMUSG00000053581	Zfand2a	cluster1
ENSMUSG00000025375	Aatk	cluster1
ENSMUSG00000038244	Mical2	cluster1
ENSMUSG00000046844	Vat1l	cluster1
ENSMUSG00000041245	Wnk3	cluster1
ENSMUSG00000036395	Glb1l2	cluster1
ENSMUSG00000006546	Cryba2	cluster1
ENSMUSG00000059456	Ptk2b	cluster1
ENSMUSG00000075254	Heg1	cluster1
ENSMUSG00000038412	Higd1a	cluster1
ENSMUSG00000034640	Tiparp	cluster1
ENSMUSG00000074221	Zfp568	cluster1
ENSMUSG00000027524	Edn3	cluster1
ENSMUSG00000022548	Apod	cluster1
ENSMUSG00000008318	Relt	cluster1
ENSMUSG00000048410	Zfp407	cluster1
ENSMUSG00000031093	Dock11	cluster1
ENSMUSG00000041798	Gck	cluster1
ENSMUSG00000026163	Sphkap	cluster1
ENSMUSG00000039844	Rapgef1	cluster1
ENSMUSG00000028399	Ptprd	cluster1
ENSMUSG00000024422	Dhx16	cluster1
ENSMUSG00000054263	Lifr	cluster1
ENSMUSG00000025366	Esyt1	cluster1
ENSMUSG00000034677	Gpr142	cluster1
ENSMUSG00000096188	Cmtm4	cluster1
ENSMUSG00000051790	Nlgn2	cluster1
ENSMUSG00000039384	Dusp10	cluster1
ENSMUSG00000010095	Slc3a2	cluster1
ENSMUSG00000039911	Spsb1	cluster1
ENSMUSG00000029505	Ep400	cluster1
ENSMUSG00000052595	A1cf	cluster1
ENSMUSG00000020167	Tcf3	cluster1
ENSMUSG00000073062	Zxdb	cluster1
ENSMUSG00000031983	2310022B05Rik	cluster1
ENSMUSG00000023353	Agap3	cluster1
ENSMUSG00000066442	Mthfs	cluster1
ENSMUSG00000071723	Gspt2	cluster1
ENSMUSG00000033526	Ppip5k1	cluster1
ENSMUSG00000029673	Auts2	cluster1
ENSMUSG00000026432	Avpr1b	cluster1
ENSMUSG00000025532	Crcp	cluster1
ENSMUSG00000031170	Slc38a5	cluster1
ENSMUSG00000031990	Jam3	cluster1
ENSMUSG00000056476	Med12l	cluster1
ENSMUSG00000066705	Fxyd6	cluster1
ENSMUSG00000078440	Dohh	cluster1
ENSMUSG00000038342	Mlxip	cluster1
ENSMUSG00000079509	Zfx	cluster1
ENSMUSG00000056724	Nbeal2	cluster1
ENSMUSG00000040209	Zfp704	cluster1
ENSMUSG00000046613	Vwa5b2	cluster1
ENSMUSG00000028020	Glrb	cluster1
ENSMUSG00000034701	Neurod1	cluster1
ENSMUSG00000041415	Dicer1	cluster1
ENSMUSG00000047710	Champ1	cluster1
ENSMUSG00000036155	Mgat5	cluster1
ENSMUSG00000035847	Ids	cluster1
ENSMUSG00000042328	Hps4	cluster1
ENSMUSG00000020802	Ube2o	cluster1
ENSMUSG00000047501	Cldn4	cluster1
ENSMUSG00000027009	Itga4	cluster1
ENSMUSG00000024725	Ostf1	cluster1
ENSMUSG00000045216	Hs6st1	cluster1
ENSMUSG00000021338	Lrrc16a	cluster1
ENSMUSG00000058006	Mdn1	cluster1
ENSMUSG00000070530	Wfdc16	cluster1
ENSMUSG00000035649	Zcchc7	cluster1
ENSMUSG00000033228	Scaf11	cluster1
ENSMUSG00000037253	Mex3c	cluster1
ENSMUSG00000005232	G6pc2	cluster1
ENSMUSG00000033831	Fgb	cluster1
ENSMUSG00000023460	Rab12	cluster1
ENSMUSG00000047228	BC048546	cluster1
ENSMUSG00000078193	Gm2000	cluster1
ENSMUSG00000037736	Limch1	cluster2
ENSMUSG00000048489	8430408G22Rik	cluster2
ENSMUSG00000029304	Spp1	cluster2
ENSMUSG00000021587	Pcsk1	cluster2
ENSMUSG00000041959	S100a10	cluster2
ENSMUSG00000059974	Ntm	cluster2
ENSMUSG00000057092	Fxyd3	cluster2
ENSMUSG00000024140	Epas1	cluster2
ENSMUSG00000052613	Pcdh15	cluster2
ENSMUSG00000058135	Gstm1	cluster2
ENSMUSG00000031271	Serpina7	cluster2
ENSMUSG00000009075	Cabp7	cluster2
ENSMUSG00000074457	S100a16	cluster2
ENSMUSG00000027984	Hadh	cluster2
ENSMUSG00000067028	Cntnap5b	cluster2
ENSMUSG00000030717	Nupr1	cluster2
ENSMUSG00000006356	Crip2	cluster2
ENSMUSG00000034127	Tspan8	cluster2
ENSMUSG00000038718	Pbx3	cluster2
ENSMUSG00000027965	Olfm3	cluster2
ENSMUSG00000021638	Ocln	cluster2
ENSMUSG00000035187	Nkx6-1	cluster2
ENSMUSG00000001827	Folr1	cluster2
ENSMUSG00000024232	Bambi	cluster2
ENSMUSG00000041548	Hspb8	cluster2
ENSMUSG00000037031	Tspan15	cluster2
ENSMUSG00000034936	Arl4d	cluster2
ENSMUSG00000024486	Hbegf	cluster2
ENSMUSG00000047631	Apof	cluster2
ENSMUSG00000071573	Rnls	cluster2
ENSMUSG00000046159	Chrm3	cluster2
ENSMUSG00000051980	Casr	cluster2
ENSMUSG00000029821	Dfna5	cluster2
ENSMUSG00000003934	Efnb3	cluster2
ENSMUSG00000015133	Lrrk1	cluster2
ENSMUSG00000079057	Cyp4v3	cluster2
ENSMUSG00000028173	Wls	cluster2
ENSMUSG00000027581	Stmn3	cluster2
ENSMUSG00000027230	Creb3l1	cluster2
ENSMUSG00000070737	Gm12942	cluster2
ENSMUSG00000024909	Efemp2	cluster2
ENSMUSG00000029121	Crmp1	cluster2
ENSMUSG00000025283	Sat1	cluster2
ENSMUSG00000042289	Hsd3b7	cluster2
ENSMUSG00000024766	Lipo1	cluster2
ENSMUSG00000053931	Cnn3	cluster2
ENSMUSG00000029273	Sult1d1	cluster2
ENSMUSG00000031604	Msmo1	cluster2
ENSMUSG00000053617	Sh3pxd2a	cluster2
ENSMUSG00000018569	Cldn7	cluster2
ENSMUSG00000031762	Mt2	cluster2
ENSMUSG00000020644	Id2	cluster2
ENSMUSG00000026110	Mgat4a	cluster2
ENSMUSG00000053182	Gm609	cluster2
ENSMUSG00000033781	Asb13	cluster2
ENSMUSG00000046314	Stxbp6	cluster2
ENSMUSG00000031327	Chic1	cluster2
ENSMUSG00000022307	Oxr1	cluster2
ENSMUSG00000006360	Crip1	cluster2
ENSMUSG00000022941	Ripply3	cluster2
ENSMUSG00000028525	Pde4b	cluster2
ENSMUSG00000024197	Plin3	cluster2
ENSMUSG00000018171	Vmp1	cluster2
ENSMUSG00000013236	Ptprs	cluster2
ENSMUSG00000044550	Tceal3	cluster2
ENSMUSG00000025510	Cd151	cluster2
ENSMUSG00000033152	Podxl2	cluster2
ENSMUSG00000038393	Txnip	cluster2
ENSMUSG00000043421	Hilpda	cluster2
ENSMUSG00000045658	Pid1	cluster2
ENSMUSG00000026360	Rgs2	cluster2
ENSMUSG00000018427	Ypel2	cluster2
ENSMUSG00000032679	Cd59a	cluster2
ENSMUSG00000031355	Arhgap6	cluster2
ENSMUSG00000030341	Tnfrsf1a	cluster2
ENSMUSG00000035828	Pim3	cluster2
ENSMUSG00000074207	Adh1	cluster2
ENSMUSG00000071379	Hpcal1	cluster2
ENSMUSG00000078350	Smim1	cluster2
ENSMUSG00000022257	Laptm4b	cluster2
ENSMUSG00000026383	Epb4.1l5	cluster2
ENSMUSG00000029381	Shroom3	cluster2
ENSMUSG00000032067	Pts	cluster2
ENSMUSG00000019590	Cyb561	cluster2
ENSMUSG00000020097	Sgpl1	cluster2
ENSMUSG00000026888	Grb14	cluster2
ENSMUSG00000049493	Pls1	cluster2
ENSMUSG00000015143	Actn1	cluster2
ENSMUSG00000028716	Pdzk1ip1	cluster2
ENSMUSG00000070473	Cldn3	cluster2
ENSMUSG00000021464	Ror2	cluster2
ENSMUSG00000003992	Ssbp2	cluster2
ENSMUSG00000048878	Hexim1	cluster2
ENSMUSG00000015714	Cers2	cluster2
ENSMUSG00000053253	Ndfip2	cluster2
ENSMUSG00000058297	Spock2	cluster2
ENSMUSG00000002015	Bcap31	cluster2
ENSMUSG00000002728	Naa20	cluster2
ENSMUSG00000036099	Vezt	cluster2
ENSMUSG00000044080	S100a1	cluster2
ENSMUSG00000040435	Ppp1r15a	cluster2
ENSMUSG00000050737	Ptges	cluster2
ENSMUSG00000031438	Rnf128	cluster2
ENSMUSG00000063889	Crem	cluster2
ENSMUSG00000029552	Tes	cluster2
ENSMUSG00000047735	Samd9l	cluster2
ENSMUSG00000068798	Rap1a	cluster2
ENSMUSG00000042312	S100a13	cluster2
ENSMUSG00000022272	Myo10	cluster2
ENSMUSG00000002844	Adprh	cluster2
ENSMUSG00000060147	Serpinb6a	cluster2
ENSMUSG00000020029	Nudt4	cluster2
ENSMUSG00000040479	Dgkz	cluster2
ENSMUSG00000068876	Cgn	cluster2
ENSMUSG00000024044	Epb4.1l3	cluster2
ENSMUSG00000000303	Cdh1	cluster2
ENSMUSG00000021460	Auh	cluster2
ENSMUSG00000040188	Scamp2	cluster2
ENSMUSG00000019998	Stx7	cluster2
ENSMUSG00000026879	Gsn	cluster2
ENSMUSG00000009291	Pttg1ip	cluster2
ENSMUSG00000031227	Magee1	cluster2
ENSMUSG00000037962	Fam101a	cluster2
ENSMUSG00000022404	Slc25a17	cluster2
ENSMUSG00000015668	Pdzd11	cluster2
ENSMUSG00000000751	Rpa1	cluster2
ENSMUSG00000049536	Tceal1	cluster2
ENSMUSG00000096054	Syne1	cluster2
ENSMUSG00000070287	Slc35g2	cluster2
ENSMUSG00000006418	Rnf114	cluster2
ENSMUSG00000027953	Slc50a1	cluster2
ENSMUSG00000036402	Gng12	cluster2
ENSMUSG00000074093	Svip	cluster2
ENSMUSG00000020458	Rtn4	cluster2
ENSMUSG00000038793	Lefty1	cluster2
ENSMUSG00000045257	Morn2	cluster2
ENSMUSG00000028461	Ccdc107	cluster2
ENSMUSG00000040006	Ginm1	cluster2
ENSMUSG00000063049	Ing2	cluster2
ENSMUSG00000031584	Gsr	cluster2
ENSMUSG00000028248	Pnisr	cluster2
ENSMUSG00000032381	Fam96a	cluster2
ENSMUSG00000048277	Syngr2	cluster2
ENSMUSG00000047879	Usp14	cluster2
ENSMUSG00000020570	Sypl	cluster2
ENSMUSG00000079593	Gm14597	cluster2
ENSMUSG00000029397	Rchy1	cluster2
ENSMUSG00000023387	Kcnk16	cluster2
ENSMUSG00000025156	Gps1	cluster2
ENSMUSG00000018965	Ywhah	cluster2
ENSMUSG00000029780	Nt5c3	cluster2
ENSMUSG00000029223	Uchl1	cluster2
ENSMUSG00000051185	Fam174a	cluster2
ENSMUSG00000031442	Mcf2l	cluster2
ENSMUSG00000036687	Tmem184a	cluster2
ENSMUSG00000007777	0610009B22Rik	cluster2
ENSMUSG00000051851	Cxx1c	cluster2
ENSMUSG00000031703	Itfg1	cluster2
ENSMUSG00000039067	Psmd7	cluster2
ENSMUSG00000007458	M6pr	cluster2
ENSMUSG00000030536	Iqgap1	cluster2
ENSMUSG00000020782	Llgl2	cluster2
ENSMUSG00000022523	Fgf12	cluster2
ENSMUSG00000028649	Macf1	cluster2
ENSMUSG00000038235	F11r	cluster2
ENSMUSG00000027455	Nsfl1c	cluster2
ENSMUSG00000044156	Hepacam2	cluster2
ENSMUSG00000029776	Hibadh	cluster2
ENSMUSG00000001542	Ell2	cluster2
ENSMUSG00000052428	Tmco1	cluster2
ENSMUSG00000000346	Dazap2	cluster2
ENSMUSG00000020349	Ppp2ca	cluster2
ENSMUSG00000033917	Gde1	cluster2
ENSMUSG00000031556	Tm2d2	cluster2
ENSMUSG00000046404	Yod1	cluster2
ENSMUSG00000066406	Akap13	cluster2
ENSMUSG00000036427	Gpi1	cluster2
ENSMUSG00000023960	Enpp5	cluster2
ENSMUSG00000021774	Ube2e1	cluster2
ENSMUSG00000017707	Serinc3	cluster2
ENSMUSG00000030615	Tmem126a	cluster2
ENSMUSG00000059447	Hadhb	cluster2
ENSMUSG00000024914	Drap1	cluster2
ENSMUSG00000037610	Kcnmb2	cluster2
ENSMUSG00000000948	Snrpn	cluster2
ENSMUSG00000037720	Tmem33	cluster2
ENSMUSG00000020738	Sumo2	cluster2
ENSMUSG00000022016	Akap11	cluster2
ENSMUSG00000029131	Dnajb6	cluster2
ENSMUSG00000032026	Rexo2	cluster2
ENSMUSG00000061032	Rrp1	cluster2
ENSMUSG00000020732	Rab37	cluster2
ENSMUSG00000015478	Rnf5	cluster2
ENSMUSG00000007041	Clic1	cluster2
ENSMUSG00000003161	Sri	cluster2
ENSMUSG00000039478	Micu3	cluster2
ENSMUSG00000004535	Tax1bp1	cluster2
ENSMUSG00000020386	Sar1b	cluster2
ENSMUSG00000043384	Gprasp1	cluster2
ENSMUSG00000032757	Bet1	cluster2
ENSMUSG00000031278	Acsl4	cluster2
ENSMUSG00000022338	Eny2	cluster2
ENSMUSG00000024583	Txnl1	cluster2
ENSMUSG00000024359	Hspa9	cluster2
ENSMUSG00000021987	Mtmr6	cluster2
ENSMUSG00000022119	Rbm26	cluster2

## Sheet: Sheet4
DEGs among P1 α-cells ,PP-cells and Gcg+Ppy+ bihormonal cells, related to Figure. S2L.
EnsemblGeneID	gene	cluster
ENSMUSG00000038530	Rgs4	cluster1
ENSMUSG00000024366	Gfra3	cluster1
ENSMUSG00000060969	Irx1	cluster1
ENSMUSG00000028926	Cdk14	cluster1
ENSMUSG00000020431	Adcy1	cluster1
ENSMUSG00000046178	Nxph1	cluster1
ENSMUSG00000019913	Sim1	cluster1
ENSMUSG00000034677	Gpr142	cluster1
ENSMUSG00000036782	Klhl13	cluster1
ENSMUSG00000037029	Zfp146	cluster1
ENSMUSG00000020173	Cobl	cluster1
ENSMUSG00000029123	Stk32b	cluster1
ENSMUSG00000047904	Sstr2	cluster1
ENSMUSG00000020407	Upp1	cluster1
ENSMUSG00000038593	Tctn1	cluster1
ENSMUSG00000022723	Crybg3	cluster1
ENSMUSG00000038580	Sct	cluster1
ENSMUSG00000049091	Sephs2	cluster1
ENSMUSG00000039131	Gipc2	cluster1
ENSMUSG00000022428	Cby1	cluster1
ENSMUSG00000040714	Klc3	cluster1
ENSMUSG00000041625	Ggact	cluster1
ENSMUSG00000001642	Akr1b3	cluster1
ENSMUSG00000000409	Lck	cluster1
ENSMUSG00000014907	Naf1	cluster1
ENSMUSG00000027751	Supt20.1	cluster1
ENSMUSG00000026627	Tmem206	cluster1
ENSMUSG00000021193	Pitrm1	cluster1
ENSMUSG00000040158	Tax1bp3	cluster1
ENSMUSG00000022089	Bin3	cluster1
ENSMUSG00000028953	Abcf2	cluster1
ENSMUSG00000018574	Acadvl	cluster1
ENSMUSG00000047067	Dusp28	cluster1
ENSMUSG00000025532	Crcp	cluster1
ENSMUSG00000026925	Inpp5e	cluster1
ENSMUSG00000028773	Fabp3	cluster1
ENSMUSG00000024251	Thada	cluster1
ENSMUSG00000035726	Supt16	cluster1
ENSMUSG00000024436	Mrps18b	cluster1
ENSMUSG00000057176	Gm166	cluster1
ENSMUSG00000027722	Spata5	cluster1
ENSMUSG00000032009	Sesn3	cluster1
ENSMUSG00000024654	Asrgl1	cluster1
ENSMUSG00000000339	Rtca	cluster1
ENSMUSG00000063931	Pepd	cluster1
ENSMUSG00000031792	Usb1	cluster1
ENSMUSG00000027255	Arfgap2	cluster1
ENSMUSG00000032182	Yipf2	cluster1
ENSMUSG00000031758	Cdyl2	cluster1
ENSMUSG00000001473	Tubb6	cluster1
ENSMUSG00000027080	Med19	cluster1
ENSMUSG00000031778	Cx3cl1	cluster1
ENSMUSG00000039239	Tgfb2	cluster1
ENSMUSG00000026764	Kif5c	cluster1
ENSMUSG00000042719	Naa25	cluster1
ENSMUSG00000039621	Prex1	cluster1
ENSMUSG00000021962	Dcp1a	cluster1
ENSMUSG00000051232	Tmem199	cluster1
ENSMUSG00000037434	Slc30a1	cluster1
ENSMUSG00000025142	Aspscr1	cluster1
ENSMUSG00000005553	Atp4a	cluster1
ENSMUSG00000020593	Lpin1	cluster1
ENSMUSG00000021013	Ttc8	cluster1
ENSMUSG00000036879	Phkb	cluster1
ENSMUSG00000053553	3110082I17Rik	cluster1
ENSMUSG00000057329	Bcl2	cluster1
ENSMUSG00000061046	Haghl	cluster1
ENSMUSG00000041729	Coro2b	cluster1
ENSMUSG00000031502	Col4a1	cluster1
ENSMUSG00000052085	Dock8	cluster1
ENSMUSG00000056854	Pou3f4	cluster1
ENSMUSG00000068922	Msto1	cluster1
ENSMUSG00000095280	Gm21738	cluster1
ENSMUSG00000019850	Tnfaip3	cluster1
ENSMUSG00000055148	Klf2	cluster1
ENSMUSG00000062542	Syt9	cluster1
ENSMUSG00000032515	Csrnp1	cluster1
ENSMUSG00000070337	Gpr179	cluster1
ENSMUSG00000051851	Cxx1c	cluster1
ENSMUSG00000025816	Sec61a2	cluster1
ENSMUSG00000024327	Slc39a7	cluster1
ENSMUSG00000047921	Trappc9	cluster1
ENSMUSG00000026655	Fam107b	cluster1
ENSMUSG00000032855	Pkd1	cluster1
ENSMUSG00000001482	Def8	cluster1
ENSMUSG00000005621	Zfp592	cluster1
ENSMUSG00000038141	Tmem181a	cluster1
ENSMUSG00000026360	Rgs2	cluster2
ENSMUSG00000058153	Sez6l	cluster2
ENSMUSG00000034936	Arl4d	cluster2
ENSMUSG00000039395	Mreg	cluster2
ENSMUSG00000020108	Ddit4	cluster2
ENSMUSG00000067786	Nnat	cluster2
ENSMUSG00000037736	Limch1	cluster2
ENSMUSG00000052698	Tln2	cluster2
ENSMUSG00000041132	N4bp2l1	cluster2
ENSMUSG00000053617	Sh3pxd2a	cluster2
ENSMUSG00000036330	Slc18a1	cluster2
ENSMUSG00000024553	Galr1	cluster2
ENSMUSG00000001827	Folr1	cluster2
ENSMUSG00000026879	Gsn	cluster2
ENSMUSG00000002032	Tmem25	cluster2
ENSMUSG00000024112	Cacna1h	cluster2
ENSMUSG00000005373	Mlxipl	cluster2
ENSMUSG00000002565	Scin	cluster2
ENSMUSG00000058297	Spock2	cluster2
ENSMUSG00000009075	Cabp7	cluster2
ENSMUSG00000052942	Glis3	cluster2
ENSMUSG00000031762	Mt2	cluster2
ENSMUSG00000054863	Fam19a5	cluster2
ENSMUSG00000040296	Ddx58	cluster2
ENSMUSG00000000957	Mmp14	cluster2
ENSMUSG00000052373	Mpp3	cluster2
ENSMUSG00000032649	Colgalt2	cluster2
ENSMUSG00000053898	Ech1	cluster2
ENSMUSG00000003934	Efnb3	cluster2
ENSMUSG00000020023	Tmcc3	cluster2
ENSMUSG00000000085	Scmh1	cluster2
ENSMUSG00000020718	Polg2	cluster2
ENSMUSG00000029644	Pdx1	cluster2

## Sheet: Sheet5
DEGs between E14.5 α- and β-cells, related to Figure. 3J.
EnsemblGeneID	gene	p_val	avg_log2FC	pct.1	pct.2	p_val_adj	cluster
ENSMUSG00000054932	Afp	1.85575e-37	8.96787	0.972	0	7.57591e-33	alpha
ENSMUSG00000000394	Gcg	4.74417e-32	7.88399	1	0.36	1.93676e-27	alpha
ENSMUSG00000021647	Cartpt	2.79299e-30	7.26441	1	0.43	1.14021e-25	alpha
ENSMUSG00000030669	Calca	8.37978e-17	6.1428	0.535	0.018	3.42096e-12	alpha
ENSMUSG00000038370	Pcp4l1	5.51891e-27	6.00138	0.775	0.009	2.25304e-22	alpha
ENSMUSG00000037379	Spon2	6.82859e-22	5.53053	0.648	0.009	2.7877e-17	alpha
ENSMUSG00000026896	Ifih1	1.44263e-27	5.51919	0.789	0.018	5.8894e-23	alpha
ENSMUSG00000061082	Plac1	2.20232e-28	5.31337	0.873	0.07	8.99076e-24	alpha
ENSMUSG00000015476	Prrt1	4.74646e-27	5.28197	0.775	0.009	1.93769e-22	alpha
ENSMUSG00000038530	Rgs4	1.69263e-21	5.01661	0.662	0.018	6.90997e-17	alpha
ENSMUSG00000023092	Fhl1	1.31756e-21	4.84319	0.676	0.026	5.3788e-17	alpha
ENSMUSG00000074240	Cib3	1.86275e-14	4.52589	0.563	0.061	7.60451e-10	alpha
ENSMUSG00000000184	Ccnd2	2.86436e-27	4.3952	0.986	0.351	1.16935e-22	alpha
ENSMUSG00000035964	Tmem59l	1.98825e-23	4.24446	0.775	0.061	8.11683e-19	alpha
ENSMUSG00000051159	Cited1	2.47052e-24	4.0533	0.915	0.237	1.00856e-19	alpha
ENSMUSG00000024907	Gal	1.71605e-23	4.04575	0.901	0.193	7.00561e-19	alpha
ENSMUSG00000028415	Spink4	1.66522e-12	3.95122	0.563	0.096	6.79811e-08	alpha
ENSMUSG00000029826	Zc3hav1	2.9376e-22	3.80681	0.887	0.158	1.19925e-17	alpha
ENSMUSG00000055430	Nap1l5	1.00817e-28	3.71588	1	0.272	4.11575e-24	alpha
ENSMUSG00000027082	Tfpi	5.15485e-15	3.69584	0.732	0.193	2.10442e-10	alpha
ENSMUSG00000023982	Guca1a	4.25871e-11	3.67435	0.535	0.105	1.73858e-06	alpha
ENSMUSG00000001504	Irx2	7.68695e-28	3.66417	0.986	0.219	3.13812e-23	alpha
ENSMUSG00000028583	Pdpn	2.57652e-11	3.65757	0.507	0.088	1.05184e-06	alpha
ENSMUSG00000006435	Neurl1a	1.23427e-26	3.64579	0.859	0.088	5.0388e-22	alpha
ENSMUSG00000019539	Rcn3	6.52755e-25	3.63209	0.986	0.614	2.66481e-20	alpha
ENSMUSG00000032532	Cck	2.02812e-14	3.6195	0.901	0.482	8.2796e-10	alpha
ENSMUSG00000036764	Dnajc12	1.72383e-26	3.52039	1	0.596	7.03734e-22	alpha
ENSMUSG00000020155	Kcnmb1	9.60997e-20	3.49865	0.775	0.132	3.92318e-15	alpha
ENSMUSG00000024029	Tff3	1.03693e-21	3.42926	0.901	0.307	4.23316e-17	alpha
ENSMUSG00000079056	Kcnip3	2.52011e-15	3.41695	0.577	0.053	1.02881e-10	alpha
ENSMUSG00000038580	Sct	5.65328e-28	3.40121	1	0.693	2.3079e-23	alpha
ENSMUSG00000037166	Ppp1r14a	5.53363e-16	3.3588	0.662	0.096	2.25905e-11	alpha
ENSMUSG00000020415	Pttg1	1.1878e-07	3.25904	0.563	0.202	0.00484908	alpha
ENSMUSG00000043501	Lgals2	1.37729e-13	3.23674	0.62	0.105	5.62263e-09	alpha
ENSMUSG00000032554	Trf	6.47101e-17	3.20992	0.704	0.149	2.64173e-12	alpha
ENSMUSG00000030551	Nr2f2	2.34128e-18	3.1998	0.873	0.281	9.55804e-14	alpha
ENSMUSG00000004151	Etv1	2.74926e-26	3.15439	1	0.518	1.12236e-21	alpha
ENSMUSG00000026644	Acbd7	3.49358e-13	3.12707	0.634	0.132	1.42622e-08	alpha
ENSMUSG00000073293	Nudt10	4.91337e-12	3.11515	0.577	0.105	2.00583e-07	alpha
ENSMUSG00000075266	Cenpw	1.58561e-09	3.07113	0.549	0.14	6.47309e-05	alpha
ENSMUSG00000022054	Nefm	1.03086e-23	3.04371	1	0.579	4.2084e-19	alpha
ENSMUSG00000029093	Sorcs2	2.48393e-10	3.03739	0.662	0.219	1.01404e-05	alpha
ENSMUSG00000006567	Atp7b	5.15842e-19	3.01918	0.831	0.184	2.10587e-14	alpha
ENSMUSG00000073102	Drc1	8.96807e-16	2.98293	0.831	0.281	3.66113e-11	alpha
ENSMUSG00000031595	Pdgfrl	5.52689e-18	2.95125	0.901	0.333	2.2563e-13	alpha
ENSMUSG00000073295	Nudt11	6.1207e-19	2.94038	0.873	0.254	2.49871e-14	alpha
ENSMUSG00000015405	Ace2	9.43848e-13	2.9307	0.521	0.061	3.85316e-08	alpha
ENSMUSG00000022197	Pdzd2	6.04582e-09	2.9199	0.62	0.228	0.000246814	alpha
ENSMUSG00000029661	Col1a2	1.24342e-27	2.89067	0.972	0.132	5.07613e-23	alpha
ENSMUSG00000002847	Pla1a	1.17574e-13	2.88457	0.606	0.096	4.79984e-09	alpha
ENSMUSG00000022237	Ankrd33b	6.36048e-11	2.83935	0.577	0.123	2.5966e-06	alpha
ENSMUSG00000025289	Prdx4	2.4067e-20	2.82376	0.958	0.535	9.82512e-16	alpha
ENSMUSG00000042607	Asb4	2.80294e-18	2.8168	0.986	0.579	1.14427e-13	alpha
ENSMUSG00000015474	Ppt2	2.32641e-21	2.80988	0.859	0.149	9.49735e-17	alpha
ENSMUSG00000004631	Sgce	1.50076e-18	2.77259	0.93	0.447	6.12671e-14	alpha
ENSMUSG00000022055	Nefl	4.72744e-17	2.75272	0.648	0.07	1.92993e-12	alpha
ENSMUSG00000020173	Cobl	6.72313e-14	2.71271	0.577	0.07	2.74465e-09	alpha
ENSMUSG00000021136	Smoc1	5.14727e-16	2.7057	0.887	0.447	2.10132e-11	alpha
ENSMUSG00000032528	Vipr1	2.37729e-13	2.68595	0.507	0.053	9.70505e-09	alpha
ENSMUSG00000021098	4930447C04Rik	1.0388e-10	2.67152	0.535	0.114	4.24081e-06	alpha
ENSMUSG00000039239	Tgfb2	5.41066e-09	2.63978	0.577	0.175	0.000220885	alpha
ENSMUSG00000046709	Mapk10	1.14839e-11	2.63774	0.577	0.123	4.6882e-07	alpha
ENSMUSG00000019989	Enpp3	1.80275e-11	2.62166	0.634	0.158	7.35956e-07	alpha
ENSMUSG00000029322	Plac8	2.61266e-08	2.61747	0.634	0.254	0.00106659	alpha
ENSMUSG00000037428	Vgf	1.06391e-21	2.60309	0.972	0.307	4.3433e-17	alpha
ENSMUSG00000071679	Zcchc16	1.61371e-13	2.57876	0.592	0.088	6.5878e-09	alpha
ENSMUSG00000029802	Abcg2	3.63181e-15	2.57029	0.676	0.123	1.48265e-10	alpha
ENSMUSG00000028982	Slc25a33	1.95673e-15	2.50822	0.789	0.228	7.98817e-11	alpha
ENSMUSG00000030428	Ttyh1	5.5721e-09	2.49894	0.718	0.351	0.000227475	alpha
ENSMUSG00000038132	Rbm24	2.76837e-12	2.49831	0.634	0.14	1.13016e-07	alpha
ENSMUSG00000020407	Upp1	1.42143e-10	2.48935	0.789	0.351	5.80285e-06	alpha
ENSMUSG00000027669	Gnb4	1.98817e-11	2.48089	0.606	0.149	8.11651e-07	alpha
ENSMUSG00000060969	Irx1	6.77944e-29	2.4744	1	0.202	2.76764e-24	alpha
ENSMUSG00000029516	Cit	1.2505e-19	2.47123	1	0.605	5.10503e-15	alpha
ENSMUSG00000039131	Gipc2	5.73556e-11	2.46705	0.718	0.272	2.34148e-06	alpha
ENSMUSG00000009734	Pou6f2	2.60102e-16	2.45757	0.69	0.096	1.06184e-11	alpha
ENSMUSG00000031303	Map3k15	2.2958e-14	2.45576	0.887	0.465	9.37237e-10	alpha
ENSMUSG00000026833	Olfm1	1.94861e-14	2.43319	0.845	0.325	7.95501e-10	alpha
ENSMUSG00000033981	Gria2	2.01765e-14	2.40719	0.761	0.202	8.23687e-10	alpha
ENSMUSG00000057286	St6galnac2	2.11055e-13	2.38664	0.873	0.518	8.61609e-09	alpha
ENSMUSG00000041020	Map7d2	7.28023e-08	2.38008	0.563	0.193	0.00297208	alpha
ENSMUSG00000024524	Gnal	7.61624e-07	2.37586	0.549	0.228	0.0310926	alpha
ENSMUSG00000035000	Dpp4	1.22989e-14	2.37189	0.93	0.509	5.02091e-10	alpha
ENSMUSG00000026587	Astn1	2.74015e-12	2.36575	0.62	0.123	1.11864e-07	alpha
ENSMUSG00000044528	Tram1l1	8.81133e-08	2.36019	0.535	0.175	0.00359714	alpha
ENSMUSG00000020182	Ddc	4.81293e-12	2.35304	0.958	0.544	1.96483e-07	alpha
ENSMUSG00000044349	Snhg11	1.84689e-08	2.31756	0.676	0.289	0.000753973	alpha
ENSMUSG00000041460	Cacna2d4	5.1775e-11	2.31152	0.662	0.219	2.11366e-06	alpha
ENSMUSG00000045312	Lhfpl2	8.86272e-13	2.29897	0.718	0.202	3.61812e-08	alpha
ENSMUSG00000033502	Cdc14a	3.68948e-11	2.298	0.676	0.202	1.50619e-06	alpha
ENSMUSG00000024261	Syt4	2.54194e-11	2.29006	0.634	0.149	1.03772e-06	alpha
ENSMUSG00000042359	Osbpl6	2.13177e-20	2.27229	0.873	0.184	8.70272e-16	alpha
ENSMUSG00000024552	Slc14a2	9.96591e-18	2.25228	0.93	0.368	4.06848e-13	alpha
ENSMUSG00000027878	Notch2	1.07553e-13	2.25199	0.887	0.368	4.39075e-09	alpha
ENSMUSG00000036856	Wnt4	3.42359e-11	2.24083	0.761	0.272	1.39764e-06	alpha
ENSMUSG00000030852	Tacc2	1.76195e-11	2.23733	0.662	0.193	7.19298e-07	alpha
ENSMUSG00000030313	Dennd5b	5.915e-13	2.22232	0.789	0.254	2.41474e-08	alpha
ENSMUSG00000039062	Anpep	4.63471e-14	2.21975	0.761	0.219	1.89207e-09	alpha
ENSMUSG00000038463	Olfml2b	1.21708e-10	2.21921	0.577	0.123	4.96861e-06	alpha
ENSMUSG00000026048	Ercc5	6.26755e-09	2.21058	0.845	0.456	0.000255867	alpha
ENSMUSG00000036880	Acaa2	1.29098e-10	2.11728	0.634	0.184	5.27028e-06	alpha
ENSMUSG00000073987	Ggh	6.10393e-08	2.10525	0.648	0.246	0.00249187	alpha
ENSMUSG00000075254	Heg1	1.35011e-12	2.10078	0.831	0.351	5.51168e-08	alpha
ENSMUSG00000026463	Atp2b4	3.06363e-09	2.09757	0.803	0.368	0.00012507	alpha
ENSMUSG00000028773	Fabp3	4.40462e-11	2.08764	0.859	0.509	1.79814e-06	alpha
ENSMUSG00000058325	Dock1	7.57458e-08	2.08626	0.648	0.237	0.00309225	alpha
ENSMUSG00000033060	Lmo7	2.88201e-11	2.07886	0.93	0.588	1.17655e-06	alpha
ENSMUSG00000019055	Plod1	5.56725e-10	2.05847	0.775	0.351	2.27277e-05	alpha
ENSMUSG00000058586	Serhl	1.13603e-06	2.03339	0.592	0.246	0.0463772	alpha
ENSMUSG00000039611	Tmem246	1.27145e-08	2.01904	0.577	0.184	0.000519057	alpha
ENSMUSG00000037111	Setd7	6.56423e-09	1.98733	0.845	0.421	0.000267978	alpha
ENSMUSG00000026235	Epha4	1.18052e-07	1.97258	0.535	0.149	0.00481937	alpha
ENSMUSG00000031093	Dock11	3.45446e-15	1.96918	0.986	0.649	1.41025e-10	alpha
ENSMUSG00000021094	Dhrs7	1.24855e-10	1.9535	0.887	0.439	5.09708e-06	alpha
ENSMUSG00000027777	Schip1	2.28247e-14	1.94879	0.93	0.57	9.31796e-10	alpha
ENSMUSG00000041556	Fbxo2	2.73826e-09	1.9485	0.577	0.14	0.000111787	alpha
ENSMUSG00000053819	Camk2d	2.60721e-09	1.93727	0.662	0.237	0.000106437	alpha
ENSMUSG00000032667	Pon2	2.37428e-10	1.89513	0.606	0.167	9.69275e-06	alpha
ENSMUSG00000073889	Il11ra1	6.97964e-08	1.88952	0.718	0.377	0.00284937	alpha
ENSMUSG00000038916	Soga3	2.96905e-07	1.88563	0.592	0.202	0.0121209	alpha
ENSMUSG00000031521	Aga	3.21949e-18	1.87514	0.972	0.746	1.31432e-13	alpha
ENSMUSG00000042515	Mum1l1	3.34878e-11	1.8697	0.803	0.351	1.36711e-06	alpha
ENSMUSG00000041245	Wnk3	3.86448e-16	1.86523	0.986	0.746	1.57763e-11	alpha
ENSMUSG00000021198	Unc79	3.29774e-10	1.8558	0.972	0.728	1.34627e-05	alpha
ENSMUSG00000036206	Sh3bp4	1.23135e-08	1.83631	0.662	0.263	0.000502688	alpha
ENSMUSG00000024225	Clps	2.06101e-08	1.83163	0.676	0.263	0.000841389	alpha
ENSMUSG00000027858	Tspan2	1.1132e-11	1.82481	0.859	0.404	4.54453e-07	alpha
ENSMUSG00000027894	Slc6a17	7.51896e-08	1.82091	0.648	0.272	0.00306954	alpha
ENSMUSG00000027999	Pla2g12a	4.31259e-14	1.81584	0.93	0.64	1.76057e-09	alpha
ENSMUSG00000032186	Tmod2	2.48907e-09	1.81133	0.887	0.5	0.000101614	alpha
ENSMUSG00000015027	Galns	5.42797e-13	1.80022	0.958	0.64	2.21591e-08	alpha
ENSMUSG00000027547	Sall4	2.01956e-09	1.7965	0.944	0.588	8.24466e-05	alpha
ENSMUSG00000004748	Mtfp1	2.55203e-08	1.79079	0.746	0.351	0.00104184	alpha
ENSMUSG00000047153	Khnyn	2.40696e-10	1.78493	0.746	0.272	9.82616e-06	alpha
ENSMUSG00000043629	1700019D03Rik	7.4135e-12	1.77594	0.817	0.36	3.02649e-07	alpha
ENSMUSG00000027188	Pamr1	6.11654e-12	1.76646	0.817	0.377	2.49702e-07	alpha
ENSMUSG00000032776	Mctp2	1.16558e-09	1.74872	0.732	0.263	4.75835e-05	alpha
ENSMUSG00000054013	Tmem179	5.56087e-11	1.7415	0.746	0.246	2.27017e-06	alpha
ENSMUSG00000022863	Btg3	3.52122e-08	1.73894	0.845	0.561	0.0014375	alpha
ENSMUSG00000035735	Dagla	7.8215e-10	1.73585	0.775	0.333	3.19305e-05	alpha
ENSMUSG00000041840	Haus1	4.38533e-08	1.73526	0.817	0.491	0.00179027	alpha
ENSMUSG00000021556	Golm1	1.31591e-09	1.72559	0.887	0.596	5.37208e-05	alpha
ENSMUSG00000071723	Gspt2	2.28992e-09	1.7239	0.775	0.386	9.34839e-05	alpha
ENSMUSG00000056854	Pou3f4	1.08413e-08	1.71294	0.718	0.281	0.000442585	alpha
ENSMUSG00000024992	Pde6c	1.30949e-08	1.70889	0.803	0.395	0.000534588	alpha
ENSMUSG00000037685	Atp8a1	5.48011e-07	1.70794	0.704	0.316	0.022372	alpha
ENSMUSG00000042613	Pbxip1	1.80172e-12	1.70761	0.958	0.588	7.35534e-08	alpha
ENSMUSG00000096145	Vkorc1	7.97314e-12	1.70338	0.915	0.763	3.25495e-07	alpha
ENSMUSG00000042210	Abhd14a	2.37108e-08	1.70242	0.775	0.404	0.000967968	alpha
ENSMUSG00000061576	Dpp6	2.39028e-07	1.69539	0.746	0.36	0.00975809	alpha
ENSMUSG00000038764	Ptpn3	1.55886e-08	1.6908	0.704	0.36	0.000636388	alpha
ENSMUSG00000026049	Tex30	8.5028e-07	1.68433	0.845	0.482	0.0347118	alpha
ENSMUSG00000040412	5330417C22Rik	1.2376e-08	1.68057	0.831	0.57	0.000505237	alpha
ENSMUSG00000026249	Serpine2	1.48271e-09	1.68035	0.831	0.474	6.053e-05	alpha
ENSMUSG00000010538	Tsacc	5.59283e-07	1.67573	0.606	0.246	0.0228322	alpha
ENSMUSG00000010307	Tmem86a	2.2314e-09	1.67012	0.732	0.333	9.10948e-05	alpha
ENSMUSG00000031119	Gpc4	5.88378e-10	1.65715	0.887	0.456	2.402e-05	alpha
ENSMUSG00000032221	Mns1	1.31211e-09	1.63556	0.859	0.447	5.35655e-05	alpha
ENSMUSG00000078566	Bnip3	1.29436e-07	1.60863	0.887	0.632	0.00528411	alpha
ENSMUSG00000032334	Loxl1	6.0692e-07	1.60763	0.535	0.193	0.0247769	alpha
ENSMUSG00000034118	Tpst1	2.25117e-07	1.60641	0.69	0.342	0.00919018	alpha
ENSMUSG00000079259	Trim71	4.8205e-10	1.60211	0.887	0.649	1.96792e-05	alpha
ENSMUSG00000025198	Erlin1	8.28319e-08	1.55352	0.817	0.482	0.00338153	alpha
ENSMUSG00000043388	Tmem130	2.94719e-08	1.55123	0.845	0.447	0.00120316	alpha
ENSMUSG00000045282	Tmem86b	1.19609e-06	1.54985	0.718	0.377	0.048829	alpha
ENSMUSG00000019810	Fuca2	2.03121e-09	1.54523	0.873	0.553	8.29223e-05	alpha
ENSMUSG00000026383	Epb4.1l5	1.62077e-07	1.52674	0.93	0.693	0.00661662	alpha
ENSMUSG00000060802	B2m	2.1848e-08	1.52535	0.507	0.114	0.000891924	alpha
ENSMUSG00000051359	Ncald	1.77861e-07	1.52277	0.859	0.561	0.00726099	alpha
ENSMUSG00000027524	Edn3	7.70984e-14	1.52013	0.93	0.43	3.14746e-09	alpha
ENSMUSG00000034708	Grn	7.81528e-09	1.51629	0.887	0.64	0.000319051	alpha
ENSMUSG00000019872	Smpdl3a	7.56016e-07	1.51567	0.761	0.412	0.0308636	alpha
ENSMUSG00000040972	Igsf21	3.49217e-12	1.51374	0.789	0.237	1.42564e-07	alpha
ENSMUSG00000032702	Kank1	6.59765e-08	1.50434	0.944	0.64	0.00269343	alpha
ENSMUSG00000063406	Tmed5	5.17497e-07	1.49193	0.775	0.5	0.0211263	alpha
ENSMUSG00000029759	Pon3	9.18204e-07	1.49055	0.817	0.421	0.0374848	alpha
ENSMUSG00000057614	Gnai1	5.59534e-09	1.465	0.803	0.404	0.000228424	alpha
ENSMUSG00000045103	Dmd	2.84821e-07	1.46448	0.592	0.228	0.0116275	alpha
ENSMUSG00000004846	Plod3	1.81537e-08	1.46256	0.93	0.675	0.000741109	alpha
ENSMUSG00000021701	Plk2	2.82745e-09	1.45446	0.859	0.491	0.000115428	alpha
ENSMUSG00000037172	E330009J07Rik	2.84568e-09	1.45126	0.944	0.737	0.000116172	alpha
ENSMUSG00000028207	Asph	8.66282e-09	1.42735	0.958	0.772	0.000353651	alpha
ENSMUSG00000049044	Rapgef4	1.77127e-08	1.41019	0.93	0.772	0.000723105	alpha
ENSMUSG00000037242	Clic4	5.34556e-12	1.37595	0.958	0.728	2.18227e-07	alpha
ENSMUSG00000029287	Tgfbr3	3.1016e-08	1.37036	0.563	0.175	0.0012662	alpha
ENSMUSG00000057554	Lgals8	1.11147e-06	1.36951	0.746	0.43	0.0453745	alpha
ENSMUSG00000031099	Smarca1	1.22523e-08	1.35045	0.958	0.702	0.00050019	alpha
ENSMUSG00000019975	Ikbip	2.25469e-07	1.34891	0.789	0.43	0.00920454	alpha
ENSMUSG00000041995	Zbed3	6.26065e-07	1.33983	0.648	0.298	0.0255585	alpha
ENSMUSG00000020732	Rab37	1.40412e-10	1.32878	1	0.737	5.73217e-06	alpha
ENSMUSG00000031845	Bcmo1	4.41117e-10	1.31511	0.986	0.754	1.80082e-05	alpha
ENSMUSG00000021775	Nr1d2	5.72441e-08	1.30451	0.704	0.307	0.00233693	alpha
ENSMUSG00000003955	Fam162a	7.72832e-08	1.29799	0.873	0.684	0.00315501	alpha
ENSMUSG00000029875	Ccdc184	1.06178e-06	1.27327	0.845	0.456	0.0433463	alpha
ENSMUSG00000027198	Ext2	1.37444e-07	1.24716	0.887	0.623	0.00561101	alpha
ENSMUSG00000028139	Riiad1	7.93604e-11	1.24382	0.986	0.754	3.23981e-06	alpha
ENSMUSG00000007038	Neu1	2.02701e-07	1.22751	0.93	0.746	0.00827506	alpha
ENSMUSG00000037287	Tbcel	6.83753e-07	1.21557	0.817	0.404	0.0279135	alpha
ENSMUSG00000022114	Spry2	2.68841e-07	1.20771	1	0.772	0.0109752	alpha
ENSMUSG00000027215	Cd82	4.81242e-07	1.19497	0.859	0.43	0.0196462	alpha
ENSMUSG00000070436	Serpinh1	7.7031e-07	1.1893	0.887	0.728	0.0314472	alpha
ENSMUSG00000000325	Arvcf	3.00221e-07	1.18485	0.859	0.579	0.0122562	alpha
ENSMUSG00000034993	Vat1	8.54645e-11	1.18059	0.986	0.763	3.489e-06	alpha
ENSMUSG00000059401	Mamld1	1.07796e-06	1.10553	0.93	0.667	0.0440067	alpha
ENSMUSG00000040268	Plekha1	6.45037e-07	1.09374	0.958	0.675	0.026333	alpha
ENSMUSG00000030770	Parva	2.16187e-07	1.0771	0.915	0.719	0.00882562	alpha
ENSMUSG00000037936	Scarb1	6.42024e-07	1.0436	0.817	0.439	0.02621	alpha
ENSMUSG00000051934	Spats2	1.20925e-06	0.99707	0.93	0.667	0.0493665	alpha
ENSMUSG00000017639	Rab11fip4	3.54853e-07	0.934936	0.718	0.272	0.0144865	alpha
ENSMUSG00000067786	Nnat	2.57454e-30	7.52545	1	0.62	1.05103e-25	beta
ENSMUSG00000027765	P2ry1	1.7516e-28	7.48154	0.947	0.042	7.15075e-24	beta
ENSMUSG00000026834	Acvr1c	3.70663e-31	6.9033	1	0.07	1.5132e-26	beta
ENSMUSG00000035804	Ins1	3.14045e-30	6.81735	1	0.732	1.28206e-25	beta
ENSMUSG00000029819	Npy	5.42185e-27	6.67609	0.991	0.169	2.21342e-22	beta
ENSMUSG00000027690	Slc2a2	3.1834e-25	6.4593	0.868	0.028	1.29959e-20	beta
ENSMUSG00000036198	Arhgap36	3.15434e-18	6.29405	0.719	0.056	1.28773e-13	beta
ENSMUSG00000033717	Adra2a	8.47554e-27	5.89709	0.895	0	3.46005e-22	beta
ENSMUSG00000031255	Sytl4	5.33118e-30	5.39325	0.991	0.07	2.1764e-25	beta
ENSMUSG00000058297	Spock2	8.03105e-31	5.28373	1	0.141	3.2786e-26	beta
ENSMUSG00000046593	Tmem215	1.35604e-19	5.09223	0.763	0.042	5.53591e-15	beta
ENSMUSG00000058153	Sez6l	5.79353e-24	5.08316	0.86	0.056	2.36515e-19	beta
ENSMUSG00000027004	Frzb	5.37807e-14	4.77582	0.57	0.014	2.19554e-09	beta
ENSMUSG00000026832	Cytip	2.73826e-16	4.6565	0.649	0.028	1.11787e-11	beta
ENSMUSG00000009075	Cabp7	1.6581e-17	4.56254	0.711	0.07	6.76902e-13	beta
ENSMUSG00000032890	Rims3	9.21257e-16	4.51725	0.693	0.099	3.76094e-11	beta
ENSMUSG00000038855	Itpkb	3.20088e-20	4.4529	0.746	0.014	1.30673e-15	beta
ENSMUSG00000029706	Pax4	3.41272e-11	4.37917	0.64	0.197	1.39321e-06	beta
ENSMUSG00000045871	Slitrk6	1.88234e-15	4.30323	0.649	0.056	7.68445e-11	beta
ENSMUSG00000005232	G6pc2	7.48335e-24	4.24564	0.947	0.423	3.055e-19	beta
ENSMUSG00000071234	Syndig1l	2.11918e-18	4.21434	0.807	0.155	8.65136e-14	beta
ENSMUSG00000014351	Gip	2.44874e-21	4.20013	0.982	0.437	9.99675e-17	beta
ENSMUSG00000031523	Dlc1	4.38777e-16	4.16564	0.649	0.028	1.79126e-11	beta
ENSMUSG00000063446	E130309F12Rik	3.1815e-15	4.14096	0.596	0	1.29881e-10	beta
ENSMUSG00000048126	Col6a3	9.74589e-18	4.06395	0.719	0.056	3.97866e-13	beta
ENSMUSG00000028749	Pla2g2f	3.67107e-09	4.02378	0.526	0.127	0.000149868	beta
ENSMUSG00000022602	Arc	3.67674e-17	4.02361	0.789	0.183	1.50099e-12	beta
ENSMUSG00000029644	Pdx1	1.48501e-27	3.83847	0.991	0.423	6.06239e-23	beta
ENSMUSG00000025812	Pard3	1.65932e-22	3.77232	0.921	0.366	6.77403e-18	beta
ENSMUSG00000022941	Ripply3	3.88111e-21	3.75928	0.904	0.268	1.58442e-16	beta
ENSMUSG00000018411	Mapt	7.9673e-23	3.72964	0.956	0.451	3.25257e-18	beta
ENSMUSG00000041907	Gpr45	2.82353e-16	3.71997	0.833	0.268	1.15268e-11	beta
ENSMUSG00000042808	Gpx2	3.39834e-09	3.71486	0.596	0.197	0.000138734	beta
ENSMUSG00000035200	Chrnb4	8.3756e-12	3.69762	0.518	0.028	3.41926e-07	beta
ENSMUSG00000028214	Gem	1.09998e-10	3.65083	0.711	0.225	4.49055e-06	beta
ENSMUSG00000019429	Ffar3	1.35608e-20	3.64948	0.825	0.085	5.53606e-16	beta
ENSMUSG00000030849	Fgfr2	8.93129e-08	3.61627	0.588	0.225	0.00364611	beta
ENSMUSG00000005533	Igf1r	6.46928e-24	3.57809	0.965	0.352	2.64102e-19	beta
ENSMUSG00000070880	Gad1	1.73051e-12	3.57217	0.605	0.07	7.06465e-08	beta
ENSMUSG00000024112	Cacna1h	6.94661e-25	3.56607	0.921	0.169	2.83588e-20	beta
ENSMUSG00000000159	Igsf5	1.31409e-15	3.51465	0.728	0.113	5.36463e-11	beta
ENSMUSG00000035187	Nkx6-1	1.85298e-29	3.50313	1	0.62	7.56463e-25	beta
ENSMUSG00000058173	Smco4	1.44755e-10	3.48325	0.614	0.169	5.90949e-06	beta
ENSMUSG00000044177	Wfikkn2	8.6976e-12	3.46687	0.605	0.127	3.55071e-07	beta
ENSMUSG00000041075	Fzd7	3.35231e-14	3.44979	0.614	0.056	1.36855e-09	beta
ENSMUSG00000041959	S100a10	3.65213e-08	3.4476	0.509	0.127	0.00149095	beta
ENSMUSG00000062380	Tubb3	1.6758e-17	3.43025	0.842	0.282	6.8413e-13	beta
ENSMUSG00000020205	Phlda1	2.08458e-15	3.4297	0.702	0.07	8.51008e-11	beta
ENSMUSG00000036402	Gng12	3.75122e-29	3.42221	1	0.732	1.5314e-24	beta
ENSMUSG00000024500	Ppp2r2b	2.2631e-11	3.41973	0.588	0.099	9.23887e-07	beta
ENSMUSG00000001566	Mnx1	1.16315e-20	3.4015	0.886	0.183	4.74846e-16	beta
ENSMUSG00000039263	Npepl1	3.41912e-21	3.34983	0.93	0.437	1.39582e-16	beta
ENSMUSG00000005373	Mlxipl	9.73763e-28	3.34632	1	0.606	3.97529e-23	beta
ENSMUSG00000040856	Dlk1	3.44124e-28	3.33356	1	0.789	1.40485e-23	beta
ENSMUSG00000034981	Parm1	3.18515e-10	3.32468	0.614	0.183	1.30031e-05	beta
ENSMUSG00000028626	Col9a2	4.70127e-20	3.31003	0.895	0.31	1.91925e-15	beta
ENSMUSG00000029153	Ociad2	6.15295e-28	3.30924	1	0.718	2.51188e-23	beta
ENSMUSG00000041592	Sdk2	1.03693e-17	3.27483	0.711	0.042	4.23314e-13	beta
ENSMUSG00000031561	Tenm3	1.24135e-21	3.26577	0.912	0.211	5.0677e-17	beta
ENSMUSG00000063646	Jakmip1	1.37749e-09	3.26553	0.553	0.127	5.62346e-05	beta
ENSMUSG00000023169	Slc38a1	6.8303e-12	3.20449	0.605	0.099	2.7884e-07	beta
ENSMUSG00000038393	Txnip	2.58706e-20	3.19484	0.947	0.634	1.05614e-15	beta
ENSMUSG00000052516	Robo2	5.84706e-12	3.16944	0.509	0.014	2.387e-07	beta
ENSMUSG00000069867	Pabpn1l	1.94527e-16	3.1333	0.807	0.169	7.94138e-12	beta
ENSMUSG00000075600	Zc3h3	5.48606e-15	3.12472	0.789	0.254	2.23963e-10	beta
ENSMUSG00000079620	Muc4	4.02793e-20	3.094	0.754	0.028	1.64436e-15	beta
ENSMUSG00000034832	Tet3	1.80411e-22	3.02329	0.982	0.521	7.36511e-18	beta
ENSMUSG00000003476	Crhr2	1.16491e-14	3.01237	0.737	0.141	4.75563e-10	beta
ENSMUSG00000060923	Acyp2	6.826e-10	2.97096	0.588	0.141	2.78665e-05	beta
ENSMUSG00000000567	Sox9	2.99546e-11	2.92182	0.711	0.225	1.22287e-06	beta
ENSMUSG00000044080	S100a1	2.53898e-13	2.90929	0.789	0.366	1.03651e-08	beta
ENSMUSG00000021250	Fos	2.85211e-22	2.90788	0.982	0.676	1.16434e-17	beta
ENSMUSG00000028909	Ptpru	2.24466e-10	2.89414	0.579	0.113	9.16362e-06	beta
ENSMUSG00000015202	Cnksr3	2.59073e-12	2.87331	0.737	0.282	1.05764e-07	beta
ENSMUSG00000041633	Kctd12b	3.28381e-11	2.86281	0.605	0.099	1.34058e-06	beta
ENSMUSG00000044988	Ucn3	2.0955e-08	2.83576	0.5	0.099	0.000855468	beta
ENSMUSG00000003411	Rab3b	4.15174e-20	2.80593	0.956	0.437	1.6949e-15	beta
ENSMUSG00000038718	Pbx3	1.12e-06	2.79543	0.509	0.183	0.045723	beta
ENSMUSG00000022883	Robo1	8.65926e-13	2.78451	0.605	0.07	3.53506e-08	beta
ENSMUSG00000036432	Siah2	2.03978e-11	2.78111	0.702	0.197	8.3272e-07	beta
ENSMUSG00000035246	Pcyt1b	1.15643e-10	2.77917	0.623	0.155	4.72101e-06	beta
ENSMUSG00000028173	Wls	1.20846e-11	2.7733	0.684	0.197	4.93342e-07	beta
ENSMUSG00000061751	Kalrn	7.20566e-21	2.7661	0.965	0.606	2.94164e-16	beta
ENSMUSG00000039607	Rbms3	1.95764e-08	2.76062	0.658	0.31	0.000799185	beta
ENSMUSG00000046159	Chrm3	1.07719e-11	2.74484	0.544	0.042	4.39753e-07	beta
ENSMUSG00000020635	Fkbp1b	9.70479e-10	2.72454	0.649	0.197	3.96188e-05	beta
ENSMUSG00000046997	Spsb4	2.05195e-09	2.71731	0.684	0.296	8.3769e-05	beta
ENSMUSG00000052942	Glis3	4.47721e-17	2.71646	0.789	0.155	1.82778e-12	beta
ENSMUSG00000021453	Gadd45g	3.25032e-15	2.70729	0.895	0.394	1.32691e-10	beta
ENSMUSG00000024892	Pcx	1.0624e-13	2.69983	0.754	0.239	4.33716e-09	beta
ENSMUSG00000091956	C2cd4b	8.91201e-13	2.66402	0.789	0.324	3.63824e-08	beta
ENSMUSG00000041608	Entpd3	1.01858e-23	2.65187	1	0.704	4.15825e-19	beta
ENSMUSG00000003545	Fosb	2.02403e-12	2.64634	0.781	0.31	8.2629e-08	beta
ENSMUSG00000026475	Rgs16	4.73397e-09	2.60809	0.614	0.183	0.000193259	beta
ENSMUSG00000049556	Lingo1	8.65984e-11	2.55642	0.702	0.254	3.53529e-06	beta
ENSMUSG00000030787	Lyve1	2.15014e-08	2.55625	0.623	0.225	0.000877772	beta
ENSMUSG00000094626	Cecr6	4.81528e-09	2.55099	0.509	0.085	0.000196579	beta
ENSMUSG00000053560	Ier2	2.47852e-11	2.54628	0.807	0.479	1.01183e-06	beta
ENSMUSG00000058672	Tubb2a	3.85807e-21	2.541	0.956	0.634	1.57502e-16	beta
ENSMUSG00000025790	Slco3a1	8.57317e-11	2.53472	0.649	0.155	3.49991e-06	beta
ENSMUSG00000037610	Kcnmb2	7.4845e-15	2.53198	0.877	0.38	3.05547e-10	beta
ENSMUSG00000031628	Casp3	1.03807e-07	2.51918	0.526	0.141	0.00423782	beta
ENSMUSG00000073530	Pappa2	7.74468e-11	2.51116	0.526	0.056	3.16169e-06	beta
ENSMUSG00000025020	Slit1	1.21868e-10	2.48607	0.588	0.127	4.97512e-06	beta
ENSMUSG00000042312	S100a13	9.37706e-10	2.48382	0.658	0.211	3.82809e-05	beta
ENSMUSG00000041548	Hspb8	9.82579e-07	2.48218	0.509	0.183	0.0401128	beta
ENSMUSG00000013236	Ptprs	1.62817e-19	2.46224	0.991	0.761	6.64685e-15	beta
ENSMUSG00000031111	Igsf1	2.05784e-12	2.41391	0.789	0.31	8.40092e-08	beta
ENSMUSG00000009092	Derl3	1.97382e-08	2.40583	0.667	0.254	0.000805792	beta
ENSMUSG00000083695	Rnf138rt1	8.6531e-08	2.40406	0.623	0.296	0.00353254	beta
ENSMUSG00000039410	Prdm16	5.05087e-09	2.39705	0.711	0.338	0.000206197	beta
ENSMUSG00000022415	Syngr1	2.32468e-07	2.38819	0.596	0.254	0.00949028	beta
ENSMUSG00000028613	Lrp8	7.40312e-20	2.3881	0.974	0.746	3.02225e-15	beta
ENSMUSG00000038400	Pmepa1	1.12617e-08	2.36595	0.57	0.183	0.000459746	beta
ENSMUSG00000040537	Adam22	1.34134e-08	2.36382	0.807	0.535	0.000547587	beta
ENSMUSG00000027984	Hadh	7.70775e-22	2.36349	1	0.718	3.14661e-17	beta
ENSMUSG00000034813	Grip1	1.36135e-12	2.35324	0.816	0.38	5.55759e-08	beta
ENSMUSG00000041895	Wipi1	6.94422e-19	2.334	0.991	0.718	2.83491e-14	beta
ENSMUSG00000020646	Mboat2	2.18567e-11	2.33344	0.728	0.254	8.92277e-07	beta
ENSMUSG00000028944	Prkag2	7.24481e-12	2.29444	0.772	0.338	2.95762e-07	beta
ENSMUSG00000014905	Dnajb9	3.58529e-14	2.27214	0.904	0.577	1.46366e-09	beta
ENSMUSG00000045045	Lrfn4	1.69981e-11	2.23725	0.746	0.239	6.93932e-07	beta
ENSMUSG00000020788	Atp2a3	7.96802e-20	2.2284	0.991	0.732	3.25286e-15	beta
ENSMUSG00000020262	Adarb1	1.5103e-09	2.22585	0.728	0.324	6.16563e-05	beta
ENSMUSG00000029821	Dfna5	2.77908e-11	2.21327	0.904	0.69	1.13453e-06	beta
ENSMUSG00000021266	Wars	6.69108e-12	2.20882	0.789	0.352	2.73157e-07	beta
ENSMUSG00000096847	Tmem151b	7.6741e-07	2.19326	0.553	0.211	0.0313287	beta
ENSMUSG00000056091	St3gal5	4.35379e-09	2.17999	0.746	0.394	0.000177739	beta
ENSMUSG00000038388	Mpp6	4.495e-08	2.17181	0.588	0.183	0.00183504	beta
ENSMUSG00000025127	Gcgr	6.78064e-09	2.15904	0.579	0.155	0.000276813	beta
ENSMUSG00000053080	2700081O15Rik	6.49605e-10	2.14489	0.728	0.366	2.65195e-05	beta
ENSMUSG00000003623	Crot	1.176e-12	2.13913	0.842	0.366	4.80092e-08	beta
ENSMUSG00000041926	Rnpep	3.39405e-09	2.13446	0.86	0.634	0.000138559	beta
ENSMUSG00000036887	C1qa	5.97658e-08	2.12974	0.772	0.451	0.00243988	beta
ENSMUSG00000023034	Nr4a1	6.01773e-07	2.10855	0.57	0.225	0.0245668	beta
ENSMUSG00000047907	Tshz2	1.91738e-10	2.10547	0.763	0.493	7.82752e-06	beta
ENSMUSG00000033653	Vps8	1.44496e-07	2.09982	0.754	0.521	0.0058989	beta
ENSMUSG00000022464	Slc38a4	5.31313e-09	2.09305	0.754	0.437	0.000216903	beta
ENSMUSG00000091337	Eid1	4.34995e-12	2.09301	0.877	0.592	1.77582e-07	beta
ENSMUSG00000026347	Tmem163	2.73264e-14	2.07469	0.86	0.31	1.11557e-09	beta
ENSMUSG00000009246	Trpm5	5.42089e-09	2.06727	0.711	0.338	0.000221303	beta
ENSMUSG00000056895	Hist3h2ba	2.76083e-20	2.06025	0.974	0.789	1.12708e-15	beta
ENSMUSG00000038296	Galnt18	2.86825e-12	2.05819	0.684	0.127	1.17094e-07	beta
ENSMUSG00000049090	Zadh2	9.11059e-10	2.05184	0.781	0.479	3.71931e-05	beta
ENSMUSG00000071856	Mcc	6.08049e-08	2.04956	0.702	0.296	0.0024823	beta
ENSMUSG00000025558	Dock9	6.7453e-11	2.0422	0.789	0.408	2.7537e-06	beta
ENSMUSG00000037465	Klf10	3.26166e-13	2.03502	0.921	0.676	1.33154e-08	beta
ENSMUSG00000021733	Slc4a7	4.61373e-10	2.02367	0.833	0.451	1.88351e-05	beta
ENSMUSG00000022558	Mroh1	4.76001e-09	2.01689	0.746	0.408	0.000194323	beta
ENSMUSG00000048644	Ctxn1	9.56142e-08	2.00287	0.675	0.338	0.00390335	beta
ENSMUSG00000032507	Fbxl2	7.6689e-10	1.99603	0.702	0.254	3.13075e-05	beta
ENSMUSG00000032289	Thsd4	5.41396e-11	1.98817	0.684	0.183	2.2102e-06	beta
ENSMUSG00000046157	Tmem229b	8.63775e-09	1.95903	0.623	0.225	0.000352627	beta
ENSMUSG00000039683	Sdk1	9.42398e-09	1.94769	0.526	0.113	0.000384724	beta
ENSMUSG00000067787	Blcap	1.11727e-13	1.94701	0.965	0.718	4.56113e-09	beta
ENSMUSG00000031285	Dcx	3.93689e-07	1.93042	0.684	0.352	0.016072	beta
ENSMUSG00000049892	Rasd1	1.56446e-07	1.92373	0.746	0.451	0.00638676	beta
ENSMUSG00000047045	Tmem164	3.99907e-09	1.92191	0.789	0.479	0.000163258	beta
ENSMUSG00000035722	Abca7	1.91911e-09	1.91339	0.711	0.296	7.83459e-05	beta
ENSMUSG00000022211	Lrrc16b	1.00463e-13	1.91304	0.939	0.535	4.10129e-09	beta
ENSMUSG00000029149	Krtcap3	5.7755e-07	1.9026	0.702	0.423	0.0235779	beta
ENSMUSG00000000303	Cdh1	1.78344e-16	1.89367	0.956	0.662	7.28071e-12	beta
ENSMUSG00000056004	9330182L06Rik	1.06833e-06	1.89339	0.5	0.141	0.0436135	beta
ENSMUSG00000042834	Nrep	2.73442e-18	1.88063	0.982	0.676	1.1163e-13	beta
ENSMUSG00000038349	Plcl1	1.30649e-07	1.87844	0.596	0.197	0.00533363	beta
ENSMUSG00000033055	Ankrd54	3.2321e-11	1.8733	0.886	0.606	1.31947e-06	beta
ENSMUSG00000030104	Edem1	7.55242e-12	1.87254	0.904	0.465	3.0832e-07	beta
ENSMUSG00000032356	Rasgrf1	6.92197e-13	1.867	0.789	0.211	2.82582e-08	beta
ENSMUSG00000067219	Nipal1	2.15788e-10	1.8604	0.807	0.352	8.80931e-06	beta
ENSMUSG00000039474	Wfs1	1.32631e-16	1.83733	0.886	0.423	5.41454e-12	beta
ENSMUSG00000030096	Slc6a6	7.49397e-17	1.82762	0.974	0.746	3.05934e-12	beta
ENSMUSG00000034765	Dusp5	2.83532e-14	1.82165	0.798	0.225	1.15749e-09	beta
ENSMUSG00000074093	Svip	2.10763e-09	1.81144	0.693	0.254	8.60418e-05	beta
ENSMUSG00000075014	Gm10800	1.09097e-10	1.80952	0.842	0.634	4.45378e-06	beta
ENSMUSG00000034675	Dbn1	2.9936e-11	1.7999	0.877	0.592	1.22211e-06	beta
ENSMUSG00000053604	Rpia	1.61313e-09	1.79865	0.816	0.521	6.58545e-05	beta
ENSMUSG00000039195	1110008P14Rik	7.3978e-18	1.79453	0.965	0.789	3.02008e-13	beta
ENSMUSG00000045136	Tubb2b	1.07713e-09	1.78514	0.754	0.352	4.39726e-05	beta
ENSMUSG00000032014	Oaf	1.84893e-11	1.77367	0.886	0.648	7.54808e-07	beta
ENSMUSG00000024913	Lrp5	5.31203e-10	1.74048	0.719	0.296	2.16858e-05	beta
ENSMUSG00000024807	Syvn1	1.12413e-08	1.73373	0.886	0.648	0.000458913	beta
ENSMUSG00000038058	Nod1	3.06734e-07	1.73016	0.684	0.352	0.0125221	beta
ENSMUSG00000028755	Cda	2.98614e-07	1.72771	0.693	0.31	0.0121906	beta
ENSMUSG00000052373	Mpp3	6.58023e-14	1.72764	0.947	0.493	2.68631e-09	beta
ENSMUSG00000054728	Phactr1	4.57351e-13	1.72508	0.956	0.69	1.86709e-08	beta
ENSMUSG00000039989	Cbx4	1.72014e-09	1.71352	0.798	0.465	7.02232e-05	beta
ENSMUSG00000030872	Gga2	1.13968e-15	1.70899	0.965	0.662	4.65263e-11	beta
ENSMUSG00000040147	Maob	2.20817e-10	1.69514	0.912	0.704	9.01464e-06	beta
ENSMUSG00000040387	Klhl32	3.58681e-15	1.69221	0.912	0.535	1.46428e-10	beta
ENSMUSG00000026556	Vangl2	1.95666e-09	1.69026	0.833	0.479	7.98788e-05	beta
ENSMUSG00000021271	Zfp839	1.04621e-06	1.68721	0.728	0.408	0.0427104	beta
ENSMUSG00000037996	Slc24a2	7.53383e-09	1.68466	0.579	0.141	0.000307561	beta
ENSMUSG00000060862	Zbtb40	2.26632e-08	1.67636	0.772	0.423	0.000925201	beta
ENSMUSG00000056222	Spock1	1.76796e-09	1.67191	0.895	0.62	7.2175e-05	beta
ENSMUSG00000033792	Atp7a	4.17218e-09	1.65704	0.746	0.366	0.000170325	beta
ENSMUSG00000042757	Tmem108	2.66032e-09	1.62766	0.904	0.634	0.000108605	beta
ENSMUSG00000052889	Prkcb	1.23097e-13	1.62721	0.947	0.535	5.02531e-09	beta
ENSMUSG00000006390	Elovl1	9.32125e-07	1.61695	0.772	0.493	0.0380531	beta
ENSMUSG00000085795	Zfp703	4.30383e-08	1.6153	0.579	0.169	0.001757	beta
ENSMUSG00000045038	Prkce	5.32419e-07	1.59046	0.693	0.38	0.0217355	beta
ENSMUSG00000068740	Celsr2	2.78066e-07	1.58778	0.868	0.775	0.0113518	beta
ENSMUSG00000018698	Lhx1	1.75648e-08	1.57091	0.763	0.366	0.000717064	beta
ENSMUSG00000022180	Slc7a8	1.4131e-07	1.56124	0.658	0.296	0.00576885	beta
ENSMUSG00000032932	Hspa13	4.96978e-09	1.5571	0.825	0.493	0.000202886	beta
ENSMUSG00000018169	Mfng	3.43907e-08	1.53359	0.798	0.521	0.00140396	beta
ENSMUSG00000019782	Rwdd1	4.50706e-10	1.52582	0.912	0.775	1.83996e-05	beta
ENSMUSG00000036834	Plch1	6.96672e-08	1.51853	0.798	0.479	0.00284409	beta
ENSMUSG00000063632	Sox11	2.03133e-10	1.51036	0.851	0.535	8.29271e-06	beta
ENSMUSG00000020023	Tmcc3	6.78771e-08	1.50312	0.535	0.141	0.00277101	beta
ENSMUSG00000008601	Rab25	3.07471e-07	1.47008	0.772	0.423	0.0125522	beta
ENSMUSG00000033581	Igf2bp2	1.18629e-06	1.45693	0.868	0.789	0.0484291	beta
ENSMUSG00000029780	Nt5c3	1.21763e-06	1.45138	0.895	0.69	0.0497084	beta
ENSMUSG00000021036	Sptlc2	1.6098e-07	1.45102	0.798	0.493	0.00657186	beta
ENSMUSG00000032757	Bet1	1.44251e-11	1.44437	0.965	0.718	5.8889e-07	beta
ENSMUSG00000037376	Trmt6	1.1091e-09	1.43924	0.912	0.69	4.52777e-05	beta
ENSMUSG00000011958	Bnip2	8.77834e-09	1.43807	0.816	0.479	0.000358367	beta
ENSMUSG00000026663	Atf6	6.22604e-07	1.41913	0.833	0.676	0.0254172	beta
ENSMUSG00000035941	Ibtk	4.72275e-09	1.41604	0.921	0.704	0.000192801	beta
ENSMUSG00000000881	Dlg3	6.2618e-08	1.39501	0.746	0.423	0.00255632	beta
ENSMUSG00000021211	Akr1c12	1.55807e-10	1.39452	0.965	0.789	6.36067e-06	beta
ENSMUSG00000036390	Gadd45a	4.67672e-08	1.39004	0.868	0.592	0.00190922	beta
ENSMUSG00000052837	Junb	8.20151e-07	1.37917	0.798	0.535	0.0334818	beta
ENSMUSG00000041923	Nol4	1.06552e-07	1.3767	0.728	0.352	0.00434987	beta
ENSMUSG00000087651	1500009L16Rik	2.03093e-07	1.36457	0.825	0.451	0.00829108	beta
ENSMUSG00000020261	Slc36a1	1.92033e-07	1.36101	0.798	0.437	0.00783955	beta
ENSMUSG00000034584	Exph5	1.85073e-07	1.3573	0.667	0.324	0.00755544	beta
ENSMUSG00000022656	Pvrl3	5.74107e-14	1.35203	0.895	0.507	2.34373e-09	beta
ENSMUSG00000056752	Dnah9	6.80049e-10	1.35035	0.921	0.69	2.77623e-05	beta
ENSMUSG00000029482	Aacs	1.55186e-09	1.34776	0.939	0.732	6.3353e-05	beta
ENSMUSG00000020097	Sgpl1	9.83812e-07	1.33773	0.816	0.577	0.0401631	beta
ENSMUSG00000032398	Snapc5	7.79577e-07	1.32625	0.798	0.563	0.0318254	beta
ENSMUSG00000063904	Dpp3	1.04687e-09	1.3204	0.956	0.732	4.27373e-05	beta
ENSMUSG00000027893	Ahcyl1	6.16837e-10	1.30511	0.956	0.775	2.51818e-05	beta
ENSMUSG00000029313	Aff1	3.22503e-09	1.30396	0.904	0.775	0.000131658	beta
ENSMUSG00000020520	Galnt10	4.49247e-08	1.29724	0.807	0.493	0.00183401	beta
ENSMUSG00000032042	Srpr	7.59766e-08	1.257	0.93	0.789	0.00310167	beta
ENSMUSG00000029622	Arpc1b	1.15452e-09	1.24267	0.956	0.761	4.71323e-05	beta
ENSMUSG00000004451	Ralb	3.33645e-07	1.24052	0.833	0.507	0.0136207	beta
ENSMUSG00000034586	Hid1	1.88836e-11	1.24033	0.965	0.761	7.70903e-07	beta
ENSMUSG00000020792	Exoc7	1.1872e-10	1.20674	0.982	0.789	4.84663e-06	beta
ENSMUSG00000022272	Myo10	1.76955e-08	1.20318	0.921	0.704	0.0007224	beta
ENSMUSG00000035936	Aldh5a1	1.03079e-06	1.20022	0.93	0.718	0.0420812	beta
ENSMUSG00000023973	Cnpy3	4.0012e-07	1.16156	0.86	0.507	0.0163345	beta
ENSMUSG00000029552	Tes	4.23469e-07	1.16144	0.842	0.69	0.0172877	beta
ENSMUSG00000032279	Idh3a	5.5767e-08	1.12739	0.912	0.676	0.00227663	beta
ENSMUSG00000060227	Casc4	1.29795e-07	1.10625	0.956	0.775	0.00529875	beta
ENSMUSG00000031785	Gpr56	5.99914e-09	1.08868	0.956	0.789	0.000244909	beta
ENSMUSG00000039234	Sec24d	6.30915e-10	1.06945	0.939	0.789	2.57565e-05	beta
ENSMUSG00000044279	Crb3	2.15385e-07	1.062	0.895	0.704	0.00879286	beta
ENSMUSG00000060512	0610040J01Rik	1.71247e-07	1.0586	0.904	0.704	0.006991	beta
ENSMUSG00000025950	Idh1	4.21917e-08	1.03887	0.86	0.592	0.00172243	beta
ENSMUSG00000026627	Tmem206	3.95797e-07	1.03086	0.956	0.789	0.016158	beta
ENSMUSG00000032553	Srprb	3.33308e-07	1.0226	0.886	0.732	0.013607	beta
ENSMUSG00000068615	Gjd2	2.66806e-09	1.0198	0.912	0.761	0.000108921	beta
ENSMUSG00000031144	Syp	5.13583e-07	1.00757	0.939	0.789	0.0209665	beta
ENSMUSG00000028617	Lrrc42	4.60281e-08	1.00558	0.912	0.704	0.00187905	beta
ENSMUSG00000028530	Jak1	4.08778e-07	0.850006	0.956	0.732	0.0166879	beta

## Sheet: Sheet6
DEGs among E14.5 α-cells ,β-cells and Ins+Gcg+ bihormonal cells, related to Figure. S2N.
EnsemblGeneID	gene	cluster
ENSMUSG00000029826	Zc3hav1	cluster1
ENSMUSG00000028583	Pdpn	cluster1
ENSMUSG00000038530	Rgs4	cluster1
ENSMUSG00000006567	Atp7b	cluster1
ENSMUSG00000028415	Spink4	cluster1
ENSMUSG00000026896	Ifih1	cluster1
ENSMUSG00000022237	Ankrd33b	cluster1
ENSMUSG00000021098	4930447C04Rik	cluster1
ENSMUSG00000031595	Pdgfrl	cluster1
ENSMUSG00000073293	Nudt10	cluster1
ENSMUSG00000030551	Nr2f2	cluster1
ENSMUSG00000023092	Fhl1	cluster1
ENSMUSG00000029093	Sorcs2	cluster1
ENSMUSG00000029516	Cit	cluster1
ENSMUSG00000027878	Notch2	cluster1
ENSMUSG00000023982	Guca1a	cluster1
ENSMUSG00000019989	Enpp3	cluster1
ENSMUSG00000026048	Ercc5	cluster1
ENSMUSG00000029661	Col1a2	cluster1
ENSMUSG00000058325	Dock1	cluster1
ENSMUSG00000043501	Lgals2	cluster1
ENSMUSG00000004151	Etv1	cluster1
ENSMUSG00000061082	Plac1	cluster1
ENSMUSG00000020415	Pttg1	cluster1
ENSMUSG00000027777	Schip1	cluster1
ENSMUSG00000036764	Dnajc12	cluster1
ENSMUSG00000015405	Ace2	cluster1
ENSMUSG00000044349	Snhg11	cluster1
ENSMUSG00000037166	Ppp1r14a	cluster1
ENSMUSG00000045312	Lhfpl2	cluster1
ENSMUSG00000024907	Gal	cluster1
ENSMUSG00000019539	Rcn3	cluster1
ENSMUSG00000027082	Tfpi	cluster1
ENSMUSG00000015476	Prrt1	cluster1
ENSMUSG00000038132	Rbm24	cluster1
ENSMUSG00000002847	Pla1a	cluster1
ENSMUSG00000044528	Tram1l1	cluster1
ENSMUSG00000021198	Unc79	cluster1
ENSMUSG00000004631	Sgce	cluster1
ENSMUSG00000029802	Abcg2	cluster1
ENSMUSG00000030669	Calca	cluster1
ENSMUSG00000074240	Cib3	cluster1
ENSMUSG00000000394	Gcg	cluster1
ENSMUSG00000030313	Dennd5b	cluster1
ENSMUSG00000021094	Dhrs7	cluster1
ENSMUSG00000033981	Gria2	cluster1
ENSMUSG00000042359	Osbpl6	cluster1
ENSMUSG00000075254	Heg1	cluster1
ENSMUSG00000031303	Map3k15	cluster1
ENSMUSG00000037379	Spon2	cluster1
ENSMUSG00000033060	Lmo7	cluster1
ENSMUSG00000020182	Ddc	cluster1
ENSMUSG00000020173	Cobl	cluster1
ENSMUSG00000042607	Asb4	cluster1
ENSMUSG00000022054	Nefm	cluster1
ENSMUSG00000030852	Tacc2	cluster1
ENSMUSG00000020155	Kcnmb1	cluster1
ENSMUSG00000038370	Pcp4l1	cluster1
ENSMUSG00000000184	Ccnd2	cluster1
ENSMUSG00000026644	Acbd7	cluster1
ENSMUSG00000027547	Sall4	cluster1
ENSMUSG00000025289	Prdx4	cluster1
ENSMUSG00000057286	St6galnac2	cluster1
ENSMUSG00000027669	Gnb4	cluster1
ENSMUSG00000041840	Haus1	cluster1
ENSMUSG00000073102	Drc1	cluster1
ENSMUSG00000001504	Irx2	cluster1
ENSMUSG00000028982	Slc25a33	cluster1
ENSMUSG00000022114	Spry2	cluster1
ENSMUSG00000071679	Zcchc16	cluster1
ENSMUSG00000035000	Dpp4	cluster1
ENSMUSG00000043629	1700019D03Rik	cluster1
ENSMUSG00000026383	Epb4.1l5	cluster1
ENSMUSG00000021701	Plk2	cluster1
ENSMUSG00000032702	Kank1	cluster1
ENSMUSG00000042515	Mum1l1	cluster1
ENSMUSG00000022055	Nefl	cluster1
ENSMUSG00000038764	Ptpn3	cluster1
ENSMUSG00000031093	Dock11	cluster1
ENSMUSG00000024552	Slc14a2	cluster1
ENSMUSG00000071723	Gspt2	cluster1
ENSMUSG00000029287	Tgfbr3	cluster1
ENSMUSG00000079259	Trim71	cluster1
ENSMUSG00000021136	Smoc1	cluster1
ENSMUSG00000015474	Ppt2	cluster1
ENSMUSG00000047153	Khnyn	cluster1
ENSMUSG00000032776	Mctp2	cluster1
ENSMUSG00000032528	Vipr1	cluster1
ENSMUSG00000021556	Golm1	cluster1
ENSMUSG00000027188	Pamr1	cluster1
ENSMUSG00000021775	Nr1d2	cluster1
ENSMUSG00000028139	Riiad1	cluster1
ENSMUSG00000019810	Fuca2	cluster1
ENSMUSG00000037172	E330009J07Rik	cluster1
ENSMUSG00000037242	Clic4	cluster1
ENSMUSG00000027858	Tspan2	cluster1
ENSMUSG00000027999	Pla2g12a	cluster1
ENSMUSG00000038463	Olfml2b	cluster1
ENSMUSG00000037280	Galnt6	cluster1
ENSMUSG00000021647	Cartpt	cluster1
ENSMUSG00000006435	Neurl1a	cluster1
ENSMUSG00000022577	Ly6h	cluster1
ENSMUSG00000096403	Gm9825	cluster1
ENSMUSG00000064177	Ghrl	cluster1
ENSMUSG00000032532	Cck	cluster1
ENSMUSG00000032523	Hhatl	cluster1
ENSMUSG00000028041	Adam15	cluster1
ENSMUSG00000037411	Serpine1	cluster1
ENSMUSG00000054932	Afp	cluster1
ENSMUSG00000020704	Asic2	cluster1
ENSMUSG00000037005	Xpnpep2	cluster1
ENSMUSG00000041309	Nkx6-2	cluster1
ENSMUSG00000035964	Tmem59l	cluster1
ENSMUSG00000027360	Hdc	cluster1
ENSMUSG00000039062	Anpep	cluster1
ENSMUSG00000041460	Cacna2d4	cluster1
ENSMUSG00000027215	Cd82	cluster1
ENSMUSG00000027978	Prss12	cluster1
ENSMUSG00000019027	Dnah1	cluster1
ENSMUSG00000024029	Tff3	cluster1
ENSMUSG00000025468	Caly	cluster1
ENSMUSG00000020407	Upp1	cluster1
ENSMUSG00000015027	Galns	cluster1
ENSMUSG00000010307	Tmem86a	cluster1
ENSMUSG00000042613	Pbxip1	cluster1
ENSMUSG00000023017	Asic1	cluster1
ENSMUSG00000024663	Rab3il1	cluster1
ENSMUSG00000007950	Abhd8	cluster1
ENSMUSG00000026833	Olfm1	cluster1
ENSMUSG00000090071	Cdk5r2	cluster1
ENSMUSG00000020940	1700023F06Rik	cluster1
ENSMUSG00000051159	Cited1	cluster1
ENSMUSG00000045731	Pnoc	cluster1
ENSMUSG00000049241	Hcar1	cluster1
ENSMUSG00000043388	Tmem130	cluster1
ENSMUSG00000074923	Pak6	cluster1
ENSMUSG00000050821	Fam131a	cluster1
ENSMUSG00000028773	Fabp3	cluster1
ENSMUSG00000060969	Irx1	cluster1
ENSMUSG00000055430	Nap1l5	cluster1
ENSMUSG00000035585	Tsen34	cluster1
ENSMUSG00000033088	Triobp	cluster1
ENSMUSG00000041617	Ccdc74a	cluster1
ENSMUSG00000024429	Gnl1	cluster1
ENSMUSG00000073295	Nudt11	cluster1
ENSMUSG00000040972	Igsf21	cluster1
ENSMUSG00000037032	Apbb1	cluster1
ENSMUSG00000022441	Efcab6	cluster1
ENSMUSG00000026921	Egfl7	cluster1
ENSMUSG00000056854	Pou3f4	cluster1
ENSMUSG00000046546	Fam43a	cluster1
ENSMUSG00000025736	Jmjd8	cluster1
ENSMUSG00000066720	Cldn9	cluster1
ENSMUSG00000029875	Ccdc184	cluster1
ENSMUSG00000022440	C1qtnf6	cluster1
ENSMUSG00000040412	5330417C22Rik	cluster1
ENSMUSG00000037428	Vgf	cluster1
ENSMUSG00000035735	Dagla	cluster1
ENSMUSG00000070003	Ssbp4	cluster1
ENSMUSG00000032186	Tmod2	cluster1
ENSMUSG00000009734	Pou6f2	cluster1
ENSMUSG00000061576	Dpp6	cluster1
ENSMUSG00000068758	Il3ra	cluster1
ENSMUSG00000044645	Gm7334	cluster1
ENSMUSG00000020776	Fbf1	cluster1
ENSMUSG00000073888	Ccl27a	cluster1
ENSMUSG00000090460	Gm17511	cluster1
ENSMUSG00000027198	Ext2	cluster1
ENSMUSG00000090602	Gm5611	cluster1
ENSMUSG00000034424	Gcsh	cluster1
ENSMUSG00000039084	Chad	cluster1
ENSMUSG00000003955	Fam162a	cluster1
ENSMUSG00000024225	Clps	cluster1
ENSMUSG00000004846	Plod3	cluster1
ENSMUSG00000023914	Mep1a	cluster1
ENSMUSG00000051747	Ttn	cluster1
ENSMUSG00000028399	Ptprd	cluster1
ENSMUSG00000037370	Enpp1	cluster1
ENSMUSG00000021613	Hapln1	cluster1
ENSMUSG00000025915	Sgk3	cluster1
ENSMUSG00000027765	P2ry1	cluster2
ENSMUSG00000067786	Nnat	cluster2
ENSMUSG00000026834	Acvr1c	cluster2
ENSMUSG00000029819	Npy	cluster2
ENSMUSG00000027690	Slc2a2	cluster2
ENSMUSG00000033717	Adra2a	cluster2
ENSMUSG00000036198	Arhgap36	cluster2
ENSMUSG00000031255	Sytl4	cluster2
ENSMUSG00000046593	Tmem215	cluster2
ENSMUSG00000058153	Sez6l	cluster2
ENSMUSG00000058297	Spock2	cluster2
ENSMUSG00000029706	Pax4	cluster2
ENSMUSG00000026832	Cytip	cluster2
ENSMUSG00000009075	Cabp7	cluster2
ENSMUSG00000032890	Rims3	cluster2
ENSMUSG00000005232	G6pc2	cluster2
ENSMUSG00000027004	Frzb	cluster2
ENSMUSG00000045871	Slitrk6	cluster2
ENSMUSG00000038855	Itpkb	cluster2
ENSMUSG00000014351	Gip	cluster2
ENSMUSG00000031523	Dlc1	cluster2
ENSMUSG00000063446	E130309F12Rik	cluster2
ENSMUSG00000030849	Fgfr2	cluster2
ENSMUSG00000005533	Igf1r	cluster2
ENSMUSG00000025812	Pard3	cluster2
ENSMUSG00000018411	Mapt	cluster2
ENSMUSG00000042808	Gpx2	cluster2
ENSMUSG00000058173	Smco4	cluster2
ENSMUSG00000028214	Gem	cluster2
ENSMUSG00000041959	S100a10	cluster2
ENSMUSG00000022941	Ripply3	cluster2
ENSMUSG00000071234	Syndig1l	cluster2
ENSMUSG00000035200	Chrnb4	cluster2
ENSMUSG00000022602	Arc	cluster2
ENSMUSG00000028749	Pla2g2f	cluster2
ENSMUSG00000029644	Pdx1	cluster2
ENSMUSG00000024112	Cacna1h	cluster2
ENSMUSG00000024500	Ppp2r2b	cluster2
ENSMUSG00000020205	Phlda1	cluster2
ENSMUSG00000035187	Nkx6-1	cluster2
ENSMUSG00000041907	Gpr45	cluster2
ENSMUSG00000001566	Mnx1	cluster2
ENSMUSG00000000159	Igsf5	cluster2
ENSMUSG00000041075	Fzd7	cluster2
ENSMUSG00000044177	Wfikkn2	cluster2
ENSMUSG00000005373	Mlxipl	cluster2
ENSMUSG00000019429	Ffar3	cluster2
ENSMUSG00000070880	Gad1	cluster2
ENSMUSG00000048126	Col6a3	cluster2
ENSMUSG00000000567	Sox9	cluster2
ENSMUSG00000036402	Gng12	cluster2
ENSMUSG00000029153	Ociad2	cluster2
ENSMUSG00000041592	Sdk2	cluster2
ENSMUSG00000034832	Tet3	cluster2
ENSMUSG00000044988	Ucn3	cluster2
ENSMUSG00000036432	Siah2	cluster2
ENSMUSG00000028626	Col9a2	cluster2
ENSMUSG00000038393	Txnip	cluster2
ENSMUSG00000031561	Tenm3	cluster2
ENSMUSG00000038718	Pbx3	cluster2
ENSMUSG00000021250	Fos	cluster2
ENSMUSG00000034981	Parm1	cluster2
ENSMUSG00000079620	Muc4	cluster2
ENSMUSG00000061751	Kalrn	cluster2
ENSMUSG00000028173	Wls	cluster2
ENSMUSG00000003411	Rab3b	cluster2
ENSMUSG00000039263	Npepl1	cluster2
ENSMUSG00000044080	S100a1	cluster2
ENSMUSG00000009092	Derl3	cluster2
ENSMUSG00000023169	Slc38a1	cluster2
ENSMUSG00000062380	Tubb3	cluster2
ENSMUSG00000035246	Pcyt1b	cluster2
ENSMUSG00000003545	Fosb	cluster2
ENSMUSG00000060923	Acyp2	cluster2
ENSMUSG00000052516	Robo2	cluster2
ENSMUSG00000003476	Crhr2	cluster2
ENSMUSG00000046159	Chrm3	cluster2
ENSMUSG00000022883	Robo1	cluster2
ENSMUSG00000063646	Jakmip1	cluster2
ENSMUSG00000041608	Entpd3	cluster2
ENSMUSG00000069867	Pabpn1l	cluster2
ENSMUSG00000013236	Ptprs	cluster2
ENSMUSG00000031628	Casp3	cluster2
ENSMUSG00000049556	Lingo1	cluster2
ENSMUSG00000046997	Spsb4	cluster2
ENSMUSG00000041895	Wipi1	cluster2
ENSMUSG00000052942	Glis3	cluster2
ENSMUSG00000029821	Dfna5	cluster2
ENSMUSG00000039410	Prdm16	cluster2
ENSMUSG00000040537	Adam22	cluster2
ENSMUSG00000025790	Slco3a1	cluster2
ENSMUSG00000020635	Fkbp1b	cluster2
ENSMUSG00000075600	Zc3h3	cluster2
ENSMUSG00000073530	Pappa2	cluster2
ENSMUSG00000028613	Lrp8	cluster2
ENSMUSG00000021453	Gadd45g	cluster2
ENSMUSG00000041633	Kctd12b	cluster2
ENSMUSG00000025127	Gcgr	cluster2
ENSMUSG00000028909	Ptpru	cluster2
ENSMUSG00000026475	Rgs16	cluster2
ENSMUSG00000031111	Igsf1	cluster2
ENSMUSG00000037610	Kcnmb2	cluster2
ENSMUSG00000039607	Rbms3	cluster2
ENSMUSG00000026347	Tmem163	cluster2
ENSMUSG00000094626	Cecr6	cluster2
ENSMUSG00000036246	Gmip	cluster2
ENSMUSG00000036278	Macrod1	cluster2
ENSMUSG00000041926	Rnpep	cluster2
ENSMUSG00000053560	Ier2	cluster2
ENSMUSG00000003623	Crot	cluster2
ENSMUSG00000037902	Sirpa	cluster2
ENSMUSG00000083695	Rnf138rt1	cluster2
ENSMUSG00000071856	Mcc	cluster2
ENSMUSG00000038400	Pmepa1	cluster2
ENSMUSG00000091956	C2cd4b	cluster2
ENSMUSG00000015202	Cnksr3	cluster2
ENSMUSG00000038388	Mpp6	cluster2
ENSMUSG00000009246	Trpm5	cluster2
ENSMUSG00000026447	Pik3c2b	cluster2
ENSMUSG00000024892	Pcx	cluster2
ENSMUSG00000030104	Edem1	cluster2
ENSMUSG00000042834	Nrep	cluster2
ENSMUSG00000022415	Syngr1	cluster2
ENSMUSG00000030787	Lyve1	cluster2
ENSMUSG00000042312	S100a13	cluster2
ENSMUSG00000056004	9330182L06Rik	cluster2
ENSMUSG00000058672	Tubb2a	cluster2
ENSMUSG00000075014	Gm10800	cluster2
ENSMUSG00000022661	Cd200	cluster2
ENSMUSG00000053080	2700081O15Rik	cluster2
ENSMUSG00000025558	Dock9	cluster2
ENSMUSG00000034813	Grip1	cluster2
ENSMUSG00000020788	Atp2a3	cluster2
ENSMUSG00000096847	Tmem151b	cluster2
ENSMUSG00000037465	Klf10	cluster2
ENSMUSG00000049090	Zadh2	cluster2
ENSMUSG00000015605	Srf	cluster2
ENSMUSG00000052373	Mpp3	cluster2
ENSMUSG00000023034	Nr4a1	cluster2
ENSMUSG00000032507	Fbxl2	cluster2
ENSMUSG00000038349	Plcl1	cluster2
ENSMUSG00000048644	Ctxn1	cluster2
ENSMUSG00000047045	Tmem164	cluster2
ENSMUSG00000025020	Slit1	cluster2
ENSMUSG00000038296	Galnt18	cluster2
ENSMUSG00000032289	Thsd4	cluster2
ENSMUSG00000034765	Dusp5	cluster2
ENSMUSG00000039989	Cbx4	cluster2
ENSMUSG00000030096	Slc6a6	cluster2
ENSMUSG00000063632	Sox11	cluster2
ENSMUSG00000020646	Mboat2	cluster2
ENSMUSG00000021733	Slc4a7	cluster2
ENSMUSG00000020262	Adarb1	cluster2
ENSMUSG00000038984	Tspyl5	cluster2
ENSMUSG00000021271	Zfp839	cluster2
ENSMUSG00000047907	Tshz2	cluster2
ENSMUSG00000039683	Sdk1	cluster2
ENSMUSG00000028944	Prkag2	cluster2
ENSMUSG00000014905	Dnajb9	cluster2
ENSMUSG00000034160	Ogt	cluster2
ENSMUSG00000045045	Lrfn4	cluster2
ENSMUSG00000031604	Msmo1	cluster2
ENSMUSG00000022558	Mroh1	cluster2
ENSMUSG00000056222	Spock1	cluster2
ENSMUSG00000032356	Rasgrf1	cluster2
ENSMUSG00000036887	C1qa	cluster2
ENSMUSG00000056091	St3gal5	cluster2
ENSMUSG00000054728	Phactr1	cluster2
ENSMUSG00000067219	Nipal1	cluster2
ENSMUSG00000000303	Cdh1	cluster2
ENSMUSG00000033792	Atp7a	cluster2
ENSMUSG00000060862	Zbtb40	cluster2
ENSMUSG00000024913	Lrp5	cluster2
ENSMUSG00000085795	Zfp703	cluster2
ENSMUSG00000034584	Exph5	cluster2
ENSMUSG00000026556	Vangl2	cluster2
ENSMUSG00000021266	Wars	cluster2
ENSMUSG00000040929	Rfx3	cluster2
ENSMUSG00000022211	Lrrc16b	cluster2
ENSMUSG00000067787	Blcap	cluster2
ENSMUSG00000061666	Gdpd1	cluster2
ENSMUSG00000052889	Prkcb	cluster2
ENSMUSG00000051166	Eml5	cluster2
ENSMUSG00000036834	Plch1	cluster2
ENSMUSG00000040387	Klhl32	cluster2
ENSMUSG00000031285	Dcx	cluster2
ENSMUSG00000022464	Slc38a4	cluster2
ENSMUSG00000039474	Wfs1	cluster2
ENSMUSG00000037996	Slc24a2	cluster2
ENSMUSG00000011958	Bnip2	cluster2
ENSMUSG00000024232	Bambi	cluster2
ENSMUSG00000018698	Lhx1	cluster2
ENSMUSG00000032014	Oaf	cluster2
ENSMUSG00000030872	Gga2	cluster2
ENSMUSG00000042757	Tmem108	cluster2
ENSMUSG00000038225	Primpol	cluster2
ENSMUSG00000032398	Snapc5	cluster2
ENSMUSG00000038058	Nod1	cluster2
ENSMUSG00000060090	Rp2h	cluster2
ENSMUSG00000032352	Lrrc1	cluster2
ENSMUSG00000018169	Mfng	cluster2
ENSMUSG00000053604	Rpia	cluster2
ENSMUSG00000029149	Krtcap3	cluster2
ENSMUSG00000031709	Tbc1d9	cluster2
ENSMUSG00000039533	Mmd2	cluster2
ENSMUSG00000023087	Ccrn4l	cluster2
ENSMUSG00000020023	Tmcc3	cluster2
ENSMUSG00000033781	Asb13	cluster2
ENSMUSG00000035722	Abca7	cluster2
ENSMUSG00000033055	Ankrd54	cluster2
ENSMUSG00000036390	Gadd45a	cluster2
ENSMUSG00000040147	Maob	cluster2
ENSMUSG00000032757	Bet1	cluster2
ENSMUSG00000028634	Hivep3	cluster2
ENSMUSG00000028755	Cda	cluster2
ENSMUSG00000004451	Ralb	cluster2
ENSMUSG00000052837	Junb	cluster2
ENSMUSG00000026970	Rbms1	cluster2
ENSMUSG00000025092	Hspa12a	cluster2
ENSMUSG00000068740	Celsr2	cluster2
ENSMUSG00000033581	Igf2bp2	cluster2
ENSMUSG00000029780	Nt5c3	cluster2
ENSMUSG00000022656	Pvrl3	cluster2
ENSMUSG00000034771	Tle2	cluster2
ENSMUSG00000003992	Ssbp2	cluster2
ENSMUSG00000036019	Tmtc2	cluster2
ENSMUSG00000091337	Eid1	cluster2
ENSMUSG00000024376	Epb4.1l4a	cluster2
ENSMUSG00000055639	Dach1	cluster2
ENSMUSG00000025950	Idh1	cluster2
ENSMUSG00000009378	Slc16a12	cluster2
ENSMUSG00000020734	Grin2c	cluster2
ENSMUSG00000029552	Tes	cluster2
ENSMUSG00000004347	Pde1c	cluster2
ENSMUSG00000074093	Svip	cluster2
ENSMUSG00000002997	Prkar2b	cluster2
ENSMUSG00000035936	Aldh5a1	cluster2
ENSMUSG00000019782	Rwdd1	cluster2
ENSMUSG00000057894	Zfp329	cluster2
ENSMUSG00000087651	1500009L16Rik	cluster2
ENSMUSG00000084902	Gm281	cluster2
ENSMUSG00000027674	Pex5l	cluster2
ENSMUSG00000020097	Sgpl1	cluster2
ENSMUSG00000021036	Sptlc2	cluster2
ENSMUSG00000022272	Myo10	cluster2
ENSMUSG00000046157	Tmem229b	cluster2
ENSMUSG00000037376	Trmt6	cluster2
ENSMUSG00000027238	Frmd5	cluster2
ENSMUSG00000071369	Map3k5	cluster2
ENSMUSG00000045136	Tubb2b	cluster2
ENSMUSG00000029622	Arpc1b	cluster2
ENSMUSG00000056752	Dnah9	cluster2
ENSMUSG00000056267	Cep70	cluster2
ENSMUSG00000026663	Atf6	cluster2
ENSMUSG00000029313	Aff1	cluster2
ENSMUSG00000044167	Foxo1	cluster2
ENSMUSG00000039000	Ube3c	cluster2
ENSMUSG00000074102	Rbm15b	cluster2
ENSMUSG00000006262	Mob1b	cluster2
ENSMUSG00000032839	Trpc1	cluster2
ENSMUSG00000030934	Oat	cluster2
ENSMUSG00000000881	Dlg3	cluster2
ENSMUSG00000015484	Fam163a	cluster2
ENSMUSG00000029781	Fkbp9	cluster2
ENSMUSG00000029208	Guf1	cluster2
ENSMUSG00000026409	Pfkfb2	cluster2
ENSMUSG00000078851	Hist3h2a	cluster2
ENSMUSG00000020520	Galnt10	cluster2
ENSMUSG00000036452	Arhgap26	cluster2
ENSMUSG00000041923	Nol4	cluster2
ENSMUSG00000032279	Idh3a	cluster2
ENSMUSG00000039735	Fnbp1l	cluster2
ENSMUSG00000027200	Sema6d	cluster2
ENSMUSG00000035941	Ibtk	cluster2
ENSMUSG00000036461	Elf1	cluster2
ENSMUSG00000056476	Med12l	cluster2
ENSMUSG00000039253	Fn3krp	cluster2
ENSMUSG00000034675	Dbn1	cluster2
ENSMUSG00000028530	Jak1	cluster2
ENSMUSG00000063450	Syne2	cluster2
ENSMUSG00000079184	Mphosph8	cluster2
ENSMUSG00000022462	Slc38a2	cluster2
ENSMUSG00000026670	Uap1	cluster2
ENSMUSG00000029482	Aacs	cluster2
ENSMUSG00000048486	Fitm2	cluster2
ENSMUSG00000009073	Nf2	cluster2
ENSMUSG00000025352	Gdf11	cluster2
ENSMUSG00000060512	0610040J01Rik	cluster2
ENSMUSG00000063904	Dpp3	cluster2
ENSMUSG00000008601	Rab25	cluster2
ENSMUSG00000024976	Shoc2	cluster2
ENSMUSG00000039234	Sec24d	cluster2
ENSMUSG00000044279	Crb3	cluster2
ENSMUSG00000052364	B630019K06Rik	cluster2
ENSMUSG00000061143	Maml3	cluster2
ENSMUSG00000040297	Suco	cluster2
ENSMUSG00000040998	Npnt	cluster2
ENSMUSG00000032497	Lrrfip2	cluster2
ENSMUSG00000035545	Leng8	cluster2
ENSMUSG00000032553	Srprb	cluster2
ENSMUSG00000033885	Pxk	cluster2
ENSMUSG00000024924	Vldlr	cluster2
ENSMUSG00000015478	Rnf5	cluster2
ENSMUSG00000028906	Epb4.1	cluster2
ENSMUSG00000044365	Cxxc4	cluster2
ENSMUSG00000022199	Slc22a17	cluster2
ENSMUSG00000041773	Enc1	cluster2
ENSMUSG00000027519	Rab22a	cluster2
ENSMUSG00000001120	Pcbp3	cluster2

## Sheet: Sheet7
GCN of P60 bihormonal α-like and bihormonal PP-like cells, related to Figure. 3D and Figure. S2D.
gene	cluster
Hip1r	alpha_like
Sf3a1	alpha_like
Plekha3	alpha_like
Akt2	alpha_like
Fbxo11	alpha_like
Nup50	alpha_like
Rps6kb1	alpha_like
Smad5	alpha_like
Brix1	alpha_like
Serpind1	alpha_like
Sos1	alpha_like
Mrpl11	alpha_like
Pcyt2	alpha_like
Tollip	alpha_like
Ralgds	alpha_like
B230118H07Rik	alpha_like
Adar	alpha_like
Sesn2	alpha_like
Tbc1d1	alpha_like
Shroom3	alpha_like
Slc38a5	alpha_like
Fam3a	alpha_like
Erlin2	alpha_like
4933411K20Rik	alpha_like
Cadm1	alpha_like
Zw10	alpha_like
Arap1	alpha_like
Atg12	alpha_like
Gga1	alpha_like
Vps8	alpha_like
Mast4	alpha_like
Pphln1	alpha_like
Atp13a2	alpha_like
Dpp10	alpha_like
Lmtk2	alpha_like
Cox15	alpha_like
Igsf21	alpha_like
Ccdc8	alpha_like
Slc39a11	alpha_like
Metap1d	alpha_like
Tmem183a	alpha_like
Wdr74	alpha_like
Vat1l	alpha_like
Phf3	alpha_like
Snx21	alpha_like
Prkcb	alpha_like
Ide	alpha_like
Gnai1	alpha_like
Gm6612	alpha_like
Kl	alpha_like
Atxn7l3	alpha_like
Irx1	alpha_like
Gm5908	alpha_like
Phactr4	alpha_like
Rps25-ps1	alpha_like
Gm10222	alpha_like
Arfgef2	alpha_like
Rpl31-ps12	alpha_like
Bcl2l2	alpha_like
RP24-285E3.2	alpha_like
Acp2	PP_like
Pdcd2l	PP_like
Rrnad1	PP_like
Igf1r	PP_like
Tor2a	PP_like
Kdsr	PP_like
Prpf3	PP_like
Wsb1	PP_like
Osbpl8	PP_like
Mdm1	PP_like
Pomc	PP_like
Nr1d1	PP_like
Ror2	PP_like
Caml	PP_like
Ebpl	PP_like
Sugt1	PP_like
Hrsp12	PP_like
Ache	PP_like
Rsph9	PP_like
Asrgl1	PP_like
Stambpl1	PP_like
Ptprj	PP_like
Cd151	PP_like
1700009P17Rik	PP_like
Mgst3	PP_like
Ak1	PP_like
Tor1a	PP_like
Pex16	PP_like
Creb3l1	PP_like
Lrp4	PP_like
Sppl2a	PP_like
Stmn3	PP_like
Tsc22d2	PP_like
Dram2	PP_like
Sult1d1	PP_like
Alb	PP_like
Plp2	PP_like
Cog8	PP_like
Fez1	PP_like
Ube2q2	PP_like
Fam96a	PP_like
Tipin	PP_like
Pkd1	PP_like
Gstt2	PP_like
Lysmd3	PP_like
Tfdp1	PP_like
Tasp1	PP_like
Klhl42	PP_like
Tspo	PP_like
Znrf3	PP_like
Golga7b	PP_like
Morn2	PP_like
Fam187b	PP_like
Rbm15	PP_like
Tmem67	PP_like
2310061I04Rik	PP_like
Pgbd5	PP_like
Crebzf	PP_like
Rpl10-ps3	PP_like
Mrps9	PP_like
Rapgef2	PP_like
Klhl24	PP_like
Scoc	PP_like
Sat2	PP_like
Fam149a	PP_like
2610005L07Rik	PP_like
Zfp788	PP_like
Rab9	PP_like
C920021L13Rik	PP_like
Brip1os	PP_like
Gm6483	PP_like
Rps19-ps1	PP_like
4732419C18Rik	PP_like

## Sheet: Sheet8
GCN of P1 bihormonal α-like and bihormonal PP-like cells, related to Figure. 3F and Figure. S2G.
gene	cluster
Timm50	alpha_like
Syce2	alpha_like
Snf8	alpha_like
Mafk	alpha_like
Xab2	alpha_like
Hint3	alpha_like
Gtf3c6	alpha_like
Arg1	alpha_like
Upp1	alpha_like
Spata13	alpha_like
Rnf19a	alpha_like
Kpna1	alpha_like
Ostf1	alpha_like
Rab40c	alpha_like
Mrpl44	alpha_like
Mdk	alpha_like
Ints3	alpha_like
Nrbp1	alpha_like
Wsb2	alpha_like
Stx4a	alpha_like
Slc27a1	alpha_like
Bcmo1	alpha_like
Agt	alpha_like
Alas1	alpha_like
Hsdl1	alpha_like
H2-Q4	alpha_like
Cdc42ep3	alpha_like
2410004B18Rik	alpha_like
Spon2	alpha_like
Acer2	alpha_like
Tgfb2	alpha_like
Lap3	alpha_like
Igsf21	alpha_like
Pigv	alpha_like
Slc25a53	alpha_like
Mtus1	alpha_like
Pygo2	alpha_like
Klf2	alpha_like
Gemin6	alpha_like
St6galnac2	alpha_like
Hopx	alpha_like
Irx1	alpha_like
Wdr61	alpha_like
Sptbn2	alpha_like
Fbp1	alpha_like
Ang	alpha_like
Hsbp1l1	alpha_like
C2cd4b	alpha_like
Pcbp3	PP_like
Mlxipl	PP_like
Kit	PP_like
Ptprs	PP_like
Stard3	PP_like
Ptprk	PP_like
Lims1	PP_like
Tmcc3	PP_like
Rab36	PP_like
Pcsk1	PP_like
Arhgef28	PP_like
Vcl	PP_like
Snx24	PP_like
Gyk	PP_like
Lztfl1	PP_like
Flnb	PP_like
Pard3	PP_like
Grb14	PP_like
Abca2	PP_like
Creb3l1	PP_like
Nol6	PP_like
Elavl4	PP_like
Ptpru	PP_like
Cetn2	PP_like
Mt2	PP_like
Mt1	PP_like
Ifi30	PP_like
Colgalt2	PP_like
Ttc28	PP_like
Nkx6-1	PP_like
Pbx3	PP_like
Ube3c	PP_like
Clstn1	PP_like
Adam22	PP_like
Scamp5	PP_like
Elmsan1	PP_like
Mapk6	PP_like
S100a1	PP_like
Tceal3	PP_like
Zfp444	PP_like
Lrrc8d	PP_like
Chrm3	PP_like
Prkca	PP_like
Zfp608	PP_like
2700081O15Rik	PP_like
Spock1	PP_like
Spock2	PP_like
Pclo.1	PP_like
Qk.2	PP_like
Blcap	PP_like
Sat2	PP_like
Itpa	PP_like
Scn9a	PP_like
Nrbp2	PP_like

## Sheet: Sheet9
GCN of E14.5 α-cells, E14.5 β-cells, and lineage tracing of Ins+Gcg+ bihormonal cells at different embryonic stage, related to Figure. 4D and Figure. S3D.
gene	cluster
Sox9	cluster1
Fkbp11	cluster1
G6pc2	cluster1
Mlxipl	cluster1
Igf1r	cluster1
Cpt1c	cluster1
Gip	cluster1
Wsb1	cluster1
Kpna2	cluster1
Mapt	cluster1
6330403K07Rik	cluster1
Lhx1	cluster1
D10Bwg1379e	cluster1
Hcfc2	cluster1
Tshz3	cluster1
Zfp839	cluster1
Sftpd	cluster1
Fam134b	cluster1
Slc30a8	cluster1
Slc38a2	cluster1
Vdr	cluster1
Mroh1	cluster1
Arc	cluster1
Cd200	cluster1
Tfrc	cluster1
Slc38a1	cluster1
Vldlr	cluster1
Gdf11	cluster1
Idh1	cluster1
Pfkfb2	cluster1
Cdc42bpa	cluster1
Cytip	cluster1
Acvr1c	cluster1
Frmd5	cluster1
Slc2a2	cluster1
P2ry1	cluster1
Tbx15	cluster1
Gem	cluster1
Pqlc2	cluster1
Pla2g2f	cluster1
Sema3c	cluster1
Tnfrsf9	cluster1
Srd5a3	cluster1
Pdx1	cluster1
Pax4	cluster1
Npy	cluster1
Dfna5	cluster1
Frmd4b	cluster1
Fgfr2	cluster1
Sytl4	cluster1
Dcx	cluster1
Rasgrf1	cluster1
Rims3	cluster1
Ccp110	cluster1
Ogt	cluster1
Exph5	cluster1
Dusp5	cluster1
Tet3	cluster1
Aldh5a1	cluster1
Arhgap36	cluster1
Gng12	cluster1
Plch1	cluster1
Mcoln3	cluster1
Tspyl5	cluster1
Mmd2	cluster1
Adam22	cluster1
Bace2	cluster1
Sdk2	cluster1
Enc1	cluster1
Gpr45	cluster1
Rnpep	cluster1
Gpx2	cluster1
Neurog3	cluster1
4933415A04Rik	cluster1
Paip2b	cluster1
Tmem215	cluster1
Flrt1	cluster1
Rell1	cluster1
Eif5a2	cluster1
Zfp667	cluster1
Rab31	cluster1
Zfp329	cluster1
2011-09-01	cluster1
Sez6l	cluster1
Fam19a1	cluster1
Zbtb40	cluster1
Gdpd1	cluster1
Syne2	cluster1
Sox11	cluster1
Nipal1	cluster1
Nnat	cluster1
Gng3	cluster1
Mcc	cluster1
BC005561	cluster1
Gm14201	cluster1
Gm15712	cluster1
Nespas	cluster1
4930419G24Rik	cluster1
Neat1	cluster1
Tmem151b	cluster1
Miat	cluster1
Ccnd2	cluster2
Fap	cluster2
Lck	cluster2
Efnb2	cluster2
Stk38l	cluster2
Brinp2	cluster2
Atp7b	cluster2
Bcl2l1	cluster2
Lbp	cluster2
Rnd3	cluster2
Vtn	cluster2
Igfbp4	cluster2
Rab11fip4	cluster2
Rcn3	cluster2
Ikbip	cluster2
Arg1	cluster2
Ddc	cluster2
Igfbp1	cluster2
Id2	cluster2
Rtn1	cluster2
4930447C04Rik	cluster2
Fbp2	cluster2
Cartpt	cluster2
Pde4d.1	cluster2
Plk2	cluster2
Nefl	cluster2
Pdzd2	cluster2
Ankrd33b	cluster2
Klhl22	cluster2
Mylk	cluster2
Fhl1	cluster2
Calcr	cluster2
Lpin2	cluster2
Syt4	cluster2
Hbegf	cluster2
Ighmbp2	cluster2
Gal	cluster2
Pde6c	cluster2
Kbtbd3	cluster2
Sgk3	cluster2
Ercc5	cluster2
Il1r2	cluster2
Epha4	cluster2
Spp2	cluster2
Astn1	cluster2
Ralgps2	cluster2
Fam107b	cluster2
Ifih1	cluster2
P2rx3	cluster2
Fga	cluster2
Pdpn	cluster2
Acot7	cluster2
Sorcs2	cluster2
Ugt2b34	cluster2
Tgfbr3	cluster2
Plac8	cluster2
Tspan12	cluster2
Cald1	cluster2
Zc3hav1	cluster2
Atp2b2	cluster2
Dennd5b	cluster2
Strn4	cluster2
Nr2f2	cluster2
Calca	cluster2
Pdgfrl	cluster2
Agt	cluster2
Cadm1	cluster2
Apoa1	cluster2
Nmnat3	cluster2
Cck	cluster2
Gpr19	cluster2
Pon2	cluster2
Fgb	cluster2
Kcnk1	cluster2
Gc	cluster2
Ttc38	cluster2
Prtg	cluster2
Wnt4	cluster2
Setd7	cluster2
Enpp1	cluster2
Rfx7	cluster2
Atp8a1	cluster2
Plekhg6	cluster2
Serpinf2	cluster2
Pcp4l1	cluster2
Rgs4	cluster2
Ptpn3	cluster2
3930402G23Rik	cluster2
Tgfb2	cluster2
Mreg	cluster2
Cdnf	cluster2
Prex1	cluster2
Zfp704	cluster2
Cacng5	cluster2
5330417C22Rik	cluster2
Mat2b	cluster2
Snx18	cluster2
Crtac1	cluster2
Lrrtm3	cluster2
Snhg11	cluster2
Cd24a	cluster2
A630023P12Rik	cluster2
Bdnf	cluster2
Cited1	cluster2
Cacna1c	cluster2
Afp	cluster2
Gstm1	cluster2
Cfi	cluster2
H2-K1	cluster2
Mppe1	cluster2
Ghrl	cluster2
Serpina1a	cluster2
Fbp1	cluster2
1700029J07Rik	cluster2
Mboat4	cluster2
Serpina1b	cluster2
Gspt2	cluster2
Adh1	cluster2
Heg1	cluster2
Ass1	cluster2
R3hdml	cluster2
Trim71	cluster2
Rps2-ps13	cluster2
9030622O22Rik	cluster2
Gm16835	cluster2
Col6a5	cluster2
RP23-21N15.2	cluster2
RP23-8J15.5	cluster2
