# Supplementary material for: Comprehensive Characterization of Bihormonal Cells and Endocrine Cell Lineages in Mammalian Pancreatic Islets
Source: Adv Sci (Weinh). 2025 May 29;12(30):e16326. doi: 10.1002/advs.202416326 (PMC12376548; doi:10.1002/advs.202416326)
Supplement: Supplementary file 4 — Supplemental TableS3 [file ADVS-12-e16326-s006.xlsx]

## Sheet: Sheet8
Table S3: Gene coexpression networks (GCNs) for endocrine cell types in mouse and human islets, including gene module membership and associated metadata.
GCN of E18.5 mouse β, δ, α and PP cells from Yu et al. and Krentz et al., related to Figure. 6A.
gene	cluster
Cryba2	beta
Fmo1	beta
Surf4	beta
Spc25	beta
G6pc2	beta
Dnajc24	beta
Pdia3	beta
Rpn2	beta
Nnat	beta
Npepl1	beta
Maob	beta
Sytl4	beta
Slc2a2	beta
Ufm1	beta
Serp1	beta
S100a10	beta
Ostc	beta
Hadh	beta
Wls	beta
Tmem215	beta
Enho	beta
Erp44	beta
Fam151a	beta
Ddost	beta
Pclo	beta
Ociad2	beta
Nkx6-1	beta
Erp29	beta
Atp2a2	beta
Mlxipl	beta
Pdx1	beta
Pdia4	beta
Npy	beta
Gng12	beta
Rpn1	beta
Spcs2	beta
Nucb2	beta
Prss53	beta
Tssc4	beta
Abracl	beta
Spock2	beta
Lpl	beta
Calr	beta
Dnajc3	beta
Ppib	beta
Rasgrf1	beta
Manf	beta
Entpd3	beta
Ddc	beta
Slc35b1	beta
Wipi1	beta
Slc38a10	beta
P4hb	beta
Ero1lb	beta
Pcsk1	beta
Fkbp1b	beta
Pdia6	beta
Dlk1	beta
Prlr	beta
Slc30a8	beta
Creld2	beta
Fkbp11	beta
Ppp1r1a	beta
Sdf2l1	beta
Dnajb11	beta
Nrep	beta
Sec11c	beta
Lman1	beta
Fkbp2	beta
Papss2	beta
Ramp1	delta
Scn3a	delta
Frzb	delta
Apip	delta
Ehf	delta
Meis2	delta
Mid1ip1	delta
Ogt	delta
Jade1	delta
Gria2	delta
5330417C22Rik	delta
Car8	delta
Asph	delta
Runx1t1	delta
Ambp	delta
Lrpap1	delta
Sult1d1	delta
Auts2	delta
Sgce	delta
Tspan12	delta
Ptprz1	delta
Mest	delta
Ppp1r17	delta
Fxyd3	delta
Arg1	delta
Marcks	delta
Cd24a	delta
Spock3	delta
Smpd3	delta
Tmed6	delta
Clu	delta
Dct	delta
AW551984	delta
Cadm1	delta
Fam46a	delta
Tmed3	delta
Aldoc	delta
Akr1c19	delta
Srek1ip1	delta
Fam159b	delta
Isl1	delta
Efcab10	delta
Capsl	delta
Ly6h	delta
Sst	delta
Stxbp5l	delta
Gap43	delta
Zbtb20	delta
Cd200	delta
Gm609	delta
Alcam	delta
Cdkn1a	delta
Bambi	delta
Stk32a	delta
Hhex	delta
Ffar4	delta
Il1r1	alpha_PP
Slc40a1	alpha_PP
Gls	alpha_PP
Resp18	alpha_PP
Serpine2	alpha_PP
Sphkap	alpha_PP
Pam	alpha_PP
Dusp10	alpha_PP
Tgfb2	alpha_PP
Prox1	alpha_PP
Dpp4	alpha_PP
Gcg	alpha_PP
Neurod1	alpha_PP
Mdk	alpha_PP
Gatm	alpha_PP
Ctxn2	alpha_PP
Mafb	alpha_PP
Ctsz	alpha_PP
Edn3	alpha_PP
Pim2	alpha_PP
Slc38a5	alpha_PP
Tspan7	alpha_PP
Dock11	alpha_PP
Pgrmc1	alpha_PP
Slc25a5	alpha_PP
Gria3	alpha_PP
Smarca1	alpha_PP
Gpr119	alpha_PP
Rbmx2	alpha_PP
Gpc4	alpha_PP
Hprt	alpha_PP
Arx	alpha_PP
Dmrtc1a	alpha_PP
Pou3f4	alpha_PP
Bex1	alpha_PP
Tmsb15l	alpha_PP
Tmsb15b2	alpha_PP
Tmsb15b1	alpha_PP
Zcchc18	alpha_PP
Wnk3	alpha_PP
Ubqln2	alpha_PP
Prdx4	alpha_PP
Sms	alpha_PP
Map3k15	alpha_PP
Ace2	alpha_PP
Tmsb4x	alpha_PP
Tm4sf4	alpha_PP
Pbxip1	alpha_PP
Ggh	alpha_PP
Spink4	alpha_PP
Wnt4	alpha_PP
Gnai1	alpha_PP
Gm1673	alpha_PP
Qdpr	alpha_PP
Cnot6l	alpha_PP
Mrpl1	alpha_PP
Pla2g1b	alpha_PP
Cit	alpha_PP
Gatsl2	alpha_PP
Peg10	alpha_PP
Nap1l5	alpha_PP
Ghrl	alpha_PP
Cd9	alpha_PP
Ccnd2	alpha_PP
BC048546	alpha_PP
Mgst1	alpha_PP
Peg3	alpha_PP
Ffar2	alpha_PP
Ndn	alpha_PP
Folr1	alpha_PP
Arl6ip1	alpha_PP
Ifitm2	alpha_PP
Sct	alpha_PP
Cd81	alpha_PP
Dnajc12	alpha_PP
Tspan8	alpha_PP
Ptges3	alpha_PP
Slc7a2	alpha_PP
Adk	alpha_PP
Glud1	alpha_PP
Fam213a	alpha_PP
Rnase4	alpha_PP
Nefm	alpha_PP
Gm10076	alpha_PP
Trf	alpha_PP
Higd1a	alpha_PP
Upp1	alpha_PP
Grb10	alpha_PP
Rnf130	alpha_PP
Gast	alpha_PP
Ppy	alpha_PP
Rab37	alpha_PP
Hist1h2bc	alpha_PP
Ctsl	alpha_PP
Irx2	alpha_PP
Etv1	alpha_PP
Dbpht2	alpha_PP
Serpina1b	alpha_PP
Hsp90aa1	alpha_PP
Ly6e	alpha_PP
Ranbp1	alpha_PP
Lrpprc	alpha_PP
Cpn1	alpha_PP
mt-Nd2	alpha_PP
mt-Nd3	alpha_PP

## Sheet: Sheet9
GCN of E18.5 mouse α and PP cells from Yu et al. and Krentz et al., related to Figure. 6C.
gene	cluster
Hspe1	alpha
Mafb	alpha
Tspan7	alpha
Tmsb15l	alpha
Tmsb15b2	alpha
Tmsb15b1	alpha
Zcchc18	alpha
Tmsb4x	alpha
S100a11	alpha
1810037I17Rik	alpha
Dnaja1	alpha
Cnot6l	alpha
Dynll1	alpha
Actb	alpha
Hnrnpa2b1	alpha
Peg3	alpha
Slc7a2	alpha
Higd1a	alpha
Grb10	alpha
Npm1	alpha
Gpx3	alpha
Acly	alpha
Erh	alpha
Hsp90aa1	alpha
Slc30a8	alpha
Krt8	alpha
Zbtb20	alpha
Hmgn1	alpha
Tcp1	alpha
mt-Nd2	alpha
mt-Nd3	alpha
mt-Nd5	alpha
Scg2	PP
Chgb	PP
Krtcap2	PP
Hadh	PP
Pla2g1b	PP
Tspan8	PP
Scg3	PP
Ppy	PP
Sepp1	PP
Enpp2	PP
Fkbp2	PP

## Sheet: Sheet10
GCN of W18 and W19 human β, δ, α and PP cells from Yu et al., related to Figure. 6B.
gene	cluster
NR0B2	beta
HPCA	beta
PTPRF	beta
RAB3B	beta
RIIAD1	beta
RAB29	beta
PFKFB2	beta
G0S2	beta
TOMM20	beta
GNG4	beta
ERO1B	beta
TFCP2L1	beta
KIF5C	beta
ACVR1C	beta
NEUROD1	beta
NBEAL1	beta
EEF1B2	beta
MAP2	beta
IGFBP5	beta
VIL1	beta
ECEL1	beta
HIGD1A	beta
ROBO2	beta
P2RY1	beta
XXYLT1	beta
TACC3	beta
SLC30A9	beta
HOPX	beta
RUFY3	beta
SCD5	beta
CCSER1	beta
H2AFZ	beta
HADH	beta
PLCXD3	beta
MAP1B	beta
AP3B1	beta
PCSK1	beta
NREP	beta
NR3C1	beta
CANX	beta
TUBB2B	beta
SOX4	beta
CCDC167	beta
KCNK16	beta
VEGFA	beta
CD24	beta
TSPYL1	beta
MAN1A1	beta
HEBP2	beta
ABRACL	beta
PHACTR2	beta
PLAGL1	beta
SF3B5	beta
SLC29A4	beta
SCIN	beta
MLXIPL	beta
CDK6	beta
NPTX2	beta
RASA4	beta
MEST	beta
AC090498.1	beta
UBE3C	beta
ASB9	beta
TSC22D3	beta
IGSF1	beta
SLC7A2	beta
DMTN	beta
ASPH	beta
STMN2	beta
SLC30A8	beta
MAL2	beta
GLIPR2	beta
TRPM3	beta
C9orf3	beta
ZNF189	beta
SET	beta
ASS1	beta
EGFL7	beta
IGF2	beta
INS	beta
KCNQ1OT1	beta
DCDC1	beta
SYT13	beta
SYT7	beta
MAP4K2	beta
TMEM123	beta
MSANTD4	beta
FXYD2	beta
SORL1	beta
ZNF22	beta
ZMIZ1	beta
INPP5F	beta
KNDC1	beta
CCND2	beta
IAPP	beta
PKP2	beta
GPD1	beta
C12orf75	beta
HECTD4	beta
HNRNPA1L2	beta
PCDH17	beta
CCNB1IP1	beta
SLC7A8	beta
PABPN1	beta
DHRS2	beta
DLK1	beta
MEG3	beta
SNHG23	beta
AL132709.8	beta
AKT1	beta
MEIS2	beta
ANXA2	beta
IGF1R	beta
TBC1D24	beta
ABAT	beta
NDRG4	beta
PEMT	beta
MFAP4	beta
CDK5R1	beta
PRR15L	beta
NOL4	beta
RIN2	beta
INSM1	beta
MAFB	beta
ZFAS1	beta
SMIM24	beta
PDCD5	beta
SAMD4B	beta
TMEM190	beta
EIF1AY	beta
CBX6	beta
PARVB	beta
CERK	beta
MT-ND3	beta
MT-ND4L	beta
LEPR	delta
OLFML3	delta
RXRG	delta
RGS2	delta
QPCT	delta
FAM161A	delta
FRZB	delta
TFPI	delta
SPTSSB	delta
GPR160	delta
PLAC8	delta
RWDD4	delta
ACSL1	delta
APOBEC2	delta
PKIB	delta
HEPACAM2	delta
TMEM176B	delta
TMEM176A	delta
PRDX4	delta
CLU	delta
CRH	delta
LY6H	delta
AQP3	delta
LDHA	delta
MS4A8	delta
ZBTB16	delta
CADM1	delta
HHEX	delta
CD9	delta
KCNJ8	delta
SLC38A1	delta
PPP1R1A	delta
F10	delta
HSPA2	delta
SERPINA1	delta
EMP2	delta
LITAF	delta
APOH	delta
CHGB	delta
PCSK2	delta
APMAP	delta
PLD3	delta
PCP4	delta
DIRAS3	alpha_PP
DPP4	alpha_PP
GCG	alpha_PP
FAP	alpha_PP
GLS	alpha_PP
SCG2	alpha_PP
NUDT16	alpha_PP
TM4SF4	alpha_PP
GC	alpha_PP
IRX2	alpha_PP
C5orf38	alpha_PP
PLK2	alpha_PP
GPX3	alpha_PP
FKBP5	alpha_PP
PDK4	alpha_PP
CD99	alpha_PP
ARX	alpha_PP
FABP5	alpha_PP
GDA	alpha_PP
ALDH1A1	alpha_PP
SCGB2A1	alpha_PP
MGST1	alpha_PP
TUBA1B	alpha_PP
ANKS1B	alpha_PP
CHGA	alpha_PP
TDRD9	alpha_PP
C15orf48	alpha_PP
PYY	alpha_PP
GATA6-AS1	alpha_PP
PTPRT	alpha_PP
FXYD3	alpha_PP
TFF3	alpha_PP

## Sheet: Sheet11
GCN of W18 and W19 human α and PP cells from Yu et al., related to Figure. 6D.
gene	cluster
NUCKS1	alpha
TMSB10	alpha
GCG	alpha
NEUROD1	alpha
GLS	alpha
IGFBP5	alpha
CRYBA2	alpha
HIGD1A	alpha
SNHG8	alpha
IRX2	alpha
ISL1	alpha
HLA-A	alpha
KCNK16	alpha
PLAGL1	alpha
SLC25A5	alpha
SLC7A2	alpha
SLC30A8	alpha
ALDH1A1	alpha
TUBA1B	alpha
MYL6B	alpha
TPPP3	alpha
WSB1	alpha
BPTF	alpha
MAFB	alpha
FXYD3	alpha
SPINT2	alpha
ATP6V0B	PP
TMEM59	PP
ATP5F1	PP
SSR2	PP
SUCLG1	PP
RBP1	PP
ANXA5	PP
SCGN	PP
ETV1	PP
PRDX4	PP
TIMP1	PP
CLU	PP
STMN2	PP
FABP5	PP
CD151	PP
CHID1	PP
IGF2	PP
NUCB2	PP
SCGB2A1	PP
FXYD2	PP
TPI1	PP
MGST1	PP
TUBA1A	PP
CD63	PP
ATP5B	PP
HSP90B1	PP
RAN	PP
FKBP3	PP
PPIB	PP
PKM	PP
PSMA4	PP
NDUFV2	PP
SEC11C	PP
BSG	PP
MIR7-3HG	PP
PLD3	PP
PRMT1	PP

## Sheet: Sheet1
GCN of P60 mouse β, δ, α and PP cells, related to Figure. 6F.
gene	cluster
Tcf24	beta
Bag2	beta
Uggt1	beta
Tsga10	beta
Il1r1	beta
Gpr45	beta
Gm17767	beta
Ica1l	beta
Vil1	beta
Sphkap	beta
Col6a3	beta
Glul	beta
Ier5	beta
Qsox1	beta
Sec16b	beta
Fcer1g	beta
Dusp23	beta
Fh1	beta
Itpkb	beta
Pycr2	beta
Degs1	beta
Mia3	beta
Tmem206	beta
Kcnh1	beta
Gpr158	beta
Tubb4b	beta
Uap1l1	beta
Gsn	beta
Gpd2	beta
Dapl1	beta
Dpp4	beta
G6pc2	beta
Gad1	beta
Itgav	beta
Madd	beta
Nr1h3	beta
Hsd17b12	beta
E530001K10Rik	beta
Dnajc24	beta
Gjd2	beta
Chac1	beta
Frmd5	beta
Sirpa	beta
Siglec1	beta
Ovol2	beta
Insm1	beta
Trp53inp2	beta
Edem2	beta
Vstm2l	beta
Cebpb	beta
Fam210b	beta
Maob	beta
Dcaf12l1	beta
Stk26	beta
Ids	beta
Sytl4	beta
Piga	beta
Asb11	beta
Slc2a2	beta
Larp1b	beta
Noct	beta
Gm30173	beta
P2ry1	beta
Fhdc1	beta
Insrr	beta
Fdps	beta
Cks1b	beta
Il6ra	beta
S100a1	beta
S100a4	beta
S100a6	beta
Phgdh	beta
Gdap2	beta
Tmigd3	beta
Gstm2	beta
Sars	beta
Pde5a	beta
Hadh	beta
Gm43194	beta
Ddit4l	beta
Adh1	beta
Wls	beta
Klhl32	beta
Rragd	beta
Tmem215	beta
Enho	beta
Cntfr	beta
Tmod1	beta
Gabbr2	beta
Erp44	beta
Gm5860	beta
Dennd4c	beta
Slc24a2	beta
Fam151a	beta
Dio1	beta
Plk3	beta
Cited4	beta
Rims3	beta
Macf1	beta
Clic4	beta
Gale	beta
Wnt4	beta
Angptl7	beta
Srm	beta
Ctnnbip1	beta
Pclo	beta
Insig1	beta
Mnx1	beta
Emilin1	beta
Cad	beta
Limch1	beta
Nipal1	beta
Ociad2	beta
Ppat	beta
Adgrl3	beta
Nkx6-1	beta
Ttc28	beta
Kdm2b	beta
Hip1r	beta
Tmem248	beta
Vgf	beta
Bhlha15	beta
2210019I11Rik	beta
Pdx1	beta
Gm27033	beta
Asns	beta
Cttnbp2	beta
Cntnap2	beta
Hpgds	beta
Gng12	beta
Mthfd2	beta
Slc41a3	beta
Lrrn1	beta
Edem1	beta
Syn2	beta
Eps8	beta
Slco1a6	beta
Kras	beta
Gm15706	beta
Gipr	beta
Cd79a	beta
Yif1b	beta
Zfp568	beta
Tmem147	beta
Ffar1	beta
Atf5	beta
Nell1	beta
1810008I18Rik	beta
Igf1r	beta
Akap13	beta
Isg20	beta
Abhd2	beta
Gm5900	beta
Galnt18	beta
Rassf10	beta
Scnn1b	beta
Nupr1	beta
Prss53	beta
Cox6a2	beta
RP23-144N15.10	beta
Trpm5	beta
Tssc4	beta
Abracl	beta
Ddit4	beta
Spock2	beta
Sgpl1	beta
Rhobtb1	beta
Derl3	beta
Gm10941	beta
Aldh1l2	beta
Socs2	beta
Mdm1	beta
Ddit3	beta
Mars	beta
Col4a1	beta
Defb1	beta
Adam32	beta
Eif4ebp1	beta
Zdhhc2	beta
Msmo1	beta
Hapln4	beta
Cib3	beta
Nfix	beta
Mt2	beta
Mt1	beta
Cyb5b	beta
6430548M08Rik	beta
Slc7a5	beta
Banp	beta
Tubb3	beta
Cadps	beta
Slc4a7	beta
Gch1	beta
Rnase4	beta
Ang	beta
Dhrs4	beta
Cryl1	beta
Loxl2	beta
Rps2-ps6	beta
Klf5	beta
Rab3d	beta
Hyou1	beta
Tmprss4	beta
Acat1	beta
Cox5a	beta
C2cd4b	beta
Mns1	beta
Tmod2	beta
Rasgrf1	beta
Uba5	beta
Col6a6	beta
Cish	beta
Gmppb	beta
Lrrfip2	beta
Nefh	beta
Emid1	beta
Ddc	beta
Lgalsl	beta
D630024D03Rik	beta
Kcnip1	beta
Rasd1	beta
Kcnj12	beta
Fam83g	beta
Derl2	beta
Atp2a3	beta
Car10	beta
Slc35b1	beta
Skap1	beta
Prr15l	beta
Sdk2	beta
Btbd17	beta
Gcgr	beta
Ucn3	beta
Akr1c12	beta
Ero1lb	beta
Hist1h4i	beta
Dcdc2a	beta
Slc22a23	beta
Phactr1	beta
Rnf182	beta
Hist1h2al	beta
Gadd45g	beta
4833439L19Rik	beta
Ntrk2	beta
2010111I01Rik	beta
Slc12a7	beta
Pcsk1	beta
Glrx	beta
Iqgap2	beta
Fkbp1b	beta
Rad51ap2	beta
Tmem229b	beta
Syndig1l	beta
Sel1l	beta
Ckb	beta
Oxct1	beta
Lifr	beta
Prlr	beta
Ankrd33b	beta
Matn2	beta
Slc30a8	beta
Tmem65	beta
Sqle	beta
Mafa	beta
Zc3h3	beta
Gcat	beta
Atf4	beta
Rangap1	beta
Creld2	beta
Trabd	beta
Cntn1	beta
Slc38a4	beta
Vdr	beta
Fkbp11	beta
Ppp1r1a	beta
Vps8	beta
Dgkg	beta
Dnajb11	beta
Muc4	beta
Hspa13	beta
Hs3st6	beta
Igfals	beta
Arhgdig	beta
Rgs11	beta
Cdkn1a	beta
Cbs	beta
Nrtn	beta
2410021H03Rik	beta
Dlgap1	beta
Lbh	beta
Syt4	beta
Lars	beta
Tnfaip8	beta
Nars	beta
Galr1	beta
Cdk2ap2	beta
Pcx	beta
Neat1	beta
Slc3a2	beta
Lrrc10b	beta
Prune2	beta
Vldlr	beta
Rpl9-ps6	beta
Papss2	beta
Scd2	beta
Ina	beta
Sh3pxd2a	beta
Ins1	beta
Adra2a	beta
Sntg1	delta
Kcnb2	delta
Ogfrl1	delta
Adgrb3	delta
Khdrbs2	delta
Creg2	delta
Raph1	delta
Nrp2	delta
Zdbf2	delta
Map2	delta
Igfbp5	delta
Fev	delta
Serpine2	delta
Hjurp	delta
Ramp1	delta
Bcl2	delta
Dpp10	delta
Rgs2	delta
F5	delta
Rgs4	delta
Grem2	delta
Kcnk2	delta
Prox1	delta
Nebl	delta
Olfm1	delta
Grb14	delta
Scn3a	delta
Scn9a	delta
Stk39	delta
Nostrin	delta
Frzb	delta
Serping1	delta
Trp53i11	delta
Fjx1	delta
Cd44	delta
Ehf	delta
Gatm	delta
Fermt1	delta
Plcb4	delta
Pak7	delta
Cfap61	delta
Nnat	delta
Ptprt	delta
Tox2	delta
Pabpc1l	delta
Wfdc16	delta
Sulf2	delta
Nespas	delta
Cdh4	delta
Stmn3	delta
Mid1ip1	delta
Smarca1	delta
Ocrl	delta
Gk	delta
Gprasp1	delta
Gprasp2	delta
Pak3	delta
Tro	delta
Prdx4	delta
Nhs	delta
Zfhx4	delta
Fabp5	delta
Pld1	delta
Gnb4	delta
Pex5l	delta
Dclk1	delta
Golim4	delta
Fstl5	delta
Gria2	delta
Pbxip1	delta
S100a16	delta
S100a10	delta
Syt6	delta
Olfml3	delta
Rhoc	delta
Olfm3	delta
Plppr4	delta
Arhgap29	delta
Npnt	delta
Unc5c	delta
Adgrl2	delta
Tox	delta
Car8	delta
Asph	delta
Runx1t1	delta
Gm11837	delta
Calb1	delta
Ggh	delta
Ambp	delta
Nfib	delta
Lrp8	delta
Rab3b	delta
Cd164l2	delta
Hmgn2	delta
Tcea3	delta
C1qa	delta
Nbl1	delta
Casz1	delta
Per3	delta
Acot7	delta
Cdk14	delta
Adam22	delta
Sema3e	delta
Hgf	delta
Dpp6	delta
Gm1673	delta
Hgfac	delta
Sorcs2	delta
Nsg1	delta
Uchl1	delta
Kctd8	delta
Sult1d1	delta
Slc4a4	delta
Parm1	delta
Bmp3	delta
Spp1	delta
Sez6l	delta
Tesc	delta
Tmem132b	delta
Auts2	delta
Gatsl2	delta
Mlxipl	delta
Hspb1	delta
Ache	delta
Sgce	delta
Tspan12	delta
Ptprz1	delta
Cpa2	delta
Mest	delta
Ptn	delta
Ppp1r17	delta
Itpr1	delta
Oxtr	delta
Il17re	delta
Rasgef1a	delta
Kcna5	delta
BC048546	delta
Lmo3	delta
Pik3c2g	delta
Dennd5b	delta
Syt5	delta
Bcam	delta
Pld3	delta
Fxyd3	delta
Dbp	delta
Luzp2	delta
Gabrb3	delta
Ndn	delta
Anpep	delta
Gm16638	delta
Tenm4	delta
Serpinh1	delta
Plekhb1	delta
Folr1	delta
Anks4b	delta
Dock1	delta
Caly	delta
Ifitm2	delta
Cd81	delta
Syne1	delta
Rgs17	delta
Arg1	delta
Ptprk	delta
Cd24a	delta
Sim1	delta
Rfx6	delta
Neurog3	delta
Arid5b	delta
Pcdh15	delta
Cbarp	delta
1500009L16Rik	delta
Tmcc3	delta
Nudt4	delta
Ppfia2	delta
Syt1	delta
Kcnc2	delta
Tspan8	delta
Slc16a7	delta
Cers4	delta
Gpm6a	delta
Spock3	delta
Tmem59l	delta
Cdh8	delta
Smpd3	delta
Tmed6	delta
Adamts18	delta
Oit1	delta
Ptprg	delta
Nr1d2	delta
Sftpd	delta
Fgf9	delta
Scara3	delta
Clu	delta
Nefm	delta
Slitrk6	delta
Dct	delta
Smco4	delta
Ntm	delta
AW551984	delta
Scn3b	delta
Clmp	delta
Fxyd6	delta
Cadm1	delta
Ncam1	delta
Lingo1	delta
Uaca	delta
Fam81a	delta
Filip1	delta
Fam46a	delta
Ctsh	delta
1190002N15Rik	delta
Cpne4	delta
Cacna2d2	delta
Klhdc8b	delta
Tmie	delta
Rbms3	delta
Cabp7	delta
Gpx3	delta
Hist3h2ba	delta
Efnb3	delta
Atp1b2	delta
Fam101b	delta
Asic2	delta
Hlf	delta
Gpr179	delta
Nr1d1	delta
Hap1	delta
Meox1	delta
Mpp2	delta
Ppy	delta
Pyy	delta
Mapt	delta
Pitpnc1	delta
Rgs9	delta
Sox9	delta
Smim6	delta
Timp2	delta
Rbfox3	delta
Nrsn1	delta
Tubb2a	delta
Dsp	delta
Spock1	delta
Slc28a3	delta
Mef2c	delta
Vcan	delta
Dhfr	delta
Ankrd34b	delta
Fam159b	delta
Pde4d	delta
Smc6	delta
Id2	delta
Efcab10	delta
Dgkb	delta
Etv1	delta
1700086L19Rik	delta
Dbpht2	delta
Pgf	delta
Ngb	delta
Clmn	delta
Itgb8	delta
Capsl	delta
Basp1	delta
Fam134b	delta
Sdc2	delta
Erich5	delta
Ncald	delta
Trps1	delta
Enpp2	delta
Asap1	delta
Ly6e	delta
Ly6h	delta
Cacng2	delta
Tef	delta
Amigo2	delta
Lima1	delta
Cela1	delta
Hnrnpa1	delta
Vwa5b2	delta
Rtp4	delta
Sst	delta
Stxbp5l	delta
Gap43	delta
Gm609	delta
Tagln3	delta
Alcam	delta
Nrip1	delta
Ncam2	delta
Jam2	delta
Tiam1	delta
Ifnar2	delta
Igsf5	delta
Pcp4	delta
Dscam	delta
Rnaset2b	delta
Rnaset2a	delta
Cldn6	delta
Baiap3	delta
Cacna1h	delta
H2-T23	delta
AY036118	delta
Adgrf5	delta
Plin3	delta
Efna5	delta
Man2a1	delta
Lpin2	delta
Nrxn1	delta
Bambi	delta
Gata6	delta
Kctd1	delta
Cdh2	delta
3222401L13Rik	delta
Stk32a	delta
Cdo1	delta
Cidea	delta
Tcf4	delta
Actn3	delta
Efemp2	delta
Gm14964	delta
Tle4	delta
Smarca2	delta
Hhex	delta
Ffar4	delta
Rbp4	delta
Psd	delta
Gfra1	delta
PISD	delta
Myo1b	alpha_PP
Gls	alpha_PP
Cryba2	alpha_PP
Avpr1b	alpha_PP
Pappa2	alpha_PP
Pcp4l1	alpha_PP
Tgfb2	alpha_PP
Prox1os	alpha_PP
Bend7	alpha_PP
Galnt13	alpha_PP
Gcg	alpha_PP
Osbpl6	alpha_PP
Cd59a	alpha_PP
Rcn1	alpha_PP
Ctxn2	alpha_PP
Kcnip3	alpha_PP
Mafb	alpha_PP
Zfos1	alpha_PP
Stx16	alpha_PP
Ctsz	alpha_PP
Edn3	alpha_PP
Eef1a2	alpha_PP
Nudt11	alpha_PP
Slc38a5	alpha_PP
Klhl13	alpha_PP
Dock11	alpha_PP
Gpr119	alpha_PP
Mamld1	alpha_PP
Dmd	alpha_PP
Arx	alpha_PP
Fam46d	alpha_PP
Pou3f4	alpha_PP
Tmsb15l	alpha_PP
Tmsb15b2	alpha_PP
Serpina7	alpha_PP
Maged2	alpha_PP
Wnk3	alpha_PP
Kctd12b	alpha_PP
2210013O21Rik	alpha_PP
Map3k15	alpha_PP
Ace2	alpha_PP
Arhgap6	alpha_PP
Gm15261	alpha_PP
Ndst4	alpha_PP
Ugt8a	alpha_PP
Pla2g12a	alpha_PP
Lmo4	alpha_PP
St6galnac5	alpha_PP
Gm11808	alpha_PP
Klf4	alpha_PP
Frrs1l	alpha_PP
Ptprd	alpha_PP
C8b	alpha_PP
Igsf21	alpha_PP
Mfap2	alpha_PP
Slc25a33	alpha_PP
Gnai1	alpha_PP
Drc1	alpha_PP
Kcnk3	alpha_PP
Spon2	alpha_PP
Fam184b	alpha_PP
Kit	alpha_PP
Ugt2b34	alpha_PP
Gc	alpha_PP
Cit	alpha_PP
Pitpnm2	alpha_PP
Fam101a	alpha_PP
Kl	alpha_PP
Pdk4	alpha_PP
Nxph1	alpha_PP
Vwde	alpha_PP
Fam3c	alpha_PP
Cald1	alpha_PP
Nap1l5	alpha_PP
Cd9	alpha_PP
Clec2d	alpha_PP
2310001H17Rik	alpha_PP
Rcn3	alpha_PP
Nucb1	alpha_PP
Mctp2	alpha_PP
Sv2b	alpha_PP
Sytl2	alpha_PP
RP24-267C3.3	alpha_PP
Crym	alpha_PP
Oat	alpha_PP
Lrrtm3	alpha_PP
Zwint	alpha_PP
Gadd45b	alpha_PP
Ikbip	alpha_PP
Slc7a2	alpha_PP
Lpl	alpha_PP
Uba52	alpha_PP
Rhou	alpha_PP
Mat1a	alpha_PP
Slc7a8	alpha_PP
Gm10709	alpha_PP
Amotl1	alpha_PP
Cmtm8	alpha_PP
Vipr1	alpha_PP
Hhatl	alpha_PP
Higd1a	alpha_PP
Upp1	alpha_PP
Grb10	alpha_PP
Gm2a	alpha_PP
Copz2	alpha_PP
Arl4d	alpha_PP
1700023F06Rik	alpha_PP
Cacng4	alpha_PP
Sstr2	alpha_PP
Pou6f2	alpha_PP
Fbp1	alpha_PP
Irx1	alpha_PP
Irx2	alpha_PP
Ell2	alpha_PP
Edil3	alpha_PP
Hapln1	alpha_PP
Rasgrf2	alpha_PP
Rab3c	alpha_PP
Plk2	alpha_PP
Dnah11	alpha_PP
Egflam	alpha_PP
Snhg18	alpha_PP
Aard	alpha_PP
Kdelr3	alpha_PP
Upk3a	alpha_PP
Tbc1d22a	alpha_PP
Serpind1	alpha_PP
Apod	alpha_PP
Robo2	alpha_PP
Btg3	alpha_PP
Rab26os	alpha_PP
Lrpprc	alpha_PP
Gfra3	alpha_PP
Ppp2r2b	alpha_PP
Rab27b	alpha_PP
A1cf	alpha_PP
Sfrp5	alpha_PP
Cpn1	alpha_PP

## Sheet: Sheet2
GCN of P60 mouse α and PP cells, related to Figure. 6G.
gene	cluster
Pgap1	alpha
Ankrd44	alpha
Cryba2	alpha
Ramp1	alpha
Dpp10	alpha
Avpr1b	alpha
Nav1.1	alpha
Glul	alpha
Tnr	alpha
Rgs4	alpha
Pcp4l1	alpha
Fmn2	alpha
Olfm1	alpha
Gpd2	alpha
Dapl1	alpha
Ifih1	alpha
Neurod1	alpha
Serping1	alpha
Mafb	alpha
Edn3	alpha
Eef1a2	alpha
Hdac6	alpha
Slc38a5	alpha
Maob	alpha
Klhl13	alpha
Dock11	alpha
Gpc4	alpha
Ids	alpha
Mamld1	alpha
5330434G04Rik	alpha
Tmsb15l	alpha
Tmsb15b2	alpha
Wnk3	alpha
Map3k15	alpha
Ap1s2	alpha
Ccrn4l	alpha
Tiparp	alpha
Il6ra	alpha
Ndst4	alpha
Gm11808	alpha
Car8	alpha
Runx1t1	alpha
Frrs1l	alpha
Col27a1	alpha
Ptprd	alpha
Ttc39b	alpha
Slc24a2	alpha
C8b	alpha
C1qa	alpha
Igsf21	alpha
Mfap2	alpha
Gnai1	alpha
1700001C02Rik	alpha
Lgi2	alpha
Hopx	alpha
Cit	alpha
Auts2	alpha
Kl	alpha
Pdk4	alpha
Nxph1	alpha
Thsd7a	alpha
Vwde	alpha
Cald1	alpha
Gars	alpha
Lrrn1	alpha
Itpr1	alpha
Oxtr	alpha
BC048546	alpha
Fam60a	alpha
Zim1	alpha
Nell1	alpha
Crym	alpha
Arg1	alpha
Ptprk	alpha
Sim1	alpha
Rfx6	alpha
Lrrtm3	alpha
Irs2	alpha
Slc7a2	alpha
Lpl	alpha
Gnao1	alpha
Nt5dc2	alpha
Gch1	alpha
Rnase4	alpha
Ang	alpha
Slc7a8	alpha
Ptk2b	alpha
Trim35	alpha
Dync2h1	alpha
Amotl1	alpha
Fxyd6	alpha
Cadm1	alpha
C2cd4b	alpha
Cmtm8	alpha
Rps27rt	alpha
Zfp651	alpha
Hhatl	alpha
Higd1a	alpha
Upp1	alpha
Grb10	alpha
Cobl	alpha
Skap1	alpha
Sstr2	alpha
Mafg	alpha
Ero1lb	alpha
Gng4	alpha
Dbn1	alpha
Fbp1	alpha
Irx1	alpha
Irx2	alpha
Edil3	alpha
Hapln1	alpha
Smc6	alpha
Ckb	alpha
Lifr	alpha
Egflam	alpha
Ank	alpha
Ankrd33b	alpha
Aard	alpha
Slc30a8	alpha
Upk3a	alpha
Slc38a4	alpha
Vdr	alpha
Serpind1	alpha
Vwa5b2	alpha
Pde10a	alpha
Baiap3	alpha
Lbh	alpha
Gfra3	alpha
Tcf4	alpha
Zfp516	alpha
Slc3a2	alpha
Sgms1	alpha
Sfrp5	alpha
Pid1	PP
Pbx3	PP
Gsn	PP
Grb14	PP
Creb3l1	PP
Cd59a	PP
Sdc4	PP
Stmn3	PP
Chic1	PP
Tceal3	PP
Serpina7	PP
Vsig1	PP
Kcnmb2	PP
S100a1	PP
S100a16	PP
S100a10	PP
Rhoc	PP
Gstm1	PP
Olfm3	PP
Hadh	PP
Dio1	PP
Smim1	PP
Jakmip1	PP
Uchl1	PP
Limch1	PP
Kctd8	PP
Ugt2b34	PP
Sult1d1	PP
Nkx6-1	PP
Spp1	PP
Hspb8	PP
Hspb1	PP
Pdx1	PP
Snca	PP
Lrrtm1	PP
Cd9	PP
Fxyd3	PP
Folr1	PP
Spock2	PP
Tspan15	PP
Pcdh15	PP
Tmcc3	PP
Tspan8	PP
Nkx6-3	PP
Hpgd	PP
Mt2	PP
Mt1	PP
Clu	PP
Ntm	PP
Cabp7	PP
Lgalsl	PP
Efnb3	PP
Prr15l	PP
Spock1	PP
Pcsk1	PP
Plk2	PP
Stxbp6	PP
Gpx2	PP
Crip1	PP
Myo10	PP
Cthrc1	PP
Oxr1	PP
Hbegf	PP
Zfp608	PP
Neat1	PP
Sh3pxd2a	PP

## Sheet: Sheet3
GCN of P60 mouse β cells, related to Figure. 6H.
gene	cluster
Tsga10	Glut2high
Uap1l1	Glut2high
Gad1	Glut2high
Chac1	Glut2high
B2m	Glut2high
Gatm	Glut2high
Sirpa	Glut2high
Trib3	Glut2high
Dcaf12l1	Glut2high
Asb11	Glut2high
Fnip2	Glut2high
S100a1	Glut2high
Phgdh	Glut2high
Ank2	Glut2high
Rragd	Glut2high
Plk3	Glut2high
Ttc28	Glut2high
Psph	Glut2high
Hpgds	Glut2high
Mthfd2	Glut2high
Cebpg	Glut2high
Atf5	Glut2high
Cpeb1	Glut2high
Nupr1	Glut2high
Cox6a2	Glut2high
Sgpl1	Glut2high
Aldh1l2	Glut2high
Ddit3	Glut2high
Defb1	Glut2high
Eif4ebp1	Glut2high
Cib3	Glut2high
Mt2	Glut2high
Ang	Glut2high
Rasgrf1	Glut2high
Emid1	Glut2high
Acot13	Glut2high
Lifr	Glut2high
App	Glut2high
Cdkn1a	Glut2high
Enpp5	Glut2high
Dlgap1	Glut2high
Vegfb	Glut2high
Vldlr	Glut2high
Ramp1	Glut2low
Serping1	Glut2low
Ocrl	Glut2low
Ace2	Glut2low
Txnip	Glut2low
Calb1	Glut2low
Gnai1	Glut2low
Uchl1	Glut2low
Sult1d1	Glut2low
Cd79a	Glut2low
Fxyd3	Glut2low
Prss23	Glut2low
Folr1	Glut2low
Cd81	Glut2low
Tspan8	Glut2low
Gpx3	Glut2low
Hist3h2ba	Glut2low
Ppy	Glut2low
Pyy	Glut2low
Smim6	Glut2low
1700086L19Rik	Glut2low
Dbpht2	Glut2low
Snhg18	Glut2low
Bambi	Glut2low
Gata6	Glut2low
Pla2g16	Glut2low
Rbp4	Glut2low

## Sheet: Sheet4
GCN of adult human β, δ, α and PP cells from Augsornworawat et al., related to Figure. 6L.
gene	cluster
SAMD11	beta
C1orf127	beta
TSPAN1	beta
WLS	beta
TGFBR3	beta
VAV3	beta
SIPA1L2	beta
EDARADD	beta
KLHL29	beta
CTNNA2	beta
G6PC2	beta
SCG2	beta
DOCK10	beta
SLC6A6	beta
ZNF385D	beta
ZNF385D-AS2	beta
MANF	beta
ROBO2	beta
ROBO1	beta
NECTIN3	beta
IGSF11	beta
TMEM108	beta
PEX5L	beta
MCF2L2	beta
PCDH7	beta
KIAA1211	beta
HADH	beta
GPM6A	beta
LINC01098	beta
LINC01099	beta
FAT1	beta
PLCXD3	beta
GLRA1	beta
LINC01933	beta
IER3	beta
LRFN2	beta
VEGFA	beta
ESR1	beta
EEPD1	beta
STX1A	beta
NPTX2	beta
NEFM	beta
MAFA	beta
GLIS3	beta
LINGO2	beta
PRUNE2	beta
PALM2-AKAP2	beta
GSN	beta
HSPA5	beta
SURF4	beta
GAD2	beta
CTNNA3	beta
LRRTM3	beta
NRG3	beta
CDKN1C	beta
ABCC8	beta
NAV2	beta
SYT13	beta
PRSS23	beta
ENDOD1	beta
GRIA4	beta
FXYD2	beta
KIRREL3	beta
GAPDH	beta
SLCO1A2	beta
LMNTD1	beta
SLC2A13	beta
HSP90B1	beta
WSCD2	beta
PLUT	beta
MTUS2	beta
KLHL1	beta
CHGA	beta
DLK1	beta
HSP90AA1	beta
SEMA6D	beta
C2CD4A	beta
GRIN2A	beta
ADGRG1	beta
VAT1L	beta
NTN1	beta
C1QL1	beta
PPM1E	beta
PRKCA	beta
TIMP2	beta
ADCYAP1	beta
AP000829.1	beta
L3MBTL4	beta
TSHZ3	beta
CHST8	beta
APCDD1L-DT	beta
CYYR1	beta
TFF3	beta
DGCR9	beta
DACH2	beta
OPRD1	delta
LEPR	delta
SLC44A5	delta
ST6GALNAC5	delta
NTNG1	delta
F5	delta
PRG4	delta
LINC01035	delta
RGS2	delta
RYR2	delta
PAIP2B	delta
NCKAP5	delta
GULP1	delta
PTH2R	delta
ERBB4	delta
ECEL1	delta
MLPH	delta
GRM7	delta
CADM2	delta
EPHA6	delta
ABI3BP	delta
CASR	delta
SLC9A9	delta
BCHE	delta
GHSR	delta
UCHL1	delta
ARHGEF38	delta
TENM3	delta
ADCY2	delta
PCSK1	delta
ST8SIA4	delta
MCC	delta
AC116362.1	delta
2003-03-01	delta
GABRG2	delta
PHACTR1	delta
BMP5	delta
KHDRBS2	delta
EYS	delta
ADGRB3	delta
SIM1	delta
PDE7B	delta
AKAP12	delta
PACRG	delta
PDE10A	delta
DGKB	delta
PEG10	delta
ASB4	delta
MEST	delta
RUNX1T1	delta
TRPM3	delta
ADARB2	delta
ARMC4	delta
UNC5B	delta
HHEX	delta
FFAR4	delta
RBP4	delta
SLC17A6	delta
GAS2	delta
LRRC4C	delta
CADM1	delta
AC090630.1	delta
SLC38A1	delta
PCED1B	delta
TUBA1A	delta
NAV3	delta
SYT1	delta
PPFIA2	delta
DHRS2	delta
TNFRSF12A	delta
XYLT1	delta
SLC7A5	delta
ASIC2	delta
HAP1	delta
RBBP8	delta
SEC11C	delta
TOX2	delta
TSHZ2	delta
PCK1	delta
EDN3	delta
HTATSF1	delta
FYB2	alpha
TXNIP	alpha
RGS4	alpha
PAPPA2	alpha
C1orf21	alpha
BTG2	alpha
USH2A	alpha
SNTG2	alpha
FOSL2	alpha
AC006369.1	alpha
EGR4	alpha
LRRTM4	alpha
GALNT13	alpha
KCNJ3	alpha
NR4A2	alpha
DPP4	alpha
FAP	alpha
FIGN	alpha
SPC25	alpha
OSBPL6	alpha
GLS	alpha
STAT4	alpha
HECW2	alpha
IGFBP2	alpha
CRYBA2	alpha
EPHA4	alpha
NYAP2	alpha
CNTN4	alpha
ITPR1	alpha
SATB1-AS1	alpha
ULK4	alpha
DOCK3	alpha
MUC13	alpha
ATP1B3	alpha
TM4SF4	alpha
LINC01214	alpha
PLCH1	alpha
TIPARP	alpha
LINC02082	alpha
FGF12	alpha
STK32B	alpha
LDB2	alpha
GC	alpha
RASGEF1B	alpha
NPNT	alpha
ANK2	alpha
GAB1	alpha
PRMT9	alpha
AC002460.2	alpha
FSTL5	alpha
SPOCK3	alpha
PALLD	alpha
SH3RF1	alpha
LINC01060	alpha
IRX2	alpha
C5orf38	alpha
MYO10	alpha
PDZD2	alpha
PRLR	alpha
PPP2R2B	alpha
STK32A	alpha
WWC1	alpha
KCNIP1	alpha
NEDD9	alpha
AL022068.1	alpha
MLIP	alpha
FAM83B	alpha
AL445250.1	alpha
BACH2	alpha
GRIK2	alpha
MACC1	alpha
POU6F2	alpha
GLI3	alpha
AUTS2	alpha
GNAI1	alpha
CD36	alpha
VGF	alpha
DOCK4	alpha
TMEM178B	alpha
TPK1	alpha
DLC1	alpha
SLC7A2	alpha
CSGALNACT1	alpha
SNTG1	alpha
FAM110B	alpha
EYA1	alpha
AC083837.1	alpha
MMP16	alpha
SLC30A8	alpha
FAM135B	alpha
ALDH1A1	alpha
STX17-AS1	alpha
NR4A3	alpha
PLPPR1	alpha
LPAR1	alpha
TMEM236	alpha
MRC1	alpha
KIAA1217	alpha
CAMK2G	alpha
PAPSS2	alpha
PLCE1	alpha
SORBS1	alpha
LOXL4	alpha
KIAA1549L	alpha
TENM4	alpha
CPNE8	alpha
AC090531.1	alpha
SLC38A4	alpha
NR4A1	alpha
AC020637.1	alpha
LINC02388	alpha
OTOGL	alpha
LINC01619	alpha
BTBD11	alpha
GPC6	alpha
HS6ST3	alpha
AL138694.1	alpha
MYO16	alpha
STXBP6	alpha
PRKD1	alpha
PELI2	alpha
SLC35F4	alpha
SMOC1	alpha
FOS	alpha
AC008050.1	alpha
SERPINA1	alpha
DPH6-DT	alpha
ARRDC4	alpha
TOX3	alpha
ADGRG5	alpha
ZNRF1	alpha
WWOX	alpha
HS3ST3B1	alpha
AQP4-AS1	alpha
CHST9	alpha
ASXL3	alpha
DCC	alpha
FOSB	alpha
ZNF331	alpha
PCSK2	alpha
SYNDIG1	alpha
MAFB	alpha
AJ009632.2	alpha
NHS	alpha
RPS6KA3	alpha
DMD	alpha
AL591501.1	alpha
XIST	alpha
TMEM164	alpha
MAMLD1	alpha
DAB1	PP
SGIP1	PP
NEGR1	PP
ADGRL2	PP
DPYD	PP
MIR137HG	PP
PLPPR4	PP
XPR1	PP
KCNT2	PP
MIR181A1HG	PP
NR5A2	PP
ESRRG	PP
CHRM3	PP
CHRM3-AS2	PP
SLC8A1	PP
MEIS1	PP
REG3A	PP
NPAS2	PP
CNTNAP5	PP
LRP1B	PP
FMNL2	PP
KCNH7	PP
TFPI	PP
IKZF2	PP
2004-03-01	PP
TGFBR2	PP
OSBPL10	PP
CACNA2D3	PP
PXK	PP
PTPRG	PP
PRICKLE2	PP
AC092691.1	PP
AC055758.2	PP
AGTR1	PP
PLD1	PP
FNDC3B	PP
IL1RAP	PP
EPHA5	PP
EPHA5-AS1	PP
SLC4A4	PP
NPFFR2	PP
BANK1	PP
ARSJ	PP
NDST4	PP
USP53	PP
LINC01091	PP
AC115622.1	PP
AC105383.1	PP
PCDH10	PP
AC097511.1	PP
LINC00616	PP
SLC7A11-AS1	PP
INPP4B	PP
AC139720.1	PP
AC107223.1	PP
DCHS2	PP
LRAT	PP
2001-03-01	PP
GALNTL6	PP
WWC2	PP
AHRR	PP
FBXL7	PP
CDH10	PP
ITGA1	PP
EFNA5	PP
ZNF608	PP
SPOCK1	PP
KCTD16	PP
DPYSL3	PP
JAKMIP2	PP
GRIA1	PP
EBF1	PP
TENM2	PP
KIAA0319	PP
PTPRK	PP
EPB41L2	PP
AL133346.1	PP
EYA4	PP
NHSL1	PP
SAMD5	PP
AL033504.1	PP
OPRM1	PP
CARD11	PP
THSD7A	PP
ETV1	PP
AHR	PP
AC019117.1	PP
HDAC9	PP
ELMO1	PP
SEMA3E	PP
FOXP2	PP
MDFIC	PP
CTTNBP2	PP
MTUS1	PP
RBPMS	PP
NRG1	PP
RALYL	PP
TRPS1	PP
DEPTOR	PP
MLLT3	PP
PCSK5	PP
ROR2	PP
BICC1	PP
ANK3	PP
LRMDA	PP
ATRNL1	PP
ANO3	PP
MPPED2	PP
DLG2	PP
CNTN5	PP
RERG	PP
LMO3	PP
PDE3A	PP
PRICKLE1	PP
KCNC2	PP
OSBPL8	PP
RMST	PP
ANKS1B	PP
SERTM1	PP
ENOX1	PP
PCDH9	PP
GPC5	PP
AL356737.2	PP
FGF14	PP
FAM155A	PP
SYT16	PP
NRXN3	PP
PPP4R4	PP
CDH8	PP
SHISA6	PP
SLC6A4	PP
PPY	PP
CA10	PP
VMP1	PP
LINC00511	PP
RBFOX3	PP
LDLRAD4	PP
LINC00907	PP
CDH20	PP
DOK6	PP
MIR99AHG	PP
NLGN4X	PP
CNKSR2	PP
KLHL13	PP
TBL1Y	PP
TTTY14	PP

## Sheet: Sheet5
GCN of adult human δ cells from Augsornworawat et al., related to Figure. 6N.
gene	cluster
F5	delta1
RGS2	delta1
LRRTM4	delta1
ERBB4	delta1
CACNA2D3	delta1
LSAMP	delta1
FSTL5	delta1
SEMA5A	delta1
TENM2	delta1
BMP5	delta1
SIM1	delta1
SDK1	delta1
THSD7A	delta1
DGKB	delta1
FOXP2	delta1
SLC17A6	delta1
CNTN5	delta1
SOX5	delta1
KCNC2	delta1
DACH1	delta1
LDLRAD4	delta1
MIR99AHG	delta1
FAM163A	delta2
ECEL1	delta2
PTPRG	delta2
ROBO2	delta2
ROBO1	delta2
CADM2	delta2
P3H2	delta2
KCNIP4	delta2
PCDH7	delta2
CDH18	delta2
CDH12	delta2
PCSK1	delta2
PAM	delta2
GABRG2	delta2
GRIK2	delta2
NPY	delta2
GALNT17	delta2
SEMA3D	delta2
GRM3	delta2
PTPRZ1	delta2
SNTG1	delta2
FABP5	delta2
RBP4	delta2
CALCB	delta2
TENM4	delta2
GRIA4	delta2
KIRREL3	delta2
PDZRN4	delta2
PPFIA2	delta2
PCDH9	delta2
HAP1	delta2
CHST8	delta2

## Sheet: Sheet6
GCN of adult human β, δ, α and PP cells from van Gurp et al., related to Figure. S8H.
gene	cluster
NBL1	beta
PRKACB	beta
TXNIP	beta
S100A11	beta
CHRM3	beta
ID2	beta
SPTBN1	beta
TFPI	beta
IDH1	beta
MAP2	beta
LMCD1	beta
TM4SF1	beta
IL1RAP	beta
LIMCH1	beta
SLC4A4	beta
PCDH10	beta
HPGD	beta
ITGA1	beta
PLK2	beta
CARTPT	beta
MAP1B	beta
KCTD16	beta
TENM2	beta
TUBB2A	beta
DSP	beta
CDKN1A	beta
NCOA7	beta
EYA4	beta
SAMD5	beta
CARD11	beta
PCLO	beta
SEMA3E	beta
CUX1	beta
SMARCD3	beta
FGFR1	beta
LAPTM4B	beta
KANK1	beta
ALDH1A1	beta
AGPAT2	beta
ANK3	beta
PAPSS2	beta
INPP5F	beta
EHF	beta
C11orf96	beta
AMOTL1	beta
EXPH5	beta
FXYD2	beta
KCNJ8	beta
ABCC9	beta
FGD4	beta
SLC2A13	beta
PCDH8	beta
PCDH9	beta
GPC6	beta
SSTR1	beta
GCNT3	beta
LARP6	beta
CARHSP1	beta
ZNRF1	beta
CD68	beta
SLC6A4	beta
ACLY	beta
VMP1	beta
SELENOM	beta
CNKSR2	beta
ARX	beta
TMEM47	beta
OPRD1	delta
LEPR	delta
QSOX1	delta
RGS2	delta
DAPL1	delta
ITGA6	delta
ENTPD3	delta
CASR	delta
BCHE	delta
TENM3	delta
MCC	delta
FSTL4	delta
KCNK16	delta
OGFRL1	delta
CD24	delta
C9orf135	delta
TLE1	delta
UNC5B	delta
HHEX	delta
FFAR4	delta
SLC17A6	delta
LMO2	delta
CD9	delta
SLC38A1	delta
SYT1	delta
ASCL1	delta
GABRB3	delta
NUPR1	delta
TPPP3	delta
TSHZ2	delta
CBLN4	delta
CXADR	delta
PCP4	delta
TMEM54	alpha
JUN	alpha
SSX2IP	alpha
LMNA	alpha
RGS4	alpha
PAPPA2	alpha
ELF3	alpha
RHOB	alpha
TMSB10	alpha
NEURL3	alpha
DPP4	alpha
GCG	alpha
FAP	alpha
SPC25	alpha
SLC40A1	alpha
GLS	alpha
IGFBP2	alpha
FEV	alpha
CRYBA2	alpha
SERPINE2	alpha
HIGD1A	alpha
MUC13	alpha
SLC7A14	alpha
MSANTD1	alpha
UGDH	alpha
IGFBP7	alpha
GC	alpha
ANK2	alpha
FSTL5	alpha
SPOCK3	alpha
PALLD	alpha
IRX2	alpha
C5orf38	alpha
PDE4D	alpha
ELL2	alpha
PAM	alpha
PPP2R2B	alpha
GPX3	alpha
SERPINB1	alpha
NEDD9	alpha
HLA-E	alpha
FAM135A	alpha
POPDC3	alpha
CITED2	alpha
EZR	alpha
HSPB1	alpha
ABCB1	alpha
LAMB1	alpha
TMEM176B	alpha
TMEM176A	alpha
SLC7A2	alpha
CRH	alpha
FABP5	alpha
MMP16	alpha
ENPP2	alpha
PTP4A3	alpha
PLIN2	alpha
PRSS3	alpha
C9orf24	alpha
GADD45G	alpha
EGFL7	alpha
KLF6	alpha
VIM	alpha
TMEM236	alpha
MCU	alpha
PDLIM1	alpha
LOXL4	alpha
ABLIM1	alpha
CALY	alpha
NUCB2	alpha
CD82	alpha
FKBP2	alpha
HSPA8	alpha
TMEM45B	alpha
FKBP11	alpha
LIMA1	alpha
C12orf75	alpha
KCTD12	alpha
F10	alpha
ZFP36L1	alpha
SERPINA1	alpha
CKB	alpha
CRIP2	alpha
COTL1	alpha
PEMT	alpha
APOH	alpha
SSTR2	alpha
KIF19	alpha
NEDD4L	alpha
JSRP1	alpha
SMIM24	alpha
PLIN3	alpha
TPM4	alpha
FXYD3	alpha
FXYD5	alpha
ZFP36	alpha
PCSK2	alpha
MAFB	alpha
CTSZ	alpha
CHCHD10	alpha
AP1S2	alpha
RPS6KA3	alpha
SAT1	alpha
RPGR	alpha
PAK3	alpha
GRIA3	alpha
CETN2	alpha
SAMD11	PP
C1orf127	PP
FUCA1	PP
PRDX1	PP
TSPAN1	PP
CDKN2C	PP
WLS	PP
LRIF1	PP
RGS16	PP
PFKFB2	PP
SUSD4	PP
EPHX1	PP
HIST3H2A	PP
SIPA1L2	PP
ERO1B	PP
EPAS1	PP
MIR4435-2HG	PP
DBI	PP
G6PC2	PP
DOCK10	PP
SLC6A6	PP
ROBO2	PP
ROBO1	PP
MTRNR2L12	PP
PFN2	PP
SOD3	PP
UCHL1	PP
HOPX	PP
NKX6-1	PP
FAT1	PP
SRD5A1	PP
OTULINL	PP
PCSK1	PP
IER3	PP
NUDT3	PP
PHACTR2	PP
MPC1	PP
TSPAN13	PP
ELMO1	PP
NPTX2	PP
EPHA1-AS1	PP
TCAF2	PP
TCAF1	PP
MNX1	PP
NEFM	PP
RDH10	PP
SLC30A8	PP
MAFA	PP
GLIS3	PP
TRPM3	PP
PRUNE2	PP
GSN	PP
ADRA2A	PP
LMO1	PP
ABCC8	PP
SYT13	PP
SYT7	PP
ASRGL1	PP
CCND1	PP
DEUP1	PP
KIRREL3	PP
IAPP	PP
RASSF8-AS1	PP
ITPR2	PP
TUBA1C	PP
PPP1R1A	PP
OSBPL8	PP
SMAD9	PP
SLC7A8	PP
C14orf132	PP
DLK1	PP
GJD2	PP
TMEM208	PP
RASD1	PP
C1QL1	PP
MAPT	PP
ADCYAP1	PP
RBBP8	PP
HSPB6	PP
TGFB1	PP
SELENOW	PP
ZMYND8	PP
KCNQ2	PP
PPDPF	PP
ETS2	PP
MSN	PP
MPP1	PP

[truncated: 1 more sheets: Sheet7]
