# Supplementary material for: Comprehensive Characterization of Bihormonal Cells and Endocrine Cell Lineages in Mammalian Pancreatic Islets
Source: Adv Sci (Weinh). 2025 May 29;12(30):e16326. doi: 10.1002/advs.202416326 (PMC12376548; doi:10.1002/advs.202416326)
Supplement: Supplementary file 5 — Supplemental TableS4 [file ADVS-12-e16326-s002.xlsx]

## Sheet: Sheet1
Table S4: Metadata for cells profiled by 10x Genomics scRNA-seq from P60 mouse pancreatic islets, including cell type classification and sample information.
Cell information for 10x Genomics scRNA-seq of P60 mouse endocrine cells.
CellName	Stage	CellType	EndocrineCellCluster	CellSource	Replicate
P60.Ppy.v3.1_GCACGGTCAAGAAATC-1		Mesenchyme	/	Ppy-mNeptune	rep1
P60.Ppy.v3.1_TAGGTACTCGTGGGAA-1		Mesenchyme	/	Ppy-mNeptune	rep1
P60.InsR.v3.1_GAAGGACTCCATACTT-1		Mesenchyme	/	Ins1-RFP	rep1
P60.Gcg.v3.1_ATTCATCCATACCATG-1		Mesenchyme	/	Gcg-GFP	rep1
P60.Gcg.v3.1_CAGTGCGAGCGCCGTT-1		Mesenchyme	/	Gcg-GFP	rep1
P60.Gcg.v3.1_GAAGTAAGTCCAACGC-1		Mesenchyme	/	Gcg-GFP	rep1
P60.Sst.v3.1_ACCGTTCGTGTGTACT-1		Mesenchyme	/	Sst-BFP	rep1
P60.Sst.v3.1_AGAGAGCTCCGCATAA-1		Mesenchyme	/	Sst-BFP	rep1
P60.Sst.v3.1_ATTACCTAGCAGAAAG-1		Mesenchyme	/	Sst-BFP	rep1
P60.Sst.v3.1_CAGGGCTAGGTTCTAC-1		Mesenchyme	/	Sst-BFP	rep1
P60.Sst.v3.1_CAGTTCCCAGTCGGTC-1		Mesenchyme	/	Sst-BFP	rep1
P60.Sst.v3.1_GGTTAACGTGACAGGT-1		Mesenchyme	/	Sst-BFP	rep1
P60.Sst.v3.1_TACAGGTAGGCTCACC-1		Mesenchyme	/	Sst-BFP	rep1
P60.Sst.v3.2_AAGCGTTGTATTCTCT-1		Mesenchyme	/	Sst-BFP	rep2
P60.Sst.v3.2_CGATGGCGTTCAACGT-1		Mesenchyme	/	Sst-BFP	rep2
P60.Sst.v3.2_CGTAGTAGTTGTTGTG-1		Mesenchyme	/	Sst-BFP	rep2
P60.Sst.v3.2_GCGTTTCAGCATTGAA-1		Mesenchyme	/	Sst-BFP	rep2
P60.Sst.v3.2_GTCAGCGAGACCTCCG-1		Mesenchyme	/	Sst-BFP	rep2
P60.Sst.v3.2_GTCGCGATCACTCTTA-1		Mesenchyme	/	Sst-BFP	rep2
P60.Sst.v3.2_TCCCATGAGGTAGTCG-1		Mesenchyme	/	Sst-BFP	rep2
P60.Sst.v3.2_TTACAGGGTATAATGG-1		Mesenchyme	/	Sst-BFP	rep2
P60.Sst.v3.2_TTGCGTCAGCACCGTC-1		Mesenchyme	/	Sst-BFP	rep2
P60.Sst.v3.3_GAACGTTCATCGAGCC-1		Mesenchyme	/	Sst-BFP	rep3
P60.Sst.v3.3_TCGGGTGTCAGACCTA-1		Mesenchyme	/	Sst-BFP	rep3
P60.Gcg.v3.2_GATGCTACACAGAAGC-1		Mesenchyme	/	Gcg-GFP	rep2
P60.Ppy.v3.2_AAGACAATCGCCTTGT-1		Mesenchyme	/	Ppy-mNeptune	rep2
P60.Ppy.v3.2_ACGGTCGTCACGTCCT-1		Mesenchyme	/	Ppy-mNeptune	rep2
P60.Ppy.v3.2_CGTGATAGTAGACAGC-1		Mesenchyme	/	Ppy-mNeptune	rep2
P60.Ppy.v3.2_GGAAGTGTCGTCGATA-1		Mesenchyme	/	Ppy-mNeptune	rep2
P60.Ppy.v3.2_GTGCAGCTCGTCTCAC-1		Mesenchyme	/	Ppy-mNeptune	rep2
P60.Ppy.v3.2_TCTAACTAGCTATCCA-1		Mesenchyme	/	Ppy-mNeptune	rep2
P60.Ppy.v3.1_GAAGGGTGTACAAGTA-1		Immune	/	Ppy-mNeptune	rep1
P60.Ppy.v3.1_GGGATGACATGACCCG-1		Immune	/	Ppy-mNeptune	rep1
P60.InsR.v3.1_CGTGATACAGCAAGAC-1		Immune	/	Ins1-RFP	rep1
P60.InsR.v3.1_CTCTCGAGTATGGAGC-1		Immune	/	Ins1-RFP	rep1
P60.InsR.v3.1_GGGAAGTGTTACGATC-1		Immune	/	Ins1-RFP	rep1
P60.InsR.v3.1_GTGCTTCTCTGACGCG-1		Immune	/	Ins1-RFP	rep1
P60.InsR.v3.1_TCAAGACCAGGTTACT-1		Immune	/	Ins1-RFP	rep1
P60.InsR.v3.1_TGAGCATGTACGTTCA-1		Immune	/	Ins1-RFP	rep1
P60.Sst.v3.2_TGACAGTAGTTGGGAC-1		Immune	/	Sst-BFP	rep2
P60.InsB.v3.2_GATAGCTGTAGTGTGG-1		Immune	/	Ins1-BFP	rep2
P60.InsB.v3.2_TAACTTCAGGCATTTC-1		Immune	/	Ins1-BFP	rep2
P60.InsB.v3.2_TAGATCGGTCCACATA-1		Immune	/	Ins1-BFP	rep2
P60.InsB.v3.2_TCCACCACACTTTAGG-1		Immune	/	Ins1-BFP	rep2
P60.Gcg.v3.2_GTAATGCTCTCCGAGG-1		Immune	/	Gcg-GFP	rep2
P60.Ppy.v3.2_ACCATTTAGACGAAGA-1		Immune	/	Ppy-mNeptune	rep2
P60.Ppy.v3.2_CACTGTCAGCACTCCG-1		Immune	/	Ppy-mNeptune	rep2
P60.Ppy.v3.2_CATTTCAAGATACATG-1		Immune	/	Ppy-mNeptune	rep2
P60.Ppy.v3.2_CCTGTTGGTTGCTAGT-1		Immune	/	Ppy-mNeptune	rep2
P60.Ppy.v3.2_CGAAGGATCACTCTTA-1		Immune	/	Ppy-mNeptune	rep2
P60.Ppy.v3.2_CGAGGCTGTCGCTTAA-1		Immune	/	Ppy-mNeptune	rep2
P60.Ppy.v3.1_AAAGGATTCATGCCCT-1		Endocrine	alpha	Ppy-mNeptune	rep1
P60.Ppy.v3.1_AACAGGGGTCGAATTC-1		Endocrine	alpha	Ppy-mNeptune	rep1
P60.Ppy.v3.1_AACCCAAAGGCGTTAG-1		Endocrine	alpha	Ppy-mNeptune	rep1
P60.Ppy.v3.1_AAGAACAGTGTGAGCA-1		Endocrine	alpha	Ppy-mNeptune	rep1
P60.Ppy.v3.1_AAGACAATCTGACCCT-1		Endocrine	alpha	Ppy-mNeptune	rep1
P60.Ppy.v3.1_AATAGAGTCGAGCCAC-1		Endocrine	alpha	Ppy-mNeptune	rep1
P60.Ppy.v3.1_AATCACGCACCTGCGA-1		Endocrine	alpha	Ppy-mNeptune	rep1
P60.Ppy.v3.1_ACCTACCAGACCAAAT-1		Endocrine	alpha	Ppy-mNeptune	rep1
P60.Ppy.v3.1_ACGTCCTTCTTAGTTC-1		Endocrine	alpha	Ppy-mNeptune	rep1
P60.Ppy.v3.1_AGAACAAGTGAGCTCC-1		Endocrine	alpha	Ppy-mNeptune	rep1
P60.Ppy.v3.1_AGACCATCAACTCCCT-1		Endocrine	alpha	Ppy-mNeptune	rep1
P60.Ppy.v3.1_AGGAGGTGTGTGTCCG-1		Endocrine	alpha	Ppy-mNeptune	rep1
P60.Ppy.v3.1_AGGATCTCAGATCACT-1		Endocrine	alpha	Ppy-mNeptune	rep1
P60.Ppy.v3.1_AGGTCTAAGGGCCTCT-1		Endocrine	alpha	Ppy-mNeptune	rep1
P60.Ppy.v3.1_AGTCTCCAGTAGTCTC-1		Endocrine	alpha	Ppy-mNeptune	rep1
P60.Ppy.v3.1_ATCACAGGTGTCCATA-1		Endocrine	alpha	Ppy-mNeptune	rep1
P60.Ppy.v3.1_ATCACGATCGATCCCT-1		Endocrine	alpha	Ppy-mNeptune	rep1
P60.Ppy.v3.1_ATCCGTCAGGCTTTCA-1		Endocrine	alpha	Ppy-mNeptune	rep1
P60.Ppy.v3.1_ATCCTATGTGTGCCTG-1		Endocrine	alpha	Ppy-mNeptune	rep1
P60.Ppy.v3.1_ATGACCAGTTTCACTT-1		Endocrine	alpha	Ppy-mNeptune	rep1
P60.Ppy.v3.1_ATGGAGGTCCACTGAA-1		Endocrine	alpha	Ppy-mNeptune	rep1
P60.Ppy.v3.1_ATGGGTTTCGGCAGTC-1		Endocrine	alpha	Ppy-mNeptune	rep1
P60.Ppy.v3.1_ATTCCATAGACCCGCT-1		Endocrine	alpha	Ppy-mNeptune	rep1
P60.Ppy.v3.1_CAACGATCATCTCATT-1		Endocrine	alpha	Ppy-mNeptune	rep1
P60.Ppy.v3.1_CACATGACATAGATGA-1		Endocrine	alpha	Ppy-mNeptune	rep1
P60.Ppy.v3.1_CACGAATTCAGCGCGT-1		Endocrine	alpha	Ppy-mNeptune	rep1
P60.Ppy.v3.1_CACTGAAGTGGAGGTT-1		Endocrine	alpha	Ppy-mNeptune	rep1
P60.Ppy.v3.1_CACTGAATCCTACAAG-1		Endocrine	alpha	Ppy-mNeptune	rep1
P60.Ppy.v3.1_CACTGTCTCAAGCCCG-1		Endocrine	alpha	Ppy-mNeptune	rep1
P60.Ppy.v3.1_CAGATACGTTGGTAGG-1		Endocrine	alpha	Ppy-mNeptune	rep1
P60.Ppy.v3.1_CAGCAGCTCACAGAGG-1		Endocrine	alpha	Ppy-mNeptune	rep1
P60.Ppy.v3.1_CATACAGTCCAAGCAT-1		Endocrine	alpha	Ppy-mNeptune	rep1
P60.Ppy.v3.1_CATACCCCACTGTGTA-1		Endocrine	alpha	Ppy-mNeptune	rep1
P60.Ppy.v3.1_CATCGGGTCCGGACGT-1		Endocrine	alpha	Ppy-mNeptune	rep1
P60.Ppy.v3.1_CCACCATAGTCCCGAC-1		Endocrine	alpha	Ppy-mNeptune	rep1
P60.Ppy.v3.1_CCACGAGAGGTTACAA-1		Endocrine	alpha	Ppy-mNeptune	rep1
P60.Ppy.v3.1_CCCTGATCAGTGAGCA-1		Endocrine	alpha	Ppy-mNeptune	rep1
P60.Ppy.v3.1_CCGCAAGAGCGACTGA-1		Endocrine	alpha	Ppy-mNeptune	rep1
P60.Ppy.v3.1_CCGGTGAAGCAGCACA-1		Endocrine	alpha	Ppy-mNeptune	rep1
P60.Ppy.v3.1_CCTCACACACTGCACG-1		Endocrine	alpha	Ppy-mNeptune	rep1
P60.Ppy.v3.1_CGAATTGAGACCTCAT-1		Endocrine	alpha	Ppy-mNeptune	rep1
P60.Ppy.v3.1_CGTCCATCATCTGCGG-1		Endocrine	alpha	Ppy-mNeptune	rep1
P60.Ppy.v3.1_CTAAGTGAGTAGACCG-1		Endocrine	alpha	Ppy-mNeptune	rep1
P60.Ppy.v3.1_CTACAGACAGGGTCTC-1		Endocrine	alpha	Ppy-mNeptune	rep1
P60.Ppy.v3.1_CTACATTTCAGCTGTA-1		Endocrine	alpha	Ppy-mNeptune	rep1
P60.Ppy.v3.1_CTAGACATCTGTGCAA-1		Endocrine	alpha	Ppy-mNeptune	rep1
P60.Ppy.v3.1_CTCAGGGCAATCGCCG-1		Endocrine	alpha	Ppy-mNeptune	rep1
P60.Ppy.v3.1_CTCATGCTCAGAATAG-1		Endocrine	alpha	Ppy-mNeptune	rep1
P60.Ppy.v3.1_CTCCTCCAGTGCAAAT-1		Endocrine	alpha	Ppy-mNeptune	rep1
P60.Ppy.v3.1_CTCCTTTAGGATTACA-1		Endocrine	alpha	Ppy-mNeptune	rep1
P60.Ppy.v3.1_CTCCTTTTCCTGTACC-1		Endocrine	alpha	Ppy-mNeptune	rep1
P60.Ppy.v3.1_CTCTCAGCAAGTAGTA-1		Endocrine	alpha	Ppy-mNeptune	rep1
P60.Ppy.v3.1_CTCTCAGTCGAAATCC-1		Endocrine	alpha	Ppy-mNeptune	rep1
P60.Ppy.v3.1_CTGAATGGTTGGAGAC-1		Endocrine	alpha	Ppy-mNeptune	rep1
P60.Ppy.v3.1_CTGTAGAAGAACAGGA-1		Endocrine	alpha	Ppy-mNeptune	rep1
P60.Ppy.v3.1_CTTAGGAGTTCAAACC-1		Endocrine	alpha	Ppy-mNeptune	rep1
P60.Ppy.v3.1_CTTCTAACATGTGCTA-1		Endocrine	alpha	Ppy-mNeptune	rep1
P60.Ppy.v3.1_CTTGATTAGAGTCGAC-1		Endocrine	alpha	Ppy-mNeptune	rep1
P60.Ppy.v3.1_GACAGCCGTTGCGAAG-1		Endocrine	alpha	Ppy-mNeptune	rep1
P60.Ppy.v3.1_GACATCACAACTGCTA-1		Endocrine	alpha	Ppy-mNeptune	rep1
P60.Ppy.v3.1_GACGTTAAGCCTCAAT-1		Endocrine	alpha	Ppy-mNeptune	rep1
P60.Ppy.v3.1_GACGTTAAGGCATGGT-1		Endocrine	alpha	Ppy-mNeptune	rep1
P60.Ppy.v3.1_GACTCTCAGTCGTCTA-1		Endocrine	alpha	Ppy-mNeptune	rep1
P60.Ppy.v3.1_GAGACCCAGGTTCAGG-1		Endocrine	alpha	Ppy-mNeptune	rep1
P60.Ppy.v3.1_GAGACTTAGGTCGTCC-1		Endocrine	alpha	Ppy-mNeptune	rep1
P60.Ppy.v3.1_GAGAGGTAGCCACTCG-1		Endocrine	alpha	Ppy-mNeptune	rep1
P60.Ppy.v3.1_GAGGCCTTCGGTAGAG-1		Endocrine	alpha	Ppy-mNeptune	rep1
P60.Ppy.v3.1_GCAACCGGTGGCTACC-1		Endocrine	alpha	Ppy-mNeptune	rep1
P60.Ppy.v3.1_GCCAGCATCATCGTAG-1		Endocrine	alpha	Ppy-mNeptune	rep1
P60.Ppy.v3.1_GCCATGGAGACGCCCT-1		Endocrine	alpha	Ppy-mNeptune	rep1
P60.Ppy.v3.1_GCGGAAATCATAGGCT-1		Endocrine	alpha	Ppy-mNeptune	rep1
P60.Ppy.v3.1_GCGGATCGTCTAACGT-1		Endocrine	alpha	Ppy-mNeptune	rep1
P60.Ppy.v3.1_GCGTGCATCGCTTTAT-1		Endocrine	alpha	Ppy-mNeptune	rep1
P60.Ppy.v3.1_GCTACCTTCTACGGTA-1		Endocrine	alpha	Ppy-mNeptune	rep1
P60.Ppy.v3.1_GCTGCAGCAAGCGCAA-1		Endocrine	alpha	Ppy-mNeptune	rep1
P60.Ppy.v3.1_GGAGAACAGGGATGTC-1		Endocrine	alpha	Ppy-mNeptune	rep1
P60.Ppy.v3.1_GGAGCAATCGGCTCTT-1		Endocrine	alpha	Ppy-mNeptune	rep1
P60.Ppy.v3.1_GGATGTTGTATGCAAA-1		Endocrine	alpha	Ppy-mNeptune	rep1
P60.Ppy.v3.1_GGCTTGGAGTTGTAGA-1		Endocrine	alpha	Ppy-mNeptune	rep1
P60.Ppy.v3.1_GGGATCCCACAAGCCC-1		Endocrine	alpha	Ppy-mNeptune	rep1
P60.Ppy.v3.1_GGGTTTAAGATGGCAC-1		Endocrine	alpha	Ppy-mNeptune	rep1
P60.Ppy.v3.1_GTAACACGTATCCCTC-1		Endocrine	alpha	Ppy-mNeptune	rep1
P60.Ppy.v3.1_GTACAACTCGAGAATA-1		Endocrine	alpha	Ppy-mNeptune	rep1
P60.Ppy.v3.1_GTAGATCAGTTACGTC-1		Endocrine	alpha	Ppy-mNeptune	rep1
P60.Ppy.v3.1_GTCATGAGTGGGACAT-1		Endocrine	alpha	Ppy-mNeptune	rep1
P60.Ppy.v3.1_GTCCCATAGATCACCT-1		Endocrine	alpha	Ppy-mNeptune	rep1
P60.Ppy.v3.1_GTCGTAAGTCTTCCGT-1		Endocrine	alpha	Ppy-mNeptune	rep1
P60.Ppy.v3.1_GTGAGTTGTTGCCATA-1		Endocrine	alpha	Ppy-mNeptune	rep1
P60.Ppy.v3.1_GTGTGGCCAATTTCGG-1		Endocrine	alpha	Ppy-mNeptune	rep1
P60.Ppy.v3.1_GTGTTAGCAGAGCTAG-1		Endocrine	alpha	Ppy-mNeptune	rep1
P60.Ppy.v3.1_GTTGCTCGTTGGGAAC-1		Endocrine	alpha	Ppy-mNeptune	rep1
P60.Ppy.v3.1_TACAACGTCCACTTCG-1		Endocrine	alpha	Ppy-mNeptune	rep1
P60.Ppy.v3.1_TACTTCACAAAGAGTT-1		Endocrine	alpha	Ppy-mNeptune	rep1
P60.Ppy.v3.1_TCAAGACAGTAGTCAA-1		Endocrine	alpha	Ppy-mNeptune	rep1
P60.Ppy.v3.1_TCATCATCAAATACAG-1		Endocrine	alpha	Ppy-mNeptune	rep1
P60.Ppy.v3.1_TCATTACAGACCGCCT-1		Endocrine	alpha	Ppy-mNeptune	rep1
P60.Ppy.v3.1_TCCTCGACAAGCGCTC-1		Endocrine	alpha	Ppy-mNeptune	rep1
P60.Ppy.v3.1_TCGGATAGTGTCCATA-1		Endocrine	alpha	Ppy-mNeptune	rep1
P60.Ppy.v3.1_TCTCACGGTTCATCTT-1		Endocrine	alpha	Ppy-mNeptune	rep1
P60.Ppy.v3.1_TCTCCGACAAGTGCTT-1		Endocrine	alpha	Ppy-mNeptune	rep1
P60.Ppy.v3.1_TCTGCCATCGTCTCAC-1		Endocrine	alpha	Ppy-mNeptune	rep1
P60.Ppy.v3.1_TCTTTGAAGGACTATA-1		Endocrine	alpha	Ppy-mNeptune	rep1
P60.Ppy.v3.1_TGACTCCTCGCGTCGA-1		Endocrine	alpha	Ppy-mNeptune	rep1
P60.Ppy.v3.1_TGATCTTCACACCTTC-1		Endocrine	alpha	Ppy-mNeptune	rep1
P60.Ppy.v3.1_TGGGATTCAACATCGT-1		Endocrine	alpha	Ppy-mNeptune	rep1
P60.Ppy.v3.1_TGGTAGTCATGGGCAA-1		Endocrine	alpha	Ppy-mNeptune	rep1
P60.Ppy.v3.1_TGGTGATCAGACCCGT-1		Endocrine	alpha	Ppy-mNeptune	rep1
P60.Ppy.v3.1_TGTGAGTCAACGTTAC-1		Endocrine	alpha	Ppy-mNeptune	rep1
P60.Ppy.v3.1_TTAGTCTCAAAGCTAA-1		Endocrine	alpha	Ppy-mNeptune	rep1
P60.Ppy.v3.1_TTCACCGAGCCGAACA-1		Endocrine	alpha	Ppy-mNeptune	rep1
P60.Ppy.v3.1_TTCCTCTCATGGCACC-1		Endocrine	alpha	Ppy-mNeptune	rep1
P60.Ppy.v3.1_TTCTAGTGTTATGTCG-1		Endocrine	alpha	Ppy-mNeptune	rep1
P60.Ppy.v3.1_TTCTCTCGTATACCTG-1		Endocrine	alpha	Ppy-mNeptune	rep1
P60.Ppy.v3.1_TTCTCTCTCGGACAAG-1		Endocrine	alpha	Ppy-mNeptune	rep1
P60.Ppy.v3.1_TTCTTGAAGTCAGCCC-1		Endocrine	alpha	Ppy-mNeptune	rep1
P60.Ppy.v3.1_TTCTTGAGTTCTTAGG-1		Endocrine	alpha	Ppy-mNeptune	rep1
P60.Ppy.v3.1_TTGATGGTCCCACAGG-1		Endocrine	alpha	Ppy-mNeptune	rep1
P60.Ppy.v3.1_TTGTTTGCACGACGAA-1		Endocrine	alpha	Ppy-mNeptune	rep1
P60.Ppy.v3.1_TTTACCAGTAGGCAAC-1		Endocrine	alpha	Ppy-mNeptune	rep1
P60.Ppy.v3.1_TTTCGATCACTTCAGA-1		Endocrine	alpha	Ppy-mNeptune	rep1
P60.InsR.v3.1_AGACAGGTCGTGCAGC-1		Endocrine	alpha	Ins1-RFP	rep1
P60.InsR.v3.1_CATCGCTTCCGAGCTG-1		Endocrine	alpha	Ins1-RFP	rep1
P60.InsR.v3.1_CATGAGTCAGAGGCAT-1		Endocrine	alpha	Ins1-RFP	rep1
P60.InsR.v3.1_GATCATGGTCGAGCAA-1		Endocrine	alpha	Ins1-RFP	rep1
P60.InsR.v3.1_GTGTGGCTCAACTTTC-1		Endocrine	alpha	Ins1-RFP	rep1
P60.InsR.v3.1_TTTGGTTAGGCTAACG-1		Endocrine	alpha	Ins1-RFP	rep1
P60.Gcg.v3.1_AAACCCACAGCATGCC-1		Endocrine	alpha	Gcg-GFP	rep1
P60.Gcg.v3.1_AAACCCAGTGGACCAA-1		Endocrine	alpha	Gcg-GFP	rep1
P60.Gcg.v3.1_AAACGAAAGCGATGCA-1		Endocrine	alpha	Gcg-GFP	rep1
P60.Gcg.v3.1_AAACGAAAGGGTGGGA-1		Endocrine	alpha	Gcg-GFP	rep1
P60.Gcg.v3.1_AAACGAACACATACGT-1		Endocrine	alpha	Gcg-GFP	rep1
P60.Gcg.v3.1_AAACGAACATCTGTTT-1		Endocrine	alpha	Gcg-GFP	rep1
P60.Gcg.v3.1_AAACGAATCAAGCCAT-1		Endocrine	alpha	Gcg-GFP	rep1
P60.Gcg.v3.1_AAAGAACAGTCCCGGT-1		Endocrine	alpha	Gcg-GFP	rep1
P60.Gcg.v3.1_AAAGAACCAATCACGT-1		Endocrine	alpha	Gcg-GFP	rep1
P60.Gcg.v3.1_AAAGAACCACTCTCGT-1		Endocrine	alpha	Gcg-GFP	rep1
P60.Gcg.v3.1_AAAGAACGTGCTTCAA-1		Endocrine	alpha	Gcg-GFP	rep1
P60.Gcg.v3.1_AAAGAACTCCGGCAGT-1		Endocrine	alpha	Gcg-GFP	rep1
P60.Gcg.v3.1_AAAGGATCAGGAGACT-1		Endocrine	alpha	Gcg-GFP	rep1
P60.Gcg.v3.1_AAAGGATTCCGAGTGC-1		Endocrine	alpha	Gcg-GFP	rep1
P60.Gcg.v3.1_AAAGGGCCAACCGGAA-1		Endocrine	alpha	Gcg-GFP	rep1
P60.Gcg.v3.1_AAAGGGCGTCGGTAAG-1		Endocrine	alpha	Gcg-GFP	rep1
P60.Gcg.v3.1_AAAGGGCGTGGACTGA-1		Endocrine	alpha	Gcg-GFP	rep1
P60.Gcg.v3.1_AAAGGGCGTGGCTTAT-1		Endocrine	alpha	Gcg-GFP	rep1
P60.Gcg.v3.1_AAAGGGCGTTTCGTGA-1		Endocrine	alpha	Gcg-GFP	rep1
P60.Gcg.v3.1_AAAGGGCTCAGGACAG-1		Endocrine	alpha	Gcg-GFP	rep1
P60.Gcg.v3.1_AAAGGGCTCCAGGACC-1		Endocrine	alpha	Gcg-GFP	rep1
P60.Gcg.v3.1_AAAGGGCTCCCATACC-1		Endocrine	alpha	Gcg-GFP	rep1
P60.Gcg.v3.1_AAAGGTAAGTTCGCAT-1		Endocrine	alpha	Gcg-GFP	rep1
P60.Gcg.v3.1_AAAGTCCAGTTTCGAC-1		Endocrine	alpha	Gcg-GFP	rep1
P60.Gcg.v3.1_AAAGTCCGTCCAACGC-1		Endocrine	alpha	Gcg-GFP	rep1
P60.Gcg.v3.1_AAAGTCCGTTTGTGGT-1		Endocrine	alpha	Gcg-GFP	rep1
P60.Gcg.v3.1_AAAGTCCTCCCGAGGT-1		Endocrine	alpha	Gcg-GFP	rep1
P60.Gcg.v3.1_AAATGGAAGATACGAT-1		Endocrine	alpha	Gcg-GFP	rep1
P60.Gcg.v3.1_AAATGGAGTCGCATGC-1		Endocrine	alpha	Gcg-GFP	rep1
P60.Gcg.v3.1_AACAAAGAGTACCGGA-1		Endocrine	alpha	Gcg-GFP	rep1
P60.Gcg.v3.1_AACAAAGTCATACGAC-1		Endocrine	alpha	Gcg-GFP	rep1
P60.Gcg.v3.1_AACAAAGTCGTGGAAG-1		Endocrine	alpha	Gcg-GFP	rep1
P60.Gcg.v3.1_AACAACCAGACGGAAA-1		Endocrine	alpha	Gcg-GFP	rep1
P60.Gcg.v3.1_AACAACCAGTGATTCC-1		Endocrine	alpha	Gcg-GFP	rep1
P60.Gcg.v3.1_AACAACCGTAGTTAGA-1		Endocrine	alpha	Gcg-GFP	rep1
P60.Gcg.v3.1_AACACACAGACTCTAC-1		Endocrine	alpha	Gcg-GFP	rep1
P60.Gcg.v3.1_AACAGGGGTGCACAAG-1		Endocrine	alpha	Gcg-GFP	rep1
P60.Gcg.v3.1_AACAGGGTCACCATCC-1		Endocrine	alpha	Gcg-GFP	rep1
P60.Gcg.v3.1_AACCAACGTATCGCGC-1		Endocrine	alpha	Gcg-GFP	rep1
P60.Gcg.v3.1_AACCACAAGTAACAGT-1		Endocrine	alpha	Gcg-GFP	rep1
P60.Gcg.v3.1_AACCATGCACAGTACT-1		Endocrine	alpha	Gcg-GFP	rep1
P60.Gcg.v3.1_AACCATGCAGCCGGTT-1		Endocrine	alpha	Gcg-GFP	rep1
P60.Gcg.v3.1_AACCATGCAGGGTTGA-1		Endocrine	alpha	Gcg-GFP	rep1
P60.Gcg.v3.1_AACCATGCATAGATCC-1		Endocrine	alpha	Gcg-GFP	rep1
P60.Gcg.v3.1_AACCATGGTGAGTAAT-1		Endocrine	alpha	Gcg-GFP	rep1
P60.Gcg.v3.1_AACCCAAAGTAAACTG-1		Endocrine	alpha	Gcg-GFP	rep1
P60.Gcg.v3.1_AACCCAAGTACATTGC-1		Endocrine	alpha	Gcg-GFP	rep1
P60.Gcg.v3.1_AACCTGACATCCAATG-1		Endocrine	alpha	Gcg-GFP	rep1
P60.Gcg.v3.1_AACCTGACATCGCCTT-1		Endocrine	alpha	Gcg-GFP	rep1
P60.Gcg.v3.1_AACCTGATCCGAGCTG-1		Endocrine	alpha	Gcg-GFP	rep1
P60.Gcg.v3.1_AACCTTTCAGGTCCGT-1		Endocrine	alpha	Gcg-GFP	rep1
P60.Gcg.v3.1_AACGAAAAGAGCATCG-1		Endocrine	alpha	Gcg-GFP	rep1
P60.Gcg.v3.1_AACGAAAAGCCTGTGC-1		Endocrine	alpha	Gcg-GFP	rep1
P60.Gcg.v3.1_AACGAAAAGGACATCG-1		Endocrine	alpha	Gcg-GFP	rep1
P60.Gcg.v3.1_AACGAAACAGCTGTGC-1		Endocrine	alpha	Gcg-GFP	rep1
P60.Gcg.v3.1_AACGAAAGTGTGAATA-1		Endocrine	alpha	Gcg-GFP	rep1
P60.Gcg.v3.1_AACGTCAGTAGCGTAG-1		Endocrine	alpha	Gcg-GFP	rep1
P60.Gcg.v3.1_AACTTCTAGGTCATCT-1		Endocrine	alpha	Gcg-GFP	rep1
P60.Gcg.v3.1_AACTTCTTCGTTATCT-1		Endocrine	alpha	Gcg-GFP	rep1
P60.Gcg.v3.1_AAGAACAAGTACAGCG-1		Endocrine	alpha	Gcg-GFP	rep1
P60.Gcg.v3.1_AAGAACAAGTGTACCT-1		Endocrine	alpha	Gcg-GFP	rep1
P60.Gcg.v3.1_AAGAACACAGATCACT-1		Endocrine	alpha	Gcg-GFP	rep1
P60.Gcg.v3.1_AAGACAACATCCTAAG-1		Endocrine	alpha	Gcg-GFP	rep1
P60.Gcg.v3.1_AAGACAACATCTTAGG-1		Endocrine	alpha	Gcg-GFP	rep1
P60.Gcg.v3.1_AAGACTCCACCGTCGA-1		Endocrine	alpha	Gcg-GFP	rep1
P60.Gcg.v3.1_AAGATAGTCAACCTTT-1		Endocrine	alpha	Gcg-GFP	rep1
P60.Gcg.v3.1_AAGATAGTCCGAGTGC-1		Endocrine	alpha	Gcg-GFP	rep1
P60.Gcg.v3.1_AAGCATCAGAATCGTA-1		Endocrine	alpha	Gcg-GFP	rep1
P60.Gcg.v3.1_AAGCATCGTTCTAACG-1		Endocrine	alpha	Gcg-GFP	rep1
P60.Gcg.v3.1_AAGCCATCAGGCTACC-1		Endocrine	alpha	Gcg-GFP	rep1
P60.Gcg.v3.1_AAGCCATCATATCGGT-1		Endocrine	alpha	Gcg-GFP	rep1
P60.Gcg.v3.1_AAGCCATCATCGATGT-1		Endocrine	alpha	Gcg-GFP	rep1
P60.Gcg.v3.1_AAGCCATTCGGCACTG-1		Endocrine	alpha	Gcg-GFP	rep1
P60.Gcg.v3.1_AAGCCATTCTTCCCGA-1		Endocrine	alpha	Gcg-GFP	rep1
P60.Gcg.v3.1_AAGCGAGCAGCACGAA-1		Endocrine	alpha	Gcg-GFP	rep1
P60.Gcg.v3.1_AAGCGAGCAGTCGCTG-1		Endocrine	alpha	Gcg-GFP	rep1
P60.Gcg.v3.1_AAGCGAGGTGACCTGC-1		Endocrine	alpha	Gcg-GFP	rep1
P60.Gcg.v3.1_AAGCGAGTCAAGCTGT-1		Endocrine	alpha	Gcg-GFP	rep1
P60.Gcg.v3.1_AAGCGAGTCGCACTCT-1		Endocrine	alpha	Gcg-GFP	rep1
P60.Gcg.v3.1_AAGCGAGTCTAGCAAC-1		Endocrine	alpha	Gcg-GFP	rep1
P60.Gcg.v3.1_AAGCGAGTCTCTATAC-1		Endocrine	alpha	Gcg-GFP	rep1
P60.Gcg.v3.1_AAGCGTTGTAACACCT-1		Endocrine	alpha	Gcg-GFP	rep1
P60.Gcg.v3.1_AAGCGTTGTTATAGAG-1		Endocrine	alpha	Gcg-GFP	rep1
P60.Gcg.v3.1_AAGCGTTTCGCAACAT-1		Endocrine	alpha	Gcg-GFP	rep1
P60.Gcg.v3.1_AAGGAATGTAGTCTGT-1		Endocrine	alpha	Gcg-GFP	rep1
P60.Gcg.v3.1_AAGGTAAAGCCGATCC-1		Endocrine	alpha	Gcg-GFP	rep1
P60.Gcg.v3.1_AAGGTAACACAGACGA-1		Endocrine	alpha	Gcg-GFP	rep1
P60.Gcg.v3.1_AAGGTAAGTTAAGACA-1		Endocrine	alpha	Gcg-GFP	rep1
P60.Gcg.v3.1_AAGTACCGTAGTCTGT-1		Endocrine	alpha	Gcg-GFP	rep1
P60.Gcg.v3.1_AAGTCGTTCAACCCGG-1		Endocrine	alpha	Gcg-GFP	rep1
P60.Gcg.v3.1_AAGTGAAGTCATTGCA-1		Endocrine	alpha	Gcg-GFP	rep1
P60.Gcg.v3.1_AAGTGAATCCTGTTGC-1		Endocrine	alpha	Gcg-GFP	rep1
P60.Gcg.v3.1_AAGTGAATCGGCTCTT-1		Endocrine	alpha	Gcg-GFP	rep1
P60.Gcg.v3.1_AAGTTCGCAGTAGATA-1		Endocrine	alpha	Gcg-GFP	rep1
P60.Gcg.v3.1_AAGTTCGTCAGATGCT-1		Endocrine	alpha	Gcg-GFP	rep1
P60.Gcg.v3.1_AATAGAGAGAACAGGA-1		Endocrine	alpha	Gcg-GFP	rep1
P60.Gcg.v3.1_AATAGAGAGCGCCCAT-1		Endocrine	alpha	Gcg-GFP	rep1
P60.Gcg.v3.1_AATAGAGAGCGCCTCA-1		Endocrine	alpha	Gcg-GFP	rep1
P60.Gcg.v3.1_AATAGAGCAAATAGCA-1		Endocrine	alpha	Gcg-GFP	rep1
P60.Gcg.v3.1_AATAGAGCACAACGTT-1		Endocrine	alpha	Gcg-GFP	rep1
P60.Gcg.v3.1_AATAGAGCAGCAGAAC-1		Endocrine	alpha	Gcg-GFP	rep1
P60.Gcg.v3.1_AATAGAGCATAGGTTC-1		Endocrine	alpha	Gcg-GFP	rep1
P60.Gcg.v3.1_AATAGAGCATCGGTTA-1		Endocrine	alpha	Gcg-GFP	rep1
P60.Gcg.v3.1_AATAGAGGTACGATCT-1		Endocrine	alpha	Gcg-GFP	rep1
P60.Gcg.v3.1_AATAGAGTCTGTCGCT-1		Endocrine	alpha	Gcg-GFP	rep1
P60.Gcg.v3.1_AATCACGCAACCGCCA-1		Endocrine	alpha	Gcg-GFP	rep1
P60.Gcg.v3.1_AATCGACAGAGGGTGG-1		Endocrine	alpha	Gcg-GFP	rep1
P60.Gcg.v3.1_AATCGACAGAGTCTTC-1		Endocrine	alpha	Gcg-GFP	rep1
P60.Gcg.v3.1_AATCGACCAACCGTGC-1		Endocrine	alpha	Gcg-GFP	rep1
P60.Gcg.v3.1_AATCGACGTAGATTAG-1		Endocrine	alpha	Gcg-GFP	rep1
P60.Gcg.v3.1_AATCGACTCTATACGG-1		Endocrine	alpha	Gcg-GFP	rep1
P60.Gcg.v3.1_AATCGTGCAACGTAAA-1		Endocrine	alpha	Gcg-GFP	rep1
P60.Gcg.v3.1_AATGAAGAGTTGCCTA-1		Endocrine	alpha	Gcg-GFP	rep1
P60.Gcg.v3.1_AATGAAGGTCGGCCTA-1		Endocrine	alpha	Gcg-GFP	rep1
P60.Gcg.v3.1_AATGACCCATACGCAT-1		Endocrine	alpha	Gcg-GFP	rep1
P60.Gcg.v3.1_AATGCCAAGGTGATAT-1		Endocrine	alpha	Gcg-GFP	rep1
P60.Gcg.v3.1_AATGCCACACGACCTG-1		Endocrine	alpha	Gcg-GFP	rep1
P60.Gcg.v3.1_AATGCCATCCCGAGAC-1		Endocrine	alpha	Gcg-GFP	rep1
P60.Gcg.v3.1_AATGCCATCTGGCCAG-1		Endocrine	alpha	Gcg-GFP	rep1
P60.Gcg.v3.1_AATGGAAAGGCACGAT-1		Endocrine	alpha	Gcg-GFP	rep1
P60.Gcg.v3.1_AATGGAAGTCGCAACC-1		Endocrine	alpha	Gcg-GFP	rep1
P60.Gcg.v3.1_AATGGCTAGTTTCGAC-1		Endocrine	alpha	Gcg-GFP	rep1
P60.Gcg.v3.1_AATTCCTAGCGTCGAA-1		Endocrine	alpha	Gcg-GFP	rep1
P60.Gcg.v3.1_AATTTCCAGTCTCGTA-1		Endocrine	alpha	Gcg-GFP	rep1
P60.Gcg.v3.1_AATTTCCGTACCTGTA-1		Endocrine	alpha	Gcg-GFP	rep1
P60.Gcg.v3.1_ACAAAGAAGCATGGGT-1		Endocrine	alpha	Gcg-GFP	rep1
P60.Gcg.v3.1_ACAAAGAAGGTATCTC-1		Endocrine	alpha	Gcg-GFP	rep1
P60.Gcg.v3.1_ACAAAGAAGGTTCCGC-1		Endocrine	alpha	Gcg-GFP	rep1
P60.Gcg.v3.1_ACAAAGACATTGAAAG-1		Endocrine	alpha	Gcg-GFP	rep1
P60.Gcg.v3.1_ACAAGCTAGTGGAATT-1		Endocrine	alpha	Gcg-GFP	rep1
P60.Gcg.v3.1_ACAAGCTCAGACGCTC-1		Endocrine	alpha	Gcg-GFP	rep1
P60.Gcg.v3.1_ACACAGTCAAGTAGTA-1		Endocrine	alpha	Gcg-GFP	rep1
P60.Gcg.v3.1_ACACAGTTCCACTGAA-1		Endocrine	alpha	Gcg-GFP	rep1
P60.Gcg.v3.1_ACACAGTTCGCCTATC-1		Endocrine	alpha	Gcg-GFP	rep1
P60.Gcg.v3.1_ACACGCGAGGTATTGA-1		Endocrine	alpha	Gcg-GFP	rep1
P60.Gcg.v3.1_ACACGCGAGTAGACCG-1		Endocrine	alpha	Gcg-GFP	rep1
P60.Gcg.v3.1_ACACGCGTCGTAACTG-1		Endocrine	alpha	Gcg-GFP	rep1
P60.Gcg.v3.1_ACACTGATCGCTCTAC-1		Endocrine	alpha	Gcg-GFP	rep1
P60.Gcg.v3.1_ACAGAAAAGCATAGGC-1		Endocrine	alpha	Gcg-GFP	rep1
P60.Gcg.v3.1_ACAGAAAAGGGAGGTG-1		Endocrine	alpha	Gcg-GFP	rep1
P60.Gcg.v3.1_ACAGAAACACTTACAG-1		Endocrine	alpha	Gcg-GFP	rep1
P60.Gcg.v3.1_ACAGCCGCACAAACGG-1		Endocrine	alpha	Gcg-GFP	rep1
P60.Gcg.v3.1_ACAGGGACACCGTCGA-1		Endocrine	alpha	Gcg-GFP	rep1
P60.Gcg.v3.1_ACATCCCCAAGACGAC-1		Endocrine	alpha	Gcg-GFP	rep1
P60.Gcg.v3.1_ACATCCCCACACGTGC-1		Endocrine	alpha	Gcg-GFP	rep1
P60.Gcg.v3.1_ACATCCCCAGGTCCGT-1		Endocrine	alpha	Gcg-GFP	rep1
P60.Gcg.v3.1_ACATCCCTCATCACCC-1		Endocrine	alpha	Gcg-GFP	rep1
P60.Gcg.v3.1_ACATCGAGTACTTCCC-1		Endocrine	alpha	Gcg-GFP	rep1
P60.Gcg.v3.1_ACATGCAAGCCAGTAG-1		Endocrine	alpha	Gcg-GFP	rep1
P60.Gcg.v3.1_ACATGCACAAGTTTGC-1		Endocrine	alpha	Gcg-GFP	rep1
P60.Gcg.v3.1_ACATGCACACGATTCA-1		Endocrine	alpha	Gcg-GFP	rep1
P60.Gcg.v3.1_ACCAAACAGGTCATTC-1		Endocrine	alpha	Gcg-GFP	rep1
P60.Gcg.v3.1_ACCAAACGTAAGCTCT-1		Endocrine	alpha	Gcg-GFP	rep1
P60.Gcg.v3.1_ACCAAACGTAGCGAGT-1		Endocrine	alpha	Gcg-GFP	rep1
P60.Gcg.v3.1_ACCAACAAGTCTGGAG-1		Endocrine	alpha	Gcg-GFP	rep1
P60.Gcg.v3.1_ACCAACAGTACCTAAC-1		Endocrine	alpha	Gcg-GFP	rep1
P60.Gcg.v3.1_ACCAACAGTATTGAGA-1		Endocrine	alpha	Gcg-GFP	rep1
P60.Gcg.v3.1_ACCAACATCCCTTGTG-1		Endocrine	alpha	Gcg-GFP	rep1
P60.Gcg.v3.1_ACCAACATCTACTTCA-1		Endocrine	alpha	Gcg-GFP	rep1
P60.Gcg.v3.1_ACCAACATCTCTGACC-1		Endocrine	alpha	Gcg-GFP	rep1
P60.Gcg.v3.1_ACCACAAAGCGCCATC-1		Endocrine	alpha	Gcg-GFP	rep1
P60.Gcg.v3.1_ACCACAACAATCGCCG-1		Endocrine	alpha	Gcg-GFP	rep1
P60.Gcg.v3.1_ACCACAAGTCCCAAAT-1		Endocrine	alpha	Gcg-GFP	rep1
P60.Gcg.v3.1_ACCATTTTCTTTCCAA-1		Endocrine	alpha	Gcg-GFP	rep1
P60.Gcg.v3.1_ACCCAAACAACTTGGT-1		Endocrine	alpha	Gcg-GFP	rep1
P60.Gcg.v3.1_ACCCAAACACCATTCC-1		Endocrine	alpha	Gcg-GFP	rep1
P60.Gcg.v3.1_ACCCAAACAGCTACTA-1		Endocrine	alpha	Gcg-GFP	rep1
P60.Gcg.v3.1_ACCCAAAGTATCGAAA-1		Endocrine	alpha	Gcg-GFP	rep1
P60.Gcg.v3.1_ACCCTCACACTGTGTA-1		Endocrine	alpha	Gcg-GFP	rep1
P60.Gcg.v3.1_ACCCTCATCGCTTTAT-1		Endocrine	alpha	Gcg-GFP	rep1
P60.Gcg.v3.1_ACCCTTGCAGCATTGT-1		Endocrine	alpha	Gcg-GFP	rep1
P60.Gcg.v3.1_ACCGTTCCATCCTTGC-1		Endocrine	alpha	Gcg-GFP	rep1
P60.Gcg.v3.1_ACCGTTCGTACCTAAC-1		Endocrine	alpha	Gcg-GFP	rep1
P60.Gcg.v3.1_ACCGTTCTCCGATAAC-1		Endocrine	alpha	Gcg-GFP	rep1
P60.Gcg.v3.1_ACCTGAAAGCGCCCAT-1		Endocrine	alpha	Gcg-GFP	rep1
P60.Gcg.v3.1_ACCTGAATCGGTGTTA-1		Endocrine	alpha	Gcg-GFP	rep1
P60.Gcg.v3.1_ACCTGAATCTACTGAG-1		Endocrine	alpha	Gcg-GFP	rep1
P60.Gcg.v3.1_ACCTGTCAGCTACGTT-1		Endocrine	alpha	Gcg-GFP	rep1
P60.Gcg.v3.1_ACCTGTCCACAGCCAC-1		Endocrine	alpha	Gcg-GFP	rep1
P60.Gcg.v3.1_ACCTGTCGTCAAACGG-1		Endocrine	alpha	Gcg-GFP	rep1
P60.Gcg.v3.1_ACCTGTCGTGGGTCAA-1		Endocrine	alpha	Gcg-GFP	rep1
P60.Gcg.v3.1_ACGATCAAGTTGTACC-1		Endocrine	alpha	Gcg-GFP	rep1
P60.Gcg.v3.1_ACGATCACAATTGAAG-1		Endocrine	alpha	Gcg-GFP	rep1
P60.Gcg.v3.1_ACGATCACACTTGGGC-1		Endocrine	alpha	Gcg-GFP	rep1
P60.Gcg.v3.1_ACGATCAGTACAGTTC-1		Endocrine	alpha	Gcg-GFP	rep1
P60.Gcg.v3.1_ACGATCAGTGAGTGAC-1		Endocrine	alpha	Gcg-GFP	rep1
P60.Gcg.v3.1_ACGATCATCGAACCAT-1		Endocrine	alpha	Gcg-GFP	rep1
P60.Gcg.v3.1_ACGATGTAGGGCCCTT-1		Endocrine	alpha	Gcg-GFP	rep1
P60.Gcg.v3.1_ACGATGTGTGAACCGA-1		Endocrine	alpha	Gcg-GFP	rep1
P60.Gcg.v3.1_ACGGAAGCAACGATTC-1		Endocrine	alpha	Gcg-GFP	rep1
P60.Gcg.v3.1_ACGGAAGGTCCGAAAG-1		Endocrine	alpha	Gcg-GFP	rep1
P60.Gcg.v3.1_ACGGAAGGTCTGTGAT-1		Endocrine	alpha	Gcg-GFP	rep1
P60.Gcg.v3.1_ACGGGTCCACTACAGT-1		Endocrine	alpha	Gcg-GFP	rep1
P60.Gcg.v3.1_ACGGTCGAGCACCCAC-1		Endocrine	alpha	Gcg-GFP	rep1
P60.Gcg.v3.1_ACGGTCGAGGTACCTT-1		Endocrine	alpha	Gcg-GFP	rep1
P60.Gcg.v3.1_ACGGTCGAGGTTGGAC-1		Endocrine	alpha	Gcg-GFP	rep1
P60.Gcg.v3.1_ACGGTCGCAGTAACCT-1		Endocrine	alpha	Gcg-GFP	rep1
P60.Gcg.v3.1_ACGGTTAAGTGGCCTC-1		Endocrine	alpha	Gcg-GFP	rep1
P60.Gcg.v3.1_ACGGTTAGTTGTCTAG-1		Endocrine	alpha	Gcg-GFP	rep1
P60.Gcg.v3.1_ACGGTTATCAAACTGC-1		Endocrine	alpha	Gcg-GFP	rep1
P60.Gcg.v3.1_ACGTAACAGTCACTAC-1		Endocrine	alpha	Gcg-GFP	rep1
P60.Gcg.v3.1_ACGTAACCAGCTACTA-1		Endocrine	alpha	Gcg-GFP	rep1
P60.Gcg.v3.1_ACGTACAAGCCTTTGA-1		Endocrine	alpha	Gcg-GFP	rep1
P60.Gcg.v3.1_ACGTACACATGATAGA-1		Endocrine	alpha	Gcg-GFP	rep1
P60.Gcg.v3.1_ACGTACATCTCTCCGA-1		Endocrine	alpha	Gcg-GFP	rep1
P60.Gcg.v3.1_ACGTAGTAGAGGCTGT-1		Endocrine	alpha	Gcg-GFP	rep1
P60.Gcg.v3.1_ACGTAGTTCCATACAG-1		Endocrine	alpha	Gcg-GFP	rep1
P60.Gcg.v3.1_ACGTAGTTCGTTCGCT-1		Endocrine	alpha	Gcg-GFP	rep1
P60.Gcg.v3.1_ACGTCCTGTCTAGGCC-1		Endocrine	alpha	Gcg-GFP	rep1
P60.Gcg.v3.1_ACGTCCTTCAATCGGT-1		Endocrine	alpha	Gcg-GFP	rep1
P60.Gcg.v3.1_ACGTCCTTCGAAGCAG-1		Endocrine	alpha	Gcg-GFP	rep1
P60.Gcg.v3.1_ACGTTCCAGCGTATGG-1		Endocrine	alpha	Gcg-GFP	rep1
P60.Gcg.v3.1_ACGTTCCAGTTATGGA-1		Endocrine	alpha	Gcg-GFP	rep1
P60.Gcg.v3.1_ACGTTCCGTAAGCAAT-1		Endocrine	alpha	Gcg-GFP	rep1
P60.Gcg.v3.1_ACTACGAGTAAGGCCA-1		Endocrine	alpha	Gcg-GFP	rep1
P60.Gcg.v3.1_ACTACGAGTGGCTTGC-1		Endocrine	alpha	Gcg-GFP	rep1
P60.Gcg.v3.1_ACTACGAGTTAACCTG-1		Endocrine	alpha	Gcg-GFP	rep1
P60.Gcg.v3.1_ACTACGATCTAACGGT-1		Endocrine	alpha	Gcg-GFP	rep1
P60.Gcg.v3.1_ACTATCTCATTGCTTT-1		Endocrine	alpha	Gcg-GFP	rep1
P60.Gcg.v3.1_ACTATGGAGTTTCAGC-1		Endocrine	alpha	Gcg-GFP	rep1
P60.Gcg.v3.1_ACTATTCAGGGCAACT-1		Endocrine	alpha	Gcg-GFP	rep1
P60.Gcg.v3.1_ACTCCCACACAAAGTA-1		Endocrine	alpha	Gcg-GFP	rep1
P60.Gcg.v3.1_ACTCCCATCAACCTTT-1		Endocrine	alpha	Gcg-GFP	rep1
P60.Gcg.v3.1_ACTCCCATCAACGCTA-1		Endocrine	alpha	Gcg-GFP	rep1
P60.Gcg.v3.1_ACTCCCATCCCAGGCA-1		Endocrine	alpha	Gcg-GFP	rep1
P60.Gcg.v3.1_ACTCTCGGTACTCCCT-1		Endocrine	alpha	Gcg-GFP	rep1
P60.Gcg.v3.1_ACTCTCGGTCTCGGAC-1		Endocrine	alpha	Gcg-GFP	rep1
P60.Gcg.v3.1_ACTGATGAGCCTCAGC-1		Endocrine	alpha	Gcg-GFP	rep1
P60.Gcg.v3.1_ACTGCAAAGAACCCGA-1		Endocrine	alpha	Gcg-GFP	rep1
P60.Gcg.v3.1_ACTGCAACACTCAGAT-1		Endocrine	alpha	Gcg-GFP	rep1
P60.Gcg.v3.1_ACTGTCCAGAAGTCCG-1		Endocrine	alpha	Gcg-GFP	rep1
P60.Gcg.v3.1_ACTGTGAGTGAGTGAC-1		Endocrine	alpha	Gcg-GFP	rep1
P60.Gcg.v3.1_ACTGTGATCATTTGTC-1		Endocrine	alpha	Gcg-GFP	rep1
P60.Gcg.v3.1_ACTGTGATCTCGACCT-1		Endocrine	alpha	Gcg-GFP	rep1
P60.Gcg.v3.1_ACTGTGATCTCTCGAC-1		Endocrine	alpha	Gcg-GFP	rep1
P60.Gcg.v3.1_ACTTAGGAGTTTGTCG-1		Endocrine	alpha	Gcg-GFP	rep1
P60.Gcg.v3.1_ACTTATCAGATGTTGA-1		Endocrine	alpha	Gcg-GFP	rep1
P60.Gcg.v3.1_ACTTTCAAGAATTGTG-1		Endocrine	alpha	Gcg-GFP	rep1
P60.Gcg.v3.1_ACTTTGTGTAACGGTG-1		Endocrine	alpha	Gcg-GFP	rep1
P60.Gcg.v3.1_ACTTTGTGTGTCGCTG-1		Endocrine	alpha	Gcg-GFP	rep1
P60.Gcg.v3.1_AGAAATGCAGAAACCG-1		Endocrine	alpha	Gcg-GFP	rep1
P60.Gcg.v3.1_AGAAATGGTGACACAG-1		Endocrine	alpha	Gcg-GFP	rep1
P60.Gcg.v3.1_AGAAATGTCAGTCACA-1		Endocrine	alpha	Gcg-GFP	rep1
P60.Gcg.v3.1_AGAACAAAGCGCATCC-1		Endocrine	alpha	Gcg-GFP	rep1
P60.Gcg.v3.1_AGAACAATCGGCTTCT-1		Endocrine	alpha	Gcg-GFP	rep1
P60.Gcg.v3.1_AGAACCTAGACCAGAC-1		Endocrine	alpha	Gcg-GFP	rep1
P60.Gcg.v3.1_AGAACCTCAAATGGTA-1		Endocrine	alpha	Gcg-GFP	rep1
P60.Gcg.v3.1_AGAACCTGTTACACAC-1		Endocrine	alpha	Gcg-GFP	rep1
P60.Gcg.v3.1_AGAACCTTCCCAACTC-1		Endocrine	alpha	Gcg-GFP	rep1
P60.Gcg.v3.1_AGAACCTTCCTGTTAT-1		Endocrine	alpha	Gcg-GFP	rep1
P60.Gcg.v3.1_AGAAGCGCACCCTGTT-1		Endocrine	alpha	Gcg-GFP	rep1
P60.Gcg.v3.1_AGAAGCGCAGCTGAGA-1		Endocrine	alpha	Gcg-GFP	rep1
P60.Gcg.v3.1_AGAAGTACACGCTGAC-1		Endocrine	alpha	Gcg-GFP	rep1
P60.Gcg.v3.1_AGAAGTAGTGCAGATG-1		Endocrine	alpha	Gcg-GFP	rep1
P60.Gcg.v3.1_AGAAGTATCTCGAGTA-1		Endocrine	alpha	Gcg-GFP	rep1
P60.Gcg.v3.1_AGACAAACATTGCAAC-1		Endocrine	alpha	Gcg-GFP	rep1
P60.Gcg.v3.1_AGACAAAGTCACGTGC-1		Endocrine	alpha	Gcg-GFP	rep1
P60.Gcg.v3.1_AGACACTAGCTACAAA-1		Endocrine	alpha	Gcg-GFP	rep1
P60.Gcg.v3.1_AGACACTCAATGCAAA-1		Endocrine	alpha	Gcg-GFP	rep1
P60.Gcg.v3.1_AGACACTCATCCTAAG-1		Endocrine	alpha	Gcg-GFP	rep1
P60.Gcg.v3.1_AGACAGGCACGAGAAC-1		Endocrine	alpha	Gcg-GFP	rep1
P60.Gcg.v3.1_AGACCATGTCCTTAAG-1		Endocrine	alpha	Gcg-GFP	rep1
P60.Gcg.v3.1_AGACCATGTCGGCTAC-1		Endocrine	alpha	Gcg-GFP	rep1
P60.Gcg.v3.1_AGACCATTCGCTGTTC-1		Endocrine	alpha	Gcg-GFP	rep1
P60.Gcg.v3.1_AGACCCGCAGCGTATT-1		Endocrine	alpha	Gcg-GFP	rep1
P60.Gcg.v3.1_AGACCCGGTACCGTGC-1		Endocrine	alpha	Gcg-GFP	rep1
P60.Gcg.v3.1_AGACCCGGTGAAAGTT-1		Endocrine	alpha	Gcg-GFP	rep1
P60.Gcg.v3.1_AGACCCGTCAGGACGA-1		Endocrine	alpha	Gcg-GFP	rep1
P60.Gcg.v3.1_AGACCCGTCCATTGTT-1		Endocrine	alpha	Gcg-GFP	rep1
P60.Gcg.v3.1_AGACTCACAGTATTCG-1		Endocrine	alpha	Gcg-GFP	rep1
P60.Gcg.v3.1_AGACTCATCCTGCTAC-1		Endocrine	alpha	Gcg-GFP	rep1
P60.Gcg.v3.1_AGAGAATAGATTGCGG-1		Endocrine	alpha	Gcg-GFP	rep1
P60.Gcg.v3.1_AGAGAATCACGCTATA-1		Endocrine	alpha	Gcg-GFP	rep1
P60.Gcg.v3.1_AGAGAATGTGGATACG-1		Endocrine	alpha	Gcg-GFP	rep1
P60.Gcg.v3.1_AGAGAGCGTTCATCGA-1		Endocrine	alpha	Gcg-GFP	rep1
P60.Gcg.v3.1_AGAGCCCGTGTTATCG-1		Endocrine	alpha	Gcg-GFP	rep1
P60.Gcg.v3.1_AGAGCCCGTTGGGCCT-1		Endocrine	alpha	Gcg-GFP	rep1
P60.Gcg.v3.1_AGATAGAAGCGTTCCG-1		Endocrine	alpha	Gcg-GFP	rep1
P60.Gcg.v3.1_AGATAGACAAGAGATT-1		Endocrine	alpha	Gcg-GFP	rep1
P60.Gcg.v3.1_AGATAGAGTACGAAAT-1		Endocrine	alpha	Gcg-GFP	rep1
P60.Gcg.v3.1_AGATAGAGTGCCCACA-1		Endocrine	alpha	Gcg-GFP	rep1
P60.Gcg.v3.1_AGATAGATCAAACCTG-1		Endocrine	alpha	Gcg-GFP	rep1
P60.Gcg.v3.1_AGATCCAAGGCATGGT-1		Endocrine	alpha	Gcg-GFP	rep1
P60.Gcg.v3.1_AGATCCACAGTCAACT-1		Endocrine	alpha	Gcg-GFP	rep1
P60.Gcg.v3.1_AGATCCACATGGTACT-1		Endocrine	alpha	Gcg-GFP	rep1
P60.Gcg.v3.1_AGATCCAGTCGCATCG-1		Endocrine	alpha	Gcg-GFP	rep1
P60.Gcg.v3.1_AGATCGTAGCTAAACA-1		Endocrine	alpha	Gcg-GFP	rep1
P60.Gcg.v3.1_AGATCGTTCGATACGT-1		Endocrine	alpha	Gcg-GFP	rep1
P60.Gcg.v3.1_AGATGAAGTAGACTGG-1		Endocrine	alpha	Gcg-GFP	rep1
P60.Gcg.v3.1_AGATGAAGTCCGGTGT-1		Endocrine	alpha	Gcg-GFP	rep1
P60.Gcg.v3.1_AGATGAATCATCACTT-1		Endocrine	alpha	Gcg-GFP	rep1
P60.Gcg.v3.1_AGATGAATCTACTGAG-1		Endocrine	alpha	Gcg-GFP	rep1
P60.Gcg.v3.1_AGATGCTAGTGACACG-1		Endocrine	alpha	Gcg-GFP	rep1
P60.Gcg.v3.1_AGATGCTGTTAACAGA-1		Endocrine	alpha	Gcg-GFP	rep1
P60.Gcg.v3.1_AGCATCACAAGCTGTT-1		Endocrine	alpha	Gcg-GFP	rep1
P60.Gcg.v3.1_AGCATCATCTCATGCC-1		Endocrine	alpha	Gcg-GFP	rep1
P60.Gcg.v3.1_AGCCAATTCCCGAAAT-1		Endocrine	alpha	Gcg-GFP	rep1
P60.Gcg.v3.1_AGCCACGAGCTGCGAA-1		Endocrine	alpha	Gcg-GFP	rep1
P60.Gcg.v3.1_AGCCACGGTGAGTAGC-1		Endocrine	alpha	Gcg-GFP	rep1
P60.Gcg.v3.1_AGCCAGCAGGCTTCCG-1		Endocrine	alpha	Gcg-GFP	rep1
P60.Gcg.v3.1_AGCCAGCTCTGTCGTC-1		Endocrine	alpha	Gcg-GFP	rep1
P60.Gcg.v3.1_AGCGATTTCCATTCAT-1		Endocrine	alpha	Gcg-GFP	rep1
P60.Gcg.v3.1_AGCGCCAGTAGATGTA-1		Endocrine	alpha	Gcg-GFP	rep1
P60.Gcg.v3.1_AGCGCCAGTGGTGATG-1		Endocrine	alpha	Gcg-GFP	rep1
P60.Gcg.v3.1_AGCGCTGCATGGGTTT-1		Endocrine	alpha	Gcg-GFP	rep1
P60.Gcg.v3.1_AGCGCTGGTTTACGAC-1		Endocrine	alpha	Gcg-GFP	rep1
P60.Gcg.v3.1_AGCGTATAGAGGCCAT-1		Endocrine	alpha	Gcg-GFP	rep1
P60.Gcg.v3.1_AGCGTCGCACGAAGAC-1		Endocrine	alpha	Gcg-GFP	rep1
P60.Gcg.v3.1_AGCGTCGGTTGCATTG-1		Endocrine	alpha	Gcg-GFP	rep1
P60.Gcg.v3.1_AGCTACAGTGTCTCCT-1		Endocrine	alpha	Gcg-GFP	rep1
P60.Gcg.v3.1_AGCTCAAAGATCCGAG-1		Endocrine	alpha	Gcg-GFP	rep1
P60.Gcg.v3.1_AGCTCAACACATTACG-1		Endocrine	alpha	Gcg-GFP	rep1
P60.Gcg.v3.1_AGCTCAACACGAGGTA-1		Endocrine	alpha	Gcg-GFP	rep1
P60.Gcg.v3.1_AGCTCAACATCGAAGG-1		Endocrine	alpha	Gcg-GFP	rep1
P60.Gcg.v3.1_AGCTCAATCCCTCGAT-1		Endocrine	alpha	Gcg-GFP	rep1
P60.Gcg.v3.1_AGCTTCCCATTAAAGG-1		Endocrine	alpha	Gcg-GFP	rep1
P60.Gcg.v3.1_AGGAAATAGGCTAAAT-1		Endocrine	alpha	Gcg-GFP	rep1
P60.Gcg.v3.1_AGGAAATTCGGACAAG-1		Endocrine	alpha	Gcg-GFP	rep1
P60.Gcg.v3.1_AGGAATAAGATACGAT-1		Endocrine	alpha	Gcg-GFP	rep1
P60.Gcg.v3.1_AGGAATATCCTACGAA-1		Endocrine	alpha	Gcg-GFP	rep1
P60.Gcg.v3.1_AGGACGACAGACCTGC-1		Endocrine	alpha	Gcg-GFP	rep1
P60.Gcg.v3.1_AGGACGATCACAAGAA-1		Endocrine	alpha	Gcg-GFP	rep1
P60.Gcg.v3.1_AGGACGATCCGTTGGG-1		Endocrine	alpha	Gcg-GFP	rep1
P60.Gcg.v3.1_AGGACTTCACATTCTT-1		Endocrine	alpha	Gcg-GFP	rep1
P60.Gcg.v3.1_AGGACTTCACTAGAGG-1		Endocrine	alpha	Gcg-GFP	rep1
P60.Gcg.v3.1_AGGACTTGTGAACGGT-1		Endocrine	alpha	Gcg-GFP	rep1
P60.Gcg.v3.1_AGGAGGTTCACTAGCA-1		Endocrine	alpha	Gcg-GFP	rep1
P60.Gcg.v3.1_AGGATAATCCATATGG-1		Endocrine	alpha	Gcg-GFP	rep1
P60.Gcg.v3.1_AGGATCTCATACATCG-1		Endocrine	alpha	Gcg-GFP	rep1
P60.Gcg.v3.1_AGGATCTGTAGCTTTG-1		Endocrine	alpha	Gcg-GFP	rep1
P60.Gcg.v3.1_AGGATCTGTTACCTGA-1		Endocrine	alpha	Gcg-GFP	rep1
P60.Gcg.v3.1_AGGCATTAGTTGAAAC-1		Endocrine	alpha	Gcg-GFP	rep1
P60.Gcg.v3.1_AGGCATTGTCGTCAGC-1		Endocrine	alpha	Gcg-GFP	rep1
P60.Gcg.v3.1_AGGCCACAGGGTTAGC-1		Endocrine	alpha	Gcg-GFP	rep1
P60.Gcg.v3.1_AGGCTGCAGGTTCACT-1		Endocrine	alpha	Gcg-GFP	rep1
P60.Gcg.v3.1_AGGCTGCTCCTAGCTC-1		Endocrine	alpha	Gcg-GFP	rep1
P60.Gcg.v3.1_AGGGAGTAGCTAAACA-1		Endocrine	alpha	Gcg-GFP	rep1
P60.Gcg.v3.1_AGGGAGTTCCGAGAAG-1		Endocrine	alpha	Gcg-GFP	rep1
P60.Gcg.v3.1_AGGGCCTCAGCTATAC-1		Endocrine	alpha	Gcg-GFP	rep1
P60.Gcg.v3.1_AGGGTCCAGTTGCATC-1		Endocrine	alpha	Gcg-GFP	rep1
P60.Gcg.v3.1_AGGGTCCCAACTGCTA-1		Endocrine	alpha	Gcg-GFP	rep1
P60.Gcg.v3.1_AGGGTGATCTTACCGC-1		Endocrine	alpha	Gcg-GFP	rep1
P60.Gcg.v3.1_AGGGTTTAGCTTCTAG-1		Endocrine	alpha	Gcg-GFP	rep1
P60.Gcg.v3.1_AGGTAGGAGAAGTCAT-1		Endocrine	alpha	Gcg-GFP	rep1
P60.Gcg.v3.1_AGGTAGGAGGGCTTCC-1		Endocrine	alpha	Gcg-GFP	rep1
P60.Gcg.v3.1_AGGTAGGAGTCGGCAA-1		Endocrine	alpha	Gcg-GFP	rep1
P60.Gcg.v3.1_AGGTAGGGTATCGCGC-1		Endocrine	alpha	Gcg-GFP	rep1
P60.Gcg.v3.1_AGGTCATGTACGTTCA-1		Endocrine	alpha	Gcg-GFP	rep1
P60.Gcg.v3.1_AGGTCTAAGCATACTC-1		Endocrine	alpha	Gcg-GFP	rep1
P60.Gcg.v3.1_AGGTCTAAGTTGCCTA-1		Endocrine	alpha	Gcg-GFP	rep1
P60.Gcg.v3.1_AGGTCTACACTCTAGA-1		Endocrine	alpha	Gcg-GFP	rep1
P60.Gcg.v3.1_AGGTGTTAGCAGTCTT-1		Endocrine	alpha	Gcg-GFP	rep1
P60.Gcg.v3.1_AGGTGTTAGTATCTGC-1		Endocrine	alpha	Gcg-GFP	rep1
P60.Gcg.v3.1_AGGTGTTCATGGCTGC-1		Endocrine	alpha	Gcg-GFP	rep1
P60.Gcg.v3.1_AGGTGTTGTCGACGCT-1		Endocrine	alpha	Gcg-GFP	rep1
P60.Gcg.v3.1_AGGTGTTTCCTACAAG-1		Endocrine	alpha	Gcg-GFP	rep1
P60.Gcg.v3.1_AGGTTGTAGTCTGCGC-1		Endocrine	alpha	Gcg-GFP	rep1
P60.Gcg.v3.1_AGGTTGTGTCAAAGTA-1		Endocrine	alpha	Gcg-GFP	rep1
P60.Gcg.v3.1_AGGTTGTTCGAGAGCA-1		Endocrine	alpha	Gcg-GFP	rep1
P60.Gcg.v3.1_AGTAGCTCACGACGTC-1		Endocrine	alpha	Gcg-GFP	rep1
P60.Gcg.v3.1_AGTAGCTGTGTAGGAC-1		Endocrine	alpha	Gcg-GFP	rep1
P60.Gcg.v3.1_AGTAGCTTCCTGTACC-1		Endocrine	alpha	Gcg-GFP	rep1
P60.Gcg.v3.1_AGTAGTCAGAAGCGGG-1		Endocrine	alpha	Gcg-GFP	rep1
P60.Gcg.v3.1_AGTAGTCAGAGTAACT-1		Endocrine	alpha	Gcg-GFP	rep1
P60.Gcg.v3.1_AGTAGTCCATGAATCC-1		Endocrine	alpha	Gcg-GFP	rep1
P60.Gcg.v3.1_AGTAGTCTCTAAGGAA-1		Endocrine	alpha	Gcg-GFP	rep1
P60.Gcg.v3.1_AGTCAACCAACAGCTT-1		Endocrine	alpha	Gcg-GFP	rep1
P60.Gcg.v3.1_AGTCAACGTCAGGCAA-1		Endocrine	alpha	Gcg-GFP	rep1
P60.Gcg.v3.1_AGTCAACGTCCAGGTC-1		Endocrine	alpha	Gcg-GFP	rep1
P60.Gcg.v3.1_AGTCAACTCGGTGTTA-1		Endocrine	alpha	Gcg-GFP	rep1
P60.Gcg.v3.1_AGTCACAAGCATTGTC-1		Endocrine	alpha	Gcg-GFP	rep1
P60.Gcg.v3.1_AGTCACATCAAGTTGC-1		Endocrine	alpha	Gcg-GFP	rep1
P60.Gcg.v3.1_AGTCTCCCAAATACAG-1		Endocrine	alpha	Gcg-GFP	rep1
P60.Gcg.v3.1_AGTCTCCCATGAATAG-1		Endocrine	alpha	Gcg-GFP	rep1
P60.Gcg.v3.1_AGTCTCCGTCTTGTCC-1		Endocrine	alpha	Gcg-GFP	rep1
P60.Gcg.v3.1_AGTGACTAGGAAAGTG-1		Endocrine	alpha	Gcg-GFP	rep1
P60.Gcg.v3.1_AGTGACTAGGCACAAC-1		Endocrine	alpha	Gcg-GFP	rep1
P60.Gcg.v3.1_AGTGACTAGTTCTCTT-1		Endocrine	alpha	Gcg-GFP	rep1
P60.Gcg.v3.1_AGTGACTCACGACCTG-1		Endocrine	alpha	Gcg-GFP	rep1
P60.Gcg.v3.1_AGTGACTGTCAGGCAA-1		Endocrine	alpha	Gcg-GFP	rep1
P60.Gcg.v3.1_AGTGCCGCATTGTAGC-1		Endocrine	alpha	Gcg-GFP	rep1
P60.Gcg.v3.1_AGTGCCGTCTTCGACC-1		Endocrine	alpha	Gcg-GFP	rep1
P60.Gcg.v3.1_AGTGTTGAGAAATTGC-1		Endocrine	alpha	Gcg-GFP	rep1
P60.Gcg.v3.1_AGTGTTGAGAATACAC-1		Endocrine	alpha	Gcg-GFP	rep1
P60.Gcg.v3.1_AGTGTTGAGGATAATC-1		Endocrine	alpha	Gcg-GFP	rep1
P60.Gcg.v3.1_AGTGTTGCACTAGAGG-1		Endocrine	alpha	Gcg-GFP	rep1
P60.Gcg.v3.1_AGTGTTGCAGAGGTTG-1		Endocrine	alpha	Gcg-GFP	rep1
P60.Gcg.v3.1_AGTGTTGCAGGCTATT-1		Endocrine	alpha	Gcg-GFP	rep1
P60.Gcg.v3.1_AGTGTTGGTTCGGCGT-1		Endocrine	alpha	Gcg-GFP	rep1
P60.Gcg.v3.1_AGTGTTGTCCGCTTAC-1		Endocrine	alpha	Gcg-GFP	rep1
P60.Gcg.v3.1_AGTTAGCAGGTTGGTG-1		Endocrine	alpha	Gcg-GFP	rep1
P60.Gcg.v3.1_AGTTAGCTCTCCTACG-1		Endocrine	alpha	Gcg-GFP	rep1
P60.Gcg.v3.1_AGTTCCCGTGAGTAGC-1		Endocrine	alpha	Gcg-GFP	rep1
P60.Gcg.v3.1_AGTTCCCGTGGGAGAG-1		Endocrine	alpha	Gcg-GFP	rep1
P60.Gcg.v3.1_AGTTCGATCAAGTTGC-1		Endocrine	alpha	Gcg-GFP	rep1
P60.Gcg.v3.1_AGTTCGATCTGTACAG-1		Endocrine	alpha	Gcg-GFP	rep1
P60.Gcg.v3.1_ATACCTTAGCCTTGAT-1		Endocrine	alpha	Gcg-GFP	rep1
P60.Gcg.v3.1_ATACCTTCAAATCGTC-1		Endocrine	alpha	Gcg-GFP	rep1
P60.Gcg.v3.1_ATACCTTCATCGCTAA-1		Endocrine	alpha	Gcg-GFP	rep1
P60.Gcg.v3.1_ATACCTTGTATTGACC-1		Endocrine	alpha	Gcg-GFP	rep1
P60.Gcg.v3.1_ATACCTTTCTCGACGG-1		Endocrine	alpha	Gcg-GFP	rep1
P60.Gcg.v3.1_ATACTTCTCGGTATGT-1		Endocrine	alpha	Gcg-GFP	rep1
P60.Gcg.v3.1_ATAGACCAGTACAACA-1		Endocrine	alpha	Gcg-GFP	rep1
P60.Gcg.v3.1_ATAGACCCAACCACGC-1		Endocrine	alpha	Gcg-GFP	rep1
P60.Gcg.v3.1_ATAGACCCAAGGTCGA-1		Endocrine	alpha	Gcg-GFP	rep1
P60.Gcg.v3.1_ATAGACCCACCACTGG-1		Endocrine	alpha	Gcg-GFP	rep1
P60.Gcg.v3.1_ATAGACCGTGGAGAAA-1		Endocrine	alpha	Gcg-GFP	rep1
P60.Gcg.v3.1_ATAGAGAAGAGCCGTA-1		Endocrine	alpha	Gcg-GFP	rep1
P60.Gcg.v3.1_ATAGAGACATGTGTCA-1		Endocrine	alpha	Gcg-GFP	rep1
P60.Gcg.v3.1_ATAGAGATCTATCGCC-1		Endocrine	alpha	Gcg-GFP	rep1
P60.Gcg.v3.1_ATAGAGATCTCATTTG-1		Endocrine	alpha	Gcg-GFP	rep1
P60.Gcg.v3.1_ATAGGCTAGACAACTA-1		Endocrine	alpha	Gcg-GFP	rep1
P60.Gcg.v3.1_ATAGGCTGTAGCTCGC-1		Endocrine	alpha	Gcg-GFP	rep1
P60.Gcg.v3.1_ATAGGCTGTTCATCTT-1		Endocrine	alpha	Gcg-GFP	rep1
P60.Gcg.v3.1_ATATCCTAGGACAACC-1		Endocrine	alpha	Gcg-GFP	rep1
P60.Gcg.v3.1_ATATCCTCAACAGCCC-1		Endocrine	alpha	Gcg-GFP	rep1
P60.Gcg.v3.1_ATATCCTTCGCTTGAA-1		Endocrine	alpha	Gcg-GFP	rep1
P60.Gcg.v3.1_ATCACAGTCGAAACAA-1		Endocrine	alpha	Gcg-GFP	rep1
P60.Gcg.v3.1_ATCACAGTCTATGTGG-1		Endocrine	alpha	Gcg-GFP	rep1
P60.Gcg.v3.1_ATCACAGTCTTTGCGC-1		Endocrine	alpha	Gcg-GFP	rep1
P60.Gcg.v3.1_ATCACGATCATATGGC-1		Endocrine	alpha	Gcg-GFP	rep1
P60.Gcg.v3.1_ATCACTTGTACTTCCC-1		Endocrine	alpha	Gcg-GFP	rep1
P60.Gcg.v3.1_ATCACTTTCTCTAGGA-1		Endocrine	alpha	Gcg-GFP	rep1
P60.Gcg.v3.1_ATCATTCAGTCTGTAC-1		Endocrine	alpha	Gcg-GFP	rep1
P60.Gcg.v3.1_ATCATTCCACTTCAGA-1		Endocrine	alpha	Gcg-GFP	rep1
P60.Gcg.v3.1_ATCATTCCAGCGGTTC-1		Endocrine	alpha	Gcg-GFP	rep1
P60.Gcg.v3.1_ATCATTCTCATCCTGC-1		Endocrine	alpha	Gcg-GFP	rep1
P60.Gcg.v3.1_ATCCACCCAACTGGTT-1		Endocrine	alpha	Gcg-GFP	rep1
P60.Gcg.v3.1_ATCCATTAGAGCCGTA-1		Endocrine	alpha	Gcg-GFP	rep1
P60.Gcg.v3.1_ATCCATTAGTGACACG-1		Endocrine	alpha	Gcg-GFP	rep1
P60.Gcg.v3.1_ATCCATTCAAGAGTAT-1		Endocrine	alpha	Gcg-GFP	rep1
P60.Gcg.v3.1_ATCCGTCGTCGTGTTA-1		Endocrine	alpha	Gcg-GFP	rep1
P60.Gcg.v3.1_ATCCGTCTCACACCCT-1		Endocrine	alpha	Gcg-GFP	rep1
P60.Gcg.v3.1_ATCCGTCTCCAAGAGG-1		Endocrine	alpha	Gcg-GFP	rep1
P60.Gcg.v3.1_ATCCTATAGAGAGCGG-1		Endocrine	alpha	Gcg-GFP	rep1
P60.Gcg.v3.1_ATCCTATCAAAGAGTT-1		Endocrine	alpha	Gcg-GFP	rep1
P60.Gcg.v3.1_ATCGATGTCCATTTGT-1		Endocrine	alpha	Gcg-GFP	rep1
P60.Gcg.v3.1_ATCGATGTCTACGCGG-1		Endocrine	alpha	Gcg-GFP	rep1
P60.Gcg.v3.1_ATCGCCTAGTCCCAAT-1		Endocrine	alpha	Gcg-GFP	rep1
P60.Gcg.v3.1_ATCGCCTTCTATCCAT-1		Endocrine	alpha	Gcg-GFP	rep1
P60.Gcg.v3.1_ATCGCCTTCTCCGCAT-1		Endocrine	alpha	Gcg-GFP	rep1
P60.Gcg.v3.1_ATCGGATCATCGGAGA-1		Endocrine	alpha	Gcg-GFP	rep1
P60.Gcg.v3.1_ATCGGCGCAGGGTTGA-1		Endocrine	alpha	Gcg-GFP	rep1
P60.Gcg.v3.1_ATCGTCCAGCACTCGC-1		Endocrine	alpha	Gcg-GFP	rep1
P60.Gcg.v3.1_ATCGTCCTCCTCCACA-1		Endocrine	alpha	Gcg-GFP	rep1
P60.Gcg.v3.1_ATCGTGAGTCCAGCCA-1		Endocrine	alpha	Gcg-GFP	rep1
P60.Gcg.v3.1_ATCGTGAGTGCTAGCC-1		Endocrine	alpha	Gcg-GFP	rep1
P60.Gcg.v3.1_ATCGTGAGTGGTCTGC-1		Endocrine	alpha	Gcg-GFP	rep1
P60.Gcg.v3.1_ATCTCTACACCGTCTT-1		Endocrine	alpha	Gcg-GFP	rep1
P60.Gcg.v3.1_ATCTTCAGTCACTCAA-1		Endocrine	alpha	Gcg-GFP	rep1
P60.Gcg.v3.1_ATCTTCATCCCTTTGG-1		Endocrine	alpha	Gcg-GFP	rep1
P60.Gcg.v3.1_ATGAAAGGTCCAAGAG-1		Endocrine	alpha	Gcg-GFP	rep1
P60.Gcg.v3.1_ATGAAAGGTCGACTGC-1		Endocrine	alpha	Gcg-GFP	rep1
P60.Gcg.v3.1_ATGACCATCTTCTAAC-1		Endocrine	alpha	Gcg-GFP	rep1
P60.Gcg.v3.1_ATGAGGGAGATGTTGA-1		Endocrine	alpha	Gcg-GFP	rep1
P60.Gcg.v3.1_ATGAGGGCAGGTCCCA-1		Endocrine	alpha	Gcg-GFP	rep1
P60.Gcg.v3.1_ATGAGTCAGGCCTTGC-1		Endocrine	alpha	Gcg-GFP	rep1
P60.Gcg.v3.1_ATGAGTCTCCTCTAGC-1		Endocrine	alpha	Gcg-GFP	rep1
P60.Gcg.v3.1_ATGATCGCAATGGCAG-1		Endocrine	alpha	Gcg-GFP	rep1
P60.Gcg.v3.1_ATGATCGCAGCACAAG-1		Endocrine	alpha	Gcg-GFP	rep1
P60.Gcg.v3.1_ATGCATGAGAAATCCA-1		Endocrine	alpha	Gcg-GFP	rep1
P60.Gcg.v3.1_ATGCATGAGGCCTGAA-1		Endocrine	alpha	Gcg-GFP	rep1
P60.Gcg.v3.1_ATGCATGCATTACTCT-1		Endocrine	alpha	Gcg-GFP	rep1
P60.Gcg.v3.1_ATGCATGCATTCATCT-1		Endocrine	alpha	Gcg-GFP	rep1
P60.Gcg.v3.1_ATGCATGGTAAGGCTG-1		Endocrine	alpha	Gcg-GFP	rep1
P60.Gcg.v3.1_ATGCATGTCGTCTACC-1		Endocrine	alpha	Gcg-GFP	rep1
P60.Gcg.v3.1_ATGCCTCAGTAGCCAG-1		Endocrine	alpha	Gcg-GFP	rep1
P60.Gcg.v3.1_ATGCCTCCACCGCTGA-1		Endocrine	alpha	Gcg-GFP	rep1
P60.Gcg.v3.1_ATGCCTCTCTCCGAGG-1		Endocrine	alpha	Gcg-GFP	rep1
P60.Gcg.v3.1_ATGGAGGCAAGGACAC-1		Endocrine	alpha	Gcg-GFP	rep1
P60.Gcg.v3.1_ATGGAGGCAGCAGTCC-1		Endocrine	alpha	Gcg-GFP	rep1
P60.Gcg.v3.1_ATGGATCAGACCGCCT-1		Endocrine	alpha	Gcg-GFP	rep1
P60.Gcg.v3.1_ATGGATCCAGACGCTC-1		Endocrine	alpha	Gcg-GFP	rep1
P60.Gcg.v3.1_ATGGGAGAGCGCGTTC-1		Endocrine	alpha	Gcg-GFP	rep1
P60.Gcg.v3.1_ATGGGAGAGCTGACCC-1		Endocrine	alpha	Gcg-GFP	rep1
P60.Gcg.v3.1_ATGGGAGAGTTGCCTA-1		Endocrine	alpha	Gcg-GFP	rep1
P60.Gcg.v3.1_ATGGGAGCAATAACCC-1		Endocrine	alpha	Gcg-GFP	rep1
P60.Gcg.v3.1_ATGGGAGCACCCTATC-1		Endocrine	alpha	Gcg-GFP	rep1
P60.Gcg.v3.1_ATGGGAGCAGGTCAAG-1		Endocrine	alpha	Gcg-GFP	rep1
P60.Gcg.v3.1_ATGGGTTCACCATATG-1		Endocrine	alpha	Gcg-GFP	rep1
P60.Gcg.v3.1_ATGGGTTCACGGCTAC-1		Endocrine	alpha	Gcg-GFP	rep1
P60.Gcg.v3.1_ATGGGTTCAGTGCGCT-1		Endocrine	alpha	Gcg-GFP	rep1
P60.Gcg.v3.1_ATGGGTTGTTGGGTAG-1		Endocrine	alpha	Gcg-GFP	rep1
P60.Gcg.v3.1_ATGGTTGGTCCTTGTC-1		Endocrine	alpha	Gcg-GFP	rep1
P60.Gcg.v3.1_ATGTCCCAGACCAAGC-1		Endocrine	alpha	Gcg-GFP	rep1
P60.Gcg.v3.1_ATGTCTTAGCACGTCC-1		Endocrine	alpha	Gcg-GFP	rep1
P60.Gcg.v3.1_ATGTCTTAGCCTGTCG-1		Endocrine	alpha	Gcg-GFP	rep1
P60.Gcg.v3.1_ATGTCTTCACCTTCGT-1		Endocrine	alpha	Gcg-GFP	rep1
P60.Gcg.v3.1_ATGTCTTCAGACCCGT-1		Endocrine	alpha	Gcg-GFP	rep1
P60.Gcg.v3.1_ATTACCTAGTCACACT-1		Endocrine	alpha	Gcg-GFP	rep1
P60.Gcg.v3.1_ATTACCTCAACTACGT-1		Endocrine	alpha	Gcg-GFP	rep1
P60.Gcg.v3.1_ATTACCTCAAGACGAC-1		Endocrine	alpha	Gcg-GFP	rep1
P60.Gcg.v3.1_ATTACCTGTGCCCACA-1		Endocrine	alpha	Gcg-GFP	rep1
P60.Gcg.v3.1_ATTACTCCACCTGATA-1		Endocrine	alpha	Gcg-GFP	rep1
P60.Gcg.v3.1_ATTACTCCAGCACACC-1		Endocrine	alpha	Gcg-GFP	rep1
P60.Gcg.v3.1_ATTACTCGTTAAGACA-1		Endocrine	alpha	Gcg-GFP	rep1
P60.Gcg.v3.1_ATTATCCCAACCTAAC-1		Endocrine	alpha	Gcg-GFP	rep1
P60.Gcg.v3.1_ATTATCCCATCCTGTC-1		Endocrine	alpha	Gcg-GFP	rep1
P60.Gcg.v3.1_ATTCAGGAGAGTATAC-1		Endocrine	alpha	Gcg-GFP	rep1
P60.Gcg.v3.1_ATTCATCCACTGGATT-1		Endocrine	alpha	Gcg-GFP	rep1
P60.Gcg.v3.1_ATTCATCCATTGAGGG-1		Endocrine	alpha	Gcg-GFP	rep1
P60.Gcg.v3.1_ATTCATCGTTGCAAGG-1		Endocrine	alpha	Gcg-GFP	rep1
P60.Gcg.v3.1_ATTCCATAGCGTTACT-1		Endocrine	alpha	Gcg-GFP	rep1
P60.Gcg.v3.1_ATTCCATAGTTGAAAC-1		Endocrine	alpha	Gcg-GFP	rep1
P60.Gcg.v3.1_ATTCCATCACTACCGG-1		Endocrine	alpha	Gcg-GFP	rep1
P60.Gcg.v3.1_ATTCCATGTAACTAAG-1		Endocrine	alpha	Gcg-GFP	rep1
P60.Gcg.v3.1_ATTCCATTCAGCCTCT-1		Endocrine	alpha	Gcg-GFP	rep1
P60.Gcg.v3.1_ATTCCATTCCTTGAAG-1		Endocrine	alpha	Gcg-GFP	rep1
P60.Gcg.v3.1_ATTCCCGAGCCAGAGT-1		Endocrine	alpha	Gcg-GFP	rep1
P60.Gcg.v3.1_ATTCCTAAGGGCAAGG-1		Endocrine	alpha	Gcg-GFP	rep1
P60.Gcg.v3.1_ATTCCTAGTTCCGTTC-1		Endocrine	alpha	Gcg-GFP	rep1
P60.Gcg.v3.1_ATTCCTATCGTTACCC-1		Endocrine	alpha	Gcg-GFP	rep1
P60.Gcg.v3.1_ATTCGTTAGTCGCGAA-1		Endocrine	alpha	Gcg-GFP	rep1
P60.Gcg.v3.1_ATTCGTTCAAATAAGC-1		Endocrine	alpha	Gcg-GFP	rep1
P60.Gcg.v3.1_ATTCGTTCACCAGACC-1		Endocrine	alpha	Gcg-GFP	rep1
P60.Gcg.v3.1_ATTCTACGTATCGTTG-1		Endocrine	alpha	Gcg-GFP	rep1
P60.Gcg.v3.1_ATTCTACGTCGGTAAG-1		Endocrine	alpha	Gcg-GFP	rep1
P60.Gcg.v3.1_ATTCTTGTCAACGTGT-1		Endocrine	alpha	Gcg-GFP	rep1
P60.Gcg.v3.1_ATTCTTGTCGATCCCT-1		Endocrine	alpha	Gcg-GFP	rep1
P60.Gcg.v3.1_ATTGTTCTCCACTAGA-1		Endocrine	alpha	Gcg-GFP	rep1
P60.Gcg.v3.1_ATTGTTCTCGCCAATA-1		Endocrine	alpha	Gcg-GFP	rep1
P60.Gcg.v3.1_ATTTACCTCTATACTC-1		Endocrine	alpha	Gcg-GFP	rep1
P60.Gcg.v3.1_ATTTCTGCAGCATTGT-1		Endocrine	alpha	Gcg-GFP	rep1
P60.Gcg.v3.1_ATTTCTGTCTGCATGA-1		Endocrine	alpha	Gcg-GFP	rep1
P60.Gcg.v3.1_CAAAGAAGTGTAAACA-1		Endocrine	alpha	Gcg-GFP	rep1
P60.Gcg.v3.1_CAAAGAAGTGTCCGGT-1		Endocrine	alpha	Gcg-GFP	rep1
P60.Gcg.v3.1_CAAAGAAGTTGCTTGA-1		Endocrine	alpha	Gcg-GFP	rep1
P60.Gcg.v3.1_CAACAACCACACGGTC-1		Endocrine	alpha	Gcg-GFP	rep1
P60.Gcg.v3.1_CAACAGTAGGCTAGCA-1		Endocrine	alpha	Gcg-GFP	rep1
P60.Gcg.v3.1_CAACCAAAGTGCACTT-1		Endocrine	alpha	Gcg-GFP	rep1
P60.Gcg.v3.1_CAACCAACATCCGATA-1		Endocrine	alpha	Gcg-GFP	rep1
P60.Gcg.v3.1_CAACCAATCGATTTCT-1		Endocrine	alpha	Gcg-GFP	rep1
P60.Gcg.v3.1_CAACGATAGACATGCG-1		Endocrine	alpha	Gcg-GFP	rep1
P60.Gcg.v3.1_CAACGATCAACGAGGT-1		Endocrine	alpha	Gcg-GFP	rep1
P60.Gcg.v3.1_CAACGGCAGCCAGTAG-1		Endocrine	alpha	Gcg-GFP	rep1
P60.Gcg.v3.1_CAACGGCTCGGCTCTT-1		Endocrine	alpha	Gcg-GFP	rep1
P60.Gcg.v3.1_CAAGACTCACTGGATT-1		Endocrine	alpha	Gcg-GFP	rep1
P60.Gcg.v3.1_CAAGACTGTCCTCAGG-1		Endocrine	alpha	Gcg-GFP	rep1
P60.Gcg.v3.1_CAAGACTTCACACCCT-1		Endocrine	alpha	Gcg-GFP	rep1
P60.Gcg.v3.1_CAAGAGGCATCCGCGA-1		Endocrine	alpha	Gcg-GFP	rep1
P60.Gcg.v3.1_CAAGAGGGTCCACACG-1		Endocrine	alpha	Gcg-GFP	rep1
P60.Gcg.v3.1_CAAGCTAAGGGACAGG-1		Endocrine	alpha	Gcg-GFP	rep1
P60.Gcg.v3.1_CAAGCTAGTGCTGATT-1		Endocrine	alpha	Gcg-GFP	rep1
P60.Gcg.v3.1_CAAGCTATCTGCTTTA-1		Endocrine	alpha	Gcg-GFP	rep1
P60.Gcg.v3.1_CAAGGGAAGGAAACGA-1		Endocrine	alpha	Gcg-GFP	rep1
P60.Gcg.v3.1_CAAGGGAGTCAACACT-1		Endocrine	alpha	Gcg-GFP	rep1
P60.Gcg.v3.1_CAAGGGAGTTTGGGAG-1		Endocrine	alpha	Gcg-GFP	rep1
P60.Gcg.v3.1_CAAGGGATCCATCGTC-1		Endocrine	alpha	Gcg-GFP	rep1
P60.Gcg.v3.1_CAAGGGATCTCAATCT-1		Endocrine	alpha	Gcg-GFP	rep1
P60.Gcg.v3.1_CAATACGAGTACCATC-1		Endocrine	alpha	Gcg-GFP	rep1
P60.Gcg.v3.1_CAATACGTCAAACGAA-1		Endocrine	alpha	Gcg-GFP	rep1
P60.Gcg.v3.1_CAATACGTCCTACTGC-1		Endocrine	alpha	Gcg-GFP	rep1
P60.Gcg.v3.1_CAATCGAGTCTGGTTA-1		Endocrine	alpha	Gcg-GFP	rep1
P60.Gcg.v3.1_CAATCGAGTTTACCAG-1		Endocrine	alpha	Gcg-GFP	rep1
P60.Gcg.v3.1_CAATGACCACTATCCC-1		Endocrine	alpha	Gcg-GFP	rep1
P60.Gcg.v3.1_CAATGACGTCGCACGT-1		Endocrine	alpha	Gcg-GFP	rep1
P60.Gcg.v3.1_CAATGACTCATCGCTC-1		Endocrine	alpha	Gcg-GFP	rep1
P60.Gcg.v3.1_CAATGACTCCGTGGCA-1		Endocrine	alpha	Gcg-GFP	rep1
P60.Gcg.v3.1_CAATTTCGTTAAACCC-1		Endocrine	alpha	Gcg-GFP	rep1
P60.Gcg.v3.1_CAATTTCTCACCCTTG-1		Endocrine	alpha	Gcg-GFP	rep1
P60.Gcg.v3.1_CAATTTCTCACTTGGA-1		Endocrine	alpha	Gcg-GFP	rep1
P60.Gcg.v3.1_CACAACAAGATACAGT-1		Endocrine	alpha	Gcg-GFP	rep1
P60.Gcg.v3.1_CACAACAAGCAGCCCT-1		Endocrine	alpha	Gcg-GFP	rep1
P60.Gcg.v3.1_CACAACAAGCCATCCG-1		Endocrine	alpha	Gcg-GFP	rep1
P60.Gcg.v3.1_CACAACACACGCGTCA-1		Endocrine	alpha	Gcg-GFP	rep1
P60.Gcg.v3.1_CACAACACAGCTGTGC-1		Endocrine	alpha	Gcg-GFP	rep1
P60.Gcg.v3.1_CACAACAGTTCGGACC-1		Endocrine	alpha	Gcg-GFP	rep1
P60.Gcg.v3.1_CACACAATCAAAGAAC-1		Endocrine	alpha	Gcg-GFP	rep1
P60.Gcg.v3.1_CACACAATCGCATGAT-1		Endocrine	alpha	Gcg-GFP	rep1
P60.Gcg.v3.1_CACAGATAGGCTAAAT-1		Endocrine	alpha	Gcg-GFP	rep1
P60.Gcg.v3.1_CACAGATAGGTTCATC-1		Endocrine	alpha	Gcg-GFP	rep1
P60.Gcg.v3.1_CACAGATCAAATCAAG-1		Endocrine	alpha	Gcg-GFP	rep1
P60.Gcg.v3.1_CACAGATCAGATCACT-1		Endocrine	alpha	Gcg-GFP	rep1
P60.Gcg.v3.1_CACAGGCCAAACTCTG-1		Endocrine	alpha	Gcg-GFP	rep1
P60.Gcg.v3.1_CACAGGCCAAGCAGGT-1		Endocrine	alpha	Gcg-GFP	rep1
P60.Gcg.v3.1_CACATGAAGCGTCTCG-1		Endocrine	alpha	Gcg-GFP	rep1
P60.Gcg.v3.1_CACATGAAGTTCCGTA-1		Endocrine	alpha	Gcg-GFP	rep1
P60.Gcg.v3.1_CACCAAACAGGGAATC-1		Endocrine	alpha	Gcg-GFP	rep1
P60.Gcg.v3.1_CACCAAAGTACCCGAC-1		Endocrine	alpha	Gcg-GFP	rep1
P60.Gcg.v3.1_CACCAAAGTGAGATAT-1		Endocrine	alpha	Gcg-GFP	rep1
P60.Gcg.v3.1_CACCAAAGTGCCTGAC-1		Endocrine	alpha	Gcg-GFP	rep1
P60.Gcg.v3.1_CACCAAATCCGCAAAT-1		Endocrine	alpha	Gcg-GFP	rep1
P60.Gcg.v3.1_CACCGTTAGATTAGAC-1		Endocrine	alpha	Gcg-GFP	rep1
P60.Gcg.v3.1_CACCGTTCAAGGCAAC-1		Endocrine	alpha	Gcg-GFP	rep1
P60.Gcg.v3.1_CACCGTTCAATCACGT-1		Endocrine	alpha	Gcg-GFP	rep1
P60.Gcg.v3.1_CACCGTTCAATCAGCT-1		Endocrine	alpha	Gcg-GFP	rep1
P60.Gcg.v3.1_CACCGTTCAGCTGTAT-1		Endocrine	alpha	Gcg-GFP	rep1
P60.Gcg.v3.1_CACCGTTTCGAACGCC-1		Endocrine	alpha	Gcg-GFP	rep1
P60.Gcg.v3.1_CACCGTTTCTCCGCAT-1		Endocrine	alpha	Gcg-GFP	rep1
P60.Gcg.v3.1_CACGAATAGCGTTAGG-1		Endocrine	alpha	Gcg-GFP	rep1
P60.Gcg.v3.1_CACGAATGTTGTTTGG-1		Endocrine	alpha	Gcg-GFP	rep1
P60.Gcg.v3.1_CACGGGTCAGTGGTGA-1		Endocrine	alpha	Gcg-GFP	rep1
P60.Gcg.v3.1_CACGGGTTCGACGATT-1		Endocrine	alpha	Gcg-GFP	rep1
P60.Gcg.v3.1_CACGTGGCACCTATCC-1		Endocrine	alpha	Gcg-GFP	rep1
P60.Gcg.v3.1_CACGTGGTCGATTCCC-1		Endocrine	alpha	Gcg-GFP	rep1
P60.Gcg.v3.1_CACGTGGTCTGATTCT-1		Endocrine	alpha	Gcg-GFP	rep1
P60.Gcg.v3.1_CACGTTCCATCGAACT-1		Endocrine	alpha	Gcg-GFP	rep1
P60.Gcg.v3.1_CACGTTCGTTCCGCTT-1		Endocrine	alpha	Gcg-GFP	rep1
P60.Gcg.v3.1_CACGTTCGTTCTGAGT-1		Endocrine	alpha	Gcg-GFP	rep1
P60.Gcg.v3.1_CACGTTCTCGCTGCGA-1		Endocrine	alpha	Gcg-GFP	rep1
P60.Gcg.v3.1_CACTAAGTCTATCGGA-1		Endocrine	alpha	Gcg-GFP	rep1
P60.Gcg.v3.1_CACTGAAGTGGTAATA-1		Endocrine	alpha	Gcg-GFP	rep1
P60.Gcg.v3.1_CACTGAAGTTTACACG-1		Endocrine	alpha	Gcg-GFP	rep1
P60.Gcg.v3.1_CACTGAATCGACCAAT-1		Endocrine	alpha	Gcg-GFP	rep1
P60.Gcg.v3.1_CACTGGGCACACGCCA-1		Endocrine	alpha	Gcg-GFP	rep1
P60.Gcg.v3.1_CACTGGGTCAAACGAA-1		Endocrine	alpha	Gcg-GFP	rep1
P60.Gcg.v3.1_CACTGTCCAACGCATT-1		Endocrine	alpha	Gcg-GFP	rep1
P60.Gcg.v3.1_CACTGTCGTAACTAAG-1		Endocrine	alpha	Gcg-GFP	rep1
P60.Gcg.v3.1_CACTGTCGTAGGCTGA-1		Endocrine	alpha	Gcg-GFP	rep1
P60.Gcg.v3.1_CAGAGCCAGCTCCATA-1		Endocrine	alpha	Gcg-GFP	rep1
P60.Gcg.v3.1_CAGAGCCGTATGTCTG-1		Endocrine	alpha	Gcg-GFP	rep1
P60.Gcg.v3.1_CAGAGCCGTCCTTGTC-1		Endocrine	alpha	Gcg-GFP	rep1
P60.Gcg.v3.1_CAGAGCCTCGGAGTAG-1		Endocrine	alpha	Gcg-GFP	rep1
P60.Gcg.v3.1_CAGATACCATCACGGC-1		Endocrine	alpha	Gcg-GFP	rep1
P60.Gcg.v3.1_CAGATACGTTAGAGTA-1		Endocrine	alpha	Gcg-GFP	rep1
P60.Gcg.v3.1_CAGATCAAGAAACTAC-1		Endocrine	alpha	Gcg-GFP	rep1
P60.Gcg.v3.1_CAGATCACATGGCGCT-1		Endocrine	alpha	Gcg-GFP	rep1
P60.Gcg.v3.1_CAGCAATGTCACTTAG-1		Endocrine	alpha	Gcg-GFP	rep1
P60.Gcg.v3.1_CAGCAATTCAAGCCGC-1		Endocrine	alpha	Gcg-GFP	rep1
P60.Gcg.v3.1_CAGCACGCATTCCTCG-1		Endocrine	alpha	Gcg-GFP	rep1
P60.Gcg.v3.1_CAGCACGGTACGCTAT-1		Endocrine	alpha	Gcg-GFP	rep1
P60.Gcg.v3.1_CAGCACGTCGCTACGG-1		Endocrine	alpha	Gcg-GFP	rep1
P60.Gcg.v3.1_CAGCAGCTCATCACAG-1		Endocrine	alpha	Gcg-GFP	rep1
P60.Gcg.v3.1_CAGCGTGGTGAGCTCC-1		Endocrine	alpha	Gcg-GFP	rep1
P60.Gcg.v3.1_CAGGGCTAGCAACTTC-1		Endocrine	alpha	Gcg-GFP	rep1
P60.Gcg.v3.1_CAGGGCTAGGCTTAGG-1		Endocrine	alpha	Gcg-GFP	rep1
P60.Gcg.v3.1_CAGGGCTAGGTGATCG-1		Endocrine	alpha	Gcg-GFP	rep1
P60.Gcg.v3.1_CAGGGCTCAGCCGTCA-1		Endocrine	alpha	Gcg-GFP	rep1
P60.Gcg.v3.1_CAGGGCTGTCTGCCTT-1		Endocrine	alpha	Gcg-GFP	rep1
P60.Gcg.v3.1_CAGGGCTTCTCGACCT-1		Endocrine	alpha	Gcg-GFP	rep1
P60.Gcg.v3.1_CAGGTATAGCGTTAGG-1		Endocrine	alpha	Gcg-GFP	rep1
P60.Gcg.v3.1_CAGGTATGTCGTGGTC-1		Endocrine	alpha	Gcg-GFP	rep1
P60.Gcg.v3.1_CAGGTATTCTAGATCG-1		Endocrine	alpha	Gcg-GFP	rep1
P60.Gcg.v3.1_CAGTGCGCACAAATAG-1		Endocrine	alpha	Gcg-GFP	rep1
P60.Gcg.v3.1_CAGTGCGCAGACACAG-1		Endocrine	alpha	Gcg-GFP	rep1
P60.Gcg.v3.1_CAGTGCGTCTCCGCAT-1		Endocrine	alpha	Gcg-GFP	rep1
P60.Gcg.v3.1_CAGTTAGCAGTGGTGA-1		Endocrine	alpha	Gcg-GFP	rep1
P60.Gcg.v3.1_CAGTTAGGTGGCATCC-1		Endocrine	alpha	Gcg-GFP	rep1
P60.Gcg.v3.1_CAGTTAGTCGTCGATA-1		Endocrine	alpha	Gcg-GFP	rep1
P60.Gcg.v3.1_CAGTTAGTCTTACCAT-1		Endocrine	alpha	Gcg-GFP	rep1
P60.Gcg.v3.1_CAGTTCCAGCTGCCAC-1		Endocrine	alpha	Gcg-GFP	rep1
P60.Gcg.v3.1_CAGTTCCAGTGGTTCT-1		Endocrine	alpha	Gcg-GFP	rep1
P60.Gcg.v3.1_CATAAGCGTGGTATGG-1		Endocrine	alpha	Gcg-GFP	rep1
P60.Gcg.v3.1_CATACAGCACTGGCGT-1		Endocrine	alpha	Gcg-GFP	rep1
P60.Gcg.v3.1_CATACAGGTACCACGC-1		Endocrine	alpha	Gcg-GFP	rep1
P60.Gcg.v3.1_CATACCCCATGTGCTA-1		Endocrine	alpha	Gcg-GFP	rep1
P60.Gcg.v3.1_CATACCCTCGGAACTT-1		Endocrine	alpha	Gcg-GFP	rep1
P60.Gcg.v3.1_CATACTTGTGTTGAGG-1		Endocrine	alpha	Gcg-GFP	rep1
P60.Gcg.v3.1_CATAGACAGCCATCCG-1		Endocrine	alpha	Gcg-GFP	rep1
P60.Gcg.v3.1_CATAGACCATCGTCCT-1		Endocrine	alpha	Gcg-GFP	rep1
P60.Gcg.v3.1_CATAGACTCTTGCAAG-1		Endocrine	alpha	Gcg-GFP	rep1
P60.Gcg.v3.1_CATCAAGAGACGCATG-1		Endocrine	alpha	Gcg-GFP	rep1
P60.Gcg.v3.1_CATCAAGGTACTCCGG-1		Endocrine	alpha	Gcg-GFP	rep1
P60.Gcg.v3.1_CATCAAGTCAAGCTGT-1		Endocrine	alpha	Gcg-GFP	rep1
P60.Gcg.v3.1_CATCAAGTCGCAGATT-1		Endocrine	alpha	Gcg-GFP	rep1
P60.Gcg.v3.1_CATCCACAGACACACG-1		Endocrine	alpha	Gcg-GFP	rep1
P60.Gcg.v3.1_CATCCCATCAGAACCT-1		Endocrine	alpha	Gcg-GFP	rep1
P60.Gcg.v3.1_CATCCGTCACGTAGTT-1		Endocrine	alpha	Gcg-GFP	rep1
P60.Gcg.v3.1_CATCGCTAGACGACGT-1		Endocrine	alpha	Gcg-GFP	rep1
P60.Gcg.v3.1_CATCGCTAGCGGATCA-1		Endocrine	alpha	Gcg-GFP	rep1
P60.Gcg.v3.1_CATCGGGGTCCAGAAG-1		Endocrine	alpha	Gcg-GFP	rep1
P60.Gcg.v3.1_CATCGTCCAGAGGCAT-1		Endocrine	alpha	Gcg-GFP	rep1
P60.Gcg.v3.1_CATCGTCCATAACGGG-1		Endocrine	alpha	Gcg-GFP	rep1
P60.Gcg.v3.1_CATCGTCTCAGTGCGC-1		Endocrine	alpha	Gcg-GFP	rep1
P60.Gcg.v3.1_CATCGTCTCGACGCTG-1		Endocrine	alpha	Gcg-GFP	rep1
P60.Gcg.v3.1_CATGAGTCAGCCTACG-1		Endocrine	alpha	Gcg-GFP	rep1
P60.Gcg.v3.1_CATGAGTTCGCCGATG-1		Endocrine	alpha	Gcg-GFP	rep1
P60.Gcg.v3.1_CATGCAAAGGGATCAC-1		Endocrine	alpha	Gcg-GFP	rep1
P60.Gcg.v3.1_CATGCAACATAGGCGA-1		Endocrine	alpha	Gcg-GFP	rep1
P60.Gcg.v3.1_CATGCAAGTCACTGAT-1		Endocrine	alpha	Gcg-GFP	rep1
P60.Gcg.v3.1_CATGCAATCAAGGCTT-1		Endocrine	alpha	Gcg-GFP	rep1
P60.Gcg.v3.1_CATGCAATCATGGGAG-1		Endocrine	alpha	Gcg-GFP	rep1
P60.Gcg.v3.1_CATGCAATCCGAGTGC-1		Endocrine	alpha	Gcg-GFP	rep1
P60.Gcg.v3.1_CATGCCTTCAGGAGAC-1		Endocrine	alpha	Gcg-GFP	rep1
P60.Gcg.v3.1_CATGCGGAGCACGATG-1		Endocrine	alpha	Gcg-GFP	rep1
P60.Gcg.v3.1_CATGCGGAGTTGTCAC-1		Endocrine	alpha	Gcg-GFP	rep1
P60.Gcg.v3.1_CATGCGGCATGTCTAG-1		Endocrine	alpha	Gcg-GFP	rep1
P60.Gcg.v3.1_CATGCTCAGCTGCCAC-1		Endocrine	alpha	Gcg-GFP	rep1
P60.Gcg.v3.1_CATGCTCCAATACGCT-1		Endocrine	alpha	Gcg-GFP	rep1
P60.Gcg.v3.1_CATGCTCCATCCAATG-1		Endocrine	alpha	Gcg-GFP	rep1
P60.Gcg.v3.1_CATGCTCGTGTGCCTG-1		Endocrine	alpha	Gcg-GFP	rep1
P60.Gcg.v3.1_CATGGATTCCAGCCTT-1		Endocrine	alpha	Gcg-GFP	rep1
P60.Gcg.v3.1_CATGGTAAGGCACTCC-1		Endocrine	alpha	Gcg-GFP	rep1
P60.Gcg.v3.1_CATGGTAGTTCAGTAC-1		Endocrine	alpha	Gcg-GFP	rep1
P60.Gcg.v3.1_CATTCATAGCTTGTGT-1		Endocrine	alpha	Gcg-GFP	rep1
P60.Gcg.v3.1_CATTCATCAATCACGT-1		Endocrine	alpha	Gcg-GFP	rep1
P60.Gcg.v3.1_CATTCATCACAGACGA-1		Endocrine	alpha	Gcg-GFP	rep1
P60.Gcg.v3.1_CATTCATTCTCCGAGG-1		Endocrine	alpha	Gcg-GFP	rep1
P60.Gcg.v3.1_CATTCCGCAACCAACT-1		Endocrine	alpha	Gcg-GFP	rep1
P60.Gcg.v3.1_CATTCCGTCCGTATAG-1		Endocrine	alpha	Gcg-GFP	rep1
P60.Gcg.v3.1_CATTCTAAGATGCTAA-1		Endocrine	alpha	Gcg-GFP	rep1
P60.Gcg.v3.1_CATTGAGAGGGAGAAT-1		Endocrine	alpha	Gcg-GFP	rep1
P60.Gcg.v3.1_CATTGAGAGTCGAGGT-1		Endocrine	alpha	Gcg-GFP	rep1
P60.Gcg.v3.1_CATTGCCAGACCTCCG-1		Endocrine	alpha	Gcg-GFP	rep1
P60.Gcg.v3.1_CATTGTTAGCCTGGAA-1		Endocrine	alpha	Gcg-GFP	rep1
P60.Gcg.v3.1_CATTGTTAGGCACTAG-1		Endocrine	alpha	Gcg-GFP	rep1
P60.Gcg.v3.1_CATTGTTGTACGTGAG-1		Endocrine	alpha	Gcg-GFP	rep1
P60.Gcg.v3.1_CATTTCAAGGTGCATG-1		Endocrine	alpha	Gcg-GFP	rep1
P60.Gcg.v3.1_CATTTCAGTGTGTTTG-1		Endocrine	alpha	Gcg-GFP	rep1
P60.Gcg.v3.1_CCAAGCGTCCGACGGT-1		Endocrine	alpha	Gcg-GFP	rep1
P60.Gcg.v3.1_CCAAGCGTCGCCGATG-1		Endocrine	alpha	Gcg-GFP	rep1
P60.Gcg.v3.1_CCAATGAGTGTGTCCG-1		Endocrine	alpha	Gcg-GFP	rep1
P60.Gcg.v3.1_CCAATGATCGTCCATC-1		Endocrine	alpha	Gcg-GFP	rep1
P60.Gcg.v3.1_CCAATTTTCAAAGCCT-1		Endocrine	alpha	Gcg-GFP	rep1
P60.Gcg.v3.1_CCAATTTTCATTCGGA-1		Endocrine	alpha	Gcg-GFP	rep1
P60.Gcg.v3.1_CCACAAAAGGGATGTC-1		Endocrine	alpha	Gcg-GFP	rep1
P60.Gcg.v3.1_CCACAAACATGTCGTA-1		Endocrine	alpha	Gcg-GFP	rep1
P60.Gcg.v3.1_CCACAAAGTGGGCTCT-1		Endocrine	alpha	Gcg-GFP	rep1
P60.Gcg.v3.1_CCACAAAGTGTTAACC-1		Endocrine	alpha	Gcg-GFP	rep1
P60.Gcg.v3.1_CCACACTGTTCGGCTG-1		Endocrine	alpha	Gcg-GFP	rep1
P60.Gcg.v3.1_CCACACTTCACCCTCA-1		Endocrine	alpha	Gcg-GFP	rep1
P60.Gcg.v3.1_CCACACTTCGTACACA-1		Endocrine	alpha	Gcg-GFP	rep1
P60.Gcg.v3.1_CCACCATAGAGGGCGA-1		Endocrine	alpha	Gcg-GFP	rep1
P60.Gcg.v3.1_CCACCATAGCACTAGG-1		Endocrine	alpha	Gcg-GFP	rep1
P60.Gcg.v3.1_CCACCATTCCCAACTC-1		Endocrine	alpha	Gcg-GFP	rep1
P60.Gcg.v3.1_CCACGAGAGTGAGGTC-1		Endocrine	alpha	Gcg-GFP	rep1
P60.Gcg.v3.1_CCACGTTGTTACCTGA-1		Endocrine	alpha	Gcg-GFP	rep1
P60.Gcg.v3.1_CCACTTGAGACCAAAT-1		Endocrine	alpha	Gcg-GFP	rep1
P60.Gcg.v3.1_CCACTTGCAGCCTATA-1		Endocrine	alpha	Gcg-GFP	rep1
P60.Gcg.v3.1_CCACTTGTCCGCTGTT-1		Endocrine	alpha	Gcg-GFP	rep1
P60.Gcg.v3.1_CCACTTGTCGACTCCT-1		Endocrine	alpha	Gcg-GFP	rep1
P60.Gcg.v3.1_CCACTTGTCGAGCACC-1		Endocrine	alpha	Gcg-GFP	rep1
P60.Gcg.v3.1_CCACTTGTCTCAACCC-1		Endocrine	alpha	Gcg-GFP	rep1
P60.Gcg.v3.1_CCATAAGCAGCCCACA-1		Endocrine	alpha	Gcg-GFP	rep1
P60.Gcg.v3.1_CCATAAGGTTCCGGTG-1		Endocrine	alpha	Gcg-GFP	rep1
P60.Gcg.v3.1_CCATAAGTCCCTATTA-1		Endocrine	alpha	Gcg-GFP	rep1
P60.Gcg.v3.1_CCATAAGTCTAGCCTC-1		Endocrine	alpha	Gcg-GFP	rep1
P60.Gcg.v3.1_CCATAAGTCTAGGCAT-1		Endocrine	alpha	Gcg-GFP	rep1
P60.Gcg.v3.1_CCATCACGTCTGCCTT-1		Endocrine	alpha	Gcg-GFP	rep1
P60.Gcg.v3.1_CCCGAAGCAGCATACT-1		Endocrine	alpha	Gcg-GFP	rep1
P60.Gcg.v3.1_CCCGAAGGTCGTTCAA-1		Endocrine	alpha	Gcg-GFP	rep1
P60.Gcg.v3.1_CCCGAAGGTCTGTGCG-1		Endocrine	alpha	Gcg-GFP	rep1
P60.Gcg.v3.1_CCCGAAGTCTCAACGA-1		Endocrine	alpha	Gcg-GFP	rep1
P60.Gcg.v3.1_CCCGGAAAGACGAAGA-1		Endocrine	alpha	Gcg-GFP	rep1
P60.Gcg.v3.1_CCCGGAAAGTATGAAC-1		Endocrine	alpha	Gcg-GFP	rep1
P60.Gcg.v3.1_CCCTAACAGTGAGGCT-1		Endocrine	alpha	Gcg-GFP	rep1
P60.Gcg.v3.1_CCCTAACGTAGACGGT-1		Endocrine	alpha	Gcg-GFP	rep1
P60.Gcg.v3.1_CCCTAACGTCATAGTC-1		Endocrine	alpha	Gcg-GFP	rep1
P60.Gcg.v3.1_CCCTCAAGTCGTATTG-1		Endocrine	alpha	Gcg-GFP	rep1
P60.Gcg.v3.1_CCCTCTCTCCACGTCT-1		Endocrine	alpha	Gcg-GFP	rep1
P60.Gcg.v3.1_CCCTCTCTCCCATAGA-1		Endocrine	alpha	Gcg-GFP	rep1
P60.Gcg.v3.1_CCCTGATAGGTAAACT-1		Endocrine	alpha	Gcg-GFP	rep1
P60.Gcg.v3.1_CCCTGATCAACTGAAA-1		Endocrine	alpha	Gcg-GFP	rep1
P60.Gcg.v3.1_CCCTTAGAGAAGCCAC-1		Endocrine	alpha	Gcg-GFP	rep1
P60.Gcg.v3.1_CCCTTAGCAACTGCTA-1		Endocrine	alpha	Gcg-GFP	rep1
P60.Gcg.v3.1_CCGAACGAGTGTTGAA-1		Endocrine	alpha	Gcg-GFP	rep1
P60.Gcg.v3.1_CCGAACGGTGGGATTG-1		Endocrine	alpha	Gcg-GFP	rep1
P60.Gcg.v3.1_CCGAACGGTGTACGCC-1		Endocrine	alpha	Gcg-GFP	rep1
P60.Gcg.v3.1_CCGAACGGTTACACTG-1		Endocrine	alpha	Gcg-GFP	rep1
P60.Gcg.v3.1_CCGATGGAGCACTCTA-1		Endocrine	alpha	Gcg-GFP	rep1
P60.Gcg.v3.1_CCGATGGAGGCTGAAC-1		Endocrine	alpha	Gcg-GFP	rep1
P60.Gcg.v3.1_CCGATGGCACAGGATG-1		Endocrine	alpha	Gcg-GFP	rep1
P60.Gcg.v3.1_CCGATGGGTCAAACGG-1		Endocrine	alpha	Gcg-GFP	rep1
P60.Gcg.v3.1_CCGATGGGTGCCGTAC-1		Endocrine	alpha	Gcg-GFP	rep1
P60.Gcg.v3.1_CCGATGGTCCGTCACT-1		Endocrine	alpha	Gcg-GFP	rep1
P60.Gcg.v3.1_CCGCAAGAGATGTAGT-1		Endocrine	alpha	Gcg-GFP	rep1
P60.Gcg.v3.1_CCGCAAGCATAGAAAC-1		Endocrine	alpha	Gcg-GFP	rep1
P60.Gcg.v3.1_CCGCAAGGTAATACCC-1		Endocrine	alpha	Gcg-GFP	rep1
P60.Gcg.v3.1_CCGGACAAGGATACAT-1		Endocrine	alpha	Gcg-GFP	rep1
P60.Gcg.v3.1_CCGGACAGTACCCGCA-1		Endocrine	alpha	Gcg-GFP	rep1
P60.Gcg.v3.1_CCGGACAGTGCCGAAA-1		Endocrine	alpha	Gcg-GFP	rep1
P60.Gcg.v3.1_CCGGGTAAGTGAACAT-1		Endocrine	alpha	Gcg-GFP	rep1
P60.Gcg.v3.1_CCGGGTAGTTGCTCAA-1		Endocrine	alpha	Gcg-GFP	rep1
P60.Gcg.v3.1_CCGGGTATCCGCACTT-1		Endocrine	alpha	Gcg-GFP	rep1
P60.Gcg.v3.1_CCGGGTATCGGAATGG-1		Endocrine	alpha	Gcg-GFP	rep1
P60.Gcg.v3.1_CCGGTAGTCACCGCTT-1		Endocrine	alpha	Gcg-GFP	rep1
P60.Gcg.v3.1_CCGGTGACAGCTACAT-1		Endocrine	alpha	Gcg-GFP	rep1
P60.Gcg.v3.1_CCGGTGAGTGACAGGT-1		Endocrine	alpha	Gcg-GFP	rep1
P60.Gcg.v3.1_CCGGTGATCTTACCAT-1		Endocrine	alpha	Gcg-GFP	rep1
P60.Gcg.v3.1_CCGTAGGAGAGTTGAT-1		Endocrine	alpha	Gcg-GFP	rep1
P60.Gcg.v3.1_CCGTAGGAGCAATAAC-1		Endocrine	alpha	Gcg-GFP	rep1
P60.Gcg.v3.1_CCGTAGGCACCGTCTT-1		Endocrine	alpha	Gcg-GFP	rep1
P60.Gcg.v3.1_CCGTAGGTCCTATTGT-1		Endocrine	alpha	Gcg-GFP	rep1
P60.Gcg.v3.1_CCGTGAGAGGAATTAC-1		Endocrine	alpha	Gcg-GFP	rep1
P60.Gcg.v3.1_CCGTGAGTCAGACTGT-1		Endocrine	alpha	Gcg-GFP	rep1
P60.Gcg.v3.1_CCGTGAGTCTCTCCGA-1		Endocrine	alpha	Gcg-GFP	rep1
P60.Gcg.v3.1_CCGTTCAAGCCAAGCA-1		Endocrine	alpha	Gcg-GFP	rep1
P60.Gcg.v3.1_CCGTTCAAGCCTGTCG-1		Endocrine	alpha	Gcg-GFP	rep1
P60.Gcg.v3.1_CCGTTCACAGACAAGC-1		Endocrine	alpha	Gcg-GFP	rep1
P60.Gcg.v3.1_CCGTTCAGTCGAGTTT-1		Endocrine	alpha	Gcg-GFP	rep1
P60.Gcg.v3.1_CCGTTCAGTGAGCTCC-1		Endocrine	alpha	Gcg-GFP	rep1
P60.Gcg.v3.1_CCGTTCAGTTGCGGCT-1		Endocrine	alpha	Gcg-GFP	rep1
P60.Gcg.v3.1_CCGTTCATCTCCGAGG-1		Endocrine	alpha	Gcg-GFP	rep1
P60.Gcg.v3.1_CCTAACCAGGGACACT-1		Endocrine	alpha	Gcg-GFP	rep1
P60.Gcg.v3.1_CCTAACCCATGGAATA-1		Endocrine	alpha	Gcg-GFP	rep1
P60.Gcg.v3.1_CCTAACCTCATGCCCT-1		Endocrine	alpha	Gcg-GFP	rep1
P60.Gcg.v3.1_CCTAACCTCTATTTCG-1		Endocrine	alpha	Gcg-GFP	rep1
P60.Gcg.v3.1_CCTAAGAGTATCCCTC-1		Endocrine	alpha	Gcg-GFP	rep1
P60.Gcg.v3.1_CCTAAGATCCCGAGTG-1		Endocrine	alpha	Gcg-GFP	rep1
P60.Gcg.v3.1_CCTAAGATCGGAATTC-1		Endocrine	alpha	Gcg-GFP	rep1
P60.Gcg.v3.1_CCTACGTTCGCCAATA-1		Endocrine	alpha	Gcg-GFP	rep1
P60.Gcg.v3.1_CCTATCGTCTATACGG-1		Endocrine	alpha	Gcg-GFP	rep1
P60.Gcg.v3.1_CCTCAACAGACATATG-1		Endocrine	alpha	Gcg-GFP	rep1
P60.Gcg.v3.1_CCTCAACAGCTCGAAG-1		Endocrine	alpha	Gcg-GFP	rep1
P60.Gcg.v3.1_CCTCAACGTTCTTAGG-1		Endocrine	alpha	Gcg-GFP	rep1
P60.Gcg.v3.1_CCTCAACTCCCTCTTT-1		Endocrine	alpha	Gcg-GFP	rep1
P60.Gcg.v3.1_CCTCACAAGGGCTTCC-1		Endocrine	alpha	Gcg-GFP	rep1
P60.Gcg.v3.1_CCTCACATCTGAGAGG-1		Endocrine	alpha	Gcg-GFP	rep1
P60.Gcg.v3.1_CCTCAGTGTAGGAAAG-1		Endocrine	alpha	Gcg-GFP	rep1
P60.Gcg.v3.1_CCTCAGTTCGCGTTTC-1		Endocrine	alpha	Gcg-GFP	rep1
P60.Gcg.v3.1_CCTCATGCACCAGCGT-1		Endocrine	alpha	Gcg-GFP	rep1
P60.Gcg.v3.1_CCTCCAAGTGGCTAGA-1		Endocrine	alpha	Gcg-GFP	rep1
P60.Gcg.v3.1_CCTCCAAGTTTAGAGA-1		Endocrine	alpha	Gcg-GFP	rep1
P60.Gcg.v3.1_CCTCCTCAGAACTCCT-1		Endocrine	alpha	Gcg-GFP	rep1
P60.Gcg.v3.1_CCTCCTCCAGTTGCGC-1		Endocrine	alpha	Gcg-GFP	rep1
P60.Gcg.v3.1_CCTCTAGTCTCAACCC-1		Endocrine	alpha	Gcg-GFP	rep1
P60.Gcg.v3.1_CCTCTCCAGGGAGGCA-1		Endocrine	alpha	Gcg-GFP	rep1
P60.Gcg.v3.1_CCTCTCCCAGGAGACT-1		Endocrine	alpha	Gcg-GFP	rep1
P60.Gcg.v3.1_CCTGCATGTTGTGCCG-1		Endocrine	alpha	Gcg-GFP	rep1
P60.Gcg.v3.1_CCTGTTGGTCGCTTGG-1		Endocrine	alpha	Gcg-GFP	rep1
P60.Gcg.v3.1_CCTGTTGGTGTGAATA-1		Endocrine	alpha	Gcg-GFP	rep1
P60.Gcg.v3.1_CCTGTTGTCTAGGCAT-1		Endocrine	alpha	Gcg-GFP	rep1
P60.Gcg.v3.1_CCTTCAGAGGATTACA-1		Endocrine	alpha	Gcg-GFP	rep1
P60.Gcg.v3.1_CCTTCAGCATGGGTCC-1		Endocrine	alpha	Gcg-GFP	rep1
P60.Gcg.v3.1_CCTTGTGCACAACGCC-1		Endocrine	alpha	Gcg-GFP	rep1
P60.Gcg.v3.1_CCTTGTGGTATCAGGG-1		Endocrine	alpha	Gcg-GFP	rep1
P60.Gcg.v3.1_CCTTTGGAGAACTGAT-1		Endocrine	alpha	Gcg-GFP	rep1
P60.Gcg.v3.1_CCTTTGGAGAATAACC-1		Endocrine	alpha	Gcg-GFP	rep1
P60.Gcg.v3.1_CCTTTGGAGATCGACG-1		Endocrine	alpha	Gcg-GFP	rep1
P60.Gcg.v3.1_CCTTTGGGTGTTTACG-1		Endocrine	alpha	Gcg-GFP	rep1
P60.Gcg.v3.1_CCTTTGGGTTACTCAG-1		Endocrine	alpha	Gcg-GFP	rep1
P60.Gcg.v3.1_CCTTTGGTCCTCACTG-1		Endocrine	alpha	Gcg-GFP	rep1
P60.Gcg.v3.1_CGAAGGAAGAGGTTAT-1		Endocrine	alpha	Gcg-GFP	rep1
P60.Gcg.v3.1_CGAAGTTCAGCTACAT-1		Endocrine	alpha	Gcg-GFP	rep1
P60.Gcg.v3.1_CGAAGTTTCCCAATAG-1		Endocrine	alpha	Gcg-GFP	rep1
P60.Gcg.v3.1_CGAAGTTTCGGCAGTC-1		Endocrine	alpha	Gcg-GFP	rep1
P60.Gcg.v3.1_CGAATTGAGAGCCATG-1		Endocrine	alpha	Gcg-GFP	rep1
P60.Gcg.v3.1_CGAATTGTCGTCGATA-1		Endocrine	alpha	Gcg-GFP	rep1
P60.Gcg.v3.1_CGACAGCCAATTGTGC-1		Endocrine	alpha	Gcg-GFP	rep1
P60.Gcg.v3.1_CGACAGCCAGGCGTTC-1		Endocrine	alpha	Gcg-GFP	rep1
P60.Gcg.v3.1_CGAGAAGCAATTGCAC-1		Endocrine	alpha	Gcg-GFP	rep1
P60.Gcg.v3.1_CGAGAAGCAGAAGTTA-1		Endocrine	alpha	Gcg-GFP	rep1
P60.Gcg.v3.1_CGAGAAGCATTCGATG-1		Endocrine	alpha	Gcg-GFP	rep1
P60.Gcg.v3.1_CGAGAAGGTCTAACGT-1		Endocrine	alpha	Gcg-GFP	rep1
P60.Gcg.v3.1_CGAGGAAAGACGCCCT-1		Endocrine	alpha	Gcg-GFP	rep1
P60.Gcg.v3.1_CGAGGAACAAATCCCA-1		Endocrine	alpha	Gcg-GFP	rep1
P60.Gcg.v3.1_CGAGGAACATAGGTAA-1		Endocrine	alpha	Gcg-GFP	rep1
P60.Gcg.v3.1_CGAGGAAGTCAGTTTG-1		Endocrine	alpha	Gcg-GFP	rep1
P60.Gcg.v3.1_CGAGGAATCCGCAACG-1		Endocrine	alpha	Gcg-GFP	rep1
P60.Gcg.v3.1_CGAGGAATCTTACCGC-1		Endocrine	alpha	Gcg-GFP	rep1
P60.Gcg.v3.1_CGAGGCTAGGTGCTTT-1		Endocrine	alpha	Gcg-GFP	rep1
P60.Gcg.v3.1_CGAGGCTCAAACTCGT-1		Endocrine	alpha	Gcg-GFP	rep1
P60.Gcg.v3.1_CGAGGCTCAAACTCTG-1		Endocrine	alpha	Gcg-GFP	rep1
P60.Gcg.v3.1_CGAGGCTCACCTGCAG-1		Endocrine	alpha	Gcg-GFP	rep1
P60.Gcg.v3.1_CGAGGCTCATAGAGGC-1		Endocrine	alpha	Gcg-GFP	rep1
P60.Gcg.v3.1_CGAGGCTGTCGGTACC-1		Endocrine	alpha	Gcg-GFP	rep1
P60.Gcg.v3.1_CGAGTGCAGCGATGGT-1		Endocrine	alpha	Gcg-GFP	rep1
P60.Gcg.v3.1_CGAGTGCAGCGTGTTT-1		Endocrine	alpha	Gcg-GFP	rep1
P60.Gcg.v3.1_CGAGTGCAGTGTACCT-1		Endocrine	alpha	Gcg-GFP	rep1
P60.Gcg.v3.1_CGAGTGCCACCGGTCA-1		Endocrine	alpha	Gcg-GFP	rep1
P60.Gcg.v3.1_CGAGTGCGTGCCTGCA-1		Endocrine	alpha	Gcg-GFP	rep1
P60.Gcg.v3.1_CGAGTTAAGCCAACCC-1		Endocrine	alpha	Gcg-GFP	rep1
P60.Gcg.v3.1_CGAGTTACAGTTGCGC-1		Endocrine	alpha	Gcg-GFP	rep1
P60.Gcg.v3.1_CGAGTTATCACAGAGG-1		Endocrine	alpha	Gcg-GFP	rep1
P60.Gcg.v3.1_CGAGTTATCACCGGTG-1		Endocrine	alpha	Gcg-GFP	rep1
P60.Gcg.v3.1_CGAGTTATCAGAGCGA-1		Endocrine	alpha	Gcg-GFP	rep1
P60.Gcg.v3.1_CGATCGGAGGAAGAAC-1		Endocrine	alpha	Gcg-GFP	rep1
P60.Gcg.v3.1_CGATGCGTCTGAGGCC-1		Endocrine	alpha	Gcg-GFP	rep1
P60.Gcg.v3.1_CGATGCGTCTGGACCG-1		Endocrine	alpha	Gcg-GFP	rep1
P60.Gcg.v3.1_CGATGGCAGTCGCTAT-1		Endocrine	alpha	Gcg-GFP	rep1
P60.Gcg.v3.1_CGCAGGTTCTCTCGCA-1		Endocrine	alpha	Gcg-GFP	rep1
P60.Gcg.v3.1_CGCATAAGTGATACAA-1		Endocrine	alpha	Gcg-GFP	rep1
P60.Gcg.v3.1_CGCATAATCCTTATAC-1		Endocrine	alpha	Gcg-GFP	rep1
P60.Gcg.v3.1_CGCATGGAGCAGGCTA-1		Endocrine	alpha	Gcg-GFP	rep1
P60.Gcg.v3.1_CGCATGGGTAGTATAG-1		Endocrine	alpha	Gcg-GFP	rep1
P60.Gcg.v3.1_CGCATGGTCAAGGCTT-1		Endocrine	alpha	Gcg-GFP	rep1
P60.Gcg.v3.1_CGCCAGAAGAGCATTA-1		Endocrine	alpha	Gcg-GFP	rep1
P60.Gcg.v3.1_CGCCAGATCCATCCGT-1		Endocrine	alpha	Gcg-GFP	rep1
P60.Gcg.v3.1_CGCGTGAAGCAGTACG-1		Endocrine	alpha	Gcg-GFP	rep1
P60.Gcg.v3.1_CGCGTGACACCGGCTA-1		Endocrine	alpha	Gcg-GFP	rep1
P60.Gcg.v3.1_CGCGTGACATACCGTA-1		Endocrine	alpha	Gcg-GFP	rep1
P60.Gcg.v3.1_CGCGTGATCGGAACTT-1		Endocrine	alpha	Gcg-GFP	rep1
P60.Gcg.v3.1_CGGAACCCATCAGTCA-1		Endocrine	alpha	Gcg-GFP	rep1
P60.Gcg.v3.1_CGGAATTAGTAGTCAA-1		Endocrine	alpha	Gcg-GFP	rep1
P60.Gcg.v3.1_CGGACACAGCAATTCC-1		Endocrine	alpha	Gcg-GFP	rep1
P60.Gcg.v3.1_CGGAGAACAATGCTCA-1		Endocrine	alpha	Gcg-GFP	rep1
P60.Gcg.v3.1_CGGAGAACATTAAAGG-1		Endocrine	alpha	Gcg-GFP	rep1
P60.Gcg.v3.1_CGGAGAAGTATACAGA-1		Endocrine	alpha	Gcg-GFP	rep1
P60.Gcg.v3.1_CGGAGAATCAGCGTCG-1		Endocrine	alpha	Gcg-GFP	rep1
P60.Gcg.v3.1_CGGAGAATCCATCCGT-1		Endocrine	alpha	Gcg-GFP	rep1
P60.Gcg.v3.1_CGGAGAATCGCTGCGA-1		Endocrine	alpha	Gcg-GFP	rep1
P60.Gcg.v3.1_CGGCAGTCACTCGATA-1		Endocrine	alpha	Gcg-GFP	rep1
P60.Gcg.v3.1_CGGCAGTCAGAGATTA-1		Endocrine	alpha	Gcg-GFP	rep1
P60.Gcg.v3.1_CGGGACTCATGACGGA-1		Endocrine	alpha	Gcg-GFP	rep1
P60.Gcg.v3.1_CGGGACTTCTCATTTG-1		Endocrine	alpha	Gcg-GFP	rep1
P60.Gcg.v3.1_CGGGTCAAGATGCTAA-1		Endocrine	alpha	Gcg-GFP	rep1
P60.Gcg.v3.1_CGGGTCACATGGTACT-1		Endocrine	alpha	Gcg-GFP	rep1
P60.Gcg.v3.1_CGGGTCAGTGGTCCGT-1		Endocrine	alpha	Gcg-GFP	rep1
P60.Gcg.v3.1_CGGGTCATCCCAGTGG-1		Endocrine	alpha	Gcg-GFP	rep1
P60.Gcg.v3.1_CGGGTCATCGGCATTA-1		Endocrine	alpha	Gcg-GFP	rep1
P60.Gcg.v3.1_CGGGTGTAGGCCGCTT-1		Endocrine	alpha	Gcg-GFP	rep1
P60.Gcg.v3.1_CGGGTGTCACCATAAC-1		Endocrine	alpha	Gcg-GFP	rep1
P60.Gcg.v3.1_CGGGTGTCATACTTTC-1		Endocrine	alpha	Gcg-GFP	rep1
P60.Gcg.v3.1_CGGGTGTGTAGCGATG-1		Endocrine	alpha	Gcg-GFP	rep1
P60.Gcg.v3.1_CGGTCAGCAAAGAGTT-1		Endocrine	alpha	Gcg-GFP	rep1
P60.Gcg.v3.1_CGGTCAGTCCTTATGT-1		Endocrine	alpha	Gcg-GFP	rep1
P60.Gcg.v3.1_CGTAAGTGTACAGTTC-1		Endocrine	alpha	Gcg-GFP	rep1
P60.Gcg.v3.1_CGTAAGTTCAGTGTCA-1		Endocrine	alpha	Gcg-GFP	rep1
P60.Gcg.v3.1_CGTAAGTTCTCTGACC-1		Endocrine	alpha	Gcg-GFP	rep1
P60.Gcg.v3.1_CGTAATGAGCGATTCT-1		Endocrine	alpha	Gcg-GFP	rep1
P60.Gcg.v3.1_CGTAATGCATTGCAAC-1		Endocrine	alpha	Gcg-GFP	rep1
P60.Gcg.v3.1_CGTCAAAGTGCCGGTT-1		Endocrine	alpha	Gcg-GFP	rep1
P60.Gcg.v3.1_CGTCCATCATCGAAGG-1		Endocrine	alpha	Gcg-GFP	rep1
P60.Gcg.v3.1_CGTCCATGTACCACGC-1		Endocrine	alpha	Gcg-GFP	rep1
P60.Gcg.v3.1_CGTGAATCACCCAAGC-1		Endocrine	alpha	Gcg-GFP	rep1
P60.Gcg.v3.1_CGTGATACAACTCCAA-1		Endocrine	alpha	Gcg-GFP	rep1
P60.Gcg.v3.1_CGTGATACACATTCGA-1		Endocrine	alpha	Gcg-GFP	rep1
P60.Gcg.v3.1_CGTGCTTAGTAGTCTC-1		Endocrine	alpha	Gcg-GFP	rep1
P60.Gcg.v3.1_CGTGCTTCAGAAGTTA-1		Endocrine	alpha	Gcg-GFP	rep1
P60.Gcg.v3.1_CGTGCTTCAGTCAGCC-1		Endocrine	alpha	Gcg-GFP	rep1
P60.Gcg.v3.1_CGTGCTTTCGAGTTGT-1		Endocrine	alpha	Gcg-GFP	rep1
P60.Gcg.v3.1_CGTGTCTAGAGCTTTC-1		Endocrine	alpha	Gcg-GFP	rep1
P60.Gcg.v3.1_CGTGTCTCACAAATGA-1		Endocrine	alpha	Gcg-GFP	rep1
P60.Gcg.v3.1_CGTGTCTGTCGTAATC-1		Endocrine	alpha	Gcg-GFP	rep1
P60.Gcg.v3.1_CGTGTCTGTTAAACAG-1		Endocrine	alpha	Gcg-GFP	rep1
P60.Gcg.v3.1_CGTGTCTGTTCAATCG-1		Endocrine	alpha	Gcg-GFP	rep1
P60.Gcg.v3.1_CGTTAGAAGGTTGACG-1		Endocrine	alpha	Gcg-GFP	rep1
P60.Gcg.v3.1_CGTTAGACAGGTGTTT-1		Endocrine	alpha	Gcg-GFP	rep1
P60.Gcg.v3.1_CGTTCTGCACAGCATT-1		Endocrine	alpha	Gcg-GFP	rep1
P60.Gcg.v3.1_CGTTCTGCACCCTATC-1		Endocrine	alpha	Gcg-GFP	rep1
P60.Gcg.v3.1_CGTTCTGCATTGACAC-1		Endocrine	alpha	Gcg-GFP	rep1
P60.Gcg.v3.1_CGTTCTGTCACGATCA-1		Endocrine	alpha	Gcg-GFP	rep1
P60.Gcg.v3.1_CGTTGGGCAAATACGA-1		Endocrine	alpha	Gcg-GFP	rep1
P60.Gcg.v3.1_CTAACCCCATCATGAC-1		Endocrine	alpha	Gcg-GFP	rep1
P60.Gcg.v3.1_CTAACCCTCCCGAATA-1		Endocrine	alpha	Gcg-GFP	rep1
P60.Gcg.v3.1_CTAACTTCAGCTGTAT-1		Endocrine	alpha	Gcg-GFP	rep1
P60.Gcg.v3.1_CTAACTTGTCAATCTG-1		Endocrine	alpha	Gcg-GFP	rep1
P60.Gcg.v3.1_CTAACTTGTGGCACTC-1		Endocrine	alpha	Gcg-GFP	rep1
P60.Gcg.v3.1_CTAACTTGTTCTCCTG-1		Endocrine	alpha	Gcg-GFP	rep1
P60.Gcg.v3.1_CTACAGAAGTACCGGA-1		Endocrine	alpha	Gcg-GFP	rep1
P60.Gcg.v3.1_CTACAGACAATTGAGA-1		Endocrine	alpha	Gcg-GFP	rep1
P60.Gcg.v3.1_CTACAGACATGACTGT-1		Endocrine	alpha	Gcg-GFP	rep1
P60.Gcg.v3.1_CTACATTGTCCGCAGT-1		Endocrine	alpha	Gcg-GFP	rep1
P60.Gcg.v3.1_CTACATTGTTGTAAAG-1		Endocrine	alpha	Gcg-GFP	rep1
P60.Gcg.v3.1_CTACATTTCAGCCTTC-1		Endocrine	alpha	Gcg-GFP	rep1
P60.Gcg.v3.1_CTACATTTCGACGAGA-1		Endocrine	alpha	Gcg-GFP	rep1
P60.Gcg.v3.1_CTACCCATCAGGACAG-1		Endocrine	alpha	Gcg-GFP	rep1
P60.Gcg.v3.1_CTACCCATCATTTACC-1		Endocrine	alpha	Gcg-GFP	rep1
P60.Gcg.v3.1_CTACCCATCCGTAATG-1		Endocrine	alpha	Gcg-GFP	rep1
P60.Gcg.v3.1_CTACCTGGTCAGACTT-1		Endocrine	alpha	Gcg-GFP	rep1
P60.Gcg.v3.1_CTACGGGGTAGCACGA-1		Endocrine	alpha	Gcg-GFP	rep1
P60.Gcg.v3.1_CTACGGGTCTGATTCT-1		Endocrine	alpha	Gcg-GFP	rep1
P60.Gcg.v3.1_CTACTATCAGGCAATG-1		Endocrine	alpha	Gcg-GFP	rep1
P60.Gcg.v3.1_CTACTATGTATCTCGA-1		Endocrine	alpha	Gcg-GFP	rep1
P60.Gcg.v3.1_CTACTATGTCGACGCT-1		Endocrine	alpha	Gcg-GFP	rep1
P60.Gcg.v3.1_CTACTATTCAAACCCA-1		Endocrine	alpha	Gcg-GFP	rep1
P60.Gcg.v3.1_CTAGACAAGAGTATAC-1		Endocrine	alpha	Gcg-GFP	rep1
P60.Gcg.v3.1_CTAGACAAGGTCGAGT-1		Endocrine	alpha	Gcg-GFP	rep1
P60.Gcg.v3.1_CTAGACAAGGTCTTTG-1		Endocrine	alpha	Gcg-GFP	rep1
P60.Gcg.v3.1_CTAGACAGTGACCTGC-1		Endocrine	alpha	Gcg-GFP	rep1
P60.Gcg.v3.1_CTAGGTAAGTGGATAT-1		Endocrine	alpha	Gcg-GFP	rep1
P60.Gcg.v3.1_CTAGGTACAGTAGTTC-1		Endocrine	alpha	Gcg-GFP	rep1
P60.Gcg.v3.1_CTATAGGAGATTGAGT-1		Endocrine	alpha	Gcg-GFP	rep1
P60.Gcg.v3.1_CTATAGGTCAGCTGTA-1		Endocrine	alpha	Gcg-GFP	rep1
P60.Gcg.v3.1_CTATCTAAGCCAAGCA-1		Endocrine	alpha	Gcg-GFP	rep1
P60.Gcg.v3.1_CTATCTAGTAACACGG-1		Endocrine	alpha	Gcg-GFP	rep1
P60.Gcg.v3.1_CTATCTAGTCTTGCTC-1		Endocrine	alpha	Gcg-GFP	rep1
P60.Gcg.v3.1_CTCAACCCAACAAGAT-1		Endocrine	alpha	Gcg-GFP	rep1
P60.Gcg.v3.1_CTCAACCCAAGAATGT-1		Endocrine	alpha	Gcg-GFP	rep1
P60.Gcg.v3.1_CTCAAGAAGGAGGTTC-1		Endocrine	alpha	Gcg-GFP	rep1
P60.Gcg.v3.1_CTCAATTCAACACTAC-1		Endocrine	alpha	Gcg-GFP	rep1
P60.Gcg.v3.1_CTCAATTCAAGTTCGT-1		Endocrine	alpha	Gcg-GFP	rep1
P60.Gcg.v3.1_CTCAATTCATCGCTAA-1		Endocrine	alpha	Gcg-GFP	rep1
P60.Gcg.v3.1_CTCACTGCAAGACAAT-1		Endocrine	alpha	Gcg-GFP	rep1
P60.Gcg.v3.1_CTCAGAAAGGGAGGTG-1		Endocrine	alpha	Gcg-GFP	rep1
P60.Gcg.v3.1_CTCAGAACACACACGC-1		Endocrine	alpha	Gcg-GFP	rep1
P60.Gcg.v3.1_CTCAGAATCACTCTTA-1		Endocrine	alpha	Gcg-GFP	rep1
P60.Gcg.v3.1_CTCAGGGCACGGAAGT-1		Endocrine	alpha	Gcg-GFP	rep1
P60.Gcg.v3.1_CTCAGGGGTTTGACAC-1		Endocrine	alpha	Gcg-GFP	rep1
P60.Gcg.v3.1_CTCAGTCAGTGAGTTA-1		Endocrine	alpha	Gcg-GFP	rep1
P60.Gcg.v3.1_CTCATCGGTAGTACGG-1		Endocrine	alpha	Gcg-GFP	rep1
P60.Gcg.v3.1_CTCATCGTCAAACTGC-1		Endocrine	alpha	Gcg-GFP	rep1
P60.Gcg.v3.1_CTCATCGTCCGCACGA-1		Endocrine	alpha	Gcg-GFP	rep1
P60.Gcg.v3.1_CTCATGCCACTGTGTA-1		Endocrine	alpha	Gcg-GFP	rep1
P60.Gcg.v3.1_CTCATGCGTCCTACAA-1		Endocrine	alpha	Gcg-GFP	rep1
P60.Gcg.v3.1_CTCATGCGTGCCTTCT-1		Endocrine	alpha	Gcg-GFP	rep1
P60.Gcg.v3.1_CTCATGCTCCACGGAC-1		Endocrine	alpha	Gcg-GFP	rep1
P60.Gcg.v3.1_CTCATTAAGGTCGACA-1		Endocrine	alpha	Gcg-GFP	rep1
P60.Gcg.v3.1_CTCATTACAGAGAATT-1		Endocrine	alpha	Gcg-GFP	rep1
P60.Gcg.v3.1_CTCATTACAGCAGACA-1		Endocrine	alpha	Gcg-GFP	rep1
P60.Gcg.v3.1_CTCATTAGTCGTCTCT-1		Endocrine	alpha	Gcg-GFP	rep1
P60.Gcg.v3.1_CTCCAACCACTCCTGT-1		Endocrine	alpha	Gcg-GFP	rep1
P60.Gcg.v3.1_CTCCAACGTCTAGGCC-1		Endocrine	alpha	Gcg-GFP	rep1
P60.Gcg.v3.1_CTCCAACTCTACGCGG-1		Endocrine	alpha	Gcg-GFP	rep1
P60.Gcg.v3.1_CTCCACACACTTGTCC-1		Endocrine	alpha	Gcg-GFP	rep1
P60.Gcg.v3.1_CTCCACAGTAGATCGG-1		Endocrine	alpha	Gcg-GFP	rep1
P60.Gcg.v3.1_CTCCACATCACCCTCA-1		Endocrine	alpha	Gcg-GFP	rep1
P60.Gcg.v3.1_CTCCATGGTGCCTACG-1		Endocrine	alpha	Gcg-GFP	rep1
P60.Gcg.v3.1_CTCCCAAGTCTCAGGC-1		Endocrine	alpha	Gcg-GFP	rep1
P60.Gcg.v3.1_CTCCCTCCACCGGCTA-1		Endocrine	alpha	Gcg-GFP	rep1
P60.Gcg.v3.1_CTCCCTCCATTATGCG-1		Endocrine	alpha	Gcg-GFP	rep1
P60.Gcg.v3.1_CTCCCTCGTTTGGAGG-1		Endocrine	alpha	Gcg-GFP	rep1
P60.Gcg.v3.1_CTCCCTCTCGATTTCT-1		Endocrine	alpha	Gcg-GFP	rep1
P60.Gcg.v3.1_CTCCGATCAACAAAGT-1		Endocrine	alpha	Gcg-GFP	rep1
P60.Gcg.v3.1_CTCCGATTCCGTATAG-1		Endocrine	alpha	Gcg-GFP	rep1
P60.Gcg.v3.1_CTCCGATTCTCACCCA-1		Endocrine	alpha	Gcg-GFP	rep1
P60.Gcg.v3.1_CTCCTCCCACTTGAAC-1		Endocrine	alpha	Gcg-GFP	rep1
P60.Gcg.v3.1_CTCCTCCCAGTAGAGC-1		Endocrine	alpha	Gcg-GFP	rep1
P60.Gcg.v3.1_CTCCTCCCAGTGACCC-1		Endocrine	alpha	Gcg-GFP	rep1
P60.Gcg.v3.1_CTCCTCCTCCAACCGG-1		Endocrine	alpha	Gcg-GFP	rep1
P60.Gcg.v3.1_CTCCTTTAGGGATCTG-1		Endocrine	alpha	Gcg-GFP	rep1
P60.Gcg.v3.1_CTCCTTTCACTTCCTG-1		Endocrine	alpha	Gcg-GFP	rep1
P60.Gcg.v3.1_CTCCTTTGTGACTATC-1		Endocrine	alpha	Gcg-GFP	rep1
P60.Gcg.v3.1_CTCGAGGCAGTCGTTA-1		Endocrine	alpha	Gcg-GFP	rep1
P60.Gcg.v3.1_CTCTCGAGTGCGAGTA-1		Endocrine	alpha	Gcg-GFP	rep1
P60.Gcg.v3.1_CTCTCGAGTTGCCGCA-1		Endocrine	alpha	Gcg-GFP	rep1
P60.Gcg.v3.1_CTCTGGTCAGGAATAT-1		Endocrine	alpha	Gcg-GFP	rep1
P60.Gcg.v3.1_CTCTGGTGTCCACTTC-1		Endocrine	alpha	Gcg-GFP	rep1
P60.Gcg.v3.1_CTCTGGTTCATACAGC-1		Endocrine	alpha	Gcg-GFP	rep1
P60.Gcg.v3.1_CTGAATGAGCCTTTGA-1		Endocrine	alpha	Gcg-GFP	rep1
P60.Gcg.v3.1_CTGAATGAGTAAACAC-1		Endocrine	alpha	Gcg-GFP	rep1
P60.Gcg.v3.1_CTGAATGGTATCGAGG-1		Endocrine	alpha	Gcg-GFP	rep1
P60.Gcg.v3.1_CTGAATGTCAAACGTC-1		Endocrine	alpha	Gcg-GFP	rep1
P60.Gcg.v3.1_CTGAATGTCAGCTGAT-1		Endocrine	alpha	Gcg-GFP	rep1
P60.Gcg.v3.1_CTGAGGCTCATGAGGG-1		Endocrine	alpha	Gcg-GFP	rep1
P60.Gcg.v3.1_CTGAGGCTCCCTGTTG-1		Endocrine	alpha	Gcg-GFP	rep1
P60.Gcg.v3.1_CTGATCCGTTAAGACA-1		Endocrine	alpha	Gcg-GFP	rep1
P60.Gcg.v3.1_CTGATCCTCACGTAGT-1		Endocrine	alpha	Gcg-GFP	rep1
P60.Gcg.v3.1_CTGCAGGAGTAGTCTC-1		Endocrine	alpha	Gcg-GFP	rep1
P60.Gcg.v3.1_CTGCAGGAGTGAGGCT-1		Endocrine	alpha	Gcg-GFP	rep1
P60.Gcg.v3.1_CTGCATCAGGAAGTGA-1		Endocrine	alpha	Gcg-GFP	rep1
P60.Gcg.v3.1_CTGCATCGTCAAACGG-1		Endocrine	alpha	Gcg-GFP	rep1
P60.Gcg.v3.1_CTGCATCTCTGATGGT-1		Endocrine	alpha	Gcg-GFP	rep1
P60.Gcg.v3.1_CTGCCATTCCTTATCA-1		Endocrine	alpha	Gcg-GFP	rep1
P60.Gcg.v3.1_CTGCCTACAGCAGAAC-1		Endocrine	alpha	Gcg-GFP	rep1
P60.Gcg.v3.1_CTGCCTATCCATGAGT-1		Endocrine	alpha	Gcg-GFP	rep1
P60.Gcg.v3.1_CTGCGAGGTCCAACGC-1		Endocrine	alpha	Gcg-GFP	rep1
P60.Gcg.v3.1_CTGCGAGTCAGTGTTG-1		Endocrine	alpha	Gcg-GFP	rep1
P60.Gcg.v3.1_CTGCGAGTCTGAATCG-1		Endocrine	alpha	Gcg-GFP	rep1
P60.Gcg.v3.1_CTGCTCAAGAGTATAC-1		Endocrine	alpha	Gcg-GFP	rep1
P60.Gcg.v3.1_CTGCTCAAGGGCGAGA-1		Endocrine	alpha	Gcg-GFP	rep1
P60.Gcg.v3.1_CTGGACGCAGCAGGAT-1		Endocrine	alpha	Gcg-GFP	rep1
P60.Gcg.v3.1_CTGGACGCAGGTACGA-1		Endocrine	alpha	Gcg-GFP	rep1
P60.Gcg.v3.1_CTGGACGGTCCCAAAT-1		Endocrine	alpha	Gcg-GFP	rep1
P60.Gcg.v3.1_CTGGACGTCACTGAAC-1		Endocrine	alpha	Gcg-GFP	rep1
P60.Gcg.v3.1_CTGGACGTCGGATTAC-1		Endocrine	alpha	Gcg-GFP	rep1
P60.Gcg.v3.1_CTGGCAGAGCCGAATG-1		Endocrine	alpha	Gcg-GFP	rep1
P60.Gcg.v3.1_CTGGCAGCACGTAGAG-1		Endocrine	alpha	Gcg-GFP	rep1
P60.Gcg.v3.1_CTGGCAGCATGGTGGA-1		Endocrine	alpha	Gcg-GFP	rep1
P60.Gcg.v3.1_CTGGCAGGTCCAGCCA-1		Endocrine	alpha	Gcg-GFP	rep1
P60.Gcg.v3.1_CTGGCAGGTTGCCGAC-1		Endocrine	alpha	Gcg-GFP	rep1
P60.Gcg.v3.1_CTGGTCTCAGCTCATA-1		Endocrine	alpha	Gcg-GFP	rep1
P60.Gcg.v3.1_CTGGTCTGTAGAGCTG-1		Endocrine	alpha	Gcg-GFP	rep1
P60.Gcg.v3.1_CTGGTCTGTTAGTCGT-1		Endocrine	alpha	Gcg-GFP	rep1
P60.Gcg.v3.1_CTGTACCCATCCGATA-1		Endocrine	alpha	Gcg-GFP	rep1
P60.Gcg.v3.1_CTGTACCTCTGGGAGA-1		Endocrine	alpha	Gcg-GFP	rep1
P60.Gcg.v3.1_CTGTAGAAGTCATGGG-1		Endocrine	alpha	Gcg-GFP	rep1
P60.Gcg.v3.1_CTGTAGACATTCTTCA-1		Endocrine	alpha	Gcg-GFP	rep1
P60.Gcg.v3.1_CTGTATTAGGAGTACC-1		Endocrine	alpha	Gcg-GFP	rep1
P60.Gcg.v3.1_CTGTATTGTCGAGTGA-1		Endocrine	alpha	Gcg-GFP	rep1
P60.Gcg.v3.1_CTGTATTTCCTGTTGC-1		Endocrine	alpha	Gcg-GFP	rep1
P60.Gcg.v3.1_CTGTCGTAGATTGATG-1		Endocrine	alpha	Gcg-GFP	rep1
P60.Gcg.v3.1_CTGTCGTCATTGCTTT-1		Endocrine	alpha	Gcg-GFP	rep1
P60.Gcg.v3.1_CTGTCGTTCAAGAAAC-1		Endocrine	alpha	Gcg-GFP	rep1
P60.Gcg.v3.1_CTGTGAAAGAGAACCC-1		Endocrine	alpha	Gcg-GFP	rep1
P60.Gcg.v3.1_CTGTGAACACCTCTAC-1		Endocrine	alpha	Gcg-GFP	rep1
P60.Gcg.v3.1_CTGTGAAGTCGTGATT-1		Endocrine	alpha	Gcg-GFP	rep1
P60.Gcg.v3.1_CTGTGGGAGGGACACT-1		Endocrine	alpha	Gcg-GFP	rep1
P60.Gcg.v3.1_CTTACCGAGAGGTTAT-1		Endocrine	alpha	Gcg-GFP	rep1
P60.Gcg.v3.1_CTTACCGAGGTACATA-1		Endocrine	alpha	Gcg-GFP	rep1
P60.Gcg.v3.1_CTTACCGTCAGCCTCT-1		Endocrine	alpha	Gcg-GFP	rep1
P60.Gcg.v3.1_CTTAGGACAACACGTT-1		Endocrine	alpha	Gcg-GFP	rep1
P60.Gcg.v3.1_CTTAGGAGTCTGTGCG-1		Endocrine	alpha	Gcg-GFP	rep1
P60.Gcg.v3.1_CTTAGGATCCTTATAC-1		Endocrine	alpha	Gcg-GFP	rep1
P60.Gcg.v3.1_CTTCAATGTTCTTGCC-1		Endocrine	alpha	Gcg-GFP	rep1
P60.Gcg.v3.1_CTTCCGAAGTGGTCAG-1		Endocrine	alpha	Gcg-GFP	rep1
P60.Gcg.v3.1_CTTCCGATCACGATAC-1		Endocrine	alpha	Gcg-GFP	rep1
P60.Gcg.v3.1_CTTCCTTCAATTCACG-1		Endocrine	alpha	Gcg-GFP	rep1
P60.Gcg.v3.1_CTTCCTTGTAGTCGTT-1		Endocrine	alpha	Gcg-GFP	rep1
P60.Gcg.v3.1_CTTCCTTTCCATCAGA-1		Endocrine	alpha	Gcg-GFP	rep1
P60.Gcg.v3.1_CTTCCTTTCTGATGGT-1		Endocrine	alpha	Gcg-GFP	rep1
P60.Gcg.v3.1_CTTCGGTAGACGCATG-1		Endocrine	alpha	Gcg-GFP	rep1
P60.Gcg.v3.1_CTTCGGTAGGTAGTCG-1		Endocrine	alpha	Gcg-GFP	rep1
P60.Gcg.v3.1_CTTCGGTAGTTGAAAC-1		Endocrine	alpha	Gcg-GFP	rep1
P60.Gcg.v3.1_CTTCGGTCACGCGCTA-1		Endocrine	alpha	Gcg-GFP	rep1
P60.Gcg.v3.1_CTTCTAAGTTTGGAAA-1		Endocrine	alpha	Gcg-GFP	rep1
P60.Gcg.v3.1_CTTCTCTAGCCAGTAG-1		Endocrine	alpha	Gcg-GFP	rep1
P60.Gcg.v3.1_CTTCTCTAGGATACAT-1		Endocrine	alpha	Gcg-GFP	rep1
P60.Gcg.v3.1_CTTCTCTAGGATTTGA-1		Endocrine	alpha	Gcg-GFP	rep1
P60.Gcg.v3.1_CTTCTCTTCAACCTCC-1		Endocrine	alpha	Gcg-GFP	rep1
P60.Gcg.v3.1_CTTGAGAAGCCTTCTC-1		Endocrine	alpha	Gcg-GFP	rep1
P60.Gcg.v3.1_CTTGAGACACGCTGCA-1		Endocrine	alpha	Gcg-GFP	rep1
P60.Gcg.v3.1_CTTGAGAGTCCGACGT-1		Endocrine	alpha	Gcg-GFP	rep1
P60.Gcg.v3.1_CTTGATTAGTGCCTCG-1		Endocrine	alpha	Gcg-GFP	rep1
P60.Gcg.v3.1_CTTGATTCAACTGAAA-1		Endocrine	alpha	Gcg-GFP	rep1
P60.Gcg.v3.1_CTTTCAAAGCTAATGA-1		Endocrine	alpha	Gcg-GFP	rep1
P60.Gcg.v3.1_CTTTCAATCCCTCGTA-1		Endocrine	alpha	Gcg-GFP	rep1
P60.Gcg.v3.1_CTTTCAATCGCGTTTC-1		Endocrine	alpha	Gcg-GFP	rep1
P60.Gcg.v3.1_CTTTCGGTCACCTGGG-1		Endocrine	alpha	Gcg-GFP	rep1
P60.Gcg.v3.1_GAAACCTAGAAGCCAC-1		Endocrine	alpha	Gcg-GFP	rep1
P60.Gcg.v3.1_GAAACCTTCTAACGCA-1		Endocrine	alpha	Gcg-GFP	rep1
P60.Gcg.v3.1_GAAATGACAAACAGGC-1		Endocrine	alpha	Gcg-GFP	rep1
P60.Gcg.v3.1_GAAATGATCCGTCAAA-1		Endocrine	alpha	Gcg-GFP	rep1
P60.Gcg.v3.1_GAAATGATCGGAGATG-1		Endocrine	alpha	Gcg-GFP	rep1
P60.Gcg.v3.1_GAACACTAGCACCCAC-1		Endocrine	alpha	Gcg-GFP	rep1
P60.Gcg.v3.1_GAACACTAGGAAGTAG-1		Endocrine	alpha	Gcg-GFP	rep1
P60.Gcg.v3.1_GAACACTAGTAGACAT-1		Endocrine	alpha	Gcg-GFP	rep1
P60.Gcg.v3.1_GAACACTCAAGACCGA-1		Endocrine	alpha	Gcg-GFP	rep1
P60.Gcg.v3.1_GAACACTTCGCCAACG-1		Endocrine	alpha	Gcg-GFP	rep1
P60.Gcg.v3.1_GAACTGTAGCGCCTTG-1		Endocrine	alpha	Gcg-GFP	rep1
P60.Gcg.v3.1_GAACTGTCAATTGCAC-1		Endocrine	alpha	Gcg-GFP	rep1
P60.Gcg.v3.1_GAACTGTCACAAGGTG-1		Endocrine	alpha	Gcg-GFP	rep1
P60.Gcg.v3.1_GAACTGTCACCGTACG-1		Endocrine	alpha	Gcg-GFP	rep1
P60.Gcg.v3.1_GAACTGTCATCCGAGC-1		Endocrine	alpha	Gcg-GFP	rep1
P60.Gcg.v3.1_GAAGAATAGAGTCTTC-1		Endocrine	alpha	Gcg-GFP	rep1
P60.Gcg.v3.1_GAAGCCCCAATACGCT-1		Endocrine	alpha	Gcg-GFP	rep1
P60.Gcg.v3.1_GAAGCCCTCAAGGTGG-1		Endocrine	alpha	Gcg-GFP	rep1
P60.Gcg.v3.1_GAAGCCCTCGCCGAGT-1		Endocrine	alpha	Gcg-GFP	rep1
P60.Gcg.v3.1_GAAGCGAGTGAGCTCC-1		Endocrine	alpha	Gcg-GFP	rep1
P60.Gcg.v3.1_GAAGGACTCACCTGGG-1		Endocrine	alpha	Gcg-GFP	rep1
P60.Gcg.v3.1_GAAGGGTCAAGCAGGT-1		Endocrine	alpha	Gcg-GFP	rep1
P60.Gcg.v3.1_GAAGGGTCACAAGCCC-1		Endocrine	alpha	Gcg-GFP	rep1
P60.Gcg.v3.1_GAAGGGTGTAGTTAGA-1		Endocrine	alpha	Gcg-GFP	rep1
P60.Gcg.v3.1_GAAGTAACAACACGTT-1		Endocrine	alpha	Gcg-GFP	rep1
P60.Gcg.v3.1_GAAGTAACAATGACCT-1		Endocrine	alpha	Gcg-GFP	rep1
P60.Gcg.v3.1_GAATAGACAAAGCTCT-1		Endocrine	alpha	Gcg-GFP	rep1
P60.Gcg.v3.1_GAATAGATCGGCCAAC-1		Endocrine	alpha	Gcg-GFP	rep1
P60.Gcg.v3.1_GAATCGTAGTGCTAGG-1		Endocrine	alpha	Gcg-GFP	rep1
P60.Gcg.v3.1_GAATCGTGTTAGCGGA-1		Endocrine	alpha	Gcg-GFP	rep1
P60.Gcg.v3.1_GACACGCCAGGCGATA-1		Endocrine	alpha	Gcg-GFP	rep1
P60.Gcg.v3.1_GACAGCCAGGGCTAAC-1		Endocrine	alpha	Gcg-GFP	rep1
P60.Gcg.v3.1_GACAGCCCAAAGGGTC-1		Endocrine	alpha	Gcg-GFP	rep1
P60.Gcg.v3.1_GACAGCCCAATCTCTT-1		Endocrine	alpha	Gcg-GFP	rep1
P60.Gcg.v3.1_GACAGCCCACGACGCT-1		Endocrine	alpha	Gcg-GFP	rep1
P60.Gcg.v3.1_GACAGCCCAGCAGGAT-1		Endocrine	alpha	Gcg-GFP	rep1
P60.Gcg.v3.1_GACAGCCTCATAGAGA-1		Endocrine	alpha	Gcg-GFP	rep1
P60.Gcg.v3.1_GACATCAAGCGTCAAG-1		Endocrine	alpha	Gcg-GFP	rep1
P60.Gcg.v3.1_GACCAATAGGAACGCT-1		Endocrine	alpha	Gcg-GFP	rep1
P60.Gcg.v3.1_GACCAATTCACTGTCC-1		Endocrine	alpha	Gcg-GFP	rep1
P60.Gcg.v3.1_GACCCAGAGATAGGGA-1		Endocrine	alpha	Gcg-GFP	rep1
P60.Gcg.v3.1_GACCCTTGTCGCTTAA-1		Endocrine	alpha	Gcg-GFP	rep1
P60.Gcg.v3.1_GACCCTTTCCATTGTT-1		Endocrine	alpha	Gcg-GFP	rep1
P60.Gcg.v3.1_GACCCTTTCGCCTCTA-1		Endocrine	alpha	Gcg-GFP	rep1
P60.Gcg.v3.1_GACCGTGAGGGAGGCA-1		Endocrine	alpha	Gcg-GFP	rep1
P60.Gcg.v3.1_GACCGTGGTACGCTAT-1		Endocrine	alpha	Gcg-GFP	rep1
P60.Gcg.v3.1_GACCTTCAGGCGCTCT-1		Endocrine	alpha	Gcg-GFP	rep1
P60.Gcg.v3.1_GACGTTAAGTATGGCG-1		Endocrine	alpha	Gcg-GFP	rep1
P60.Gcg.v3.1_GACGTTACACCTGCTT-1		Endocrine	alpha	Gcg-GFP	rep1
P60.Gcg.v3.1_GACGTTAGTTACGATC-1		Endocrine	alpha	Gcg-GFP	rep1
P60.Gcg.v3.1_GACGTTAGTTATTCTC-1		Endocrine	alpha	Gcg-GFP	rep1
P60.Gcg.v3.1_GACTATGCACAGTCCG-1		Endocrine	alpha	Gcg-GFP	rep1
P60.Gcg.v3.1_GACTATGCATCAGTGT-1		Endocrine	alpha	Gcg-GFP	rep1
P60.Gcg.v3.1_GACTATGGTCCTTTGC-1		Endocrine	alpha	Gcg-GFP	rep1
P60.Gcg.v3.1_GACTATGTCTTCTGTA-1		Endocrine	alpha	Gcg-GFP	rep1
P60.Gcg.v3.1_GACTCAAGTACGTGAG-1		Endocrine	alpha	Gcg-GFP	rep1
P60.Gcg.v3.1_GACTCAAGTAGTCCTA-1		Endocrine	alpha	Gcg-GFP	rep1
P60.Gcg.v3.1_GACTCAATCTTGGCTC-1		Endocrine	alpha	Gcg-GFP	rep1
P60.Gcg.v3.1_GACTCTCCAAGCCCAC-1		Endocrine	alpha	Gcg-GFP	rep1
P60.Gcg.v3.1_GACTCTCCATGTGCCG-1		Endocrine	alpha	Gcg-GFP	rep1
P60.Gcg.v3.1_GACTGATCACGACGCT-1		Endocrine	alpha	Gcg-GFP	rep1
P60.Gcg.v3.1_GACTTCCGTCCTACAA-1		Endocrine	alpha	Gcg-GFP	rep1
P60.Gcg.v3.1_GAGAAATCACGGGTAA-1		Endocrine	alpha	Gcg-GFP	rep1
P60.Gcg.v3.1_GAGAAATGTATTTCGG-1		Endocrine	alpha	Gcg-GFP	rep1
P60.Gcg.v3.1_GAGAAATGTGGTCAAG-1		Endocrine	alpha	Gcg-GFP	rep1
P60.Gcg.v3.1_GAGAAATTCGGCATCG-1		Endocrine	alpha	Gcg-GFP	rep1
P60.Gcg.v3.1_GAGACCCTCCCTAGGG-1		Endocrine	alpha	Gcg-GFP	rep1
P60.Gcg.v3.1_GAGACTTGTACCTAAC-1		Endocrine	alpha	Gcg-GFP	rep1
P60.Gcg.v3.1_GAGAGGTCATAGAATG-1		Endocrine	alpha	Gcg-GFP	rep1
P60.Gcg.v3.1_GAGAGGTGTACTCGCG-1		Endocrine	alpha	Gcg-GFP	rep1
P60.Gcg.v3.1_GAGAGGTTCTTAGCTT-1		Endocrine	alpha	Gcg-GFP	rep1
P60.Gcg.v3.1_GAGATGGCAATACGAA-1		Endocrine	alpha	Gcg-GFP	rep1
P60.Gcg.v3.1_GAGATGGTCTTAGCTT-1		Endocrine	alpha	Gcg-GFP	rep1
P60.Gcg.v3.1_GAGCCTGAGACTAGAT-1		Endocrine	alpha	Gcg-GFP	rep1
P60.Gcg.v3.1_GAGCTGCAGGGTGAGG-1		Endocrine	alpha	Gcg-GFP	rep1
P60.Gcg.v3.1_GAGCTGCGTGAGTTTC-1		Endocrine	alpha	Gcg-GFP	rep1
P60.Gcg.v3.1_GAGCTGCTCTGGGCAC-1		Endocrine	alpha	Gcg-GFP	rep1
P60.Gcg.v3.1_GAGGCAAAGTGCGCTC-1		Endocrine	alpha	Gcg-GFP	rep1
P60.Gcg.v3.1_GAGGCCTCAGGACATG-1		Endocrine	alpha	Gcg-GFP	rep1
P60.Gcg.v3.1_GAGGCCTGTGGACTGA-1		Endocrine	alpha	Gcg-GFP	rep1
P60.Gcg.v3.1_GAGGGTACAAGCACCC-1		Endocrine	alpha	Gcg-GFP	rep1
P60.Gcg.v3.1_GAGGGTACAAGTTCCA-1		Endocrine	alpha	Gcg-GFP	rep1
P60.Gcg.v3.1_GAGGGTACACGCTGAC-1		Endocrine	alpha	Gcg-GFP	rep1
P60.Gcg.v3.1_GAGTCATTCGTAGCTA-1		Endocrine	alpha	Gcg-GFP	rep1
P60.Gcg.v3.1_GAGTCTAAGCATCCCG-1		Endocrine	alpha	Gcg-GFP	rep1
P60.Gcg.v3.1_GAGTCTAGTAGACAGC-1		Endocrine	alpha	Gcg-GFP	rep1
P60.Gcg.v3.1_GAGTGAGGTCGTGTTA-1		Endocrine	alpha	Gcg-GFP	rep1
P60.Gcg.v3.1_GAGTGAGTCTAGTTCT-1		Endocrine	alpha	Gcg-GFP	rep1
P60.Gcg.v3.1_GAGTGAGTCTGTCAGA-1		Endocrine	alpha	Gcg-GFP	rep1
P60.Gcg.v3.1_GAGTGTTGTCTTTCAT-1		Endocrine	alpha	Gcg-GFP	rep1
P60.Gcg.v3.1_GAGTTGTCATGAGGGT-1		Endocrine	alpha	Gcg-GFP	rep1
P60.Gcg.v3.1_GAGTTTGCATCATTTC-1		Endocrine	alpha	Gcg-GFP	rep1
P60.Gcg.v3.1_GAGTTTGGTGGCTACC-1		Endocrine	alpha	Gcg-GFP	rep1
P60.Gcg.v3.1_GAGTTTGGTTAATCGC-1		Endocrine	alpha	Gcg-GFP	rep1
P60.Gcg.v3.1_GAGTTTGTCGTTAGAC-1		Endocrine	alpha	Gcg-GFP	rep1
P60.Gcg.v3.1_GATAGAACAGTCACGC-1		Endocrine	alpha	Gcg-GFP	rep1
P60.Gcg.v3.1_GATAGCTAGCGAATGC-1		Endocrine	alpha	Gcg-GFP	rep1
P60.Gcg.v3.1_GATAGCTTCTATTGTC-1		Endocrine	alpha	Gcg-GFP	rep1
P60.Gcg.v3.1_GATCACACAAATGATG-1		Endocrine	alpha	Gcg-GFP	rep1
P60.Gcg.v3.1_GATCACACACGACTAT-1		Endocrine	alpha	Gcg-GFP	rep1
P60.Gcg.v3.1_GATCACACAGAGCGTA-1		Endocrine	alpha	Gcg-GFP	rep1
P60.Gcg.v3.1_GATCACAGTCCGGTCA-1		Endocrine	alpha	Gcg-GFP	rep1
P60.Gcg.v3.1_GATCAGTAGCTTAGTC-1		Endocrine	alpha	Gcg-GFP	rep1
P60.Gcg.v3.1_GATCAGTCAACGACTT-1		Endocrine	alpha	Gcg-GFP	rep1
P60.Gcg.v3.1_GATCAGTCAAGCCCAC-1		Endocrine	alpha	Gcg-GFP	rep1
P60.Gcg.v3.1_GATCAGTGTCCAACGC-1		Endocrine	alpha	Gcg-GFP	rep1
P60.Gcg.v3.1_GATCATGTCAACTACG-1		Endocrine	alpha	Gcg-GFP	rep1
P60.Gcg.v3.1_GATCATGTCATTGTTC-1		Endocrine	alpha	Gcg-GFP	rep1
P60.Gcg.v3.1_GATCCCTCAATGAAAC-1		Endocrine	alpha	Gcg-GFP	rep1
P60.Gcg.v3.1_GATCCCTGTACCAATC-1		Endocrine	alpha	Gcg-GFP	rep1
P60.Gcg.v3.1_GATCCCTTCCGATCTC-1		Endocrine	alpha	Gcg-GFP	rep1
P60.Gcg.v3.1_GATCCCTTCTCACCCA-1		Endocrine	alpha	Gcg-GFP	rep1
P60.Gcg.v3.1_GATCGTAAGACGCAGT-1		Endocrine	alpha	Gcg-GFP	rep1
P60.Gcg.v3.1_GATCGTATCCATCACC-1		Endocrine	alpha	Gcg-GFP	rep1
P60.Gcg.v3.1_GATGACTAGAGGTCGT-1		Endocrine	alpha	Gcg-GFP	rep1
P60.Gcg.v3.1_GATGACTAGGTTTGAA-1		Endocrine	alpha	Gcg-GFP	rep1
P60.Gcg.v3.1_GATGACTCACCTATCC-1		Endocrine	alpha	Gcg-GFP	rep1
P60.Gcg.v3.1_GATGACTCAGCAGTGA-1		Endocrine	alpha	Gcg-GFP	rep1
P60.Gcg.v3.1_GATGAGGGTTAAACCC-1		Endocrine	alpha	Gcg-GFP	rep1
P60.Gcg.v3.1_GATGATCAGCATATGA-1		Endocrine	alpha	Gcg-GFP	rep1
P60.Gcg.v3.1_GATGATCGTTTCCCAC-1		Endocrine	alpha	Gcg-GFP	rep1
P60.Gcg.v3.1_GATGCTACAGCTATTG-1		Endocrine	alpha	Gcg-GFP	rep1
P60.Gcg.v3.1_GATGGAGCACATGACT-1		Endocrine	alpha	Gcg-GFP	rep1
P60.Gcg.v3.1_GATGTTGAGACCAAGC-1		Endocrine	alpha	Gcg-GFP	rep1
P60.Gcg.v3.1_GATTCGAAGGTTCCAT-1		Endocrine	alpha	Gcg-GFP	rep1
P60.Gcg.v3.1_GATTCTTGTAGAGCTG-1		Endocrine	alpha	Gcg-GFP	rep1
P60.Gcg.v3.1_GATTGGTAGCCTCATA-1		Endocrine	alpha	Gcg-GFP	rep1
P60.Gcg.v3.1_GATTGGTCACCGGTCA-1		Endocrine	alpha	Gcg-GFP	rep1
P60.Gcg.v3.1_GATTGGTTCCGGCAGT-1		Endocrine	alpha	Gcg-GFP	rep1
P60.Gcg.v3.1_GATTTCTTCCGTGCGA-1		Endocrine	alpha	Gcg-GFP	rep1
P60.Gcg.v3.1_GATTTCTTCTCGGTAA-1		Endocrine	alpha	Gcg-GFP	rep1
P60.Gcg.v3.1_GCAACCGAGACGGAAA-1		Endocrine	alpha	Gcg-GFP	rep1
P60.Gcg.v3.1_GCAACCGCAACTTCTT-1		Endocrine	alpha	Gcg-GFP	rep1
P60.Gcg.v3.1_GCAACCGTCCACTGGG-1		Endocrine	alpha	Gcg-GFP	rep1
P60.Gcg.v3.1_GCACATAAGCGCACAA-1		Endocrine	alpha	Gcg-GFP	rep1
P60.Gcg.v3.1_GCACATAAGGATATGT-1		Endocrine	alpha	Gcg-GFP	rep1
P60.Gcg.v3.1_GCACATAGTGGCGTAA-1		Endocrine	alpha	Gcg-GFP	rep1
P60.Gcg.v3.1_GCACATATCTTCGGAA-1		Endocrine	alpha	Gcg-GFP	rep1
P60.Gcg.v3.1_GCACGGTGTGTGAATA-1		Endocrine	alpha	Gcg-GFP	rep1
P60.Gcg.v3.1_GCACGTGAGCTAGAGC-1		Endocrine	alpha	Gcg-GFP	rep1
P60.Gcg.v3.1_GCACGTGAGCTCCATA-1		Endocrine	alpha	Gcg-GFP	rep1
P60.Gcg.v3.1_GCACGTGCACCGGTCA-1		Endocrine	alpha	Gcg-GFP	rep1
P60.Gcg.v3.1_GCACTAAGTACAACGG-1		Endocrine	alpha	Gcg-GFP	rep1
P60.Gcg.v3.1_GCACTAATCAAGGTGG-1		Endocrine	alpha	Gcg-GFP	rep1
P60.Gcg.v3.1_GCAGCCAAGCAGGGAG-1		Endocrine	alpha	Gcg-GFP	rep1
P60.Gcg.v3.1_GCAGCCACAACCGCTG-1		Endocrine	alpha	Gcg-GFP	rep1
P60.Gcg.v3.1_GCAGCCACATGATGCT-1		Endocrine	alpha	Gcg-GFP	rep1
P60.Gcg.v3.1_GCAGCCACATTCTGTT-1		Endocrine	alpha	Gcg-GFP	rep1
P60.Gcg.v3.1_GCAGCCAGTTAAGCAA-1		Endocrine	alpha	Gcg-GFP	rep1
P60.Gcg.v3.1_GCAGCTGAGACCATGG-1		Endocrine	alpha	Gcg-GFP	rep1
P60.Gcg.v3.1_GCAGCTGAGATGGTAT-1		Endocrine	alpha	Gcg-GFP	rep1
P60.Gcg.v3.1_GCAGCTGCACGGCGTT-1		Endocrine	alpha	Gcg-GFP	rep1
P60.Gcg.v3.1_GCAGCTGTCCGTGTAA-1		Endocrine	alpha	Gcg-GFP	rep1
P60.Gcg.v3.1_GCAGGCTAGTATAGGT-1		Endocrine	alpha	Gcg-GFP	rep1
P60.Gcg.v3.1_GCAGGCTCAAACTGCT-1		Endocrine	alpha	Gcg-GFP	rep1
P60.Gcg.v3.1_GCAGGCTCACTCCGAG-1		Endocrine	alpha	Gcg-GFP	rep1
P60.Gcg.v3.1_GCAGGCTGTAGCCCTG-1		Endocrine	alpha	Gcg-GFP	rep1
P60.Gcg.v3.1_GCAGTTAAGGTAACTA-1		Endocrine	alpha	Gcg-GFP	rep1
P60.Gcg.v3.1_GCAGTTACACCCTAAA-1		Endocrine	alpha	Gcg-GFP	rep1
P60.Gcg.v3.1_GCAGTTATCTGCTGAA-1		Endocrine	alpha	Gcg-GFP	rep1
P60.Gcg.v3.1_GCATCGGAGTCGCGAA-1		Endocrine	alpha	Gcg-GFP	rep1
P60.Gcg.v3.1_GCATCGGCACCCTCTA-1		Endocrine	alpha	Gcg-GFP	rep1
P60.Gcg.v3.1_GCATCGGTCAAGCTGT-1		Endocrine	alpha	Gcg-GFP	rep1
P60.Gcg.v3.1_GCATCTCGTCTTCAAG-1		Endocrine	alpha	Gcg-GFP	rep1
P60.Gcg.v3.1_GCATCTCGTGTGTTTG-1		Endocrine	alpha	Gcg-GFP	rep1
P60.Gcg.v3.1_GCATGATCAAGACGAC-1		Endocrine	alpha	Gcg-GFP	rep1
P60.Gcg.v3.1_GCATGATCACTCCCTA-1		Endocrine	alpha	Gcg-GFP	rep1
P60.Gcg.v3.1_GCATTAGCAACTCGAT-1		Endocrine	alpha	Gcg-GFP	rep1
P60.Gcg.v3.1_GCATTAGCATCCTCAC-1		Endocrine	alpha	Gcg-GFP	rep1
P60.Gcg.v3.1_GCCAACGCACTACGGC-1		Endocrine	alpha	Gcg-GFP	rep1
P60.Gcg.v3.1_GCCAGCAAGCCGATCC-1		Endocrine	alpha	Gcg-GFP	rep1
P60.Gcg.v3.1_GCCAGCACACACGTGC-1		Endocrine	alpha	Gcg-GFP	rep1
P60.Gcg.v3.1_GCCAGCAGTCGAATGG-1		Endocrine	alpha	Gcg-GFP	rep1
P60.Gcg.v3.1_GCCAGCAGTGTCCTAA-1		Endocrine	alpha	Gcg-GFP	rep1
P60.Gcg.v3.1_GCCAGTGAGTATGACA-1		Endocrine	alpha	Gcg-GFP	rep1
P60.Gcg.v3.1_GCCAGTGGTGGTTTGT-1		Endocrine	alpha	Gcg-GFP	rep1
P60.Gcg.v3.1_GCCATGGAGCCTCAGC-1		Endocrine	alpha	Gcg-GFP	rep1
P60.Gcg.v3.1_GCCATGGTCTGGGTCG-1		Endocrine	alpha	Gcg-GFP	rep1
P60.Gcg.v3.1_GCCATTCAGTCCCAGC-1		Endocrine	alpha	Gcg-GFP	rep1
P60.Gcg.v3.1_GCCATTCCAAGAGTAT-1		Endocrine	alpha	Gcg-GFP	rep1
P60.Gcg.v3.1_GCCATTCCATCCGAGC-1		Endocrine	alpha	Gcg-GFP	rep1
P60.Gcg.v3.1_GCCCGAAAGTATCCTG-1		Endocrine	alpha	Gcg-GFP	rep1
P60.Gcg.v3.1_GCCCGAACACAGCTTA-1		Endocrine	alpha	Gcg-GFP	rep1
P60.Gcg.v3.1_GCCCGAACACTGGAAG-1		Endocrine	alpha	Gcg-GFP	rep1
P60.Gcg.v3.1_GCCCGAAGTCAAAGCG-1		Endocrine	alpha	Gcg-GFP	rep1
P60.Gcg.v3.1_GCCCGAATCCAACCAA-1		Endocrine	alpha	Gcg-GFP	rep1
P60.Gcg.v3.1_GCCCGAATCCAATCCC-1		Endocrine	alpha	Gcg-GFP	rep1
P60.Gcg.v3.1_GCCGATGCATTGTAGC-1		Endocrine	alpha	Gcg-GFP	rep1
P60.Gcg.v3.1_GCCGTGAAGTTTCAGC-1		Endocrine	alpha	Gcg-GFP	rep1
P60.Gcg.v3.1_GCCGTGACAAATGAGT-1		Endocrine	alpha	Gcg-GFP	rep1
P60.Gcg.v3.1_GCCGTGACATCTGTTT-1		Endocrine	alpha	Gcg-GFP	rep1
P60.Gcg.v3.1_GCCGTGAGTTGCTCCT-1		Endocrine	alpha	Gcg-GFP	rep1
P60.Gcg.v3.1_GCCTGTTAGACAAGCC-1		Endocrine	alpha	Gcg-GFP	rep1
P60.Gcg.v3.1_GCCTGTTAGGAATCGC-1		Endocrine	alpha	Gcg-GFP	rep1
P60.Gcg.v3.1_GCCTGTTGTATTGCCA-1		Endocrine	alpha	Gcg-GFP	rep1
P60.Gcg.v3.1_GCGAGAAAGAGTTGAT-1		Endocrine	alpha	Gcg-GFP	rep1
P60.Gcg.v3.1_GCGAGAAAGCGACTTT-1		Endocrine	alpha	Gcg-GFP	rep1
P60.Gcg.v3.1_GCGAGAATCGAGATGG-1		Endocrine	alpha	Gcg-GFP	rep1
P60.Gcg.v3.1_GCGAGAATCTTTGCTA-1		Endocrine	alpha	Gcg-GFP	rep1
P60.Gcg.v3.1_GCGATCGAGTGATTCC-1		Endocrine	alpha	Gcg-GFP	rep1
P60.Gcg.v3.1_GCGATCGGTTACGGAG-1		Endocrine	alpha	Gcg-GFP	rep1
P60.Gcg.v3.1_GCGATCGTCATGGATC-1		Endocrine	alpha	Gcg-GFP	rep1
P60.Gcg.v3.1_GCGATCGTCGCCAACG-1		Endocrine	alpha	Gcg-GFP	rep1
P60.Gcg.v3.1_GCGGAAAAGGAGAGTA-1		Endocrine	alpha	Gcg-GFP	rep1
P60.Gcg.v3.1_GCGGATCGTCCTCAGG-1		Endocrine	alpha	Gcg-GFP	rep1
P60.Gcg.v3.1_GCGTGCATCCGGCAAC-1		Endocrine	alpha	Gcg-GFP	rep1
P60.Gcg.v3.1_GCGTTTCGTCCTTTGC-1		Endocrine	alpha	Gcg-GFP	rep1
P60.Gcg.v3.1_GCTACAAAGACCACGA-1		Endocrine	alpha	Gcg-GFP	rep1
P60.Gcg.v3.1_GCTACAAAGATGGCAC-1		Endocrine	alpha	Gcg-GFP	rep1
P60.Gcg.v3.1_GCTACAAAGGAGAGGC-1		Endocrine	alpha	Gcg-GFP	rep1
P60.Gcg.v3.1_GCTACCTCAATCCTAG-1		Endocrine	alpha	Gcg-GFP	rep1
P60.Gcg.v3.1_GCTACCTGTAGCTGCC-1		Endocrine	alpha	Gcg-GFP	rep1
P60.Gcg.v3.1_GCTCAAAAGCACTTTG-1		Endocrine	alpha	Gcg-GFP	rep1
P60.Gcg.v3.1_GCTGAATAGATGGGCT-1		Endocrine	alpha	Gcg-GFP	rep1
P60.Gcg.v3.1_GCTGAATAGATTGCGG-1		Endocrine	alpha	Gcg-GFP	rep1
P60.Gcg.v3.1_GCTGAATGTACTCAAC-1		Endocrine	alpha	Gcg-GFP	rep1
P60.Gcg.v3.1_GCTGCAGAGCAACAGC-1		Endocrine	alpha	Gcg-GFP	rep1
P60.Gcg.v3.1_GCTGCAGAGCTGTGCC-1		Endocrine	alpha	Gcg-GFP	rep1
P60.Gcg.v3.1_GCTGCAGTCTGATTCT-1		Endocrine	alpha	Gcg-GFP	rep1
P60.Gcg.v3.1_GCTGGGTCAATGCTCA-1		Endocrine	alpha	Gcg-GFP	rep1
P60.Gcg.v3.1_GCTGGGTCAGCTCGGT-1		Endocrine	alpha	Gcg-GFP	rep1
P60.Gcg.v3.1_GCTGGGTGTCACTCGG-1		Endocrine	alpha	Gcg-GFP	rep1
P60.Gcg.v3.1_GCTGGGTGTCTGATAC-1		Endocrine	alpha	Gcg-GFP	rep1
P60.Gcg.v3.1_GCTGGGTTCATTCTTG-1		Endocrine	alpha	Gcg-GFP	rep1
P60.Gcg.v3.1_GCTTCACAGGACAGCT-1		Endocrine	alpha	Gcg-GFP	rep1
P60.Gcg.v3.1_GCTTCACTCTCGTCAC-1		Endocrine	alpha	Gcg-GFP	rep1
P60.Gcg.v3.1_GCTTGGGAGGTCCTGC-1		Endocrine	alpha	Gcg-GFP	rep1
P60.Gcg.v3.1_GCTTGGGCAATCAGCT-1		Endocrine	alpha	Gcg-GFP	rep1
P60.Gcg.v3.1_GCTTTCGGTAACACCT-1		Endocrine	alpha	Gcg-GFP	rep1
P60.Gcg.v3.1_GCTTTCGGTAGCACGA-1		Endocrine	alpha	Gcg-GFP	rep1
P60.Gcg.v3.1_GCTTTCGGTCTGTAAC-1		Endocrine	alpha	Gcg-GFP	rep1
P60.Gcg.v3.1_GGAACCCAGTTTGCTG-1		Endocrine	alpha	Gcg-GFP	rep1
P60.Gcg.v3.1_GGAACCCGTTCCAGGC-1		Endocrine	alpha	Gcg-GFP	rep1
P60.Gcg.v3.1_GGAAGTGGTACTTCCC-1		Endocrine	alpha	Gcg-GFP	rep1
P60.Gcg.v3.1_GGAAGTGGTGAGATTA-1		Endocrine	alpha	Gcg-GFP	rep1
P60.Gcg.v3.1_GGAATCTCAACACTAC-1		Endocrine	alpha	Gcg-GFP	rep1
P60.Gcg.v3.1_GGAATCTCACAAGCTT-1		Endocrine	alpha	Gcg-GFP	rep1
P60.Gcg.v3.1_GGAATCTTCACCCTGT-1		Endocrine	alpha	Gcg-GFP	rep1
P60.Gcg.v3.1_GGAATGGGTCTCGGAC-1		Endocrine	alpha	Gcg-GFP	rep1
P60.Gcg.v3.1_GGAGAACAGGATTTGA-1		Endocrine	alpha	Gcg-GFP	rep1
P60.Gcg.v3.1_GGAGAACAGTCATGCT-1		Endocrine	alpha	Gcg-GFP	rep1
P60.Gcg.v3.1_GGAGAACCAATACAGA-1		Endocrine	alpha	Gcg-GFP	rep1
P60.Gcg.v3.1_GGAGAACTCCCGTGAG-1		Endocrine	alpha	Gcg-GFP	rep1
P60.Gcg.v3.1_GGAGATGAGGAACTCG-1		Endocrine	alpha	Gcg-GFP	rep1
P60.Gcg.v3.1_GGAGATGTCGCGCCAA-1		Endocrine	alpha	Gcg-GFP	rep1
P60.Gcg.v3.1_GGAGCAAGTCGCAGTC-1		Endocrine	alpha	Gcg-GFP	rep1
P60.Gcg.v3.1_GGAGCAAGTTATGACC-1		Endocrine	alpha	Gcg-GFP	rep1
P60.Gcg.v3.1_GGAGGATGTAGACTGG-1		Endocrine	alpha	Gcg-GFP	rep1
P60.Gcg.v3.1_GGAGGATGTAGTATAG-1		Endocrine	alpha	Gcg-GFP	rep1
P60.Gcg.v3.1_GGAGGTAAGTCGCCAC-1		Endocrine	alpha	Gcg-GFP	rep1
P60.Gcg.v3.1_GGAGGTAGTTTCACTT-1		Endocrine	alpha	Gcg-GFP	rep1
P60.Gcg.v3.1_GGATCTAAGGTCGACA-1		Endocrine	alpha	Gcg-GFP	rep1
P60.Gcg.v3.1_GGATCTACATGAGTAA-1		Endocrine	alpha	Gcg-GFP	rep1
P60.Gcg.v3.1_GGCACGTCAAGCGAGT-1		Endocrine	alpha	Gcg-GFP	rep1
P60.Gcg.v3.1_GGCACGTCAAGTATAG-1		Endocrine	alpha	Gcg-GFP	rep1
P60.Gcg.v3.1_GGCACGTGTCCCTCAT-1		Endocrine	alpha	Gcg-GFP	rep1
P60.Gcg.v3.1_GGCACGTGTTTAGAGA-1		Endocrine	alpha	Gcg-GFP	rep1
P60.Gcg.v3.1_GGCAGTCAGGACGCTA-1		Endocrine	alpha	Gcg-GFP	rep1
P60.Gcg.v3.1_GGCAGTCGTGTTGCCG-1		Endocrine	alpha	Gcg-GFP	rep1
P60.Gcg.v3.1_GGCAGTCGTTCCATTT-1		Endocrine	alpha	Gcg-GFP	rep1
P60.Gcg.v3.1_GGCGTCAGTCTGCGCA-1		Endocrine	alpha	Gcg-GFP	rep1
P60.Gcg.v3.1_GGCTGTGAGCCGGATA-1		Endocrine	alpha	Gcg-GFP	rep1
P60.Gcg.v3.1_GGCTGTGAGGAAGTGA-1		Endocrine	alpha	Gcg-GFP	rep1
P60.Gcg.v3.1_GGCTGTGCAAATGATG-1		Endocrine	alpha	Gcg-GFP	rep1
P60.Gcg.v3.1_GGCTTGGAGGTTCTTG-1		Endocrine	alpha	Gcg-GFP	rep1
P60.Gcg.v3.1_GGCTTGGCATGCTGCG-1		Endocrine	alpha	Gcg-GFP	rep1
P60.Gcg.v3.1_GGCTTTCCAGGTTCCG-1		Endocrine	alpha	Gcg-GFP	rep1
P60.Gcg.v3.1_GGCTTTCTCCAGCAAT-1		Endocrine	alpha	Gcg-GFP	rep1
P60.Gcg.v3.1_GGCTTTCTCTCTGAGA-1		Endocrine	alpha	Gcg-GFP	rep1
P60.Gcg.v3.1_GGGACCTCAACACGAG-1		Endocrine	alpha	Gcg-GFP	rep1
P60.Gcg.v3.1_GGGACCTCACAATGTC-1		Endocrine	alpha	Gcg-GFP	rep1
P60.Gcg.v3.1_GGGACCTTCATGCTAG-1		Endocrine	alpha	Gcg-GFP	rep1
P60.Gcg.v3.1_GGGACTCAGGAATGTT-1		Endocrine	alpha	Gcg-GFP	rep1
P60.Gcg.v3.1_GGGAGATAGCCATTCA-1		Endocrine	alpha	Gcg-GFP	rep1
P60.Gcg.v3.1_GGGAGATAGGAGAGTA-1		Endocrine	alpha	Gcg-GFP	rep1
P60.Gcg.v3.1_GGGAGATAGGTTAGTA-1		Endocrine	alpha	Gcg-GFP	rep1
P60.Gcg.v3.1_GGGAGATTCAACTGGT-1		Endocrine	alpha	Gcg-GFP	rep1
P60.Gcg.v3.1_GGGATCCCAGCCCAGT-1		Endocrine	alpha	Gcg-GFP	rep1
P60.Gcg.v3.1_GGGATGAAGATGTTAG-1		Endocrine	alpha	Gcg-GFP	rep1
P60.Gcg.v3.1_GGGATGATCCTCACGT-1		Endocrine	alpha	Gcg-GFP	rep1
P60.Gcg.v3.1_GGGCGTTAGCTACTGT-1		Endocrine	alpha	Gcg-GFP	rep1
P60.Gcg.v3.1_GGGCGTTAGTTCCTGA-1		Endocrine	alpha	Gcg-GFP	rep1
P60.Gcg.v3.1_GGGCGTTAGTTGCCTA-1		Endocrine	alpha	Gcg-GFP	rep1
P60.Gcg.v3.1_GGGCTACAGCAACAAT-1		Endocrine	alpha	Gcg-GFP	rep1
P60.Gcg.v3.1_GGGCTACCACGAGAAC-1		Endocrine	alpha	Gcg-GFP	rep1
P60.Gcg.v3.1_GGGCTACGTTCTGAGT-1		Endocrine	alpha	Gcg-GFP	rep1
P60.Gcg.v3.1_GGGCTACTCGATTGGT-1		Endocrine	alpha	Gcg-GFP	rep1
P60.Gcg.v3.1_GGGCTCACAATACCCA-1		Endocrine	alpha	Gcg-GFP	rep1
P60.Gcg.v3.1_GGGCTCACACAGCGCT-1		Endocrine	alpha	Gcg-GFP	rep1
P60.Gcg.v3.1_GGGCTCATCGCACGGT-1		Endocrine	alpha	Gcg-GFP	rep1
P60.Gcg.v3.1_GGGTATTAGGCTTAAA-1		Endocrine	alpha	Gcg-GFP	rep1
P60.Gcg.v3.1_GGGTCTGTCAGTGTGT-1		Endocrine	alpha	Gcg-GFP	rep1
P60.Gcg.v3.1_GGGTGAAAGTAAGAGG-1		Endocrine	alpha	Gcg-GFP	rep1
P60.Gcg.v3.1_GGGTGAAAGTTCTACG-1		Endocrine	alpha	Gcg-GFP	rep1
P60.Gcg.v3.1_GGGTGAATCTGGGTCG-1		Endocrine	alpha	Gcg-GFP	rep1
P60.Gcg.v3.1_GGGTGTCAGAGAACCC-1		Endocrine	alpha	Gcg-GFP	rep1
P60.Gcg.v3.1_GGGTGTCCAACTCCAA-1		Endocrine	alpha	Gcg-GFP	rep1
P60.Gcg.v3.1_GGGTGTCGTCAGTCTA-1		Endocrine	alpha	Gcg-GFP	rep1
P60.Gcg.v3.1_GGGTGTCTCCAGCAAT-1		Endocrine	alpha	Gcg-GFP	rep1
P60.Gcg.v3.1_GGGTTATAGACTCATC-1		Endocrine	alpha	Gcg-GFP	rep1
P60.Gcg.v3.1_GGGTTATGTGCCGGTT-1		Endocrine	alpha	Gcg-GFP	rep1
P60.Gcg.v3.1_GGGTTATTCCTAGAGT-1		Endocrine	alpha	Gcg-GFP	rep1
P60.Gcg.v3.1_GGGTTTAAGGTTCTAC-1		Endocrine	alpha	Gcg-GFP	rep1
P60.Gcg.v3.1_GGTAATCCAGGTTTAC-1		Endocrine	alpha	Gcg-GFP	rep1
P60.Gcg.v3.1_GGTAATCGTCAAAGTA-1		Endocrine	alpha	Gcg-GFP	rep1
P60.Gcg.v3.1_GGTAATCGTCTGCCTT-1		Endocrine	alpha	Gcg-GFP	rep1
P60.Gcg.v3.1_GGTAGAGAGCAGGTCA-1		Endocrine	alpha	Gcg-GFP	rep1
P60.Gcg.v3.1_GGTAGAGCATGACTTG-1		Endocrine	alpha	Gcg-GFP	rep1
P60.Gcg.v3.1_GGTAGAGTCCGTATGA-1		Endocrine	alpha	Gcg-GFP	rep1
P60.Gcg.v3.1_GGTCACGAGCTACGTT-1		Endocrine	alpha	Gcg-GFP	rep1
P60.Gcg.v3.1_GGTCACGGTCAAAGCG-1		Endocrine	alpha	Gcg-GFP	rep1
P60.Gcg.v3.1_GGTCACGGTCGGAAAC-1		Endocrine	alpha	Gcg-GFP	rep1
P60.Gcg.v3.1_GGTCTGGAGAAACCAT-1		Endocrine	alpha	Gcg-GFP	rep1
P60.Gcg.v3.1_GGTCTGGAGATTGAGT-1		Endocrine	alpha	Gcg-GFP	rep1
P60.Gcg.v3.1_GGTCTGGAGTATTAGG-1		Endocrine	alpha	Gcg-GFP	rep1
P60.Gcg.v3.1_GGTCTGGTCCACACCT-1		Endocrine	alpha	Gcg-GFP	rep1
P60.Gcg.v3.1_GGTGAAGTCTGATTCT-1		Endocrine	alpha	Gcg-GFP	rep1
P60.Gcg.v3.1_GGTGATTCAATCCTAG-1		Endocrine	alpha	Gcg-GFP	rep1
P60.Gcg.v3.1_GGTGATTCATCGAGCC-1		Endocrine	alpha	Gcg-GFP	rep1
P60.Gcg.v3.1_GGTGATTCATGTTACG-1		Endocrine	alpha	Gcg-GFP	rep1
P60.Gcg.v3.1_GGTGGCTAGTGCAGGT-1		Endocrine	alpha	Gcg-GFP	rep1
P60.Gcg.v3.1_GGTGGCTTCCAAACCA-1		Endocrine	alpha	Gcg-GFP	rep1
P60.Gcg.v3.1_GGTGGCTTCGTTCAGA-1		Endocrine	alpha	Gcg-GFP	rep1
P60.Gcg.v3.1_GGTGTCGAGTGCACAG-1		Endocrine	alpha	Gcg-GFP	rep1
P60.Gcg.v3.1_GGTGTCGCACGGTAGA-1		Endocrine	alpha	Gcg-GFP	rep1
P60.Gcg.v3.1_GGTGTCGCAGCAGAAC-1		Endocrine	alpha	Gcg-GFP	rep1
P60.Gcg.v3.1_GGTGTCGCATGCAGGA-1		Endocrine	alpha	Gcg-GFP	rep1
P60.Gcg.v3.1_GGTGTCGGTAGTCTGT-1		Endocrine	alpha	Gcg-GFP	rep1
P60.Gcg.v3.1_GGTTCTCAGGAACGCT-1		Endocrine	alpha	Gcg-GFP	rep1
P60.Gcg.v3.1_GGTTCTCGTGCCGAAA-1		Endocrine	alpha	Gcg-GFP	rep1
P60.Gcg.v3.1_GGTTCTCTCATTACTC-1		Endocrine	alpha	Gcg-GFP	rep1
P60.Gcg.v3.1_GGTTGTACATGTCTAG-1		Endocrine	alpha	Gcg-GFP	rep1
P60.Gcg.v3.1_GGTTGTAGTCGCATGC-1		Endocrine	alpha	Gcg-GFP	rep1
P60.Gcg.v3.1_GGTTGTATCGGACTTA-1		Endocrine	alpha	Gcg-GFP	rep1
P60.Gcg.v3.1_GTAACACAGGCTAGCA-1		Endocrine	alpha	Gcg-GFP	rep1
P60.Gcg.v3.1_GTAACACAGGTGCCAA-1		Endocrine	alpha	Gcg-GFP	rep1
P60.Gcg.v3.1_GTAACCACATCACAGT-1		Endocrine	alpha	Gcg-GFP	rep1
P60.Gcg.v3.1_GTAACCACATCCTCAC-1		Endocrine	alpha	Gcg-GFP	rep1
P60.Gcg.v3.1_GTAACCATCCTTTGAT-1		Endocrine	alpha	Gcg-GFP	rep1
P60.Gcg.v3.1_GTAAGTCAGTGATAGT-1		Endocrine	alpha	Gcg-GFP	rep1
P60.Gcg.v3.1_GTAAGTCCACGACCTG-1		Endocrine	alpha	Gcg-GFP	rep1
P60.Gcg.v3.1_GTAATCGAGCACCGTC-1		Endocrine	alpha	Gcg-GFP	rep1
P60.Gcg.v3.1_GTAATCGCATCGAACT-1		Endocrine	alpha	Gcg-GFP	rep1
P60.Gcg.v3.1_GTAATCGGTCCGTTTC-1		Endocrine	alpha	Gcg-GFP	rep1
P60.Gcg.v3.1_GTAATCGTCGCGTGAC-1		Endocrine	alpha	Gcg-GFP	rep1
P60.Gcg.v3.1_GTAATCGTCGTTGCCT-1		Endocrine	alpha	Gcg-GFP	rep1
P60.Gcg.v3.1_GTACAACAGCTAGCCC-1		Endocrine	alpha	Gcg-GFP	rep1
P60.Gcg.v3.1_GTACAACTCTAGTACG-1		Endocrine	alpha	Gcg-GFP	rep1
P60.Gcg.v3.1_GTACAGTCAGAGGTTG-1		Endocrine	alpha	Gcg-GFP	rep1
P60.Gcg.v3.1_GTAGAAAAGCATTGTC-1		Endocrine	alpha	Gcg-GFP	rep1
P60.Gcg.v3.1_GTAGAAACACCAGCGT-1		Endocrine	alpha	Gcg-GFP	rep1
P60.Gcg.v3.1_GTAGAAACACGCAGTC-1		Endocrine	alpha	Gcg-GFP	rep1
P60.Gcg.v3.1_GTAGAAAGTACCTATG-1		Endocrine	alpha	Gcg-GFP	rep1
P60.Gcg.v3.1_GTAGAGGAGCGTTCCG-1		Endocrine	alpha	Gcg-GFP	rep1
P60.Gcg.v3.1_GTAGAGGCAGCCATTA-1		Endocrine	alpha	Gcg-GFP	rep1
P60.Gcg.v3.1_GTAGAGGGTACAACGG-1		Endocrine	alpha	Gcg-GFP	rep1
P60.Gcg.v3.1_GTAGATCCAGCACAGA-1		Endocrine	alpha	Gcg-GFP	rep1
P60.Gcg.v3.1_GTAGATCGTGATAGTA-1		Endocrine	alpha	Gcg-GFP	rep1
P60.Gcg.v3.1_GTAGATCGTTTCGTAG-1		Endocrine	alpha	Gcg-GFP	rep1
P60.Gcg.v3.1_GTAGCTAAGGGTTAGC-1		Endocrine	alpha	Gcg-GFP	rep1
P60.Gcg.v3.1_GTAGCTAGTTGCGGCT-1		Endocrine	alpha	Gcg-GFP	rep1
P60.Gcg.v3.1_GTAGGAGGTTCAAAGA-1		Endocrine	alpha	Gcg-GFP	rep1
P60.Gcg.v3.1_GTAGGTTAGTACCCTA-1		Endocrine	alpha	Gcg-GFP	rep1
P60.Gcg.v3.1_GTAGGTTCACAAATGA-1		Endocrine	alpha	Gcg-GFP	rep1
P60.Gcg.v3.1_GTAGGTTTCACCGGGT-1		Endocrine	alpha	Gcg-GFP	rep1
P60.Gcg.v3.1_GTAGGTTTCGCGCCAA-1		Endocrine	alpha	Gcg-GFP	rep1
P60.Gcg.v3.1_GTAGGTTTCGTAGAGG-1		Endocrine	alpha	Gcg-GFP	rep1
P60.Gcg.v3.1_GTAGGTTTCGTGCACG-1		Endocrine	alpha	Gcg-GFP	rep1
P60.Gcg.v3.1_GTAGGTTTCTTGTGCC-1		Endocrine	alpha	Gcg-GFP	rep1
P60.Gcg.v3.1_GTAGTACAGTAACGAT-1		Endocrine	alpha	Gcg-GFP	rep1
P60.Gcg.v3.1_GTAGTACGTTCCTACC-1		Endocrine	alpha	Gcg-GFP	rep1
P60.Gcg.v3.1_GTAGTACGTTGGTACT-1		Endocrine	alpha	Gcg-GFP	rep1
P60.Gcg.v3.1_GTAGTACTCACTGTTT-1		Endocrine	alpha	Gcg-GFP	rep1
P60.Gcg.v3.1_GTAGTACTCAGTCAGT-1		Endocrine	alpha	Gcg-GFP	rep1
P60.Gcg.v3.1_GTATTGGAGCTAGATA-1		Endocrine	alpha	Gcg-GFP	rep1
P60.Gcg.v3.1_GTATTGGTCGGTATGT-1		Endocrine	alpha	Gcg-GFP	rep1
P60.Gcg.v3.1_GTATTTCAGAGAGCCT-1		Endocrine	alpha	Gcg-GFP	rep1
P60.Gcg.v3.1_GTATTTCCATGGGAAC-1		Endocrine	alpha	Gcg-GFP	rep1
P60.Gcg.v3.1_GTCAAACAGACATCAA-1		Endocrine	alpha	Gcg-GFP	rep1
P60.Gcg.v3.1_GTCAAACCAAAGTGTA-1		Endocrine	alpha	Gcg-GFP	rep1
P60.Gcg.v3.1_GTCAAACCAAGAGTAT-1		Endocrine	alpha	Gcg-GFP	rep1
P60.Gcg.v3.1_GTCAAACGTGCAACAG-1		Endocrine	alpha	Gcg-GFP	rep1
P60.Gcg.v3.1_GTCAAACTCCGCATAA-1		Endocrine	alpha	Gcg-GFP	rep1
P60.Gcg.v3.1_GTCAAGTCAACGGCTC-1		Endocrine	alpha	Gcg-GFP	rep1
P60.Gcg.v3.1_GTCAAGTGTACATTGC-1		Endocrine	alpha	Gcg-GFP	rep1
P60.Gcg.v3.1_GTCAAGTGTCGTCGGT-1		Endocrine	alpha	Gcg-GFP	rep1
P60.Gcg.v3.1_GTCACGGAGCTTAAGA-1		Endocrine	alpha	Gcg-GFP	rep1
P60.Gcg.v3.1_GTCACGGAGTCGGGAT-1		Endocrine	alpha	Gcg-GFP	rep1
P60.Gcg.v3.1_GTCACTCTCGATGCAT-1		Endocrine	alpha	Gcg-GFP	rep1
P60.Gcg.v3.1_GTCATCCAGACCTCCG-1		Endocrine	alpha	Gcg-GFP	rep1
P60.Gcg.v3.1_GTCATCCCATTACGGT-1		Endocrine	alpha	Gcg-GFP	rep1
P60.Gcg.v3.1_GTCATGATCAATCAGC-1		Endocrine	alpha	Gcg-GFP	rep1
P60.Gcg.v3.1_GTCATTTAGAAATTGC-1		Endocrine	alpha	Gcg-GFP	rep1
P60.Gcg.v3.1_GTCCCATAGAATTGTG-1		Endocrine	alpha	Gcg-GFP	rep1
P60.Gcg.v3.1_GTCCCATAGGACAGCT-1		Endocrine	alpha	Gcg-GFP	rep1
P60.Gcg.v3.1_GTCCTCAAGAGCTTTC-1		Endocrine	alpha	Gcg-GFP	rep1
P60.Gcg.v3.1_GTCCTCAAGTCCGCGT-1		Endocrine	alpha	Gcg-GFP	rep1
P60.Gcg.v3.1_GTCCTCACAAACTGCT-1		Endocrine	alpha	Gcg-GFP	rep1
P60.Gcg.v3.1_GTCCTCAGTCTTGCTC-1		Endocrine	alpha	Gcg-GFP	rep1
P60.Gcg.v3.1_GTCCTCATCTAGGAAA-1		Endocrine	alpha	Gcg-GFP	rep1
P60.Gcg.v3.1_GTCGAATCATAGAATG-1		Endocrine	alpha	Gcg-GFP	rep1
P60.Gcg.v3.1_GTCGAATGTTCCATTT-1		Endocrine	alpha	Gcg-GFP	rep1
P60.Gcg.v3.1_GTCGCGAAGCGGTAGT-1		Endocrine	alpha	Gcg-GFP	rep1
P60.Gcg.v3.1_GTCGCGACAGTTGCGC-1		Endocrine	alpha	Gcg-GFP	rep1
P60.Gcg.v3.1_GTCGCGAGTGGACTAG-1		Endocrine	alpha	Gcg-GFP	rep1
P60.Gcg.v3.1_GTCGCGATCATCGGGC-1		Endocrine	alpha	Gcg-GFP	rep1
P60.Gcg.v3.1_GTCGCGATCCTTACCG-1		Endocrine	alpha	Gcg-GFP	rep1
P60.Gcg.v3.1_GTCGTAAAGAAACTGT-1		Endocrine	alpha	Gcg-GFP	rep1
P60.Gcg.v3.1_GTCGTAAAGTACAACA-1		Endocrine	alpha	Gcg-GFP	rep1
P60.Gcg.v3.1_GTCGTTCCAGGTTCGC-1		Endocrine	alpha	Gcg-GFP	rep1
P60.Gcg.v3.1_GTCTACCAGAACTCCT-1		Endocrine	alpha	Gcg-GFP	rep1
P60.Gcg.v3.1_GTCTACCAGGTGTGAC-1		Endocrine	alpha	Gcg-GFP	rep1
P60.Gcg.v3.1_GTCTACCGTGTTCCTC-1		Endocrine	alpha	Gcg-GFP	rep1
P60.Gcg.v3.1_GTCTAGAAGTGCCGAA-1		Endocrine	alpha	Gcg-GFP	rep1
P60.Gcg.v3.1_GTCTAGACACCGGCTA-1		Endocrine	alpha	Gcg-GFP	rep1
P60.Gcg.v3.1_GTCTAGAGTATACGGG-1		Endocrine	alpha	Gcg-GFP	rep1
P60.Gcg.v3.1_GTCTAGAGTTCCAGGC-1		Endocrine	alpha	Gcg-GFP	rep1
P60.Gcg.v3.1_GTCTCACCATCATCCC-1		Endocrine	alpha	Gcg-GFP	rep1
P60.Gcg.v3.1_GTCTCACGTCTGTGTA-1		Endocrine	alpha	Gcg-GFP	rep1
P60.Gcg.v3.1_GTCTCACTCCTAGCGG-1		Endocrine	alpha	Gcg-GFP	rep1
P60.Gcg.v3.1_GTCTGTCCATAGCACT-1		Endocrine	alpha	Gcg-GFP	rep1
P60.Gcg.v3.1_GTCTTTAAGAGTATAC-1		Endocrine	alpha	Gcg-GFP	rep1
P60.Gcg.v3.1_GTGACGCAGGTAGACC-1		Endocrine	alpha	Gcg-GFP	rep1
P60.Gcg.v3.1_GTGACGCAGGTTGACG-1		Endocrine	alpha	Gcg-GFP	rep1
P60.Gcg.v3.1_GTGACGCCATTCACAG-1		Endocrine	alpha	Gcg-GFP	rep1
P60.Gcg.v3.1_GTGACGCGTGCCTTTC-1		Endocrine	alpha	Gcg-GFP	rep1
P60.Gcg.v3.1_GTGACGCTCGACCATA-1		Endocrine	alpha	Gcg-GFP	rep1
P60.Gcg.v3.1_GTGAGCCCAGTTGAAA-1		Endocrine	alpha	Gcg-GFP	rep1
P60.Gcg.v3.1_GTGAGCCGTGAGGCAT-1		Endocrine	alpha	Gcg-GFP	rep1
P60.Gcg.v3.1_GTGAGCCGTGTCCTAA-1		Endocrine	alpha	Gcg-GFP	rep1
P60.Gcg.v3.1_GTGAGCCTCTCGCGTT-1		Endocrine	alpha	Gcg-GFP	rep1
P60.Gcg.v3.1_GTGAGGACAGAACGCA-1		Endocrine	alpha	Gcg-GFP	rep1
P60.Gcg.v3.1_GTGAGGAGTAATCAAG-1		Endocrine	alpha	Gcg-GFP	rep1
P60.Gcg.v3.1_GTGAGGAGTATGAAAC-1		Endocrine	alpha	Gcg-GFP	rep1
P60.Gcg.v3.1_GTGAGTTCAATGTGGG-1		Endocrine	alpha	Gcg-GFP	rep1
P60.Gcg.v3.1_GTGAGTTTCCATCACC-1		Endocrine	alpha	Gcg-GFP	rep1
P60.Gcg.v3.1_GTGAGTTTCCGATGCG-1		Endocrine	alpha	Gcg-GFP	rep1
P60.Gcg.v3.1_GTGATGTAGAACGCGT-1		Endocrine	alpha	Gcg-GFP	rep1
P60.Gcg.v3.1_GTGATGTAGATTGAGT-1		Endocrine	alpha	Gcg-GFP	rep1
P60.Gcg.v3.1_GTGCACGCAGGTCTCG-1		Endocrine	alpha	Gcg-GFP	rep1
P60.Gcg.v3.1_GTGCACGTCACCTCAC-1		Endocrine	alpha	Gcg-GFP	rep1
P60.Gcg.v3.1_GTGCACGTCCACTTCG-1		Endocrine	alpha	Gcg-GFP	rep1
P60.Gcg.v3.1_GTGCAGCCAGCTCATA-1		Endocrine	alpha	Gcg-GFP	rep1
P60.Gcg.v3.1_GTGCAGCGTCTCACAA-1		Endocrine	alpha	Gcg-GFP	rep1
P60.Gcg.v3.1_GTGCAGCGTGACGCCT-1		Endocrine	alpha	Gcg-GFP	rep1
P60.Gcg.v3.1_GTGCGTGAGAGCAGCT-1		Endocrine	alpha	Gcg-GFP	rep1
P60.Gcg.v3.1_GTGCGTGAGCAACAGC-1		Endocrine	alpha	Gcg-GFP	rep1
P60.Gcg.v3.1_GTGCGTGAGGGTGAGG-1		Endocrine	alpha	Gcg-GFP	rep1
P60.Gcg.v3.1_GTGCTGGAGACTTGTC-1		Endocrine	alpha	Gcg-GFP	rep1
P60.Gcg.v3.1_GTGCTGGGTCTGGTTA-1		Endocrine	alpha	Gcg-GFP	rep1
P60.Gcg.v3.1_GTGCTTCAGACATCAA-1		Endocrine	alpha	Gcg-GFP	rep1
P60.Gcg.v3.1_GTGCTTCGTAGATTAG-1		Endocrine	alpha	Gcg-GFP	rep1
P60.Gcg.v3.1_GTGCTTCGTCTCTCTG-1		Endocrine	alpha	Gcg-GFP	rep1
P60.Gcg.v3.1_GTGGAAGGTGGGTTGA-1		Endocrine	alpha	Gcg-GFP	rep1
P60.Gcg.v3.1_GTGGAAGTCCTAAACG-1		Endocrine	alpha	Gcg-GFP	rep1
P60.Gcg.v3.1_GTGGAGAAGGTGCATG-1		Endocrine	alpha	Gcg-GFP	rep1
P60.Gcg.v3.1_GTGGCGTCACCCTCTA-1		Endocrine	alpha	Gcg-GFP	rep1
P60.Gcg.v3.1_GTGGGAAAGTCATACC-1		Endocrine	alpha	Gcg-GFP	rep1
P60.Gcg.v3.1_GTGGTTATCGGATAAA-1		Endocrine	alpha	Gcg-GFP	rep1
P60.Gcg.v3.1_GTGTAACAGAGTCACG-1		Endocrine	alpha	Gcg-GFP	rep1
P60.Gcg.v3.1_GTGTAACAGGCACCAA-1		Endocrine	alpha	Gcg-GFP	rep1
P60.Gcg.v3.1_GTGTAACCACGACGTC-1		Endocrine	alpha	Gcg-GFP	rep1
P60.Gcg.v3.1_GTGTAACCATCGGATT-1		Endocrine	alpha	Gcg-GFP	rep1
P60.Gcg.v3.1_GTGTCCTAGTGCGCTC-1		Endocrine	alpha	Gcg-GFP	rep1
P60.Gcg.v3.1_GTGTCCTGTGGGTCAA-1		Endocrine	alpha	Gcg-GFP	rep1
P60.Gcg.v3.1_GTGTTAGGTCCATACA-1		Endocrine	alpha	Gcg-GFP	rep1
P60.Gcg.v3.1_GTGTTCCTCAGGTAAA-1		Endocrine	alpha	Gcg-GFP	rep1
P60.Gcg.v3.1_GTTACAGAGTGAGTGC-1		Endocrine	alpha	Gcg-GFP	rep1
P60.Gcg.v3.1_GTTACAGTCCTCAGGG-1		Endocrine	alpha	Gcg-GFP	rep1
P60.Gcg.v3.1_GTTACCCAGCCATTTG-1		Endocrine	alpha	Gcg-GFP	rep1
P60.Gcg.v3.1_GTTACCCTCAACCGAT-1		Endocrine	alpha	Gcg-GFP	rep1
P60.Gcg.v3.1_GTTACCCTCCGTAGTA-1		Endocrine	alpha	Gcg-GFP	rep1
P60.Gcg.v3.1_GTTACCCTCTTAGGAC-1		Endocrine	alpha	Gcg-GFP	rep1
P60.Gcg.v3.1_GTTACGAAGGAGTATT-1		Endocrine	alpha	Gcg-GFP	rep1
P60.Gcg.v3.1_GTTACGATCCTCACTG-1		Endocrine	alpha	Gcg-GFP	rep1
P60.Gcg.v3.1_GTTACGATCGGTATGT-1		Endocrine	alpha	Gcg-GFP	rep1
P60.Gcg.v3.1_GTTAGACCAGAGGTTG-1		Endocrine	alpha	Gcg-GFP	rep1
P60.Gcg.v3.1_GTTAGACGTAAGATAC-1		Endocrine	alpha	Gcg-GFP	rep1
P60.Gcg.v3.1_GTTAGACGTTTAGAGA-1		Endocrine	alpha	Gcg-GFP	rep1
P60.Gcg.v3.1_GTTAGTGCAAGATGTA-1		Endocrine	alpha	Gcg-GFP	rep1
P60.Gcg.v3.1_GTTAGTGGTCACGCTG-1		Endocrine	alpha	Gcg-GFP	rep1
P60.Gcg.v3.1_GTTATGGGTGACTAAA-1		Endocrine	alpha	Gcg-GFP	rep1
P60.Gcg.v3.1_GTTCCGTTCCACCCTA-1		Endocrine	alpha	Gcg-GFP	rep1
P60.Gcg.v3.1_GTTCGCTAGCTCGACC-1		Endocrine	alpha	Gcg-GFP	rep1
P60.Gcg.v3.1_GTTCGCTAGTTGTAGA-1		Endocrine	alpha	Gcg-GFP	rep1
P60.Gcg.v3.1_GTTCGCTCAGTCTCTC-1		Endocrine	alpha	Gcg-GFP	rep1
P60.Gcg.v3.1_GTTCTATAGACAACAT-1		Endocrine	alpha	Gcg-GFP	rep1
P60.Gcg.v3.1_GTTCTATAGGCTAAAT-1		Endocrine	alpha	Gcg-GFP	rep1
P60.Gcg.v3.1_GTTGAACAGTAATCCC-1		Endocrine	alpha	Gcg-GFP	rep1
P60.Gcg.v3.1_GTTGAACTCGAAGGAC-1		Endocrine	alpha	Gcg-GFP	rep1
P60.Gcg.v3.1_GTTGCGGAGACAACTA-1		Endocrine	alpha	Gcg-GFP	rep1
P60.Gcg.v3.1_GTTGCGGTCTGCGTCT-1		Endocrine	alpha	Gcg-GFP	rep1
P60.Gcg.v3.1_GTTGCTCAGGCCCGTT-1		Endocrine	alpha	Gcg-GFP	rep1
P60.Gcg.v3.1_GTTGCTCGTCTCCTGT-1		Endocrine	alpha	Gcg-GFP	rep1
P60.Gcg.v3.1_GTTGTAGGTAACGATA-1		Endocrine	alpha	Gcg-GFP	rep1
P60.Gcg.v3.1_GTTGTAGGTACTCCCT-1		Endocrine	alpha	Gcg-GFP	rep1
P60.Gcg.v3.1_GTTGTAGGTGCACAAG-1		Endocrine	alpha	Gcg-GFP	rep1
P60.Gcg.v3.1_GTTGTAGTCATTTCCA-1		Endocrine	alpha	Gcg-GFP	rep1
P60.Gcg.v3.1_GTTGTCCTCGGTTCAA-1		Endocrine	alpha	Gcg-GFP	rep1
P60.Gcg.v3.1_GTTGTCCTCGTAGGGA-1		Endocrine	alpha	Gcg-GFP	rep1
P60.Gcg.v3.1_GTTGTCCTCTGCCTGT-1		Endocrine	alpha	Gcg-GFP	rep1
P60.Gcg.v3.1_GTTGTGACATGTCGTA-1		Endocrine	alpha	Gcg-GFP	rep1
P60.Gcg.v3.1_TAACACGAGATAGTCA-1		Endocrine	alpha	Gcg-GFP	rep1
P60.Gcg.v3.1_TAACCAGAGAATCTAG-1		Endocrine	alpha	Gcg-GFP	rep1
P60.Gcg.v3.1_TAACGACGTATGCAAA-1		Endocrine	alpha	Gcg-GFP	rep1
P60.Gcg.v3.1_TAACGACGTGACTAAA-1		Endocrine	alpha	Gcg-GFP	rep1
P60.Gcg.v3.1_TAACTTCAGACCAAGC-1		Endocrine	alpha	Gcg-GFP	rep1
P60.Gcg.v3.1_TAAGCACAGGTTGGTG-1		Endocrine	alpha	Gcg-GFP	rep1
P60.Gcg.v3.1_TAAGCACTCGTCACCT-1		Endocrine	alpha	Gcg-GFP	rep1
P60.Gcg.v3.1_TAAGCACTCTCCGATC-1		Endocrine	alpha	Gcg-GFP	rep1
P60.Gcg.v3.1_TAAGCCAAGGCTGTAG-1		Endocrine	alpha	Gcg-GFP	rep1
P60.Gcg.v3.1_TAAGCCACAACGGTAG-1		Endocrine	alpha	Gcg-GFP	rep1
P60.Gcg.v3.1_TAAGCCATCTTACTGT-1		Endocrine	alpha	Gcg-GFP	rep1
P60.Gcg.v3.1_TAAGCGTAGGTCCAGA-1		Endocrine	alpha	Gcg-GFP	rep1
P60.Gcg.v3.1_TAAGCGTCAGGATCTT-1		Endocrine	alpha	Gcg-GFP	rep1
P60.Gcg.v3.1_TAAGCGTCAGGTGGAT-1		Endocrine	alpha	Gcg-GFP	rep1
P60.Gcg.v3.1_TAAGCGTCATGAAAGT-1		Endocrine	alpha	Gcg-GFP	rep1
P60.Gcg.v3.1_TAAGCGTTCCGCATAA-1		Endocrine	alpha	Gcg-GFP	rep1
P60.Gcg.v3.1_TAATCTCAGGTAAGGA-1		Endocrine	alpha	Gcg-GFP	rep1
P60.Gcg.v3.1_TAATCTCCAACTGCTA-1		Endocrine	alpha	Gcg-GFP	rep1
P60.Gcg.v3.1_TAATCTCCACAACGTT-1		Endocrine	alpha	Gcg-GFP	rep1
P60.Gcg.v3.1_TAATTCCTCGAACCAT-1		Endocrine	alpha	Gcg-GFP	rep1
P60.Gcg.v3.1_TACAACGAGAGCATTA-1		Endocrine	alpha	Gcg-GFP	rep1
P60.Gcg.v3.1_TACAACGAGAGGTTTA-1		Endocrine	alpha	Gcg-GFP	rep1
P60.Gcg.v3.1_TACAGGTAGAGAATCT-1		Endocrine	alpha	Gcg-GFP	rep1
P60.Gcg.v3.1_TACAGGTAGGGCGAGA-1		Endocrine	alpha	Gcg-GFP	rep1
P60.Gcg.v3.1_TACAGGTGTCTGATCA-1		Endocrine	alpha	Gcg-GFP	rep1
P60.Gcg.v3.1_TACAGGTGTCTTCATT-1		Endocrine	alpha	Gcg-GFP	rep1
P60.Gcg.v3.1_TACATTCAGATACCAA-1		Endocrine	alpha	Gcg-GFP	rep1
P60.Gcg.v3.1_TACATTCAGATCCTAC-1		Endocrine	alpha	Gcg-GFP	rep1
P60.Gcg.v3.1_TACATTCCACCTCTGT-1		Endocrine	alpha	Gcg-GFP	rep1
P60.Gcg.v3.1_TACATTCCATCCGGTG-1		Endocrine	alpha	Gcg-GFP	rep1
P60.Gcg.v3.1_TACATTCCATTACGGT-1		Endocrine	alpha	Gcg-GFP	rep1
P60.Gcg.v3.1_TACATTCGTCACGTGC-1		Endocrine	alpha	Gcg-GFP	rep1
P60.Gcg.v3.1_TACCCACCAATAGGGC-1		Endocrine	alpha	Gcg-GFP	rep1
P60.Gcg.v3.1_TACCCACGTCCGCAGT-1		Endocrine	alpha	Gcg-GFP	rep1
P60.Gcg.v3.1_TACCCACTCAATCCAG-1		Endocrine	alpha	Gcg-GFP	rep1
P60.Gcg.v3.1_TACCCGTGTATTTCCT-1		Endocrine	alpha	Gcg-GFP	rep1
P60.Gcg.v3.1_TACCCGTGTTGGCTAT-1		Endocrine	alpha	Gcg-GFP	rep1
P60.Gcg.v3.1_TACCGAACATTGAGGG-1		Endocrine	alpha	Gcg-GFP	rep1
P60.Gcg.v3.1_TACCGAAGTACTCGAT-1		Endocrine	alpha	Gcg-GFP	rep1
P60.Gcg.v3.1_TACCGAATCCTAGAGT-1		Endocrine	alpha	Gcg-GFP	rep1
P60.Gcg.v3.1_TACCGAATCGGTGTAT-1		Endocrine	alpha	Gcg-GFP	rep1
P60.Gcg.v3.1_TACCGGGAGAGGACTC-1		Endocrine	alpha	Gcg-GFP	rep1
P60.Gcg.v3.1_TACCGGGGTAGTGATA-1		Endocrine	alpha	Gcg-GFP	rep1
P60.Gcg.v3.1_TACCTCGTCGCCAACG-1		Endocrine	alpha	Gcg-GFP	rep1
P60.Gcg.v3.1_TACCTGCAGAGGCTGT-1		Endocrine	alpha	Gcg-GFP	rep1
P60.Gcg.v3.1_TACCTGCAGAGTATAC-1		Endocrine	alpha	Gcg-GFP	rep1
P60.Gcg.v3.1_TACGCTCAGGGCCAAT-1		Endocrine	alpha	Gcg-GFP	rep1
P60.Gcg.v3.1_TACGCTCGTTAGTCGT-1		Endocrine	alpha	Gcg-GFP	rep1
P60.Gcg.v3.1_TACGCTCTCGGCTTCT-1		Endocrine	alpha	Gcg-GFP	rep1
P60.Gcg.v3.1_TACGGGCAGGAGACCT-1		Endocrine	alpha	Gcg-GFP	rep1
P60.Gcg.v3.1_TACGGTAAGGACGGAG-1		Endocrine	alpha	Gcg-GFP	rep1
P60.Gcg.v3.1_TACGGTATCCATTTAC-1		Endocrine	alpha	Gcg-GFP	rep1
P60.Gcg.v3.1_TACGTCCCAGCGACCT-1		Endocrine	alpha	Gcg-GFP	rep1
P60.Gcg.v3.1_TACGTCCCAGGCGTTC-1		Endocrine	alpha	Gcg-GFP	rep1
P60.Gcg.v3.1_TACTTACGTTATGTCG-1		Endocrine	alpha	Gcg-GFP	rep1
P60.Gcg.v3.1_TACTTCACAGTCTCTC-1		Endocrine	alpha	Gcg-GFP	rep1
P60.Gcg.v3.1_TACTTCAGTTCAACGT-1		Endocrine	alpha	Gcg-GFP	rep1
P60.Gcg.v3.1_TACTTGTAGATGGCGT-1		Endocrine	alpha	Gcg-GFP	rep1
P60.Gcg.v3.1_TAGACCACACTTCTCG-1		Endocrine	alpha	Gcg-GFP	rep1
P60.Gcg.v3.1_TAGACCACAGAAATCA-1		Endocrine	alpha	Gcg-GFP	rep1
P60.Gcg.v3.1_TAGACCAGTAGCACAG-1		Endocrine	alpha	Gcg-GFP	rep1
P60.Gcg.v3.1_TAGACCAGTGGCTCTG-1		Endocrine	alpha	Gcg-GFP	rep1
P60.Gcg.v3.1_TAGACCATCAAGTTGC-1		Endocrine	alpha	Gcg-GFP	rep1
P60.Gcg.v3.1_TAGACCATCGCGTTTC-1		Endocrine	alpha	Gcg-GFP	rep1
P60.Gcg.v3.1_TAGACTGCAAAGTGTA-1		Endocrine	alpha	Gcg-GFP	rep1
P60.Gcg.v3.1_TAGATCGAGACGACTG-1		Endocrine	alpha	Gcg-GFP	rep1
P60.Gcg.v3.1_TAGATCGTCTTCGTGC-1		Endocrine	alpha	Gcg-GFP	rep1
P60.Gcg.v3.1_TAGCACAAGAATAACC-1		Endocrine	alpha	Gcg-GFP	rep1
P60.Gcg.v3.1_TAGGAGGAGCCTAACT-1		Endocrine	alpha	Gcg-GFP	rep1
P60.Gcg.v3.1_TAGGGTTGTAGCCAGA-1		Endocrine	alpha	Gcg-GFP	rep1
P60.Gcg.v3.1_TAGGGTTTCGGAGCAA-1		Endocrine	alpha	Gcg-GFP	rep1
P60.Gcg.v3.1_TAGGTACCAGTTGCGC-1		Endocrine	alpha	Gcg-GFP	rep1
P60.Gcg.v3.1_TAGGTACCATAGCACT-1		Endocrine	alpha	Gcg-GFP	rep1
P60.Gcg.v3.1_TAGGTTGCAACTCGAT-1		Endocrine	alpha	Gcg-GFP	rep1
P60.Gcg.v3.1_TAGGTTGCATGAGTAA-1		Endocrine	alpha	Gcg-GFP	rep1
P60.Gcg.v3.1_TAGTGCACATGCACTA-1		Endocrine	alpha	Gcg-GFP	rep1
P60.Gcg.v3.1_TAGTGCATCACATACG-1		Endocrine	alpha	Gcg-GFP	rep1
P60.Gcg.v3.1_TATACCTGTCTCTCAC-1		Endocrine	alpha	Gcg-GFP	rep1
P60.Gcg.v3.1_TATACCTTCGCAGAGA-1		Endocrine	alpha	Gcg-GFP	rep1
P60.Gcg.v3.1_TATACCTTCGCATTAG-1		Endocrine	alpha	Gcg-GFP	rep1
P60.Gcg.v3.1_TATATCCAGCGAGTAC-1		Endocrine	alpha	Gcg-GFP	rep1
P60.Gcg.v3.1_TATATCCAGTCTGCAT-1		Endocrine	alpha	Gcg-GFP	rep1
P60.Gcg.v3.1_TATATCCCAGCGCGTT-1		Endocrine	alpha	Gcg-GFP	rep1
P60.Gcg.v3.1_TATATCCGTGAATAAC-1		Endocrine	alpha	Gcg-GFP	rep1
P60.Gcg.v3.1_TATATCCGTGTCGCTG-1		Endocrine	alpha	Gcg-GFP	rep1
P60.Gcg.v3.1_TATATCCGTTCTTAGG-1		Endocrine	alpha	Gcg-GFP	rep1
P60.Gcg.v3.1_TATCAGGCACGGAAGT-1		Endocrine	alpha	Gcg-GFP	rep1
P60.Gcg.v3.1_TATCCTAAGTCCCGAC-1		Endocrine	alpha	Gcg-GFP	rep1
P60.Gcg.v3.1_TATCCTACATAACGGG-1		Endocrine	alpha	Gcg-GFP	rep1
P60.Gcg.v3.1_TATCCTATCGTAGTGT-1		Endocrine	alpha	Gcg-GFP	rep1
P60.Gcg.v3.1_TATCTGTCACACGTGC-1		Endocrine	alpha	Gcg-GFP	rep1
P60.Gcg.v3.1_TATCTGTGTCACTAGT-1		Endocrine	alpha	Gcg-GFP	rep1
P60.Gcg.v3.1_TATCTTGAGACATAAC-1		Endocrine	alpha	Gcg-GFP	rep1
P60.Gcg.v3.1_TATCTTGGTAGGACTG-1		Endocrine	alpha	Gcg-GFP	rep1
P60.Gcg.v3.1_TATGTTCCAGAACTCT-1		Endocrine	alpha	Gcg-GFP	rep1
P60.Gcg.v3.1_TATGTTCGTGCCTGCA-1		Endocrine	alpha	Gcg-GFP	rep1
P60.Gcg.v3.1_TATTCCACACAATGAA-1		Endocrine	alpha	Gcg-GFP	rep1
P60.Gcg.v3.1_TATTCCAGTTGGCCGT-1		Endocrine	alpha	Gcg-GFP	rep1
P60.Gcg.v3.1_TATTCCATCACGAGGA-1		Endocrine	alpha	Gcg-GFP	rep1
P60.Gcg.v3.1_TATTGCTCACGACAGA-1		Endocrine	alpha	Gcg-GFP	rep1
P60.Gcg.v3.1_TATTGCTCATCTCCCA-1		Endocrine	alpha	Gcg-GFP	rep1
P60.Gcg.v3.1_TATTGGGCACAGCATT-1		Endocrine	alpha	Gcg-GFP	rep1
P60.Gcg.v3.1_TATTTCGGTCGGAACA-1		Endocrine	alpha	Gcg-GFP	rep1
P60.Gcg.v3.1_TATTTCGGTGTTTCTT-1		Endocrine	alpha	Gcg-GFP	rep1
P60.Gcg.v3.1_TATTTCGTCGAAATCC-1		Endocrine	alpha	Gcg-GFP	rep1
P60.Gcg.v3.1_TATTTCGTCGCCCAGA-1		Endocrine	alpha	Gcg-GFP	rep1
P60.Gcg.v3.1_TCAAGACCAAGTCCCG-1		Endocrine	alpha	Gcg-GFP	rep1
P60.Gcg.v3.1_TCAAGACGTTTAGAGA-1		Endocrine	alpha	Gcg-GFP	rep1
P60.Gcg.v3.1_TCAAGACTCATCGCTC-1		Endocrine	alpha	Gcg-GFP	rep1
P60.Gcg.v3.1_TCAAGACTCCCGAAAT-1		Endocrine	alpha	Gcg-GFP	rep1
P60.Gcg.v3.1_TCAAGTGAGGCTAACG-1		Endocrine	alpha	Gcg-GFP	rep1
P60.Gcg.v3.1_TCAATCTAGATAGCAT-1		Endocrine	alpha	Gcg-GFP	rep1
P60.Gcg.v3.1_TCAATCTCAGCACCCA-1		Endocrine	alpha	Gcg-GFP	rep1
P60.Gcg.v3.1_TCAATTCCACCTCAGG-1		Endocrine	alpha	Gcg-GFP	rep1
P60.Gcg.v3.1_TCAATTCCAGAACTCT-1		Endocrine	alpha	Gcg-GFP	rep1
P60.Gcg.v3.1_TCAATTCGTAGGTCAG-1		Endocrine	alpha	Gcg-GFP	rep1
P60.Gcg.v3.1_TCAATTCGTTGAGTCT-1		Endocrine	alpha	Gcg-GFP	rep1
P60.Gcg.v3.1_TCACAAGAGGAACTCG-1		Endocrine	alpha	Gcg-GFP	rep1
P60.Gcg.v3.1_TCACAAGTCCACAGCG-1		Endocrine	alpha	Gcg-GFP	rep1
P60.Gcg.v3.1_TCACACCCACTGGAAG-1		Endocrine	alpha	Gcg-GFP	rep1
P60.Gcg.v3.1_TCACACCCAGCCGGTT-1		Endocrine	alpha	Gcg-GFP	rep1
P60.Gcg.v3.1_TCACACCGTGGATCAG-1		Endocrine	alpha	Gcg-GFP	rep1
P60.Gcg.v3.1_TCACATTTCTTCGTGC-1		Endocrine	alpha	Gcg-GFP	rep1
P60.Gcg.v3.1_TCACGCTCAAGGCGTA-1		Endocrine	alpha	Gcg-GFP	rep1
P60.Gcg.v3.1_TCACGGGAGGAGGTTC-1		Endocrine	alpha	Gcg-GFP	rep1
P60.Gcg.v3.1_TCACGGGCACCGTACG-1		Endocrine	alpha	Gcg-GFP	rep1
P60.Gcg.v3.1_TCACTCGAGCCGTTAT-1		Endocrine	alpha	Gcg-GFP	rep1
P60.Gcg.v3.1_TCACTCGAGCTATCTG-1		Endocrine	alpha	Gcg-GFP	rep1
P60.Gcg.v3.1_TCACTCGTCCTTCTAA-1		Endocrine	alpha	Gcg-GFP	rep1
P60.Gcg.v3.1_TCACTCGTCGAACCAT-1		Endocrine	alpha	Gcg-GFP	rep1
P60.Gcg.v3.1_TCAGCAACACGTCGGT-1		Endocrine	alpha	Gcg-GFP	rep1
P60.Gcg.v3.1_TCAGCAAGTAAGGTCG-1		Endocrine	alpha	Gcg-GFP	rep1
P60.Gcg.v3.1_TCAGCAATCAGAGTTC-1		Endocrine	alpha	Gcg-GFP	rep1
P60.Gcg.v3.1_TCAGGGCAGTCGGGAT-1		Endocrine	alpha	Gcg-GFP	rep1
P60.Gcg.v3.1_TCAGGGCCACATTCGA-1		Endocrine	alpha	Gcg-GFP	rep1
P60.Gcg.v3.1_TCAGGTAAGCCGTTGC-1		Endocrine	alpha	Gcg-GFP	rep1
P60.Gcg.v3.1_TCAGGTACAACTGCCG-1		Endocrine	alpha	Gcg-GFP	rep1
P60.Gcg.v3.1_TCAGGTACAGCAATTC-1		Endocrine	alpha	Gcg-GFP	rep1
P60.Gcg.v3.1_TCAGGTACAGTTTGGT-1		Endocrine	alpha	Gcg-GFP	rep1
P60.Gcg.v3.1_TCAGGTAGTGATAGAT-1		Endocrine	alpha	Gcg-GFP	rep1
P60.Gcg.v3.1_TCAGTCCCAACTGCCG-1		Endocrine	alpha	Gcg-GFP	rep1
P60.Gcg.v3.1_TCAGTCCGTAACTAAG-1		Endocrine	alpha	Gcg-GFP	rep1
P60.Gcg.v3.1_TCAGTGAGTTTCACTT-1		Endocrine	alpha	Gcg-GFP	rep1
P60.Gcg.v3.1_TCAGTTTAGACGGATC-1		Endocrine	alpha	Gcg-GFP	rep1
P60.Gcg.v3.1_TCAGTTTAGTCACTGT-1		Endocrine	alpha	Gcg-GFP	rep1
P60.Gcg.v3.1_TCATATCTCTGTGTGA-1		Endocrine	alpha	Gcg-GFP	rep1
P60.Gcg.v3.1_TCATCATAGACTACCT-1		Endocrine	alpha	Gcg-GFP	rep1
P60.Gcg.v3.1_TCATCATTCCCGTTCA-1		Endocrine	alpha	Gcg-GFP	rep1
P60.Gcg.v3.1_TCATCCGCACCCTAAA-1		Endocrine	alpha	Gcg-GFP	rep1
P60.Gcg.v3.1_TCATCCGCATGCGGTC-1		Endocrine	alpha	Gcg-GFP	rep1
P60.Gcg.v3.1_TCATCCGGTCCAATCA-1		Endocrine	alpha	Gcg-GFP	rep1
P60.Gcg.v3.1_TCATCCGGTCGCATGC-1		Endocrine	alpha	Gcg-GFP	rep1
P60.Gcg.v3.1_TCATCCGGTCGTTCAA-1		Endocrine	alpha	Gcg-GFP	rep1
P60.Gcg.v3.1_TCATCCGGTCTGTTAG-1		Endocrine	alpha	Gcg-GFP	rep1
P60.Gcg.v3.1_TCATGAGCAGATAAAC-1		Endocrine	alpha	Gcg-GFP	rep1
P60.Gcg.v3.1_TCATGAGGTGATACAA-1		Endocrine	alpha	Gcg-GFP	rep1
P60.Gcg.v3.1_TCATGCCCATGAATAG-1		Endocrine	alpha	Gcg-GFP	rep1
P60.Gcg.v3.1_TCATGGAGTAATGCTC-1		Endocrine	alpha	Gcg-GFP	rep1
P60.Gcg.v3.1_TCATGGATCAATGCAC-1		Endocrine	alpha	Gcg-GFP	rep1
P60.Gcg.v3.1_TCATGTTAGACCAGCA-1		Endocrine	alpha	Gcg-GFP	rep1
P60.Gcg.v3.1_TCATGTTAGTTTCAGC-1		Endocrine	alpha	Gcg-GFP	rep1
P60.Gcg.v3.1_TCATGTTTCTAGAGCT-1		Endocrine	alpha	Gcg-GFP	rep1
P60.Gcg.v3.1_TCATGTTTCTTGCAAG-1		Endocrine	alpha	Gcg-GFP	rep1
P60.Gcg.v3.1_TCATTACAGTAGCCAG-1		Endocrine	alpha	Gcg-GFP	rep1
P60.Gcg.v3.1_TCATTACTCTCCATAT-1		Endocrine	alpha	Gcg-GFP	rep1
P60.Gcg.v3.1_TCATTACTCTTCTGGC-1		Endocrine	alpha	Gcg-GFP	rep1
P60.Gcg.v3.1_TCATTCACACATTGTG-1		Endocrine	alpha	Gcg-GFP	rep1
P60.Gcg.v3.1_TCATTCACAGCACACC-1		Endocrine	alpha	Gcg-GFP	rep1
P60.Gcg.v3.1_TCATTGTGTGATATAG-1		Endocrine	alpha	Gcg-GFP	rep1
P60.Gcg.v3.1_TCATTGTTCGTAGTGT-1		Endocrine	alpha	Gcg-GFP	rep1
P60.Gcg.v3.1_TCATTTGGTTGCTAGT-1		Endocrine	alpha	Gcg-GFP	rep1
P60.Gcg.v3.1_TCATTTGTCTGTCGCT-1		Endocrine	alpha	Gcg-GFP	rep1
P60.Gcg.v3.1_TCCACCAAGATGCTAA-1		Endocrine	alpha	Gcg-GFP	rep1
P60.Gcg.v3.1_TCCAGAAGTTTCGTTT-1		Endocrine	alpha	Gcg-GFP	rep1
P60.Gcg.v3.1_TCCATCGCAAGGTTGG-1		Endocrine	alpha	Gcg-GFP	rep1
P60.Gcg.v3.1_TCCATCGCAATGTTGC-1		Endocrine	alpha	Gcg-GFP	rep1
P60.Gcg.v3.1_TCCATCGCAGCGCGTT-1		Endocrine	alpha	Gcg-GFP	rep1
P60.Gcg.v3.1_TCCATCGCAGCTGTCG-1		Endocrine	alpha	Gcg-GFP	rep1
P60.Gcg.v3.1_TCCATCGCAGGTCCGT-1		Endocrine	alpha	Gcg-GFP	rep1
P60.Gcg.v3.1_TCCATCGCAGTGACCC-1		Endocrine	alpha	Gcg-GFP	rep1
P60.Gcg.v3.1_TCCATCGGTAGACTGG-1		Endocrine	alpha	Gcg-GFP	rep1
P60.Gcg.v3.1_TCCATCGGTAGCTGTT-1		Endocrine	alpha	Gcg-GFP	rep1
P60.Gcg.v3.1_TCCATCGTCAGTCACA-1		Endocrine	alpha	Gcg-GFP	rep1
P60.Gcg.v3.1_TCCATCGTCCTAGAGT-1		Endocrine	alpha	Gcg-GFP	rep1
P60.Gcg.v3.1_TCCATGCCATTACGGT-1		Endocrine	alpha	Gcg-GFP	rep1
P60.Gcg.v3.1_TCCATGCGTCGCACAC-1		Endocrine	alpha	Gcg-GFP	rep1
P60.Gcg.v3.1_TCCCACAGTTCTCCAC-1		Endocrine	alpha	Gcg-GFP	rep1
P60.Gcg.v3.1_TCCCACATCCTAGCGG-1		Endocrine	alpha	Gcg-GFP	rep1
P60.Gcg.v3.1_TCCCAGTAGGGACAGG-1		Endocrine	alpha	Gcg-GFP	rep1
P60.Gcg.v3.1_TCCCAGTCATAGTCGT-1		Endocrine	alpha	Gcg-GFP	rep1
P60.Gcg.v3.1_TCCCAGTGTCGCATTA-1		Endocrine	alpha	Gcg-GFP	rep1
P60.Gcg.v3.1_TCCCATGCACTCAGAT-1		Endocrine	alpha	Gcg-GFP	rep1
P60.Gcg.v3.1_TCCCATGTCATCACCC-1		Endocrine	alpha	Gcg-GFP	rep1
P60.Gcg.v3.1_TCCGAAAAGATCGACG-1		Endocrine	alpha	Gcg-GFP	rep1
P60.Gcg.v3.1_TCCGAAATCTATCGCC-1		Endocrine	alpha	Gcg-GFP	rep1
P60.Gcg.v3.1_TCCGATCGTAACCCTA-1		Endocrine	alpha	Gcg-GFP	rep1
P60.Gcg.v3.1_TCCGATCGTATCTCTT-1		Endocrine	alpha	Gcg-GFP	rep1
P60.Gcg.v3.1_TCCGATCGTGGCAGAT-1		Endocrine	alpha	Gcg-GFP	rep1
P60.Gcg.v3.1_TCCGGGATCCAAGGGA-1		Endocrine	alpha	Gcg-GFP	rep1
P60.Gcg.v3.1_TCCGGGATCGGTGAAG-1		Endocrine	alpha	Gcg-GFP	rep1
P60.Gcg.v3.1_TCCGTGTCACTCATAG-1		Endocrine	alpha	Gcg-GFP	rep1
P60.Gcg.v3.1_TCCGTGTGTGCATTAC-1		Endocrine	alpha	Gcg-GFP	rep1
P60.Gcg.v3.1_TCCGTGTTCGAGTCTA-1		Endocrine	alpha	Gcg-GFP	rep1
P60.Gcg.v3.1_TCCTAATAGGCGTCCT-1		Endocrine	alpha	Gcg-GFP	rep1
P60.Gcg.v3.1_TCCTAATGTCGTAATC-1		Endocrine	alpha	Gcg-GFP	rep1
P60.Gcg.v3.1_TCCTAATTCAGCTGTA-1		Endocrine	alpha	Gcg-GFP	rep1
P60.Gcg.v3.1_TCCTAATTCCCTAGGG-1		Endocrine	alpha	Gcg-GFP	rep1
P60.Gcg.v3.1_TCCTAATTCTTCGTAT-1		Endocrine	alpha	Gcg-GFP	rep1
P60.Gcg.v3.1_TCCTCCCCATCCTATT-1		Endocrine	alpha	Gcg-GFP	rep1
P60.Gcg.v3.1_TCCTCGAAGCGCTTCG-1		Endocrine	alpha	Gcg-GFP	rep1
P60.Gcg.v3.1_TCCTCGAAGGAGGGTG-1		Endocrine	alpha	Gcg-GFP	rep1
P60.Gcg.v3.1_TCCTCGATCGTTACCC-1		Endocrine	alpha	Gcg-GFP	rep1
P60.Gcg.v3.1_TCCTGCAAGATGTTAG-1		Endocrine	alpha	Gcg-GFP	rep1
P60.Gcg.v3.1_TCCTGCAAGGCATCAG-1		Endocrine	alpha	Gcg-GFP	rep1
P60.Gcg.v3.1_TCCTTCTAGAGTGTGC-1		Endocrine	alpha	Gcg-GFP	rep1
P60.Gcg.v3.1_TCCTTCTAGCTAATCC-1		Endocrine	alpha	Gcg-GFP	rep1
P60.Gcg.v3.1_TCCTTCTCACTTGTGA-1		Endocrine	alpha	Gcg-GFP	rep1
P60.Gcg.v3.1_TCCTTTCCATACCGTA-1		Endocrine	alpha	Gcg-GFP	rep1
P60.Gcg.v3.1_TCCTTTCCATGTGACT-1		Endocrine	alpha	Gcg-GFP	rep1
P60.Gcg.v3.1_TCGAACACATATAGCC-1		Endocrine	alpha	Gcg-GFP	rep1
P60.Gcg.v3.1_TCGAAGTCACAATGCT-1		Endocrine	alpha	Gcg-GFP	rep1
P60.Gcg.v3.1_TCGAAGTTCAATCCAG-1		Endocrine	alpha	Gcg-GFP	rep1
P60.Gcg.v3.1_TCGACCTGTACGATTC-1		Endocrine	alpha	Gcg-GFP	rep1
P60.Gcg.v3.1_TCGACCTTCGGTAGAG-1		Endocrine	alpha	Gcg-GFP	rep1
P60.Gcg.v3.1_TCGACGGCATCCGAGC-1		Endocrine	alpha	Gcg-GFP	rep1
P60.Gcg.v3.1_TCGACGGTCCTCTCGA-1		Endocrine	alpha	Gcg-GFP	rep1
P60.Gcg.v3.1_TCGACGGTCTGCGGAC-1		Endocrine	alpha	Gcg-GFP	rep1
P60.Gcg.v3.1_TCGATTTCAGTCGGTC-1		Endocrine	alpha	Gcg-GFP	rep1
P60.Gcg.v3.1_TCGATTTTCCACACAA-1		Endocrine	alpha	Gcg-GFP	rep1
[truncated: 20,597 more rows]
