# Supplementary material for: Comprehensive Characterization of Bihormonal Cells and Endocrine Cell Lineages in Mammalian Pancreatic Islets
Source: Adv Sci (Weinh). 2025 May 29;12(30):e16326. doi: 10.1002/advs.202416326 (PMC12376548; doi:10.1002/advs.202416326)
Supplement: Supplementary file 6 — Supplemental TableS5 [file ADVS-12-e16326-s001.xlsx]

## Sheet: Sheet1
Table S5: Metadata for human δ-cells profiled by 10x Genomics scRNA-seq, DEGs between δ1 and δ2 subtypes, and Gene Ontology (GO) terms enriched in δ1- and δ2-specific gene clusters.
DEGs between adult human δ1 and δ2 cells from Augsornworawat et al., related to Figure. 6P.
gene	p_val	avg_log2FC	pct.1	pct.2	p_val_adj	cluster
DPP10	1.36254e-19	2.82113	0.475	0.255	4.98703e-15	cluster1
CACNA2D3	1.23225e-65	2.35531	0.691	0.114	4.51016e-61	cluster1
ERBB4	6.28521e-101	2.13788	0.98	0.517	2.30045e-96	cluster1
ESR1	1.53512e-30	2.05069	0.409	0.06	5.61868e-26	cluster1
GULP1	1.45282e-26	2.04811	0.49	0.168	5.31747e-22	cluster1
LRRTM4	5.76088e-69	2.04081	0.859	0.356	2.10854e-64	cluster1
SEMA3E	1.80392e-38	1.96595	0.59	0.211	6.60254e-34	cluster1
GHR	1.77591e-28	1.76882	0.494	0.154	6.50002e-24	cluster1
MYOM1	6.15748e-32	1.75412	0.618	0.285	2.2537e-27	cluster1
LINC00907	2.36405e-17	1.70592	0.418	0.188	8.65266e-13	cluster1
SEMA5A	1.169e-29	1.6588	0.541	0.188	4.27866e-25	cluster1
RGS2	2.10033e-18	1.63068	0.465	0.221	7.68743e-14	cluster1
MIR99AHG	1.54338e-34	1.53262	0.671	0.329	5.64894e-30	cluster1
EPHA6	1.09192e-26	1.4913	0.542	0.211	3.99654e-22	cluster1
LINC01035	1.21059e-10	1.47408	0.369	0.198	4.43089e-06	cluster1
BCHE	3.41603e-32	1.4432	0.665	0.362	1.2503e-27	cluster1
SLC4A4	3.14209e-53	1.39472	0.939	0.738	1.15004e-48	cluster1
AK5	4.49409e-20	1.38696	0.414	0.141	1.64488e-15	cluster1
SERPINA1	1.56203e-40	1.37801	0.872	0.664	5.71718e-36	cluster1
PGR	1.23281e-16	1.37515	0.38	0.148	4.51222e-12	cluster1
AL138694.1	2.04594e-17	1.3375	0.415	0.164	7.48835e-13	cluster1
DCHS2	6.67925e-18	1.32141	0.423	0.171	2.44467e-13	cluster1
2004-03-01	3.69541e-23	1.26912	0.723	0.487	1.35256e-18	cluster1
CDC42EP3	4.44176e-18	1.26195	0.495	0.255	1.62573e-13	cluster1
CAMK2N1	9.86311e-20	1.25779	0.53	0.285	3.61e-15	cluster1
AC092691.1	3.1194e-24	1.22079	0.652	0.362	1.14173e-19	cluster1
TM4SF4	3.92615e-28	1.21808	0.752	0.497	1.43701e-23	cluster1
GALNT13	4.82004e-21	1.21519	0.591	0.329	1.76418e-16	cluster1
AC116362.1	2.29896e-10	1.20691	0.398	0.215	8.41441e-06	cluster1
BTG2	2.96625e-21	1.18024	0.711	0.52	1.08568e-16	cluster1
PRICKLE1	1.87432e-17	1.17799	0.501	0.258	6.86019e-13	cluster1
RAPGEF4	2.22973e-25	1.17725	0.643	0.372	8.16104e-21	cluster1
RASD1	7.33307e-21	1.1722	0.647	0.433	2.68398e-16	cluster1
LINC01091	1.33873e-26	1.12759	0.779	0.493	4.89987e-22	cluster1
PDZRN3	1.094e-26	1.08991	0.811	0.591	4.00416e-22	cluster1
FAM189A1	1.35936e-13	1.08364	0.353	0.141	4.97541e-09	cluster1
GHSR	1.50747e-19	1.07682	0.625	0.403	5.5175e-15	cluster1
TOX3	1.21149e-12	1.07327	0.355	0.158	4.43416e-08	cluster1
DGKB	5.35262e-21	1.07056	0.636	0.329	1.95911e-16	cluster1
SLC16A12	5.56604e-20	1.0686	0.629	0.379	2.03723e-15	cluster1
EHF	4.18341e-15	1.05859	0.527	0.322	1.53117e-10	cluster1
PTPRK	5.11916e-25	0.97213	0.808	0.587	1.87367e-20	cluster1
MGAT4C	2.22116e-11	0.96995	0.403	0.198	8.12966e-07	cluster1
RASSF6	2.26191e-18	0.947611	0.611	0.386	8.27881e-14	cluster1
ST8SIA4	3.21522e-11	0.939833	0.386	0.198	1.1768e-06	cluster1
PLCB1	3.35865e-27	0.893205	0.872	0.674	1.2293e-22	cluster1
FOS	2.54637e-17	0.88642	0.726	0.507	9.31996e-13	cluster1
SFMBT2	2.72404e-09	0.885167	0.441	0.275	9.97025e-05	cluster1
FGFR1	1.0723e-17	0.875548	0.72	0.567	3.92473e-13	cluster1
EYS	1.51888e-26	0.87474	0.95	0.869	5.55924e-22	cluster1
NUDT4	4.47238e-15	0.871433	0.651	0.49	1.63694e-10	cluster1
SOX5	2.75229e-23	0.853149	0.871	0.661	1.00737e-18	cluster1
AL591501.1	1.32484e-09	0.845206	0.586	0.436	4.84904e-05	cluster1
PARD3B	7.06345e-10	0.840757	0.569	0.409	2.58529e-05	cluster1
HSPB1	2.95289e-14	0.839916	0.764	0.648	1.08079e-09	cluster1
TMED8	4.00188e-12	0.824146	0.607	0.47	1.46473e-07	cluster1
CEP126	4.65827e-17	0.822002	0.668	0.456	1.70497e-12	cluster1
CNTN5	4.85984e-15	0.81787	0.906	0.832	1.77875e-10	cluster1
DAB1	8.84712e-09	0.813602	0.403	0.245	0.000323814	cluster1
SCTR	3.76903e-11	0.812934	0.554	0.396	1.3795e-06	cluster1
PLCE1	7.5873e-08	0.804399	0.428	0.302	0.00277703	cluster1
SAMD3	3.31378e-24	0.804085	0.849	0.641	1.21288e-19	cluster1
AGTR1	1.48799e-08	0.792992	0.555	0.419	0.000544621	cluster1
PACRG	5.61146e-11	0.789934	0.687	0.55	2.05385e-06	cluster1
DNAH7	5.34942e-09	0.785531	0.406	0.248	0.000195794	cluster1
KCTD12	1.44504e-08	0.785104	0.444	0.309	0.000528897	cluster1
CTTNBP2	3.99589e-07	0.771994	0.403	0.262	0.0146254	cluster1
XYLT1	1.5189e-09	0.757865	0.612	0.483	5.55932e-05	cluster1
HADH	1.62451e-16	0.751983	0.778	0.674	5.94585e-12	cluster1
ST6GALNAC5	4.51608e-11	0.749356	0.743	0.607	1.65293e-06	cluster1
PEMT	9.27103e-08	0.74713	0.418	0.295	0.00339329	cluster1
VAT1L	3.82634e-07	0.729959	0.52	0.403	0.0140048	cluster1
JUN	4.67896e-07	0.727683	0.476	0.349	0.0171255	cluster1
FSTL5	1.06977e-08	0.724629	0.52	0.339	0.000391547	cluster1
TACC1	1.0055e-10	0.720182	0.581	0.45	3.68021e-06	cluster1
SLC30A8	5.00735e-22	0.717439	0.923	0.812	1.83274e-17	cluster1
TENM2	6.09745e-11	0.716667	0.748	0.634	2.23173e-06	cluster1
EDN3	1.33345e-12	0.716413	0.642	0.443	4.88056e-08	cluster1
C1QL1	5.03928e-09	0.713722	0.499	0.342	0.000184443	cluster1
CD24	2.09112e-15	0.713106	0.725	0.577	7.65369e-11	cluster1
GAREM1	1.19824e-12	0.708756	0.614	0.446	4.3857e-08	cluster1
RGS7	2.29016e-12	0.708438	0.828	0.705	8.38221e-08	cluster1
MTSS1	3.17879e-07	0.701541	0.527	0.423	0.0116347	cluster1
MCL1	2.85908e-09	0.698192	0.564	0.446	0.000104645	cluster1
STXBP5-AS1	6.58321e-07	0.684142	0.534	0.416	0.0240952	cluster1
TMEM200A	2.51747e-07	0.679528	0.602	0.487	0.00921418	cluster1
TANC2	4.23193e-16	0.674618	0.908	0.839	1.54893e-11	cluster1
LSAMP	2.11215e-21	0.674445	0.853	0.587	7.73067e-17	cluster1
KLF12	2.84296e-09	0.672163	0.589	0.453	0.000104055	cluster1
NBEAL1	9.60588e-14	0.67204	0.858	0.779	3.51585e-09	cluster1
SLC38A4	4.13655e-07	0.670513	0.5	0.379	0.0151402	cluster1
CAPN2	9.14368e-08	0.668294	0.476	0.349	0.00334668	cluster1
USH1C	5.03656e-09	0.663304	0.42	0.258	0.000184343	cluster1
DSTN	8.81911e-26	0.660102	0.937	0.909	3.22788e-21	cluster1
PEG10	2.08343e-15	0.660092	0.883	0.815	7.62554e-11	cluster1
TTR	1.98752e-40	0.658954	1	0.997	7.27452e-36	cluster1
GCNT1	1.07127e-06	0.657787	0.488	0.376	0.0392096	cluster1
CRIP2	5.80784e-08	0.655167	0.403	0.262	0.00212573	cluster1
EGR1	1.78909e-11	0.651427	0.746	0.604	6.54824e-07	cluster1
PSD3	1.15914e-07	0.648554	0.426	0.279	0.00424257	cluster1
2003-03-01	1.05717e-06	0.640285	0.503	0.389	0.0386936	cluster1
PDE3A	1.11494e-08	0.63754	0.55	0.403	0.000408081	cluster1
SESN3	4.11217e-09	0.623165	0.588	0.44	0.000150509	cluster1
KCNJ3	7.06014e-09	0.619058	0.669	0.54	0.000258408	cluster1
FXYD2	2.35462e-11	0.618956	0.802	0.718	8.61814e-07	cluster1
GOLIM4	2.56626e-07	0.613386	0.635	0.557	0.00939278	cluster1
PTPRM	7.98881e-14	0.60764	0.932	0.866	2.92399e-09	cluster1
ARHGEF28	8.0637e-10	0.607153	0.638	0.517	2.9514e-05	cluster1
SOX6	1.8974e-14	0.60288	0.833	0.691	6.94469e-10	cluster1
FNBP1L	5.14965e-14	0.602212	0.817	0.695	1.88482e-09	cluster1
IDS	1.28312e-20	0.601047	0.923	0.899	4.69634e-16	cluster1
LDLRAD4	3.9042e-12	0.597169	0.789	0.671	1.42898e-07	cluster1
PHLDB2	3.22236e-08	0.590277	0.682	0.611	0.00117942	cluster1
PALLD	1.29396e-09	0.588607	0.868	0.822	4.73601e-05	cluster1
DGKH	8.04218e-10	0.579297	0.587	0.433	2.94352e-05	cluster1
PARP8	1.46121e-13	0.579132	0.841	0.738	5.34818e-09	cluster1
SMOC1	7.535e-12	0.571417	0.826	0.711	2.75788e-07	cluster1
MCC	2.12751e-09	0.567995	0.763	0.658	7.78691e-05	cluster1
AC068051.1	1.30295e-08	0.563188	0.718	0.591	0.000476894	cluster1
CDK6	2.5874e-09	0.560127	0.686	0.544	9.47013e-05	cluster1
UBE2E2	9.7612e-07	0.557641	0.569	0.44	0.035727	cluster1
VOPP1	7.2994e-12	0.556923	0.766	0.695	2.67166e-07	cluster1
PLCB4	7.33177e-10	0.546521	0.813	0.715	2.6835e-05	cluster1
THRB	6.17311e-11	0.542753	0.811	0.685	2.25942e-06	cluster1
RADX	7.55819e-08	0.542013	0.7	0.654	0.00276637	cluster1
TIMP2	9.50172e-11	0.535454	0.681	0.53	3.47772e-06	cluster1
CACNA1A	6.76918e-14	0.52909	0.923	0.893	2.47759e-09	cluster1
NT5C2	4.04893e-07	0.527871	0.709	0.624	0.0148195	cluster1
PPP1R1A	4.53356e-10	0.522857	0.749	0.641	1.65933e-05	cluster1
COBLL1	8.40289e-07	0.520684	0.699	0.617	0.0307554	cluster1
MAST4	1.27871e-10	0.520242	0.822	0.732	4.68021e-06	cluster1
UNC13B	3.4967e-08	0.516346	0.666	0.554	0.00127983	cluster1
CBX5	2.69116e-07	0.500801	0.638	0.55	0.0098499	cluster1
NPY	1.51085e-129	4.28581	0.641	0.11	5.52986e-125	cluster2
GALNT17	7.28515e-182	3.02784	0.5	0.019	2.66644e-177	cluster2
ROBO2	3.90088e-50	2.8898	0.399	0.096	1.42776e-45	cluster2
PTPRD	7.40007e-103	2.66033	0.466	0.057	2.7085e-98	cluster2
CADM2	3.36469e-126	2.60508	0.852	0.224	1.23151e-121	cluster2
PCDH7	1.3022e-60	2.57079	0.356	0.06	4.76619e-56	cluster2
MEG3	9.69211e-65	2.50263	0.409	0.077	3.54741e-60	cluster2
UNC5D	5.15203e-55	2.41629	0.614	0.222	1.8857e-50	cluster2
FAM163A	8.4516e-95	2.39697	0.46	0.061	3.09337e-90	cluster2
GRIK2	8.79779e-83	2.34429	0.785	0.282	3.22008e-78	cluster2
CHST8	2.57163e-71	2.33251	0.547	0.134	9.41244e-67	cluster2
SEMA3D	4.5953e-95	2.18416	0.443	0.054	1.68193e-90	cluster2
PTPRG	2.26873e-60	2.15994	0.517	0.137	8.30379e-56	cluster2
FABP5	2.8839e-36	2.08984	0.654	0.335	1.05554e-31	cluster2
TENM4	8.58083e-50	1.90873	0.436	0.112	3.14067e-45	cluster2
BMPER	2.51287e-48	1.83966	0.362	0.077	9.19735e-44	cluster2
GABRG2	1.29189e-67	1.80913	0.634	0.198	4.72845e-63	cluster2
LARGE1	1.70349e-55	1.80506	0.695	0.275	6.23496e-51	cluster2
SGIP1	9.7763e-48	1.70672	0.372	0.083	3.57822e-43	cluster2
PTH2R	4.9016e-48	1.69045	0.782	0.4	1.79403e-43	cluster2
RBP4	5.13465e-53	1.64101	0.956	0.942	1.87933e-48	cluster2
PDZRN4	1.81935e-24	1.63511	0.386	0.148	6.65902e-20	cluster2
TSHZ3	4.79132e-40	1.62468	0.463	0.148	1.75367e-35	cluster2
PAM	2.05271e-49	1.59391	0.987	0.965	7.51313e-45	cluster2
KCNH8	5.87822e-50	1.5935	0.591	0.194	2.15149e-45	cluster2
ARHGAP10	8.42151e-38	1.55107	0.413	0.123	3.08236e-33	cluster2
PPFIA2	5.36015e-42	1.54609	0.718	0.375	1.96187e-37	cluster2
PEPD	9.99608e-40	1.49449	0.581	0.244	3.65867e-35	cluster2
PCDH9	5.54537e-20	1.46283	0.352	0.143	2.02966e-15	cluster2
HAP1	8.53314e-37	1.43678	0.711	0.397	3.12322e-32	cluster2
PDE8B	2.7182e-42	1.4302	0.644	0.262	9.94888e-38	cluster2
SHISA6	1.3214e-28	1.43015	0.446	0.172	4.83644e-24	cluster2
KCNH1	1.9617e-36	1.40557	0.581	0.24	7.18001e-32	cluster2
IQGAP2	5.29014e-34	1.40539	0.372	0.111	1.93624e-29	cluster2
AQP3	9.64989e-17	1.39546	0.52	0.31	3.53196e-12	cluster2
ROBO1	2.92171e-48	1.34878	0.688	0.263	1.06937e-43	cluster2
CHGA	9.16471e-29	1.32241	0.943	0.899	3.35438e-24	cluster2
XKR4	1.23783e-36	1.29785	0.705	0.338	4.5306e-32	cluster2
FAT1	6.45823e-40	1.26371	0.752	0.415	2.36378e-35	cluster2
AKAP7	5.87653e-28	1.25775	0.393	0.138	2.15087e-23	cluster2
PRKG1	7.948e-19	1.23723	0.48	0.244	2.90905e-14	cluster2
ERC2	1.60293e-28	1.22199	0.403	0.141	5.86688e-24	cluster2
ECEL1	1.53714e-19	1.19983	0.567	0.307	5.62607e-15	cluster2
ATRNL1	2.48857e-21	1.18371	0.732	0.573	9.10843e-17	cluster2
KCNT2	3.26542e-36	1.16576	0.97	0.939	1.19517e-31	cluster2
GSN	1.13754e-30	1.12379	0.487	0.186	4.16352e-26	cluster2
KHDRBS2	8.51366e-08	1.11291	0.52	0.396	0.00311608	cluster2
PLD1	4.02476e-19	1.09905	0.591	0.355	1.4731e-14	cluster2
AKAP12	1.38219e-33	1.09542	0.893	0.668	5.05896e-29	cluster2
NR5A2	4.90484e-20	1.09436	0.554	0.306	1.79522e-15	cluster2
TENM1	3.10456e-23	1.08559	0.383	0.147	1.1363e-18	cluster2
CTNND2	2.02807e-27	1.04202	0.893	0.668	7.42295e-23	cluster2
STAU2	9.46802e-37	1.02274	0.94	0.806	3.46539e-32	cluster2
EPAS1	2.8758e-19	1.00672	0.594	0.333	1.05257e-14	cluster2
NPAS2	7.48526e-21	1.00414	0.47	0.218	2.73968e-16	cluster2
NPAS3	1.06048e-39	1.00388	0.99	0.916	3.88147e-35	cluster2
TLE4	2.28409e-21	1.00073	0.423	0.174	8.35999e-17	cluster2
PDK3	6.66376e-19	0.992946	0.487	0.247	2.439e-14	cluster2
SYT1	2.98414e-09	0.984145	0.47	0.317	0.000109222	cluster2
GRAMD4	1.45591e-15	0.98214	0.396	0.19	5.32877e-11	cluster2
CHST9	9.88467e-17	0.977924	0.453	0.229	3.61789e-12	cluster2
NTNG1	1.28321e-18	0.972511	0.742	0.52	4.69668e-14	cluster2
PCK1	2.34794e-09	0.966526	0.473	0.327	8.59368e-05	cluster2
ARHGEF38	7.77024e-08	0.944969	0.503	0.348	0.00284399	cluster2
PCSK1	6.84719e-37	0.931974	0.987	0.978	2.50614e-32	cluster2
SRGAP1	1.20976e-11	0.911175	0.426	0.235	4.42783e-07	cluster2
CPNE4	1.61724e-12	0.907955	0.577	0.375	5.91926e-08	cluster2
TMEM163	6.85077e-22	0.900725	0.883	0.678	2.50745e-17	cluster2
QSOX1	5.35457e-17	0.872562	0.389	0.177	1.95983e-12	cluster2
ASIC2	3.01224e-14	0.867051	0.674	0.473	1.10251e-09	cluster2
GLCE	4.50826e-13	0.845286	0.383	0.194	1.65007e-08	cluster2
NRXN3	2.73697e-12	0.82931	0.587	0.38	1.00176e-07	cluster2
DLG2	3.17988e-15	0.82704	0.893	0.771	1.16387e-10	cluster2
VMA21	1.01631e-10	0.805526	0.517	0.329	3.71978e-06	cluster2
SERPINE2	2.58147e-08	0.794714	0.393	0.24	0.000944845	cluster2
SERPINI1	2.31847e-09	0.787803	0.433	0.271	8.48585e-05	cluster2
PON3	6.69029e-15	0.763219	0.54	0.303	2.44871e-10	cluster2
ANKS1B	1.98166e-22	0.750292	0.815	0.501	7.25307e-18	cluster2
PLXNA2	1.50451e-10	0.72158	0.742	0.601	5.50666e-06	cluster2
AC090630.1	4.58343e-09	0.715236	0.372	0.214	0.000167758	cluster2
NUAK1	2.94292e-11	0.706103	0.399	0.214	1.07714e-06	cluster2
ARID5B	9.23164e-09	0.695741	0.762	0.596	0.000337887	cluster2
GLP1R	3.05867e-08	0.69244	0.57	0.417	0.0011195	cluster2
RALYL	4.42696e-20	0.686174	0.966	0.936	1.62031e-15	cluster2
PPP1R12B	1.16608e-16	0.684296	0.795	0.575	4.26797e-12	cluster2
PPP2R2B	3.51093e-09	0.676861	0.577	0.41	0.000128504	cluster2
ANKRD34C-AS1	6.09233e-12	0.675978	0.436	0.236	2.22985e-07	cluster2
TMEM130	1.49606e-08	0.671702	0.369	0.213	0.000547574	cluster2
MAMLD1	9.00768e-12	0.670739	0.44	0.237	3.2969e-07	cluster2
GTDC1	1.50123e-07	0.659653	0.399	0.25	0.00549466	cluster2
PRKCA	1.33978e-14	0.649897	0.812	0.594	4.90372e-10	cluster2
PGM2L1	8.18532e-10	0.648482	0.409	0.238	2.99591e-05	cluster2
MDFIC	4.84963e-09	0.647958	0.403	0.236	0.000177501	cluster2
DST	6.39479e-26	0.644816	0.963	0.91	2.34056e-21	cluster2
ITPR2	1.60612e-09	0.635941	0.557	0.38	5.87856e-05	cluster2
HTATSF1	1.32027e-12	0.633592	0.775	0.624	4.83231e-08	cluster2
SLCO3A1	2.17995e-09	0.618927	0.527	0.352	7.97884e-05	cluster2
RYR2	8.55033e-15	0.614419	0.765	0.51	3.12951e-10	cluster2
NEAT1	9.83136e-09	0.607615	0.832	0.711	0.000359838	cluster2
RBMS1	2.62225e-09	0.605701	0.594	0.4	9.59769e-05	cluster2
CKAP4	2.2303e-09	0.605292	0.44	0.262	8.16311e-05	cluster2
LRCH1	6.20304e-10	0.587976	0.376	0.207	2.27037e-05	cluster2
NRP1	6.52793e-10	0.586698	0.574	0.38	2.38929e-05	cluster2
PLD3	3.71626e-14	0.582646	0.896	0.848	1.36019e-09	cluster2
GMDS	2.5323e-11	0.581436	0.755	0.553	9.26847e-07	cluster2
APMAP	2.15312e-08	0.580461	0.483	0.309	0.000788062	cluster2
KCNH7	4.18675e-11	0.554071	0.624	0.413	1.53239e-06	cluster2
RETREG1	5.39153e-09	0.55154	0.483	0.292	0.000197335	cluster2
MAML3	8.62032e-12	0.54136	0.956	0.879	3.15512e-07	cluster2
C1GALT1C1	7.22028e-08	0.54086	0.436	0.271	0.0026427	cluster2
HECW2	1.29136e-07	0.534834	0.386	0.231	0.00472652	cluster2
TENM3	2.85677e-12	0.531756	0.956	0.921	1.0456e-07	cluster2
FAM155A	2.60431e-11	0.508778	0.896	0.753	9.53204e-07	cluster2
CHGB	1.90227e-09	0.505612	1	0.996	6.9625e-05	cluster2

## Sheet: Sheet2
Cell information for 10x Genomics snRNA-seq of adult human δ cells from Augsornworawat et al., related to Figure. 6O.
SampleName	Sex	Age	batch	subgroup
AAACATGCAAAGCTAA-1_1	Female	36	donor1	delta1
AAACATGCAATTGCGC-1_1	Female	36	donor1	delta1
AAACATGCATTCAGCA-1_1	Female	36	donor1	delta1
AAACCAACAAACTGTT-1_1	Female	36	donor1	delta2
AAACCAACACCTAAGC-1_1	Female	36	donor1	delta1
AAACCGGCAACCGCCA-1_1	Female	36	donor1	delta1
AAACCGGCATGCATAT-1_1	Female	36	donor1	delta1
AAACGGATCAAATCGC-1_1	Female	36	donor1	delta1
AAACGTACAAATGCCC-1_1	Female	36	donor1	delta1
AAAGCGGGTTTGCAGA-1_1	Female	36	donor1	delta1
AAAGGACGTCATTGAG-1_1	Female	36	donor1	delta1
AAATGCCTCACTCGCT-1_1	Female	36	donor1	delta1
AACAGGATCATAACGC-1_1	Female	36	donor1	delta1
AACAGGATCCATAATG-1_1	Female	36	donor1	delta1
AACATAGCAGTTTACG-1_1	Female	36	donor1	delta1
AACCCGCAGACAGGTA-1_1	Female	36	donor1	delta1
AACCTAATCTCGCCTG-1_1	Female	36	donor1	delta1
AACCTCACAGCTTAGC-1_1	Female	36	donor1	delta1
AACCTTGCAGCATTAT-1_1	Female	36	donor1	delta2
AACGCCCAGGGCTTTG-1_1	Female	36	donor1	delta1
AACGCCCAGTTAGTGC-1_1	Female	36	donor1	delta1
AACGCTAGTTAACGGC-1_1	Female	36	donor1	delta1
AACTACTCAAGGAATC-1_1	Female	36	donor1	delta1
AACTCACAGGCTGGCT-1_1	Female	36	donor1	delta1
AACTTAGTCACGTTAA-1_1	Female	36	donor1	delta1
AAGACATAGCCTAACG-1_1	Female	36	donor1	delta1
AAGACCAAGACTCGCA-1_1	Female	36	donor1	delta2
AAGCCACGTGTTTGTC-1_1	Female	36	donor1	delta1
AAGCCTGTCTAGCTAA-1_1	Female	36	donor1	delta1
AAGCTATGTTACCGGG-1_1	Female	36	donor1	delta1
AAGGATCCAAGGACCA-1_1	Female	36	donor1	delta1
AAGGATGTCAAGTGTC-1_1	Female	36	donor1	delta1
AAGGATGTCATTACAG-1_1	Female	36	donor1	delta1
AAGGATGTCGCCTAAG-1_1	Female	36	donor1	delta1
AAGGATTAGCATGTCG-1_1	Female	36	donor1	delta1
AAGGCCCTCAACAAGG-1_1	Female	36	donor1	delta1
AAGTAGCCAGTTTGTG-1_1	Female	36	donor1	delta1
AAGTTACGTGTTCCCA-1_1	Female	36	donor1	delta1
AAGTTTGTCATAGACC-1_1	Female	36	donor1	delta1
AAGTTTGTCCTGCGAA-1_1	Female	36	donor1	delta1
AATAGCTGTCGTAATG-1_1	Female	36	donor1	delta1
AATAGCTGTTCCTCCT-1_1	Female	36	donor1	delta1
AATATCCCAACCTAAT-1_1	Female	36	donor1	delta1
AATCCCTGTGTTAGCA-1_1	Female	36	donor1	delta2
AATCCCTGTTACTTGC-1_1	Female	36	donor1	delta1
AATCTCAAGGCTACTG-1_1	Female	36	donor1	delta1
AATGAAGGTACCCACC-1_1	Female	36	donor1	delta1
AATGCATGTAAGCACC-1_1	Female	36	donor1	delta1
AATGGCGCAGCAGGTA-1_1	Female	36	donor1	delta1
AATTGACGTTGGTGAC-1_1	Female	36	donor1	delta1
AATTGGGAGGCTACAT-1_1	Female	36	donor1	delta1
ACACAATGTAACGGGA-1_1	Female	36	donor1	delta1
ACACAATGTGTTGTAG-1_1	Female	36	donor1	delta1
ACACAATGTTCGCTTG-1_1	Female	36	donor1	delta1
ACACTTGCAGTAATAG-1_1	Female	36	donor1	delta1
ACAGCGCTCAATGTCA-1_1	Female	36	donor1	delta1
ACAGGCTGTAATCACG-1_1	Female	36	donor1	delta1
ACAGGTAAGCTAGAAG-1_1	Female	36	donor1	delta1
ACAGGTAAGGATTGCT-1_1	Female	36	donor1	delta1
ACCAAGTTCATGGCCA-1_1	Female	36	donor1	delta1
ACCACACCAGCCAGTT-1_1	Female	36	donor1	delta1
ACCAGCTCAAATGCCC-1_1	Female	36	donor1	delta1
ACCAGGGAGACTAAGG-1_1	Female	36	donor1	delta1
ACCAGGGAGCTAAAGG-1_1	Female	36	donor1	delta1
ACCATAATCCTCACAC-1_1	Female	36	donor1	delta1
ACCCAACCAGCCAGAA-1_1	Female	36	donor1	delta1
ACCCAACCAGGACCTT-1_1	Female	36	donor1	delta1
ACCCAGGGTCATGAGC-1_1	Female	36	donor1	delta1
ACCCGCTGTAACCTAG-1_1	Female	36	donor1	delta1
ACCCTGTTCGCGCTAA-1_1	Female	36	donor1	delta1
ACCGGCTAGTGCACGC-1_1	Female	36	donor1	delta1
ACCGGTTCAGCAACCT-1_1	Female	36	donor1	delta1
ACCGGTTCAGTAAGTA-1_1	Female	36	donor1	delta1
ACCTCACTCTCACTCA-1_1	Female	36	donor1	delta1
ACCTTCATCCCTTGCG-1_1	Female	36	donor1	delta1
ACCTTCCAGTTTGAGC-1_1	Female	36	donor1	delta1
ACCTTGCTCACATTGA-1_1	Female	36	donor1	delta1
ACCTTGTGTTATCCGT-1_1	Female	36	donor1	delta1
ACGACTTAGCACAGAA-1_1	Female	36	donor1	delta1
ACGCACGGTTAGCGTA-1_1	Female	36	donor1	delta1
ACGCCACAGAATGACG-1_1	Female	36	donor1	delta1
ACGGTACGTCATAGAT-1_1	Female	36	donor1	delta1
ACGTACCCACCAAAGG-1_1	Female	36	donor1	delta1
ACGTACCCAGCACGAA-1_1	Female	36	donor1	delta1
ACGTCCAAGTGACCTG-1_1	Female	36	donor1	delta1
ACGTCCAAGTTTAACG-1_1	Female	36	donor1	delta1
ACGTTGTAGGATCACT-1_1	Female	36	donor1	delta1
ACTAATCCATAAGCAA-1_1	Female	36	donor1	delta1
ACTATGTCATAATCAC-1_1	Female	36	donor1	delta1
ACTATGTCATTGGGAG-1_1	Female	36	donor1	delta1
ACTCACTGTGTGAGAG-1_1	Female	36	donor1	delta1
ACTCAGTAGCAAGGTA-1_1	Female	36	donor1	delta1
ACTCGCGCATAGCGGA-1_1	Female	36	donor1	delta1
ACTCGCTTCGCTTCTA-1_1	Female	36	donor1	delta1
ACTGAAACAGTACCGT-1_1	Female	36	donor1	delta1
ACTGAAACAGTATGTT-1_1	Female	36	donor1	delta1
ACTTTGTTCCCATAAA-1_1	Female	36	donor1	delta1
AGAACAAGTTTGAGGC-1_1	Female	36	donor1	delta1
AGAATCTGTCCAAGAC-1_1	Female	36	donor1	delta1
AGAATCTGTTCAAGAT-1_1	Female	36	donor1	delta1
AGACAATAGAGCCGCT-1_1	Female	36	donor1	delta1
AGACAATAGTCATTAG-1_1	Female	36	donor1	delta1
AGACTATGTTAAGTGT-1_1	Female	36	donor1	delta1
AGACTATGTTAGCCAA-1_1	Female	36	donor1	delta1
AGAGAGGAGGTCTTGG-1_1	Female	36	donor1	delta1
AGCAAGGGTTAGGACC-1_1	Female	36	donor1	delta1
AGCACAGCATGGTTAT-1_1	Female	36	donor1	delta1
AGCACTAGTGCTCCAC-1_1	Female	36	donor1	delta1
AGCACTAGTTAAGCCA-1_1	Female	36	donor1	delta1
AGCACTTAGTCATTGA-1_1	Female	36	donor1	delta1
AGCATTTCACATTGCA-1_1	Female	36	donor1	delta1
AGCCAGTGTAGTTACG-1_1	Female	36	donor1	delta1
AGCCAGTGTGGATTCA-1_1	Female	36	donor1	delta1
AGCCAGTGTTACTTCA-1_1	Female	36	donor1	delta1
AGCCGCTAGGAAACTG-1_1	Female	36	donor1	delta1
AGCGGACCACAAAGCG-1_1	Female	36	donor1	delta1
AGCTACGTCCGTGACA-1_1	Female	36	donor1	delta1
AGCTACTAGGTACCGC-1_1	Female	36	donor1	delta1
AGCTCATAGGGTCCAC-1_1	Female	36	donor1	delta1
AGCTGCTCAGTTATCG-1_1	Female	36	donor1	delta1
AGCTTAATCCTGCGAA-1_1	Female	36	donor1	delta1
AGCTTCCTCTCCATGC-1_1	Female	36	donor1	delta1
AGGAACGGTCCGTGAG-1_1	Female	36	donor1	delta1
AGGATTGAGATTCCTT-1_1	Female	36	donor1	delta1
AGGGCTACACAATGCC-1_1	Female	36	donor1	delta1
AGGTATTGTGATGATT-1_1	Female	36	donor1	delta1
AGGTGAGGTGGAGCAA-1_1	Female	36	donor1	delta1
AGGTTTGGTTGGTTGA-1_1	Female	36	donor1	delta1
AGTAAACAGCTAATTG-1_1	Female	36	donor1	delta2
AGTAACCTCTTGCAGG-1_1	Female	36	donor1	delta1
AGTAAGTAGCAATAGG-1_1	Female	36	donor1	delta1
AGTAAGTAGTTAGCTA-1_1	Female	36	donor1	delta1
AGTAGGATCTGTAAGC-1_1	Female	36	donor1	delta1
AGTCAAGAGCTATTAG-1_1	Female	36	donor1	delta1
AGTCCTGAGTGAGCAA-1_1	Female	36	donor1	delta1
AGTCTTGCATTGTGTG-1_1	Female	36	donor1	delta1
AGTGAGTCACGGTACT-1_1	Female	36	donor1	delta1
AGTGAGTCAGGCTAGA-1_1	Female	36	donor1	delta1
AGTGGACAGTACTGGT-1_1	Female	36	donor1	delta1
AGTTTGATCCGTGACA-1_1	Female	36	donor1	delta1
ATAATGGCACTTAACG-1_1	Female	36	donor1	delta1
ATAGGTACACCTGCTC-1_1	Female	36	donor1	delta1
ATATGCATCAAGCGCC-1_1	Female	36	donor1	delta1
ATATGCTCATGAGTTT-1_1	Female	36	donor1	delta1
ATATGGTGTCAAGACC-1_1	Female	36	donor1	delta2
ATATGTCCAAGTGAAC-1_1	Female	36	donor1	delta1
ATATGTCCATGTTTGG-1_1	Female	36	donor1	delta1
ATCAATCCATTGTCAG-1_1	Female	36	donor1	delta1
ATCACAATCTCGCCTG-1_1	Female	36	donor1	delta1
ATCACTAAGTCTTGAA-1_1	Female	36	donor1	delta1
ATCCAACAGGAACGCG-1_1	Female	36	donor1	delta1
ATCCAACAGGCTTAGT-1_1	Female	36	donor1	delta1
ATCCACCTCTAACTGA-1_1	Female	36	donor1	delta2
ATCCCGCGTTAAATGC-1_1	Female	36	donor1	delta1
ATCCTCATCCTTGTTG-1_1	Female	36	donor1	delta1
ATCGCCCGTTAAATGC-1_1	Female	36	donor1	delta1
ATGCATTCATAGCGGA-1_1	Female	36	donor1	delta1
ATGCCTGAGCCTCTCG-1_1	Female	36	donor1	delta1
ATGGCCCAGCCTGTTC-1_1	Female	36	donor1	delta1
ATGGCTGTCAGGCTAT-1_1	Female	36	donor1	delta1
ATGGCTTAGTTTCCTG-1_1	Female	36	donor1	delta1
ATGGTGCGTTAGTACG-1_1	Female	36	donor1	delta1
ATGTAAGCATGGCCTG-1_1	Female	36	donor1	delta1
ATGTCAATCGAGCTAT-1_1	Female	36	donor1	delta1
ATGTCAATCGTTATCT-1_1	Female	36	donor1	delta1
ATGTGAGAGCTTTGGG-1_1	Female	36	donor1	delta2
ATGTGAGAGGCATTGT-1_1	Female	36	donor1	delta1
ATGTTCAAGGGCTTTG-1_1	Female	36	donor1	delta1
ATGTTGTCAAGGTACG-1_1	Female	36	donor1	delta1
ATGTTGTCAGATAGAC-1_1	Female	36	donor1	delta2
ATTACCGCACAACCTA-1_1	Female	36	donor1	delta1
ATTACCGCATAGCGAG-1_1	Female	36	donor1	delta1
ATTAGCTCATGGCCTG-1_1	Female	36	donor1	delta1
ATTAGGTGTTCGCTCA-1_1	Female	36	donor1	delta1
ATTCCGGAGCGAGCGA-1_1	Female	36	donor1	delta1
ATTCCGGAGTTAGACC-1_1	Female	36	donor1	delta1
ATTCCTCCATATAACC-1_1	Female	36	donor1	delta1
ATTCGTTTCAGTATTG-1_1	Female	36	donor1	delta2
ATTGAAGCACCGTTCC-1_1	Female	36	donor1	delta1
ATTGACTCAGCATGGA-1_1	Female	36	donor1	delta1
ATTGCAGGTTAGGTGC-1_1	Female	36	donor1	delta1
ATTGTCCGTTGCACAA-1_1	Female	36	donor1	delta1
ATTGTGATCGGCCAGT-1_1	Female	36	donor1	delta1
ATTGTGATCGTAACGT-1_1	Female	36	donor1	delta1
ATTTGCAAGGATAAAC-1_1	Female	36	donor1	delta1
CAAACACTCCGCCTAT-1_1	Female	36	donor1	delta1
CAAACACTCCTCACAC-1_1	Female	36	donor1	delta1
CAAACATGTGATGAGG-1_1	Female	36	donor1	delta1
CAAACTGGTCATCCTG-1_1	Female	36	donor1	delta1
CAAAGCGCACATTGCA-1_1	Female	36	donor1	delta1
CAAAGGATCATCCACC-1_1	Female	36	donor1	delta1
CAAAGGATCCTAATAG-1_1	Female	36	donor1	delta1
CAACCCTTCCAAATCA-1_1	Female	36	donor1	delta2
CAACTAGGTTGGCGTG-1_1	Female	36	donor1	delta1
CAAGGTAAGGACCAGG-1_1	Female	36	donor1	delta1
CAAGGTTTCATAGACC-1_1	Female	36	donor1	delta1
CAAGTGAAGCGGATAA-1_1	Female	36	donor1	delta1
CAATGAACAGGCTTCG-1_1	Female	36	donor1	delta1
CAATGAACATCCATCT-1_1	Female	36	donor1	delta1
CAATGACTCTATTGTC-1_1	Female	36	donor1	delta2
CAATGCCCAGGCAAGC-1_1	Female	36	donor1	delta1
CAATGTCAGGCTTAGT-1_1	Female	36	donor1	delta1
CACAAGCGTTCTTTAG-1_1	Female	36	donor1	delta2
CACAATATCCAAGTTA-1_1	Female	36	donor1	delta1
CACAGGCTCTTAAGTG-1_1	Female	36	donor1	delta1
CACATACAGTTAGCTA-1_1	Female	36	donor1	delta2
CACCAACCACCACAAC-1_1	Female	36	donor1	delta1
CACCAACCACTAAGAA-1_1	Female	36	donor1	delta1
CACGCAATCATTGCGG-1_1	Female	36	donor1	delta1
CACTAAGGTTGGTTCT-1_1	Female	36	donor1	delta1
CACTTAAAGGAAACTG-1_1	Female	36	donor1	delta1
CACTTAAAGTGAACGA-1_1	Female	36	donor1	delta1
CACTTTGTCCTAAATG-1_1	Female	36	donor1	delta1
CAGCATTAGCACTAAC-1_1	Female	36	donor1	delta1
CAGCCAATCTCAATGA-1_1	Female	36	donor1	delta1
CAGCCTAAGGCATGTT-1_1	Female	36	donor1	delta1
CAGCCTAAGTTGTCAA-1_1	Female	36	donor1	delta1
CAGCTCAAGTTCCTCA-1_1	Female	36	donor1	delta1
CAGGCTGGTTACGCAA-1_1	Female	36	donor1	delta2
CAGGGCTTCAATGTGC-1_1	Female	36	donor1	delta1
CAGGTTTAGGCATTGT-1_1	Female	36	donor1	delta1
CATAGACTCCTCAGCT-1_1	Female	36	donor1	delta1
CATCAATCATTGTGGC-1_1	Female	36	donor1	delta1
CATCAGCCAGCATGAG-1_1	Female	36	donor1	delta1
CATCATAAGATAGACG-1_1	Female	36	donor1	delta1
CATCATGCACATAGCC-1_1	Female	36	donor1	delta1
CATCCTGGTTCGGGAT-1_1	Female	36	donor1	delta1
CATCCTTCAAAGGCCA-1_1	Female	36	donor1	delta1
CATGAGGCACATAGCC-1_1	Female	36	donor1	delta1
CATGAGGCATAATGTC-1_1	Female	36	donor1	delta1
CATGGCGGTTAACACG-1_1	Female	36	donor1	delta1
CATTATCTCCCTGACT-1_1	Female	36	donor1	delta1
CATTCCTCACCTGGTG-1_1	Female	36	donor1	delta1
CATTCCTCATAATTGC-1_1	Female	36	donor1	delta1
CATTTGTTCGGTCATG-1_1	Female	36	donor1	delta1
CATTTGTTCTCTAGCC-1_1	Female	36	donor1	delta2
CCAAACCCACCTCAGG-1_1	Female	36	donor1	delta1
CCAAACCCAGGTCCTG-1_1	Female	36	donor1	delta1
CCAACCCGTGGGTGAA-1_1	Female	36	donor1	delta1
CCAATATCATAATTGC-1_1	Female	36	donor1	delta1
CCACAATAGTCATTAG-1_1	Female	36	donor1	delta1
CCACATTGTACTGAAT-1_1	Female	36	donor1	delta1
CCACTTGGTACGATTG-1_1	Female	36	donor1	delta1
CCAGTTTGTGACATAT-1_1	Female	36	donor1	delta1
CCATAAATCTAAGTGC-1_1	Female	36	donor1	delta1
CCATAAATCTCCATGC-1_1	Female	36	donor1	delta1
CCATAATCAGTAGGTG-1_1	Female	36	donor1	delta1
CCATATTTCTAACCAA-1_1	Female	36	donor1	delta1
CCCAATTGTAATGGCC-1_1	Female	36	donor1	delta2
CCCGCAACAGGGAGCT-1_1	Female	36	donor1	delta1
CCCGTTGTCACTAATG-1_1	Female	36	donor1	delta1
CCCGTTGTCGTCATTT-1_1	Female	36	donor1	delta1
CCCTCACCAGCCAGAA-1_1	Female	36	donor1	delta1
CCCTCAGTCCCTCACG-1_1	Female	36	donor1	delta1
CCCTTAATCACCGGTA-1_1	Female	36	donor1	delta1
CCGCAAATCACAGGAA-1_1	Female	36	donor1	delta1
CCGCAAATCATGTTTC-1_1	Female	36	donor1	delta1
CCGCACACACTAAATC-1_1	Female	36	donor1	delta1
CCGCCAACAGCCAGAA-1_1	Female	36	donor1	delta1
CCGCTAGCAGTCTATG-1_1	Female	36	donor1	delta1
CCGCTAGCATCAGTAT-1_1	Female	36	donor1	delta1
CCGCTTAGTAACGAGG-1_1	Female	36	donor1	delta1
CCGTTAACATTGCAGC-1_1	Female	36	donor1	delta1
CCGTTATGTTTGGCGG-1_1	Female	36	donor1	delta1
CCGTTTGGTTCCATTA-1_1	Female	36	donor1	delta1
CCTAAATCAATCCTAG-1_1	Female	36	donor1	delta1
CCTAAGCCATTGTGCA-1_1	Female	36	donor1	delta1
CCTAAGTAGGGCCATC-1_1	Female	36	donor1	delta1
CCTAATAAGTCACTCC-1_1	Female	36	donor1	delta1
CCTAATCGTTGCTGGG-1_1	Female	36	donor1	delta1
CCTACTTCAAACGGGC-1_1	Female	36	donor1	delta1
CCTCCTCTCTCGCCTG-1_1	Female	36	donor1	delta1
CCTGAGTCACCACAAC-1_1	Female	36	donor1	delta1
CCTGCTCCAATTAAGG-1_1	Female	36	donor1	delta1
CCTGTATGTCCCGGAA-1_1	Female	36	donor1	delta1
CCTTAACGTCAAACTG-1_1	Female	36	donor1	delta1
CCTTACTCACATTAAC-1_1	Female	36	donor1	delta1
CCTTGCGTCAGCTAAC-1_1	Female	36	donor1	delta1
CGAACCGGTGTGAGAG-1_1	Female	36	donor1	delta1
CGAAGGCCAAGGAATC-1_1	Female	36	donor1	delta1
CGAAGGCCAGGCTTCG-1_1	Female	36	donor1	delta1
CGAATCTAGGTGCGGA-1_1	Female	36	donor1	delta1
CGACCTGCATGCTTAG-1_1	Female	36	donor1	delta1
CGACTAAGTATGGTGC-1_1	Female	36	donor1	delta1
CGAGCGAAGTAGGATG-1_1	Female	36	donor1	delta1
CGAGGCAAGGAAGCTA-1_1	Female	36	donor1	delta1
CGATATTCATTAGCCA-1_1	Female	36	donor1	delta2
CGATCCTTCATGGTTA-1_1	Female	36	donor1	delta1
CGATTCCTCCTGAGTG-1_1	Female	36	donor1	delta1
CGATTTGCATACTCCT-1_1	Female	36	donor1	delta1
CGCACACAGGAACGGT-1_1	Female	36	donor1	delta1
CGCATGATCGCATCCT-1_1	Female	36	donor1	delta1
CGCATTTGTTTCCGGC-1_1	Female	36	donor1	delta1
CGCCAAATCGCTCCAT-1_1	Female	36	donor1	delta1
CGCTAATAGAGAGCCG-1_1	Female	36	donor1	delta1
CGCTGTGCATTCCTCG-1_1	Female	36	donor1	delta1
CGCTTGCGTCAAAGAA-1_1	Female	36	donor1	delta1
CGGAGCAAGACAACGA-1_1	Female	36	donor1	delta1
CGGATTAGTGTGTGGT-1_1	Female	36	donor1	delta1
CGGCTAATCCAGGTTG-1_1	Female	36	donor1	delta1
CGGCTAATCGAAGTGA-1_1	Female	36	donor1	delta1
CGGCTCACAGGACCTT-1_1	Female	36	donor1	delta1
CGGCTCACATGAATCT-1_1	Female	36	donor1	delta2
CGGGCTTAGGCCTGGT-1_1	Female	36	donor1	delta1
CGGGTATGTTTGTGGA-1_1	Female	36	donor1	delta1
CGGGTCTAGTCATCCC-1_1	Female	36	donor1	delta1
CGGTAACGTTAGCCAA-1_1	Female	36	donor1	delta1
CGTAGCGGTTCCTGTG-1_1	Female	36	donor1	delta1
CGTCAATAGGAAACTG-1_1	Female	36	donor1	delta1
CGTCATTGTAGTAAGA-1_1	Female	36	donor1	delta1
CGTGTGTCAGTTTCTC-1_1	Female	36	donor1	delta1
CGTTATCGTGGTTCCC-1_1	Female	36	donor1	delta1
CGTTGCGCAAACTCAT-1_1	Female	36	donor1	delta1
CGTTTGGAGCCACATG-1_1	Female	36	donor1	delta1
CTAACCTGTTCATTTG-1_1	Female	36	donor1	delta1
CTAATCCGTAACGTGC-1_1	Female	36	donor1	delta1
CTAATGTCACAATGTT-1_1	Female	36	donor1	delta1
CTACCGGCATTGCGGT-1_1	Female	36	donor1	delta1
CTACTAAAGCCTGTGA-1_1	Female	36	donor1	delta1
CTAGATTCAGATTCAT-1_1	Female	36	donor1	delta1
CTAGCGGGTCCCGAAG-1_1	Female	36	donor1	delta1
CTAGGCGGTGTAACCA-1_1	Female	36	donor1	delta1
CTAGTCGAGTTTGAGC-1_1	Female	36	donor1	delta1
CTATGAGGTTAGGACC-1_1	Female	36	donor1	delta1
CTATGATCACTAAGTT-1_1	Female	36	donor1	delta1
CTATGATCAGGTTATT-1_1	Female	36	donor1	delta1
CTATGTTTCACACAGT-1_1	Female	36	donor1	delta1
CTATGTTTCCGTCCAT-1_1	Female	36	donor1	delta1
CTATTACTCCTAAGTA-1_1	Female	36	donor1	delta1
CTATTCAGTGGATGTC-1_1	Female	36	donor1	delta1
CTCAATAAGACACTTA-1_1	Female	36	donor1	delta1
CTCATGCTCCGCACAA-1_1	Female	36	donor1	delta2
CTCATTAGTTTCCACG-1_1	Female	36	donor1	delta1
CTCCGTCCATAAGTCT-1_1	Female	36	donor1	delta1
CTCCTGAGTCACTCGC-1_1	Female	36	donor1	delta1
CTCCTGAGTGGACCTG-1_1	Female	36	donor1	delta1
CTCGACAAGTATCGCG-1_1	Female	36	donor1	delta1
CTCGCTCCAATAATGG-1_1	Female	36	donor1	delta1
CTCTAGCTCCTGAGTG-1_1	Female	36	donor1	delta1
CTCTATGTCTTAATGG-1_1	Female	36	donor1	delta1
CTGAATATCAAGCTAC-1_1	Female	36	donor1	delta2
CTGACATAGAGGCTAA-1_1	Female	36	donor1	delta1
CTGACATAGGCTCATG-1_1	Female	36	donor1	delta1
CTGATCACAGGAATCG-1_1	Female	36	donor1	delta1
CTGGACCAGGGTTATC-1_1	Female	36	donor1	delta1
CTGGACCAGGTAGCTT-1_1	Female	36	donor1	delta2
CTGGATGTCCCGTTAC-1_1	Female	36	donor1	delta1
CTGTGTGAGCGGATTT-1_1	Female	36	donor1	delta1
CTGTTAAAGCAAGACA-1_1	Female	36	donor1	delta1
CTTAAGATCGTCAAGT-1_1	Female	36	donor1	delta1
CTTAAGGGTCCTTAGT-1_1	Female	36	donor1	delta1
CTTAAGGGTTACTTGC-1_1	Female	36	donor1	delta1
CTTAAGGGTTAGGTTG-1_1	Female	36	donor1	delta1
CTTACCTCAATTTAGC-1_1	Female	36	donor1	delta1
CTTATTGGTCTCAGCC-1_1	Female	36	donor1	delta1
CTTATTGGTGTCACGG-1_1	Female	36	donor1	delta1
CTTCAAGCAGAAATGC-1_1	Female	36	donor1	delta1
CTTCAGGAGACTAAGG-1_1	Female	36	donor1	delta1
CTTGAACAGATGGACA-1_1	Female	36	donor1	delta1
CTTGCATGTCTAGCTT-1_1	Female	36	donor1	delta1
CTTGCATGTGCTTTAC-1_1	Female	36	donor1	delta1
CTTGCGCGTAAGCTTG-1_1	Female	36	donor1	delta1
CTTGTAAAGTTTGGGT-1_1	Female	36	donor1	delta2
CTTGTCCAGGGCTTTG-1_1	Female	36	donor1	delta1
CTTTCTTGTGGTTATG-1_1	Female	36	donor1	delta1
CTTTGAGCAGTCTATG-1_1	Female	36	donor1	delta1
CTTTGAGCATCTTGAG-1_1	Female	36	donor1	delta1
CTTTGGGAGTCACTAA-1_1	Female	36	donor1	delta1
GAAACCCGTAACCTAG-1_1	Female	36	donor1	delta1
GAACACAAGTCCTTCA-1_1	Female	36	donor1	delta1
GAACCAAAGCTTATGA-1_1	Female	36	donor1	delta1
GAACCAAAGGATCCGC-1_1	Female	36	donor1	delta1
GAACCAAAGGCGCATC-1_1	Female	36	donor1	delta1
GAACCAAAGTGAACGA-1_1	Female	36	donor1	delta1
GAACCTGTCCGCTAGA-1_1	Female	36	donor1	delta1
GAAGCCTGTCCTAAGA-1_1	Female	36	donor1	delta1
GAAGCTAAGTAACGGA-1_1	Female	36	donor1	delta1
GAAGGAACAATGAGGT-1_1	Female	36	donor1	delta1
GAAGGAACATCCTGAA-1_1	Female	36	donor1	delta1
GAAGGCCCATACTCCT-1_1	Female	36	donor1	delta1
GAAGTAAGTGATGATT-1_1	Female	36	donor1	delta1
GAAGTAAGTTGCAGTA-1_1	Female	36	donor1	delta2
GAAGTATAGAAAGCAT-1_1	Female	36	donor1	delta1
GACAATACACTCGCTC-1_1	Female	36	donor1	delta2
GACCTGATCAAGTGAG-1_1	Female	36	donor1	delta1
GACCTGATCATTAGTG-1_1	Female	36	donor1	delta1
GACCTGATCGCTAGAT-1_1	Female	36	donor1	delta1
GACCTTTGTCTTGCAT-1_1	Female	36	donor1	delta1
GACGCCTAGAGAGGCT-1_1	Female	36	donor1	delta1
GACGCCTAGCCGCAAC-1_1	Female	36	donor1	delta1
GACGTAAAGCTGGACC-1_1	Female	36	donor1	delta1
GACTCACCATGAATAG-1_1	Female	36	donor1	delta1
GAGATAAGTATTGTGG-1_1	Female	36	donor1	delta1
GAGCCACTCGATATTG-1_1	Female	36	donor1	delta1
GAGCCTTCAGGCTTCG-1_1	Female	36	donor1	delta1
GAGCCTTCAGGTTCAC-1_1	Female	36	donor1	delta1
GAGCGAAGTGAGGTGA-1_1	Female	36	donor1	delta1
GAGCTAGCAAAGCTAA-1_1	Female	36	donor1	delta1
GAGCTTAGTTAACAGT-1_1	Female	36	donor1	delta1
GAGGCAAGTGTGCAAC-1_1	Female	36	donor1	delta1
GAGGCCTTCACGCGGT-1_1	Female	36	donor1	delta1
GAGGTACAGGGTTAGA-1_1	Female	36	donor1	delta1
GAGGTGAGTAGCTAAT-1_1	Female	36	donor1	delta2
GAGGTGAGTGGAAGGC-1_1	Female	36	donor1	delta1
GAGTCATTCATCCACC-1_1	Female	36	donor1	delta1
GAGTGATCATTATGCG-1_1	Female	36	donor1	delta1
GAGTTACTCCTTCGTA-1_1	Female	36	donor1	delta1
GAGTTGCGTTTGTCTA-1_1	Female	36	donor1	delta1
GAGTTTGGTATTCGCT-1_1	Female	36	donor1	delta1
GATAAAGGTCACGAAC-1_1	Female	36	donor1	delta1
GATAACGAGTTGCGTG-1_1	Female	36	donor1	delta2
GATCAGTTCATTACGA-1_1	Female	36	donor1	delta1
GATCAGTTCGAGCTAT-1_1	Female	36	donor1	delta1
GATCGAGCACAGGGAC-1_1	Female	36	donor1	delta1
GATGACTTCGGTTCCT-1_1	Female	36	donor1	delta1
GATGCAGCACAAACTT-1_1	Female	36	donor1	delta1
GATGCTTAGCGGGCAA-1_1	Female	36	donor1	delta1
GATGGCTGTCATAGAT-1_1	Female	36	donor1	delta1
GATGGCTGTTGTAACG-1_1	Female	36	donor1	delta1
GATTCAGGTAACGGGA-1_1	Female	36	donor1	delta1
GATTCGCCAAGGTACG-1_1	Female	36	donor1	delta1
GATTGATGTAATCCCT-1_1	Female	36	donor1	delta1
GATTGCAGTCACGGAT-1_1	Female	36	donor1	delta1
GATTGCAGTCGCATAA-1_1	Female	36	donor1	delta1
GATTGGCGTGTGTGGT-1_1	Female	36	donor1	delta1
GATTGGCGTTACATCC-1_1	Female	36	donor1	delta1
GATTGTTCACGTTACA-1_1	Female	36	donor1	delta1
GCAAACAAGACAACGA-1_1	Female	36	donor1	delta1
GCAAGTCGTAATCGGC-1_1	Female	36	donor1	delta1
GCAAGTCGTGCTAGCG-1_1	Female	36	donor1	delta1
GCAATGAAGGAGGACT-1_1	Female	36	donor1	delta1
GCAATGTTCCGGCTAA-1_1	Female	36	donor1	delta1
GCACATTAGCTAAGTC-1_1	Female	36	donor1	delta1
GCACGAACACCCACCT-1_1	Female	36	donor1	delta1
GCACTAAGTAACCACA-1_1	Female	36	donor1	delta1
GCACTAAGTGAGACTC-1_1	Female	36	donor1	delta1
GCACTTACAATCCCTT-1_1	Female	36	donor1	delta1
GCAGCAACACAGGGAC-1_1	Female	36	donor1	delta1
GCAGGATAGTAGCCAT-1_1	Female	36	donor1	delta2
GCAGGCTTCAATCATG-1_1	Female	36	donor1	delta1
GCAGGTGAGTTTAACG-1_1	Female	36	donor1	delta1
GCCAACATCACTCGCT-1_1	Female	36	donor1	delta1
GCCAACATCTCACTAT-1_1	Female	36	donor1	delta1
GCCACTAAGACAACGA-1_1	Female	36	donor1	delta1
GCCCATAAGTAAGGGC-1_1	Female	36	donor1	delta1
GCCCGTTGTAGTTACG-1_1	Female	36	donor1	delta1
GCCCGTTGTGTAACCA-1_1	Female	36	donor1	delta1
GCCGTGAGTCACGGAT-1_1	Female	36	donor1	delta1
GCCTCAAAGTGGCGGA-1_1	Female	36	donor1	delta1
GCCTCGACAATGAATG-1_1	Female	36	donor1	delta1
GCCTTAACATCTAGCA-1_1	Female	36	donor1	delta1
GCCTTAGAGTGAACAG-1_1	Female	36	donor1	delta1
GCCTTGCGTTAAGCCA-1_1	Female	36	donor1	delta1
GCCTTTATCGGCCAGT-1_1	Female	36	donor1	delta1
GCGAAGCCATAGCTTG-1_1	Female	36	donor1	delta1
GCGAAGTAGGCTACAT-1_1	Female	36	donor1	delta2
GCGAAGTAGGGTCTAT-1_1	Female	36	donor1	delta1
GCGATTAGTGATGATT-1_1	Female	36	donor1	delta1
GCGATTTAGGTACCGC-1_1	Female	36	donor1	delta1
GCGATTTAGTTATGGC-1_1	Female	36	donor1	delta1
GCGCGATTCACTAGGT-1_1	Female	36	donor1	delta2
GCGCGATTCTCATCAT-1_1	Female	36	donor1	delta1
GCGCTAGGTTAAATGC-1_1	Female	36	donor1	delta1
GCGCTTGCATAAAGCA-1_1	Female	36	donor1	delta1
GCGGTTATCCGCATGA-1_1	Female	36	donor1	delta1
GCGGTTGGTTAAGCGC-1_1	Female	36	donor1	delta1
GCGGTTGGTTCGCTTG-1_1	Female	36	donor1	delta1
GCGTAACGTACCAGGT-1_1	Female	36	donor1	delta1
GCGTGCTAGGATGATG-1_1	Female	36	donor1	delta1
GCGTTTCTCCCTGACT-1_1	Female	36	donor1	delta2
GCGTTTCTCTTTAAGG-1_1	Female	36	donor1	delta1
GCTAACAGTAGGTTAT-1_1	Female	36	donor1	delta1
GCTAACAGTGTTGTAG-1_1	Female	36	donor1	delta1
GCTAACCCACCGGCTA-1_1	Female	36	donor1	delta1
GCTAAGCGTACTTAGG-1_1	Female	36	donor1	delta1
GCTAGTGTCGTTACAA-1_1	Female	36	donor1	delta1
GCTATTGCAGCTAACC-1_1	Female	36	donor1	delta1
GCTATTGCATAAACCT-1_1	Female	36	donor1	delta1
GCTATTGCATTATGGT-1_1	Female	36	donor1	delta2
GCTCATTGTAGTTACG-1_1	Female	36	donor1	delta1
GCTCTGGCAATATGGA-1_1	Female	36	donor1	delta1
GCTGACATCAAGCGCC-1_1	Female	36	donor1	delta1
GCTGATCCACGGTTTA-1_1	Female	36	donor1	delta1
GCTGCACAGTTGCCTC-1_1	Female	36	donor1	delta1
GCTGGTTCACTGACCG-1_1	Female	36	donor1	delta1
GCTGTACCAAAGCTCC-1_1	Female	36	donor1	delta2
GCTGTGATCCTTAGTT-1_1	Female	36	donor1	delta1
GCTGTGCAGGCCGGAA-1_1	Female	36	donor1	delta1
GCTTATCGTAGTTGGC-1_1	Female	36	donor1	delta1
GCTTATCGTCTTTATG-1_1	Female	36	donor1	delta1
GCTTATCGTGATGAAA-1_1	Female	36	donor1	delta1
GCTTTATTCAATTACG-1_1	Female	36	donor1	delta1
GGAAGCTAGTTAGCTA-1_1	Female	36	donor1	delta1
GGAATCTTCATGCTTT-1_1	Female	36	donor1	delta1
GGACGAAGTTCATTTG-1_1	Female	36	donor1	delta1
GGACGGATCACGCATG-1_1	Female	36	donor1	delta1
GGAGCGATCACTAATG-1_1	Female	36	donor1	delta1
GGAGTGAGTACGTTTC-1_1	Female	36	donor1	delta1
GGAGTGAGTCAAACTG-1_1	Female	36	donor1	delta1
GGATGGCCATCAGCAC-1_1	Female	36	donor1	delta1
GGATGTAAGTTATGTG-1_1	Female	36	donor1	delta1
GGATTCAGTTAGCGTA-1_1	Female	36	donor1	delta1
GGATTTATCTAATCCT-1_1	Female	36	donor1	delta1
GGCAATCGTAGGTGTC-1_1	Female	36	donor1	delta1
GGCAGGATCCTTCGTA-1_1	Female	36	donor1	delta1
GGCATGGAGTAAGAAC-1_1	Female	36	donor1	delta2
GGCATTAGTGGATGTC-1_1	Female	36	donor1	delta1
GGCATTAGTTGGTGAC-1_1	Female	36	donor1	delta1
GGCCAACTCCACAATA-1_1	Female	36	donor1	delta2
GGCCAACTCCTGCGAA-1_1	Female	36	donor1	delta1
GGCCTTCGTCAAAGAA-1_1	Female	36	donor1	delta1
GGCGATACATGAAGTA-1_1	Female	36	donor1	delta1
GGCGTTATCGGCTATG-1_1	Female	36	donor1	delta1
GGCTAGTGTGTTTGAG-1_1	Female	36	donor1	delta1
GGCTATTAGCGATACT-1_1	Female	36	donor1	delta1
GGCTATTAGTGTTGTA-1_1	Female	36	donor1	delta1
GGCTCAATCGTAACGT-1_1	Female	36	donor1	delta1
GGCTCACAGGAAGCTA-1_1	Female	36	donor1	delta1
GGCTCACAGGATAAAC-1_1	Female	36	donor1	delta1
GGCTTCAAGGCGCATC-1_1	Female	36	donor1	delta1
GGCTTCAAGTCAATCA-1_1	Female	36	donor1	delta2
GGGATTAAGGCATGAA-1_1	Female	36	donor1	delta1
GGGCATGAGCGGATAA-1_1	Female	36	donor1	delta1
GGGCATGAGGCTGGCT-1_1	Female	36	donor1	delta2
GGGCCTAGTGTTCCCA-1_1	Female	36	donor1	delta1
GGGTCAACAACCTGGT-1_1	Female	36	donor1	delta1
GGGTCAACACTAAATC-1_1	Female	36	donor1	delta1
GGGTCAACATTAAGCT-1_1	Female	36	donor1	delta1
GGGTTTGTCTGTAATG-1_1	Female	36	donor1	delta1
GGTAACCGTCACTCGC-1_1	Female	36	donor1	delta1
GGTAATTGTGTAACCA-1_1	Female	36	donor1	delta1
GGTACAAAGACACTTA-1_1	Female	36	donor1	delta1
GGTACCGGTTGTGACA-1_1	Female	36	donor1	delta1
GGTATGTTCACAGCCA-1_1	Female	36	donor1	delta1
GGTATGTTCAGCTAAC-1_1	Female	36	donor1	delta1
GGTATTTCACTAAATC-1_1	Female	36	donor1	delta1
GGTCAAGCATAGTCAT-1_1	Female	36	donor1	delta1
GGTCATTAGGCGCATC-1_1	Female	36	donor1	delta1
GGTCCGTAGGACGTAA-1_1	Female	36	donor1	delta1
GGTCCGTAGGAGGTTA-1_1	Female	36	donor1	delta1
GGTCCTGCACTTGTTC-1_1	Female	36	donor1	delta1
GGTCGGTTCCCTGTTA-1_1	Female	36	donor1	delta1
GGTCTTGAGATGCCTG-1_1	Female	36	donor1	delta1
GGTGAGGTCCAGGTCA-1_1	Female	36	donor1	delta1
GGTGCTGGTATTTGCC-1_1	Female	36	donor1	delta1
GGTGTGACAGGCTTCG-1_1	Female	36	donor1	delta1
GGTGTTGTCCTAATAG-1_1	Female	36	donor1	delta1
GGTTAATGTCCTTCAG-1_1	Female	36	donor1	delta1
GGTTCTTGTACGGGTT-1_1	Female	36	donor1	delta1
GGTTCTTGTTGTGACA-1_1	Female	36	donor1	delta2
GGTTGACGTTGGATCA-1_1	Female	36	donor1	delta1
GGTTTAATCAATGAGG-1_1	Female	36	donor1	delta1
GTAATAGCAATTGAAG-1_1	Female	36	donor1	delta1
GTACAATGTTAGTACG-1_1	Female	36	donor1	delta1
GTACCGGGTCGTAAAT-1_1	Female	36	donor1	delta1
GTAGCCATCCAAGTTA-1_1	Female	36	donor1	delta1
GTAGCGCTCGACCTGA-1_1	Female	36	donor1	delta2
GTAGGATCAACCTAAT-1_1	Female	36	donor1	delta1
GTAGTTTCAAGGCCAA-1_1	Female	36	donor1	delta1
GTATTGATCACTAATG-1_1	Female	36	donor1	delta1
GTCAAACTCGTTAACA-1_1	Female	36	donor1	delta1
GTCAAACTCGTTATCT-1_1	Female	36	donor1	delta1
GTCAGGCTCAATGTGC-1_1	Female	36	donor1	delta1
GTCCTAGAGGGTTATC-1_1	Female	36	donor1	delta1
GTCGAGGAGGCACAGG-1_1	Female	36	donor1	delta1
GTCGCAATCGTTAGTA-1_1	Female	36	donor1	delta1
GTCTAGCCAGGATAAC-1_1	Female	36	donor1	delta1
GTCTAGCCAGTACCGT-1_1	Female	36	donor1	delta1
GTCTATGCACGAACAG-1_1	Female	36	donor1	delta1
GTCTCACTCATGGTTA-1_1	Female	36	donor1	delta1
GTCTCACTCATGTTTC-1_1	Female	36	donor1	delta1
GTCTCACTCTAGCTTT-1_1	Female	36	donor1	delta1
GTCTTGCTCTACCTGC-1_1	Female	36	donor1	delta1
GTGAACAAGCATGACT-1_1	Female	36	donor1	delta1
GTGAACAAGTCACTCC-1_1	Female	36	donor1	delta1
GTGAACAAGTCCTTCA-1_1	Female	36	donor1	delta1
GTGCAAGCAGGGAGGA-1_1	Female	36	donor1	delta1
GTGCATTAGCGATAGA-1_1	Female	36	donor1	delta1
GTGCTCAAGAAAGCAT-1_1	Female	36	donor1	delta1
GTGCTCAAGCAAGGTA-1_1	Female	36	donor1	delta1
GTGCTCCGTTGAGGTC-1_1	Female	36	donor1	delta1
GTGCTTCTCCAGGGAG-1_1	Female	36	donor1	delta1
GTGGACACATGCTATG-1_1	Female	36	donor1	delta1
GTGGATGCAGGATAAC-1_1	Female	36	donor1	delta1
GTGGTTAGTAGCCTAA-1_1	Female	36	donor1	delta1
GTGTGAGCAATTAGCT-1_1	Female	36	donor1	delta1
GTGTGCGGTTTCCGGC-1_1	Female	36	donor1	delta1
GTGTTACAGCATGACT-1_1	Female	36	donor1	delta1
GTTAAACGTTCCGGGA-1_1	Female	36	donor1	delta1
GTTAACCAGGTCCTGA-1_1	Female	36	donor1	delta1
GTTAAGCTCTCCATGC-1_1	Female	36	donor1	delta1
GTTAAGTGTAATAGCT-1_1	Female	36	donor1	delta1
GTTAAGTGTAGTTGGC-1_1	Female	36	donor1	delta1
GTTAAGTGTGAGCAAG-1_1	Female	36	donor1	delta1
GTTAAGTGTGTAACCA-1_1	Female	36	donor1	delta1
GTTAGACTCTTAGCGG-1_1	Female	36	donor1	delta1
GTTCACCTCTAATCCT-1_1	Female	36	donor1	delta1
GTTGGAGCATGAGCAG-1_1	Female	36	donor1	delta1
GTTTAGCAGACTAAGG-1_1	Female	36	donor1	delta1
GTTTCCTCACCATATG-1_1	Female	36	donor1	delta1
GTTTGCTGTTGCGCGA-1_1	Female	36	donor1	delta1
GTTTGTCGTTTACCGT-1_1	Female	36	donor1	delta1
TAAAGCCTCTGTAATG-1_1	Female	36	donor1	delta1
TAACAAGCAGGTTACC-1_1	Female	36	donor1	delta1
TAACCAGGTAATCGTG-1_1	Female	36	donor1	delta1
TAACCAGGTGATTTGG-1_1	Female	36	donor1	delta1
TAACCTAAGATGGACA-1_1	Female	36	donor1	delta1
TAAGCCTAGCTATTAG-1_1	Female	36	donor1	delta1
TAAGTAGCAGACAAAC-1_1	Female	36	donor1	delta1
TAATCACCACTTAGGC-1_1	Female	36	donor1	delta1
TAATCACCATACTCCT-1_1	Female	36	donor1	delta1
TAATCCGCAACTGGGA-1_1	Female	36	donor1	delta1
TACAATGTCCTGAATA-1_1	Female	36	donor1	delta1
TACCAGGTCAATGACC-1_1	Female	36	donor1	delta1
TACCAGGTCCCGTTAC-1_1	Female	36	donor1	delta1
TACCCGGCAATTGAGA-1_1	Female	36	donor1	delta1
TACCGCAAGCGCCTTT-1_1	Female	36	donor1	delta1
TACCGTTGTTACTTCA-1_1	Female	36	donor1	delta1
TACCTCATCCGTGACA-1_1	Female	36	donor1	delta1
TACCTGCTCTATCGCC-1_1	Female	36	donor1	delta1
TACCTTAGTCCTCCAA-1_1	Female	36	donor1	delta1
TACCTTAGTCGCAATA-1_1	Female	36	donor1	delta2
TACTGACAGGGACTAA-1_1	Female	36	donor1	delta1
TACTGCACAGGATAAC-1_1	Female	36	donor1	delta1
TACTTCGTCGAGGTGG-1_1	Female	36	donor1	delta1
TAGCCGGGTTATCCTA-1_1	Female	36	donor1	delta1
TAGCTTGCACAATGTT-1_1	Female	36	donor1	delta1
TAGGAGTCACCTACTT-1_1	Female	36	donor1	delta1
TAGGCTGTCCTAAATG-1_1	Female	36	donor1	delta1
TAGGCTTAGGGACGCA-1_1	Female	36	donor1	delta1
TAGGGTTTCACAGACT-1_1	Female	36	donor1	delta1
TAGGTGCGTGGATTAT-1_1	Female	36	donor1	delta1
TAGTCAATCGTAATCA-1_1	Female	36	donor1	delta1
TAGTGTGGTGCATTAG-1_1	Female	36	donor1	delta1
TAGTTTGAGGTAGCTT-1_1	Female	36	donor1	delta1
TATAGCCAGGGTTAGA-1_1	Female	36	donor1	delta1
TATAGCCAGGTTTGCG-1_1	Female	36	donor1	delta1
TATCACGCAAGCGAGC-1_1	Female	36	donor1	delta1
TATGACATCACTCAAA-1_1	Female	36	donor1	delta1
TATGGATGTAATGACT-1_1	Female	36	donor1	delta1
TATTCGTTCCACCCTG-1_1	Female	36	donor1	delta1
TATTGACCACTATGGC-1_1	Female	36	donor1	delta1
TATTTGCTCGCTTGCT-1_1	Female	36	donor1	delta1
TATTTGGAGCATTATG-1_1	Female	36	donor1	delta1
TCAAACCAGGCCTGGT-1_1	Female	36	donor1	delta1
TCAAGAACACTATGGC-1_1	Female	36	donor1	delta1
TCAAGCTAGGTAACGA-1_1	Female	36	donor1	delta1
TCAAGCTAGTAGCGGG-1_1	Female	36	donor1	delta1
TCACCTCAGAGGAAGG-1_1	Female	36	donor1	delta1
TCACCTCAGGCATGAA-1_1	Female	36	donor1	delta2
TCATAACCACTGACTA-1_1	Female	36	donor1	delta1
TCATTGCGTATACTGG-1_1	Female	36	donor1	delta1
TCATTGTTCAATCATG-1_1	Female	36	donor1	delta1
TCCAGGATCTCACTAT-1_1	Female	36	donor1	delta2
TCCATAAAGGGTGAGT-1_1	Female	36	donor1	delta1
TCCATATTCCGCACAA-1_1	Female	36	donor1	delta1
TCCATATTCGTGCTTC-1_1	Female	36	donor1	delta1
TCCCTCACAGTATGTT-1_1	Female	36	donor1	delta2
TCCGCCATCAATCTCT-1_1	Female	36	donor1	delta1
TCCGGAATCTTTAGGA-1_1	Female	36	donor1	delta1
TCCGGTAAGACACTTA-1_1	Female	36	donor1	delta1
TCCGGTAAGGGCCATC-1_1	Female	36	donor1	delta1
TCCTCAATCCTGGTGA-1_1	Female	36	donor1	delta1
TCCTTGCAGTCCTGAG-1_1	Female	36	donor1	delta1
TCGACAAGTCAGGCAT-1_1	Female	36	donor1	delta1
TCGCTAACAATTGAGA-1_1	Female	36	donor1	delta1
TCGGTTCTCATTATGG-1_1	Female	36	donor1	delta1
TCGGTTTGTAACGGGA-1_1	Female	36	donor1	delta1
TCGTAATCAGGGAGCT-1_1	Female	36	donor1	delta1
TCGTTAAAGTTTCCGC-1_1	Female	36	donor1	delta1
TCGTTATTCATAACCA-1_1	Female	36	donor1	delta1
TCTAACCGTTCATCTA-1_1	Female	36	donor1	delta1
TCTAAGGGTTCACTGT-1_1	Female	36	donor1	delta1
TCTACCTCATGAATAG-1_1	Female	36	donor1	delta1
TCTCGCCCATGGCCCA-1_1	Female	36	donor1	delta1
TCTTGTCCAAACGGGC-1_1	Female	36	donor1	delta1
TCTTGTCCATAGCAGG-1_1	Female	36	donor1	delta1
TGAAGGATCATAAGCC-1_1	Female	36	donor1	delta1
TGAAGGATCTCAATGA-1_1	Female	36	donor1	delta1
TGACCTTGTGCGCAAT-1_1	Female	36	donor1	delta1
TGACTCCTCGCTTCTA-1_1	Female	36	donor1	delta1
TGAGCCGGTAAATTGC-1_1	Female	36	donor1	delta1
TGAGGGAGTAAATTGC-1_1	Female	36	donor1	delta1
TGAGGGAGTTGGATAT-1_1	Female	36	donor1	delta1
TGAGGGCCAGCCAGTT-1_1	Female	36	donor1	delta1
TGATCAATCCTTCTAG-1_1	Female	36	donor1	delta1
TGATCAGGTTAATGCG-1_1	Female	36	donor1	delta1
TGATCCTGTTTGTGGA-1_1	Female	36	donor1	delta1
TGATCGAGTAGGTTAT-1_1	Female	36	donor1	delta1
TGATCGAGTCCGCTGT-1_1	Female	36	donor1	delta1
TGATCGAGTCCTTTAA-1_1	Female	36	donor1	delta1
TGATGATGTGTTAAAC-1_1	Female	36	donor1	delta1
TGATTCAAGGCTTAGT-1_1	Female	36	donor1	delta1
TGCAAGCGTGATGATT-1_1	Female	36	donor1	delta1
TGCCATTGTGGTTATG-1_1	Female	36	donor1	delta1
TGCCGGTAGGGCTTTG-1_1	Female	36	donor1	delta1
TGCGCAGGTGATCATG-1_1	Female	36	donor1	delta1
TGCGCAGGTTCGCTCA-1_1	Female	36	donor1	delta1
TGCGCGAGTCAGGCAT-1_1	Female	36	donor1	delta1
TGCGCGAGTCTTGCAT-1_1	Female	36	donor1	delta1
TGCGGTTCAACTAGCC-1_1	Female	36	donor1	delta1
TGCTAACAGGTCCTGA-1_1	Female	36	donor1	delta1
TGCTATGCACGAATTT-1_1	Female	36	donor1	delta1
TGCTATGCATAATTGC-1_1	Female	36	donor1	delta1
TGCTCAACATTAAAGG-1_1	Female	36	donor1	delta1
TGCTTCATCAAACCTA-1_1	Female	36	donor1	delta1
TGCTTCATCCCGCCTA-1_1	Female	36	donor1	delta1
TGCTTCCAGAATGACG-1_1	Female	36	donor1	delta1
TGGACGGAGTTAACCA-1_1	Female	36	donor1	delta1
TGGCCAATCCAATAGC-1_1	Female	36	donor1	delta1
TGGCTATAGTTGCGTG-1_1	Female	36	donor1	delta1
TGGGCCTAGTCATTAG-1_1	Female	36	donor1	delta1
TGGTCAGTCGAGCTAT-1_1	Female	36	donor1	delta1
TGGTGATTCGAGCTAT-1_1	Female	36	donor1	delta1
TGGTTAATCACTTCAT-1_1	Female	36	donor1	delta1
TGGTTAATCCAGGTCA-1_1	Female	36	donor1	delta1
TGGTTCTGTTGCACAA-1_1	Female	36	donor1	delta1
TGTAAAGCAACTGGGA-1_1	Female	36	donor1	delta1
TGTAAGTGTAAACAAG-1_1	Female	36	donor1	delta1
TGTCAGTAGCCTCTCG-1_1	Female	36	donor1	delta1
TGTCCTGGTCCTAAGA-1_1	Female	36	donor1	delta1
TGTCCTTCAAACTCAT-1_1	Female	36	donor1	delta1
TGTCCTTCACAAACTT-1_1	Female	36	donor1	delta1
TGTGCAAGTGACATAT-1_1	Female	36	donor1	delta1
TGTGCTGAGTTTAACG-1_1	Female	36	donor1	delta1
TGTGGAGCAGTTTGTG-1_1	Female	36	donor1	delta1
TGTTATGAGCCTGACA-1_1	Female	36	donor1	delta1
TGTTATGAGCGCTAAT-1_1	Female	36	donor1	delta1
TGTTCATTCTTGATGA-1_1	Female	36	donor1	delta1
TGTTCCTCATAATGTC-1_1	Female	36	donor1	delta1
TGTTGTAAGGCGGATG-1_1	Female	36	donor1	delta1
TTAACCAAGTTATGTG-1_1	Female	36	donor1	delta1
TTAAGGTGTTCCAGGG-1_1	Female	36	donor1	delta1
TTAATCGAGCCTGTTC-1_1	Female	36	donor1	delta1
TTACCTGTCCCTCAAC-1_1	Female	36	donor1	delta1
TTACGTTTCACTTTAC-1_1	Female	36	donor1	delta1
TTAGGCCCAGGACACA-1_1	Female	36	donor1	delta1
TTAGGCGTCTTAATGG-1_1	Female	36	donor1	delta1
TTATAGCCACATGCTA-1_1	Female	36	donor1	delta2
TTATGCGCACCTAAGC-1_1	Female	36	donor1	delta1
TTCAACCGTGTCACGG-1_1	Female	36	donor1	delta1
TTCAGGTAGCCGCAGT-1_1	Female	36	donor1	delta1
TTCAGGTAGCGAGTAA-1_1	Female	36	donor1	delta1
TTCCACGGTCCTTTAA-1_1	Female	36	donor1	delta1
TTCCCACAGTGCTGTG-1_1	Female	36	donor1	delta1
TTCCTTCTCAGGAAGC-1_1	Female	36	donor1	delta1
TTGACATCAAACTAAG-1_1	Female	36	donor1	delta1
TTGACATCAAGGCCAA-1_1	Female	36	donor1	delta1
TTGACTAAGCATGTTA-1_1	Female	36	donor1	delta2
TTGATGTCAAGCGATG-1_1	Female	36	donor1	delta1
TTGATGTCAGCACGAA-1_1	Female	36	donor1	delta1
TTGCAAGGTGGATTCA-1_1	Female	36	donor1	delta1
TTGCACACATTGTCAG-1_1	Female	36	donor1	delta1
TTGCAGCCATAAGTCT-1_1	Female	36	donor1	delta1
TTGCATTTCCGCCTAT-1_1	Female	36	donor1	delta1
TTGCATTTCGAAGTGA-1_1	Female	36	donor1	delta1
TTGCGAGTCGCTCCAT-1_1	Female	36	donor1	delta1
TTGGATTCATCTAGCA-1_1	Female	36	donor1	delta1
TTGGGCGGTCAGGAAG-1_1	Female	36	donor1	delta1
TTGGTGAGTTACCGGG-1_1	Female	36	donor1	delta1
TTGTAAGTCGATCAGT-1_1	Female	36	donor1	delta1
TTGTCAAAGGGATTAG-1_1	Female	36	donor1	delta1
TTGTCCATCGACCTGA-1_1	Female	36	donor1	delta1
TTGTCCATCGTAACGT-1_1	Female	36	donor1	delta2
TTGTGAGGTCTTTGAC-1_1	Female	36	donor1	delta1
TTGTGAGGTGAGAAAC-1_1	Female	36	donor1	delta1
TTGTGCGAGCTAAAGG-1_1	Female	36	donor1	delta1
TTGTTGCGTCCAAATG-1_1	Female	36	donor1	delta1
TTGTTGTTCCGTGACA-1_1	Female	36	donor1	delta1
TTGTTGTTCCTGAATA-1_1	Female	36	donor1	delta1
TTTAGCAAGACTTATG-1_1	Female	36	donor1	delta1
TTTAGGATCGGTTTGG-1_1	Female	36	donor1	delta1
TTTATGGAGTTCCTCA-1_1	Female	36	donor1	delta1
TTTCACCCAATTTAGC-1_1	Female	36	donor1	delta1
TTTCCACCAACCCTAA-1_1	Female	36	donor1	delta1
TTTCCTGAGCTTATGA-1_1	Female	36	donor1	delta1
TTTCCTGAGTTGTCAA-1_1	Female	36	donor1	delta1
TTTGGTAAGGACCGCT-1_1	Female	36	donor1	delta2
TTTGGTGCACCCTCAC-1_1	Female	36	donor1	delta1
TTTGTCCCAAGCCACT-1_1	Female	36	donor1	delta2
AAACAGCCACCAGCAT-1_2	Male	18	donor2	delta1
AAACAGCCAGGGAGCT-1_2	Male	18	donor2	delta1
AAACAGCCATCCTAGA-1_2	Male	18	donor2	delta1
AAACATGCAACAGGAT-1_2	Male	18	donor2	delta1
AAACCAACACTAAATC-1_2	Male	18	donor2	delta1
AAACCGGCAAGGTACG-1_2	Male	18	donor2	delta1
AAACCGGCACGTAAGG-1_2	Male	18	donor2	delta1
AAACCGGCATGTCAGC-1_2	Male	18	donor2	delta2
AAACGGATCACGCATG-1_2	Male	18	donor2	delta1
AAACGTACAATCTCTC-1_2	Male	18	donor2	delta1
AAAGCAAGTGTGAGAG-1_2	Male	18	donor2	delta2
AAAGCCCGTCATAGAT-1_2	Male	18	donor2	delta1
AAAGCGGGTCACTCGC-1_2	Male	18	donor2	delta1
AAAGCTTGTTTGTTGC-1_2	Male	18	donor2	delta1
AACAGCAAGAGCAAGC-1_2	Male	18	donor2	delta1
AACAGGATCGACCTGA-1_2	Male	18	donor2	delta1
AACATTGTCGCTAGCA-1_2	Male	18	donor2	delta1
AACCTTGCAAACTAAG-1_2	Male	18	donor2	delta1
AACGCCCAGGGACTAA-1_2	Male	18	donor2	delta2
AACTCACAGCCATCAG-1_2	Male	18	donor2	delta1
AACTGTTCAATCCTGA-1_2	Male	18	donor2	delta1
AAGACCAAGTTGCGTG-1_2	Male	18	donor2	delta1
AAGCAAGTCAGGTTTA-1_2	Male	18	donor2	delta1
AAGCATGAGTTTCCGC-1_2	Male	18	donor2	delta1
AAGCCTCCATAGCTTG-1_2	Male	18	donor2	delta1
AAGCCTGTCCTAAGTA-1_2	Male	18	donor2	delta1
AAGCCTGTCCTAGTTT-1_2	Male	18	donor2	delta1
AAGCGGGTCAATGACC-1_2	Male	18	donor2	delta1
AAGCGGGTCCTTAATC-1_2	Male	18	donor2	delta1
AAGCTAGAGCGGCTGT-1_2	Male	18	donor2	delta1
AAGCTCCCAACTCGCG-1_2	Male	18	donor2	delta1
AAGGATGTCATCCTGC-1_2	Male	18	donor2	delta2
AAGGATGTCCTAAGAC-1_2	Male	18	donor2	delta1
AAGGCCCTCCTGATTT-1_2	Male	18	donor2	delta1
AAGGCCCTCTTAGCCC-1_2	Male	18	donor2	delta1
AAGTGAAGTAAATTGC-1_2	Male	18	donor2	delta1
AAGTTAGCATGGTTAT-1_2	Male	18	donor2	delta1
AATAACCGTTGCTGGG-1_2	Male	18	donor2	delta2
AATCATGTCACTCAAA-1_2	Male	18	donor2	delta1
AATCCATCAATATACC-1_2	Male	18	donor2	delta1
AATCGCCCAACTAGAA-1_2	Male	18	donor2	delta1
AATCGCCCACTGACCG-1_2	Male	18	donor2	delta1
AATGAAGGTACTGATG-1_2	Male	18	donor2	delta1
AATGGCGCATTGCGGT-1_2	Male	18	donor2	delta1
AATGTCATCAGGAAGC-1_2	Male	18	donor2	delta1
AATTAGCGTCATTGTC-1_2	Male	18	donor2	delta1
AATTAGCGTCCGTGAG-1_2	Male	18	donor2	delta2
AATTGCCAGCTCAATA-1_2	Male	18	donor2	delta1
AATTGTGTCAAACACC-1_2	Male	18	donor2	delta1
AATTGTGTCCCTGGTT-1_2	Male	18	donor2	delta1
AATTGTGTCCTCCATA-1_2	Male	18	donor2	delta1
ACAAACTGTAGGTTTG-1_2	Male	18	donor2	delta1
ACAACAGAGCTCAATA-1_2	Male	18	donor2	delta1
ACACCTTGTCGCAATA-1_2	Male	18	donor2	delta1
ACACCTTGTTGGTTCT-1_2	Male	18	donor2	delta1
ACACTTAAGGCATTGT-1_2	Male	18	donor2	delta1
ACAGCCGGTCACCAAA-1_2	Male	18	donor2	delta1
ACAGGTAAGCATGAAG-1_2	Male	18	donor2	delta2
ACAGTATGTCCGCTGT-1_2	Male	18	donor2	delta1
ACATAGCTCTAACTGA-1_2	Male	18	donor2	delta1
ACATCATCAGGTATTT-1_2	Male	18	donor2	delta1
ACCAAGCGTCAGGAAG-1_2	Male	18	donor2	delta2
ACCAAGTTCCACCTGT-1_2	Male	18	donor2	delta1
ACCAATATCCTAATTC-1_2	Male	18	donor2	delta1
ACCAGGCTCGCCTGTT-1_2	Male	18	donor2	delta1
ACCCAACCAAGTAAGC-1_2	Male	18	donor2	delta2
ACCGGCTAGTGAGGGT-1_2	Male	18	donor2	delta1
ACCTTCCAGAGGAGGA-1_2	Male	18	donor2	delta2
ACGAATCTCCTAAGGT-1_2	Male	18	donor2	delta1
ACGACAAAGCTGGAAA-1_2	Male	18	donor2	delta1
ACGGTTTAGATGGACA-1_2	Male	18	donor2	delta2
ACGTCCTTCGCTAGCA-1_2	Male	18	donor2	delta1
ACTAACTCAACTAACT-1_2	Male	18	donor2	delta1
ACTATGTCACCCTCAC-1_2	Male	18	donor2	delta1
ACTCAGTAGAACCTGT-1_2	Male	18	donor2	delta2
ACTTACTTCTGTGCCT-1_2	Male	18	donor2	delta1
ACTTAGGGTTGAATCG-1_2	Male	18	donor2	delta1
ACTTGAATCTTAGTGA-1_2	Male	18	donor2	delta1
ACTTTGTTCGAAGTAG-1_2	Male	18	donor2	delta1
AGAACCGCAAACCTAT-1_2	Male	18	donor2	delta1
AGAATCGAGACAAACG-1_2	Male	18	donor2	delta1
AGAATCTGTTGGCGTG-1_2	Male	18	donor2	delta1
AGACCCGGTGTTGCAA-1_2	Male	18	donor2	delta1
AGAGAAGCACAGCCAT-1_2	Male	18	donor2	delta1
AGAGGATGTAGCTGGT-1_2	Male	18	donor2	delta1
AGATGAAGTGGAAGGC-1_2	Male	18	donor2	delta1
AGCCAGTGTTTGTTGC-1_2	Male	18	donor2	delta2
AGCCGCTAGTGAGGGT-1_2	Male	18	donor2	delta1
AGCCTGGGTAATAGCT-1_2	Male	18	donor2	delta1
AGCCTGGGTGGTGAGA-1_2	Male	18	donor2	delta1
AGCGCCTAGAACCTAC-1_2	Male	18	donor2	delta1
AGCGCCTAGTAACGAG-1_2	Male	18	donor2	delta1
AGCGCTCAGTCCTTCA-1_2	Male	18	donor2	delta2
AGCTGCTCAAACAACA-1_2	Male	18	donor2	delta1
AGCTTAATCGTGCTAG-1_2	Male	18	donor2	delta1
AGCTTCCTCGTTATCT-1_2	Male	18	donor2	delta1
AGCTTGGTCAGCATTA-1_2	Male	18	donor2	delta1
AGGAACCAGAAGCTAG-1_2	Male	18	donor2	delta1
AGGACTAAGGGTGAGT-1_2	Male	18	donor2	delta1
AGGAGCTAGGGCCATC-1_2	Male	18	donor2	delta2
AGGATTGAGCACTAGT-1_2	Male	18	donor2	delta1
AGGATTGAGTTCCCGT-1_2	Male	18	donor2	delta2
AGGCAGGTCCCATAAA-1_2	Male	18	donor2	delta1
AGGCGGATCGATTATG-1_2	Male	18	donor2	delta1
AGGGCTACAGGCCAAA-1_2	Male	18	donor2	delta1
AGGTAACCAGTAGCCT-1_2	Male	18	donor2	delta2
AGGTATTGTACAAAGA-1_2	Male	18	donor2	delta1
AGGTATTGTATTGCAG-1_2	Male	18	donor2	delta1
AGGTCATTCTTGACCC-1_2	Male	18	donor2	delta1
AGTAACACACCTCAGG-1_2	Male	18	donor2	delta2
AGTAAGTAGTCATCCC-1_2	Male	18	donor2	delta1
AGTAAGTAGTCATTGA-1_2	Male	18	donor2	delta1
AGTATAGCATGAATCT-1_2	Male	18	donor2	delta2
AGTCAATGTGCGCATG-1_2	Male	18	donor2	delta1
AGTCAGGCAGAGGCTA-1_2	Male	18	donor2	delta1
AGTCCTTGTACGCGCA-1_2	Male	18	donor2	delta1
AGTGAACCAGTTTACG-1_2	Male	18	donor2	delta2
AGTTATGTCATGGTTA-1_2	Male	18	donor2	delta1
AGTTGCAGTCATTGTC-1_2	Male	18	donor2	delta1
AGTTGCGTCGTTATAG-1_2	Male	18	donor2	delta2
AGTTGGCGTGTAACCA-1_2	Male	18	donor2	delta1
ATATGGTGTATTACCC-1_2	Male	18	donor2	delta1
ATCACACAGGAGCATA-1_2	Male	18	donor2	delta1
ATCACTAAGAGAAGGG-1_2	Male	18	donor2	delta2
ATCACTAAGCTCCTAC-1_2	Male	18	donor2	delta1
ATCATCAAGGATGATG-1_2	Male	18	donor2	delta1
ATCCACCTCACCATTT-1_2	Male	18	donor2	delta2
ATCCATAAGGCTGGCT-1_2	Male	18	donor2	delta1
ATCCTGACAGCAGGTA-1_2	Male	18	donor2	delta1
ATCCTTAGTGAGCACT-1_2	Male	18	donor2	delta1
ATCTTTGGTTGTAAAC-1_2	Male	18	donor2	delta1
ATGACAACATTGTGAT-1_2	Male	18	donor2	delta1
ATGATGGAGGCTGGCT-1_2	Male	18	donor2	delta1
ATGCAGGCACGGTTTA-1_2	Male	18	donor2	delta1
ATGCTTAAGAGCAAGC-1_2	Male	18	donor2	delta1
ATGCTTAAGTTACTTC-1_2	Male	18	donor2	delta1
ATGGACAAGTTATCTC-1_2	Male	18	donor2	delta1
ATGGCCCAGGACTAAG-1_2	Male	18	donor2	delta2
ATGGCTTAGGGATGCG-1_2	Male	18	donor2	delta1
ATGGTCTAGCGCTCAA-1_2	Male	18	donor2	delta1
ATGGTCTAGCTGTCAG-1_2	Male	18	donor2	delta1
ATGTAACGTCACTCGC-1_2	Male	18	donor2	delta2
ATGTCAATCCCTCAAC-1_2	Male	18	donor2	delta2
ATGTCCACAAATACCT-1_2	Male	18	donor2	delta2
ATGTTCAAGGTAGCTT-1_2	Male	18	donor2	delta1
ATTAACCCACAATGCC-1_2	Male	18	donor2	delta1
ATTACCCGTGCGCAAT-1_2	Male	18	donor2	delta1
ATTACCGCATTATGCG-1_2	Male	18	donor2	delta2
ATTACTGAGGACCAGG-1_2	Male	18	donor2	delta1
ATTATCCTCTCCTCTT-1_2	Male	18	donor2	delta2
ATTATCCTCTCTAGCC-1_2	Male	18	donor2	delta1
ATTCATGAGCACGTTG-1_2	Male	18	donor2	delta1
ATTCCGGAGTAACGAG-1_2	Male	18	donor2	delta1
ATTCCGGAGTCACCTC-1_2	Male	18	donor2	delta2
ATTCCGGAGTGTGATC-1_2	Male	18	donor2	delta2
ATTCCTCCAGAAATGC-1_2	Male	18	donor2	delta1
ATTGACTCAATAGTCT-1_2	Male	18	donor2	delta1
ATTGCAGGTGTTGCAA-1_2	Male	18	donor2	delta1
ATTTAGCCATGTTGGC-1_2	Male	18	donor2	delta2
ATTTAGGTCGATTCTT-1_2	Male	18	donor2	delta1
ATTTGCGCAGGCTTGT-1_2	Male	18	donor2	delta1
ATTTGTGAGTTTGCGG-1_2	Male	18	donor2	delta1
CAAACATGTTTGAGCA-1_2	Male	18	donor2	delta2
CAAAGGATCCTAAATG-1_2	Male	18	donor2	delta1
CAACAATGTGATGAAA-1_2	Male	18	donor2	delta1
CAAGGTAAGTAAGAAC-1_2	Male	18	donor2	delta1
CAAGGTAAGTTGTCTT-1_2	Male	18	donor2	delta1
CAAGTGAAGATTGAGG-1_2	Male	18	donor2	delta2
CAAGTTATCAATTACG-1_2	Male	18	donor2	delta1
CAATCGCCAGTTATCG-1_2	Male	18	donor2	delta1
CAATGAACAAGGTATA-1_2	Male	18	donor2	delta1
CACAGGCTCCATCAGG-1_2	Male	18	donor2	delta1
CACAGGGAGCATGAAG-1_2	Male	18	donor2	delta1
CACATACAGTGAACGA-1_2	Male	18	donor2	delta2
CACATACAGTTAGCTA-1_2	Male	18	donor2	delta2
CACCTCAGTTTCGCCA-1_2	Male	18	donor2	delta1
CACTTTGTCACATTGA-1_2	Male	18	donor2	delta1
CAGAATCTCTCACATT-1_2	Male	18	donor2	delta2
CAGCAAGCAGTTATCG-1_2	Male	18	donor2	delta2
CAGCTAAGTAATCGGC-1_2	Male	18	donor2	delta2
CAGGGTGAGGAACACA-1_2	Male	18	donor2	delta2
CAGTATGGTCAAAGAA-1_2	Male	18	donor2	delta1
CAGTATGGTCATAACG-1_2	Male	18	donor2	delta2
CATAACGGTTAGGTTG-1_2	Male	18	donor2	delta1
CATCCCAGTCGCAAAC-1_2	Male	18	donor2	delta1
CATCCTGGTTAGCAGC-1_2	Male	18	donor2	delta1
CATGCATAGCCTAATA-1_2	Male	18	donor2	delta1
CATGCATAGCCTCTCG-1_2	Male	18	donor2	delta2
CATGCGGGTCGTTACT-1_2	Male	18	donor2	delta2
CATGGATTCTTAAGTG-1_2	Male	18	donor2	delta1
CATTGTAAGGTAGCTT-1_2	Male	18	donor2	delta1
CATTGTAAGTTCCCAC-1_2	Male	18	donor2	delta1
CATTGTGCATGTTTGG-1_2	Male	18	donor2	delta2
CCAAGGCTCAAGCCTG-1_2	Male	18	donor2	delta2
CCAATATCAACTAACT-1_2	Male	18	donor2	delta1
CCACAGGGTGGCTTCC-1_2	Male	18	donor2	delta1
CCACAGGGTTCAAGAT-1_2	Male	18	donor2	delta2
CCAGCTAAGCTCGCTT-1_2	Male	18	donor2	delta1
CCAGGATGTGCGCATG-1_2	Male	18	donor2	delta1
CCAGGATGTTTCCTCC-1_2	Male	18	donor2	delta1
CCAGTTTGTAAGGTCC-1_2	Male	18	donor2	delta1
CCAGTTTGTTCGGGAT-1_2	Male	18	donor2	delta1
CCATAAGGTTAGCGTA-1_2	Male	18	donor2	delta1
CCATATTTCCGTTATT-1_2	Male	18	donor2	delta1
CCATATTTCGGCCATA-1_2	Male	18	donor2	delta1
CCATCACTCATGAAGG-1_2	Male	18	donor2	delta1
CCATTATTCATTCATC-1_2	Male	18	donor2	delta1
CCCAACCGTTGTTGGA-1_2	Male	18	donor2	delta1
CCCAATTGTTCACCAT-1_2	Male	18	donor2	delta1
CCCAGTTTCCCATAAA-1_2	Male	18	donor2	delta2
CCCGCAACACGTTACA-1_2	Male	18	donor2	delta1
CCCGTAAAGCTTACTT-1_2	Male	18	donor2	delta2
CCCTCACCATGAAGTA-1_2	Male	18	donor2	delta1
CCGACAGGTTTAGCTC-1_2	Male	18	donor2	delta2
CCGCTAAAGTGTTGCG-1_2	Male	18	donor2	delta1
CCGCTTAGTTAGCATG-1_2	Male	18	donor2	delta2
CCGGTAGGTCTAGCTT-1_2	Male	18	donor2	delta2
CCGGTAGGTGTTTCAC-1_2	Male	18	donor2	delta2
CCGGTAGGTTGTTGCT-1_2	Male	18	donor2	delta1
CCGGTTAAGAGGAAGG-1_2	Male	18	donor2	delta1
CCGTTTGGTCGCGCAA-1_2	Male	18	donor2	delta1
CCTAAGGTCATTGTCT-1_2	Male	18	donor2	delta1
CCTAATCGTTACCTGT-1_2	Male	18	donor2	delta2
CCTACTGGTCATAAGT-1_2	Male	18	donor2	delta1
CCTATTGTCCGGAACC-1_2	Male	18	donor2	delta1
CCTCCTGAGGATTGCT-1_2	Male	18	donor2	delta1
CCTGAGTCATCCCGCT-1_2	Male	18	donor2	delta1
CCTGATGAGGCTAATC-1_2	Male	18	donor2	delta1
CCTGGTAAGCCTGTGA-1_2	Male	18	donor2	delta1
CCTTAACGTGATGGCT-1_2	Male	18	donor2	delta1
CGATTCCTCGTTATAG-1_2	Male	18	donor2	delta1
CGCAAATTCGAAGCGG-1_2	Male	18	donor2	delta1
CGCATATAGCACTAGT-1_2	Male	18	donor2	delta2
CGCATGATCTAGCTTT-1_2	Male	18	donor2	delta1
CGCCTGTGTGCCTCAC-1_2	Male	18	donor2	delta1
CGCTTAACACCTACGG-1_2	Male	18	donor2	delta1
CGCTTACTCAATGAGG-1_2	Male	18	donor2	delta1
CGGACAACATTATCCC-1_2	Male	18	donor2	delta2
CGGACCTAGGCATTAC-1_2	Male	18	donor2	delta1
CGGAGTCTCGATTTGA-1_2	Male	18	donor2	delta1
CGGCAATGTGTGTGGT-1_2	Male	18	donor2	delta2
CGGTGAACACATAACT-1_2	Male	18	donor2	delta1
CGGTGAGAGTATTGGC-1_2	Male	18	donor2	delta1
CGGTTGGGTGCTGTAA-1_2	Male	18	donor2	delta1
CGGTTTCTCATGGTTA-1_2	Male	18	donor2	delta1
CGGTTTGAGGAGTAAT-1_2	Male	18	donor2	delta1
CGTAACTAGTCTTGAA-1_2	Male	18	donor2	delta2
CGTGCACAGGTAACGA-1_2	Male	18	donor2	delta2
CGTGCTGCATTGTTGG-1_2	Male	18	donor2	delta1
CGTTAAATCTAATTGG-1_2	Male	18	donor2	delta1
CGTTAGTAGGACCAGG-1_2	Male	18	donor2	delta2
CGTTATCGTTATCGAG-1_2	Male	18	donor2	delta1
CGTTATTTCATGAAGG-1_2	Male	18	donor2	delta1
CGTTGCGCATCATGTG-1_2	Male	18	donor2	delta2
CGTTTCTCACCCACAG-1_2	Male	18	donor2	delta1
CGTTTGTGTCTAGCTT-1_2	Male	18	donor2	delta1
CTAAAGCTCCGGGACT-1_2	Male	18	donor2	delta1
CTAATCGCAATCCTGA-1_2	Male	18	donor2	delta2
CTAGCTGAGACAGGCG-1_2	Male	18	donor2	delta1
CTAGCTGAGTCGCAAT-1_2	Male	18	donor2	delta1
CTAGTAATCTATTGTC-1_2	Male	18	donor2	delta1
CTATTACTCAGGCTAT-1_2	Male	18	donor2	delta2
CTCACAACAATTGCGC-1_2	Male	18	donor2	delta2
CTCACAACATGTCAAT-1_2	Male	18	donor2	delta1
CTCAGGATCAATCTCT-1_2	Male	18	donor2	delta1
CTCATGACAGAGGGAG-1_2	Male	18	donor2	delta1
CTCATTAGTAACCTAG-1_2	Male	18	donor2	delta1
CTCATTAGTTTCCGGC-1_2	Male	18	donor2	delta1
CTCCAAACAAGCCACT-1_2	Male	18	donor2	delta1
CTCCCTGAGGTGAGAC-1_2	Male	18	donor2	delta2
CTCCGGACATCTAGCA-1_2	Male	18	donor2	delta1
CTCCTGAGTAGCCTAA-1_2	Male	18	donor2	delta1
CTCGCTCCACAACAAA-1_2	Male	18	donor2	delta2
CTCTAAGCAGGTCCTG-1_2	Male	18	donor2	delta1
CTCTGTTCACATAGCC-1_2	Male	18	donor2	delta1
CTGCTATGTAATGACT-1_2	Male	18	donor2	delta1
CTGGTAAGTGTTTCAC-1_2	Male	18	donor2	delta1
CTGGTCAAGCATGTTA-1_2	Male	18	donor2	delta1
CTGGTTACAGGCTACT-1_2	Male	18	donor2	delta2
CTGGTTACATGCATAT-1_2	Male	18	donor2	delta1
CTGTATTTCTACCTGC-1_2	Male	18	donor2	delta2
CTGTTAAAGGCTACAT-1_2	Male	18	donor2	delta2
CTTAAGGGTGATGGCT-1_2	Male	18	donor2	delta1
CTTACCGGTTGCACGG-1_2	Male	18	donor2	delta1
CTTACTAGTACGTTTC-1_2	Male	18	donor2	delta2
CTTATTGGTTGGATCA-1_2	Male	18	donor2	delta2
CTTCAATTCGGTCATG-1_2	Male	18	donor2	delta1
CTTCATCCACACTAAT-1_2	Male	18	donor2	delta1
CTTCTAAGTTCGGGAT-1_2	Male	18	donor2	delta1
CTTGAATCAGCTCAAC-1_2	Male	18	donor2	delta1
CTTGCATGTCATAGAT-1_2	Male	18	donor2	delta2
CTTGTTCCAATTAACC-1_2	Male	18	donor2	delta1
CTTGTTTAGGACCTTG-1_2	Male	18	donor2	delta2
CTTTAGGCATGTCAAT-1_2	Male	18	donor2	delta2
CTTTATCAGGGATGCG-1_2	Male	18	donor2	delta1
CTTTATGGTAGGTTAT-1_2	Male	18	donor2	delta1
CTTTGAGCAAACTAAG-1_2	Male	18	donor2	delta1
CTTTGGGAGCTTGCTC-1_2	Male	18	donor2	delta1
GAACACAAGACTCGCA-1_2	Male	18	donor2	delta1
GAACCAAAGATGCCTG-1_2	Male	18	donor2	delta1
GAACCGCTCAATTACG-1_2	Male	18	donor2	delta1
GAACGAATCGGGATTT-1_2	Male	18	donor2	delta1
GAAGCCTGTAAGTCGC-1_2	Male	18	donor2	delta2
GAAGGAACATCACAGC-1_2	Male	18	donor2	delta1
GAAGGATGTTGACTTC-1_2	Male	18	donor2	delta2
GAAGGCCCACTAAGCC-1_2	Male	18	donor2	delta2
GAAGGCCCAGCTCATA-1_2	Male	18	donor2	delta1
GAAGTGATCTTGTCTG-1_2	Male	18	donor2	delta1
GACAATACAATTTAGC-1_2	Male	18	donor2	delta1
GACATAGAGCCGCAGT-1_2	Male	18	donor2	delta1
GACCTGATCGGTTTCC-1_2	Male	18	donor2	delta1
GACTCACCACAACAGG-1_2	Male	18	donor2	delta1
GAGAACCAGCACAGAA-1_2	Male	18	donor2	delta1
GAGAACCAGCCAGGTC-1_2	Male	18	donor2	delta1
GAGATAAGTTGCGTAA-1_2	Male	18	donor2	delta1
GAGCCACTCCCGAACA-1_2	Male	18	donor2	delta1
GAGCCACTCGCGCTAA-1_2	Male	18	donor2	delta1
GAGCTTGTCTGCAAGT-1_2	Male	18	donor2	delta1
GAGGACTAGAGGAGGA-1_2	Male	18	donor2	delta1
GAGGAGGCATGTTTGG-1_2	Male	18	donor2	delta2
GAGGCAAGTGACCTGG-1_2	Male	18	donor2	delta1
GAGGCAAGTTCACCCA-1_2	Male	18	donor2	delta1
GAGTCAAAGCGATAGA-1_2	Male	18	donor2	delta1
GAGTCAAAGCTCATAA-1_2	Male	18	donor2	delta1
GAGTCATTCGAGCAAA-1_2	Male	18	donor2	delta1
GAGTGAGGTAATGGCC-1_2	Male	18	donor2	delta2
GAGTGAGGTACGTTTC-1_2	Male	18	donor2	delta1
GATCACTAGTCATTGA-1_2	Male	18	donor2	delta1
GATGACTTCATGTGGT-1_2	Male	18	donor2	delta1
GATGCATTCATTGTTC-1_2	Male	18	donor2	delta1
GATGCTTAGCTGCACA-1_2	Male	18	donor2	delta1
GATGGCTGTTCAAGCA-1_2	Male	18	donor2	delta1
GATTACTCACATTAAC-1_2	Male	18	donor2	delta1
GATTAGTGTTGCAATG-1_2	Male	18	donor2	delta1
GATTATGTCTAATTGG-1_2	Male	18	donor2	delta2
GATTCAATCACGAATC-1_2	Male	18	donor2	delta1
GATTCCTGTCATAGAT-1_2	Male	18	donor2	delta1
GATTCGCCAACCTAAT-1_2	Male	18	donor2	delta1
GATTGGCGTGCCGCAA-1_2	Male	18	donor2	delta2
GATTGTTCATTATCCC-1_2	Male	18	donor2	delta1
GCAAACTTCCTTCTAG-1_2	Male	18	donor2	delta1
GCAAACTTCGGGACCT-1_2	Male	18	donor2	delta1
GCAGGAAGTGATGATT-1_2	Male	18	donor2	delta1
GCAGGAAGTTGGTTAG-1_2	Male	18	donor2	delta1
GCAGGCAAGGCGCACT-1_2	Male	18	donor2	delta2
GCAGGTGAGTATTGGC-1_2	Male	18	donor2	delta2
GCATCCTTCATTACAG-1_2	Male	18	donor2	delta1
GCATCCTTCCGCACAA-1_2	Male	18	donor2	delta1
GCATGAAAGGTCCTGA-1_2	Male	18	donor2	delta1
GCATTAGGTGCAATAT-1_2	Male	18	donor2	delta1
GCATTAGGTTTCCACG-1_2	Male	18	donor2	delta2
GCCAACATCTTTAGGA-1_2	Male	18	donor2	delta1
GCCAATTAGCGCCTTT-1_2	Male	18	donor2	delta1
GCCAGGTTCGTTTCTG-1_2	Male	18	donor2	delta2
GCCAGGTTCTGTAAGC-1_2	Male	18	donor2	delta2
GCCATTACAAGTAAGC-1_2	Male	18	donor2	delta2
GCCCGTTGTGAGAAAC-1_2	Male	18	donor2	delta1
GCCTACTTCACCATTT-1_2	Male	18	donor2	delta1
GCCTACTTCACTCAAA-1_2	Male	18	donor2	delta1
GCCTGAGGTTTGGCTT-1_2	Male	18	donor2	delta1
GCCTTGCGTCGACTCC-1_2	Male	18	donor2	delta1
GCGAAGTAGGATTGAG-1_2	Male	18	donor2	delta1
GCGAAGTAGGGCCACT-1_2	Male	18	donor2	delta1
GCGATTAGTTACTAGG-1_2	Male	18	donor2	delta1
GCGCAAACACTAAGAA-1_2	Male	18	donor2	delta1
GCGCAATGTTGCGGAT-1_2	Male	18	donor2	delta2
GCGCCTTGTTATCGAG-1_2	Male	18	donor2	delta1
GCGGAACCAGTTATGT-1_2	Male	18	donor2	delta1
GCGTGCTAGCATTTCT-1_2	Male	18	donor2	delta1
GCGTTTCTCAGCCAAT-1_2	Male	18	donor2	delta1
GCTAACCCAACAGCCT-1_2	Male	18	donor2	delta1
GCTAACCCAGGACCTT-1_2	Male	18	donor2	delta1
GCTAAGTTCGGCTATG-1_2	Male	18	donor2	delta1
GCTAATATCTCGCCTG-1_2	Male	18	donor2	delta1
GCTAATATCTGTAATG-1_2	Male	18	donor2	delta1
GCTAGCTCATGTGGGA-1_2	Male	18	donor2	delta2
GCTAGTGTCCGCAAAT-1_2	Male	18	donor2	delta1
GCTAGTGTCCGCCAAA-1_2	Male	18	donor2	delta1
GCTCAACCAACATAAG-1_2	Male	18	donor2	delta1
GCTCGATCAAATATCC-1_2	Male	18	donor2	delta1
GCTCGATCACCTGGTG-1_2	Male	18	donor2	delta1
GCTCTGTTCTGGCATG-1_2	Male	18	donor2	delta1
GCTGAGGAGTACCGCA-1_2	Male	18	donor2	delta1
GCTGCAATCAGAAACG-1_2	Male	18	donor2	delta2
GCTGCACAGGTAAGCA-1_2	Male	18	donor2	delta1
GCTGCACAGGTTAGAG-1_2	Male	18	donor2	delta1
GCTGGTTCAATGAAGC-1_2	Male	18	donor2	delta1
GCTGTAAGTCACTCGC-1_2	Male	18	donor2	delta1
GCTGTACCAAGCGATG-1_2	Male	18	donor2	delta2
GCTGTACCATGCTTAG-1_2	Male	18	donor2	delta2
GCTTAGTAGCGCCTTT-1_2	Male	18	donor2	delta1
GCTTGTTGTCTTTATG-1_2	Male	18	donor2	delta1
GGAAACTCAATCCCTT-1_2	Male	18	donor2	delta1
GGAACAATCTAGCTAA-1_2	Male	18	donor2	delta2
GGAACAATCTCCTCAA-1_2	Male	18	donor2	delta2
GGAACCTGTCAGTAAT-1_2	Male	18	donor2	delta1
GGAGCAAGTAACCACA-1_2	Male	18	donor2	delta1
GGAGCAAGTGTTTGAG-1_2	Male	18	donor2	delta2
GGAGTGAGTAGGATCC-1_2	Male	18	donor2	delta1
GGATAACCATCCCTCA-1_2	Male	18	donor2	delta1
GGATTCAGTTAGCCAA-1_2	Male	18	donor2	delta1
GGATTGCGTAGCAGCT-1_2	Male	18	donor2	delta1
GGCAAATCAATAGTCT-1_2	Male	18	donor2	delta1
GGCAAGCCATGCATAT-1_2	Male	18	donor2	delta1
GGCAATCGTCATCAAG-1_2	Male	18	donor2	delta1
GGCGATACATATAACC-1_2	Male	18	donor2	delta1
GGCGCTAGTCAATAGT-1_2	Male	18	donor2	delta1
GGCGGTAAGGCTCATG-1_2	Male	18	donor2	delta1
GGCTAGTGTCCGCTGT-1_2	Male	18	donor2	delta1
GGCTGGTTCCATAAGC-1_2	Male	18	donor2	delta1
GGCTTAAGTGGAAGGC-1_2	Male	18	donor2	delta1
GGGTCACTCATCCTCA-1_2	Male	18	donor2	delta1
GGTAATTGTTGTTCAC-1_2	Male	18	donor2	delta1
GGTACTAGTTATCGAG-1_2	Male	18	donor2	delta2
GGTATGTTCCTTAAGA-1_2	Male	18	donor2	delta1
GGTATGTTCTCCATGC-1_2	Male	18	donor2	delta1
GGTCATTAGATAAAGC-1_2	Male	18	donor2	delta2
GGTCCATCATTCCTGT-1_2	Male	18	donor2	delta1
GGTCCGTAGTATTGCA-1_2	Male	18	donor2	delta2
GGTCCTGCAACAGCCT-1_2	Male	18	donor2	delta1
GGTCTTGAGGGATTAG-1_2	Male	18	donor2	delta2
GGTCTTTGTTCGCTCA-1_2	Male	18	donor2	delta1
GGTGTCCAGAGGCTAA-1_2	Male	18	donor2	delta1
GGTGTCCAGTTCCCAC-1_2	Male	18	donor2	delta1
GGTGTTGTCGTTATAG-1_2	Male	18	donor2	delta1
GGTTACCCAATGAATG-1_2	Male	18	donor2	delta2
GGTTACTAGCTTAGTA-1_2	Male	18	donor2	delta1
GTAAGCGCATAGACCC-1_2	Male	18	donor2	delta2
GTACCGGGTAGCTAGC-1_2	Male	18	donor2	delta1
GTACTAGGTGCATTAG-1_2	Male	18	donor2	delta2
GTACTAGGTTCCGCAC-1_2	Male	18	donor2	delta1
GTACTGGTCAAACCGT-1_2	Male	18	donor2	delta2
GTAGGCGAGGTTTGAC-1_2	Male	18	donor2	delta2
GTAGGTGCAAGGTGCA-1_2	Male	18	donor2	delta2
GTAGTTTCATTGTCCT-1_2	Male	18	donor2	delta1
GTATCGCCATGGAGGC-1_2	Male	18	donor2	delta2
GTCAGGCTCGGTCAAT-1_2	Male	18	donor2	delta1
GTCATTAAGTCATTTC-1_2	Male	18	donor2	delta1
GTCCAAGTCCCGTTTA-1_2	Male	18	donor2	delta1
GTCCGTAAGTTAGGCT-1_2	Male	18	donor2	delta1
GTCCTAGAGGGATGCG-1_2	Male	18	donor2	delta1
GTCGAAGCAACTAACT-1_2	Male	18	donor2	delta1
GTCGAGGAGGACGTAA-1_2	Male	18	donor2	delta1
GTGATCAGTTGTTCAC-1_2	Male	18	donor2	delta2
GTGATGAAGTCGCAAT-1_2	Male	18	donor2	delta2
GTGCTCAAGATTGAGG-1_2	Male	18	donor2	delta2
GTGCTGGGTTTCCTCC-1_2	Male	18	donor2	delta1
GTGTCCAAGCTAATTG-1_2	Male	18	donor2	delta1
GTGTGTTAGTAACCCG-1_2	Male	18	donor2	delta1
GTTAACGGTAAAGCGG-1_2	Male	18	donor2	delta1
GTTAAGCTCATGGTGT-1_2	Male	18	donor2	delta1
GTTACAGGTGAAGCCT-1_2	Male	18	donor2	delta1
GTTACGCCAGGCTTCG-1_2	Male	18	donor2	delta1
GTTCATTTCGCTATGG-1_2	Male	18	donor2	delta1
GTTCCTGGTCCTAGTT-1_2	Male	18	donor2	delta1
GTTCGCTTCCCTCATA-1_2	Male	18	donor2	delta1
GTTCTCATCCTAAATG-1_2	Male	18	donor2	delta1
GTTCTCATCGGGATTT-1_2	Male	18	donor2	delta1
GTTGCCCGTGAATCGC-1_2	Male	18	donor2	delta1
GTTGCCCGTTCCGGGA-1_2	Male	18	donor2	delta1
GTTGGAGCAGCTCATA-1_2	Male	18	donor2	delta1
GTTTGCTGTATCTGGA-1_2	Male	18	donor2	delta1
GTTTGTTTCTTAGTGA-1_2	Male	18	donor2	delta1
TAAAGCCTCTATTGTC-1_2	Male	18	donor2	delta1
TAACCGGTCCCGTTAC-1_2	Male	18	donor2	delta1
TAACCTAAGCTTCTCA-1_2	Male	18	donor2	delta1
TAAGCTGGTCAATGTG-1_2	Male	18	donor2	delta1
TAATCACCACTGACCG-1_2	Male	18	donor2	delta2
TAATTGCCAACGTGCT-1_2	Male	18	donor2	delta1
TACATCAAGGGTGGAT-1_2	Male	18	donor2	delta1
TACCCGGCATTAAAGG-1_2	Male	18	donor2	delta1
TACTCAAAGCGCATTG-1_2	Male	18	donor2	delta1
TACTGCACAAACATAG-1_2	Male	18	donor2	delta1
TACTGGCCAGTCTAGC-1_2	Male	18	donor2	delta2
TAGACCAGTCCTTCTC-1_2	Male	18	donor2	delta2
TAGCATATCTTGAGGT-1_2	Male	18	donor2	delta1
TAGCCGGGTTGCCTCA-1_2	Male	18	donor2	delta1
TAGCGGCTCAATAGCC-1_2	Male	18	donor2	delta2
TAGCTAATCAATCATG-1_2	Male	18	donor2	delta1
TAGCTAATCCTGCGAA-1_2	Male	18	donor2	delta1
TAGCTTGCAGCAAGTG-1_2	Male	18	donor2	delta1
TAGGAGGGTTAGGTGC-1_2	Male	18	donor2	delta1
TAGGAGTCAAAGCGCA-1_2	Male	18	donor2	delta2
TAGGAGTCAGTAAAGC-1_2	Male	18	donor2	delta1
TAGGTTATCGAAGTGA-1_2	Male	18	donor2	delta1
TAGTAACGTCACTCGC-1_2	Male	18	donor2	delta1
TAGTACGGTAAGGTTT-1_2	Male	18	donor2	delta1
TAGTAGGAGGTGAAAT-1_2	Male	18	donor2	delta2
TAGTGGCGTGCTCCAC-1_2	Male	18	donor2	delta2
TATAGCTCAGAGGCTA-1_2	Male	18	donor2	delta1
TATATCCTCCCTCGCA-1_2	Male	18	donor2	delta1
TATATCCTCTGCAACG-1_2	Male	18	donor2	delta2
TATCACGCAGCTTACA-1_2	Male	18	donor2	delta2
TATCACGCAGTTGCGT-1_2	Male	18	donor2	delta2
TATCACGCATAAGGAC-1_2	Male	18	donor2	delta1
TATCCGGAGACAACAG-1_2	Male	18	donor2	delta1
TATCCGGAGTTCCCGT-1_2	Male	18	donor2	delta2
TATGCATCAAGGCCAA-1_2	Male	18	donor2	delta1
TATGTGATCATTATGG-1_2	Male	18	donor2	delta1
TATTTGCTCCTAGTTT-1_2	Male	18	donor2	delta1
TCAACAATCCGGTATG-1_2	Male	18	donor2	delta1
TCAAGAACAGTTTGTG-1_2	Male	18	donor2	delta2
TCAAGCTAGTCATTTC-1_2	Male	18	donor2	delta1
TCAAGCTAGTGCTGTG-1_2	Male	18	donor2	delta1
TCAATCGCATGTTGCA-1_2	Male	18	donor2	delta2
TCACATAAGCCGCAAC-1_2	Male	18	donor2	delta1
TCACCGGCAAGCTTAT-1_2	Male	18	donor2	delta1
TCACCTCAGATAGACG-1_2	Male	18	donor2	delta2
TCAGCCTTCCTCCATA-1_2	Male	18	donor2	delta1
TCAGTAGGTTAATGAC-1_2	Male	18	donor2	delta1
TCATAACCAGCAAGAT-1_2	Male	18	donor2	delta1
TCATAACCAGTTTACG-1_2	Male	18	donor2	delta1
TCATGTTTCTTAGGGT-1_2	Male	18	donor2	delta1
TCATTGCGTTCTTTAG-1_2	Male	18	donor2	delta1
TCATTTGGTTTGGGTA-1_2	Male	18	donor2	delta1
TCCACAACATTCCTCG-1_2	Male	18	donor2	delta1
TCCCGGACAAATGCCC-1_2	Male	18	donor2	delta2
TCCCGTTAGGCACAGG-1_2	Male	18	donor2	delta1
TCCCGTTAGGTCCACA-1_2	Male	18	donor2	delta2
TCCCTCACAGCAAGGC-1_2	Male	18	donor2	delta1
TCCCTGGTCCAGGAAA-1_2	Male	18	donor2	delta2
TCCGGTTTCATGAAGG-1_2	Male	18	donor2	delta2
TCCTTAGTCATTTGCT-1_2	Male	18	donor2	delta1
TCCTTCAAGGATAAAC-1_2	Male	18	donor2	delta1
TCGCGAGGTATTGAGT-1_2	Male	18	donor2	delta1
TCGTGCTTCTTGGATA-1_2	Male	18	donor2	delta1
TCGTTAAAGGCGCACT-1_2	Male	18	donor2	delta1
TCTAACTTCCAACTGG-1_2	Male	18	donor2	delta2
TCTACTAGTTTCGCCA-1_2	Male	18	donor2	delta1
TCTCCTCGTGTTGTAG-1_2	Male	18	donor2	delta1
TCTGGCTTCCGCAACA-1_2	Male	18	donor2	delta1
TCTGGCTTCGACCTGA-1_2	Male	18	donor2	delta1
TCTTAGCGTAAGTCGC-1_2	Male	18	donor2	delta1
TCTTCAAGTCGTAATG-1_2	Male	18	donor2	delta1
TCTTTGTAGATGCCTG-1_2	Male	18	donor2	delta2
TGAAGCAAGTGAAGTG-1_2	Male	18	donor2	delta1
TGAAGTGAGTTAGGCT-1_2	Male	18	donor2	delta1
TGACCAAGTGCTAGAC-1_2	Male	18	donor2	delta1
TGACCTTGTTAGCTGA-1_2	Male	18	donor2	delta1
TGAGAACCAGAAACGT-1_2	Male	18	donor2	delta1
TGAGCTTAGAATCGCT-1_2	Male	18	donor2	delta1
TGAGGTGCACGGTTTA-1_2	Male	18	donor2	delta2
TGAGGTGCAGTCTAAT-1_2	Male	18	donor2	delta1
TGATGATGTATTCGTC-1_2	Male	18	donor2	delta2
TGATTCAAGGCTACTG-1_2	Male	18	donor2	delta2
TGCACCTTCCAGGGAG-1_2	Male	18	donor2	delta1
TGCTCCGTCATAGACC-1_2	Male	18	donor2	delta1
TGCTTCATCAGGATGA-1_2	Male	18	donor2	delta1
TGGACAAAGAGGAGTC-1_2	Male	18	donor2	delta1
TGGACAAAGCTTAGTA-1_2	Male	18	donor2	delta1
TGGCCTGCATGAGTTT-1_2	Male	18	donor2	delta1
TGGCGGTTCACAGCGC-1_2	Male	18	donor2	delta1
TGGCTATAGGAACGCG-1_2	Male	18	donor2	delta2
TGGTCCTTCGTTAAGC-1_2	Male	18	donor2	delta1
TGGTTAATCTAACCTT-1_2	Male	18	donor2	delta2
TGGTTCCTCTGTGAGT-1_2	Male	18	donor2	delta1
TGTAACTCAATCCTGA-1_2	Male	18	donor2	delta1
TGTGATCAGCTTAGCG-1_2	Male	18	donor2	delta2
TGTGATCAGGCTCATG-1_2	Male	18	donor2	delta1
TGTGCACCAAGCCAGA-1_2	Male	18	donor2	delta1
TGTGGAGCACCTGCCT-1_2	Male	18	donor2	delta1
TGTGGCCAGCTAGAAG-1_2	Male	18	donor2	delta1
TGTGTGAGTTTACTTG-1_2	Male	18	donor2	delta1
TGTGTTAAGCAAACCT-1_2	Male	18	donor2	delta1
TGTTCATTCCTGGCTT-1_2	Male	18	donor2	delta1
TGTTCCTCATTGTGTG-1_2	Male	18	donor2	delta1
TTAACTGAGTCCTTCA-1_2	Male	18	donor2	delta1
TTAATCGAGCTTTGTT-1_2	Male	18	donor2	delta1
TTACACCGTACCTTAC-1_2	Male	18	donor2	delta1
TTAGGCCCAGCCTGCA-1_2	Male	18	donor2	delta2
TTAGGCGTCTACCTCA-1_2	Male	18	donor2	delta1
TTATCCTAGTAAACCC-1_2	Male	18	donor2	delta1
TTATGACCAACTAACT-1_2	Male	18	donor2	delta1
TTATGACCATGAAGTA-1_2	Male	18	donor2	delta1
TTATGCGCATCGCTCC-1_2	Male	18	donor2	delta2
TTCCACGGTTTAGTCC-1_2	Male	18	donor2	delta1
TTCCTTCTCCTTCGTA-1_2	Male	18	donor2	delta1
TTCTTAGGTGTTGTGA-1_2	Male	18	donor2	delta2
TTGAGCTAGCTGGCTA-1_2	Male	18	donor2	delta1
TTGAGCTAGGCTAAGA-1_2	Male	18	donor2	delta1
TTGCAATCAAACGCGA-1_2	Male	18	donor2	delta1
TTGCAATCAGGAACAT-1_2	Male	18	donor2	delta1
TTGCAATCATCAATCG-1_2	Male	18	donor2	delta1
TTGCTTAGTTATTGCC-1_2	Male	18	donor2	delta2
TTGGATATCCTTAAGA-1_2	Male	18	donor2	delta1
TTGGATCAGCACGATT-1_2	Male	18	donor2	delta1
TTGGCTACAAATTCGT-1_2	Male	18	donor2	delta1
TTGGGTTAGTCAATTG-1_2	Male	18	donor2	delta1
TTGGTGAGTAACAGGG-1_2	Male	18	donor2	delta1
TTGGTGAGTCTTACTA-1_2	Male	18	donor2	delta1
TTGTAAGTCATAACGC-1_2	Male	18	donor2	delta1
TTGTTGCGTTTGGGTA-1_2	Male	18	donor2	delta1
TTTCAGTTCGCAACAT-1_2	Male	18	donor2	delta1
TTTCAGTTCGTAACGT-1_2	Male	18	donor2	delta1
TTTGAGTCATTAAAGG-1_2	Male	18	donor2	delta2
TTTGTCTAGGTGCGGA-1_2	Male	18	donor2	delta1
TTTGTGGCACCTGGTG-1_2	Male	18	donor2	delta1
AAACATGCAATTGAGA-1_3	Male	68	donor3	delta1
AAACATGCACCTGCTC-1_3	Male	68	donor3	delta1
AAACGGATCAAGCTAC-1_3	Male	68	donor3	delta1
AAAGCCCGTTCGCTTG-1_3	Male	68	donor3	delta1
AAAGCGGGTGGAGCAA-1_3	Male	68	donor3	delta1
AAAGCTTGTTTACCGT-1_3	Male	68	donor3	delta1
AAAGGACGTACTGATG-1_3	Male	68	donor3	delta1
AAATCCGGTGGACATC-1_3	Male	68	donor3	delta1
AAATCCGGTTAGGCTA-1_3	Male	68	donor3	delta1
AAATGCCTCAAGCTAC-1_3	Male	68	donor3	delta1
AAATGCCTCCTTAATC-1_3	Male	68	donor3	delta2
AACCTAATCTCCTCTT-1_3	Male	68	donor3	delta1
AACCTCACACCTATAG-1_3	Male	68	donor3	delta1
AACGACAAGTACTGGT-1_3	Male	68	donor3	delta1
AACTAGTGTAAAGCGG-1_3	Male	68	donor3	delta1
AACTAGTGTAGGTTAT-1_3	Male	68	donor3	delta1
AACTAGTGTCCTAATC-1_3	Male	68	donor3	delta1
AACTCACAGGATCCGC-1_3	Male	68	donor3	delta1
AACTCACAGGTTACAC-1_3	Male	68	donor3	delta1
AACTGTTCAGGTTTGC-1_3	Male	68	donor3	delta1
AAGAATCAGGTACCGC-1_3	Male	68	donor3	delta1
AAGCCACGTAGGTGTC-1_3	Male	68	donor3	delta1
AAGCCACGTCATCATC-1_3	Male	68	donor3	delta1
AAGCGAATCCAAGTGT-1_3	Male	68	donor3	delta1
AAGCGAGGTTCGGTAA-1_3	Male	68	donor3	delta1
AAGTCTATCTGGCAAT-1_3	Male	68	donor3	delta1
AAGTGTTGTGATGATT-1_3	Male	68	donor3	delta2
AATAGAGGTGGTTCCC-1_3	Male	68	donor3	delta1
AATATCCCAAGTGTCC-1_3	Male	68	donor3	delta1
AATCATCCACCGGTAT-1_3	Male	68	donor3	delta2
AATCATGTCGCTATGG-1_3	Male	68	donor3	delta1
AATCCTAAGCATTAGC-1_3	Male	68	donor3	delta1
AATCCTAAGCTATTGA-1_3	Male	68	donor3	delta1
AATGCAACACCTGCCT-1_3	Male	68	donor3	delta2
AATGCATGTAACGAGG-1_3	Male	68	donor3	delta2
AATGCGCGTTTGGGCG-1_3	Male	68	donor3	delta1
AATTGACGTACCGGAT-1_3	Male	68	donor3	delta1
AATTGCCAGGCGAATA-1_3	Male	68	donor3	delta1
ACAAACTGTCAAAGGG-1_3	Male	68	donor3	delta1
ACAACAACAGGCAAGC-1_3	Male	68	donor3	delta1
ACAACAACAGTGAACG-1_3	Male	68	donor3	delta1
ACACCTTGTTACTTGC-1_3	Male	68	donor3	delta1
ACACTAATCAATCTAG-1_3	Male	68	donor3	delta2
ACACTAATCCCTCAGT-1_3	Male	68	donor3	delta2
ACAGCCGGTGACCTGG-1_3	Male	68	donor3	delta2
ACAGCGCTCAAACACC-1_3	Male	68	donor3	delta1
ACAGGAATCATGGTTA-1_3	Male	68	donor3	delta2
ACAGGATCAAGTAAGC-1_3	Male	68	donor3	delta1
ACAGGATCACGGTACT-1_3	Male	68	donor3	delta1
ACAGGATCAGCTTACA-1_3	Male	68	donor3	delta1
ACAGGATCAGGACACA-1_3	Male	68	donor3	delta1
ACAGGTAAGTTGCCTC-1_3	Male	68	donor3	delta1
ACATAGCTCATGAGCT-1_3	Male	68	donor3	delta1
ACATCATCACTTACAG-1_3	Male	68	donor3	delta1
ACCAGGCTCAATCTCT-1_3	Male	68	donor3	delta1
ACCCAGGGTTCCTCCT-1_3	Male	68	donor3	delta1
ACCGGCTAGTCACCTC-1_3	Male	68	donor3	delta1
ACCGGTTCAACCTAAT-1_3	Male	68	donor3	delta1
ACCTGGTCACGTGCTG-1_3	Male	68	donor3	delta1
ACCTTCATCAAGGACA-1_3	Male	68	donor3	delta1
ACCTTCCAGCGAGTAA-1_3	Male	68	donor3	delta1
ACCTTGCTCAAGCTAC-1_3	Male	68	donor3	delta1
ACGAACAAGACAGGTA-1_3	Male	68	donor3	delta1
ACGAAGTCAAATATCC-1_3	Male	68	donor3	delta1
ACGACTTAGTAATCCA-1_3	Male	68	donor3	delta2
ACGCAAGCAGGCGATA-1_3	Male	68	donor3	delta1
ACGCACGGTGGGTGAA-1_3	Male	68	donor3	delta1
ACGCCACAGCATGAAG-1_3	Male	68	donor3	delta2
ACGCCTTTCATTAGGC-1_3	Male	68	donor3	delta1
ACGGGAAGTGAGGTGA-1_3	Male	68	donor3	delta1
ACGTACCCATAGCTTG-1_3	Male	68	donor3	delta1
ACGTTACAGGCTAAGA-1_3	Male	68	donor3	delta2
ACGTTACAGTAAGTCC-1_3	Male	68	donor3	delta1
ACTAACTCATGTTTGG-1_3	Male	68	donor3	delta1
ACTATGTCACGTAAGG-1_3	Male	68	donor3	delta1
ACTTACTTCATGCGTG-1_3	Male	68	donor3	delta1
ACTTGAATCAAGGACA-1_3	Male	68	donor3	delta1
AGAAACCCAAGGTATA-1_3	Male	68	donor3	delta1
AGAAAGGCACGGTTTA-1_3	Male	68	donor3	delta1
AGAAAGGCAGTTATCG-1_3	Male	68	donor3	delta1
AGAATCGAGTACCGCA-1_3	Male	68	donor3	delta1
AGAATCTGTCAACAAT-1_3	Male	68	donor3	delta1
AGACAATAGCCAGGTC-1_3	Male	68	donor3	delta1
AGACCCGGTTAGAGGG-1_3	Male	68	donor3	delta1
AGACTATGTTCAAGAT-1_3	Male	68	donor3	delta2
AGAGAAGCAGTTATGT-1_3	Male	68	donor3	delta1
AGAGATTAGGAGGACT-1_3	Male	68	donor3	delta1
AGAGGAACACCTAATG-1_3	Male	68	donor3	delta1
AGCACTAGTACCTTAC-1_3	Male	68	donor3	delta1
AGCACTAGTCTAACAG-1_3	Male	68	donor3	delta1
AGCATTTCAAGATTCT-1_3	Male	68	donor3	delta1
AGCCAGTGTTTAGTCC-1_3	Male	68	donor3	delta1
AGCCGGTTCCTAAATG-1_3	Male	68	donor3	delta1
AGCCTGGGTGAACAAA-1_3	Male	68	donor3	delta1
AGCTTCCTCAATGTCA-1_3	Male	68	donor3	delta1
AGGAAACGTGATTACG-1_3	Male	68	donor3	delta1
AGGAACCAGTTAGAGG-1_3	Male	68	donor3	delta1
AGGATCCGTCCAAGAC-1_3	Male	68	donor3	delta1
AGGATCCGTTGCACAA-1_3	Male	68	donor3	delta1
AGGATGTCATAAGCAA-1_3	Male	68	donor3	delta1
AGGCCCAGTGATGGCT-1_3	Male	68	donor3	delta1
AGGCCCAGTTTAGTCC-1_3	Male	68	donor3	delta1
AGGGCCTTCATGCTTT-1_3	Male	68	donor3	delta1
AGGTATTGTAAGTCGC-1_3	Male	68	donor3	delta1
AGGTATTGTACTGATG-1_3	Male	68	donor3	delta1
AGGTGAATCCTGAGTG-1_3	Male	68	donor3	delta1
AGGTGAGGTGGAAGGC-1_3	Male	68	donor3	delta1
AGGTTGCGTTTACTTG-1_3	Male	68	donor3	delta1
AGGTTTATCGCGACAC-1_3	Male	68	donor3	delta2
AGTAAACAGTAAGTCC-1_3	Male	68	donor3	delta1
AGTAAGTAGCTCGCTT-1_3	Male	68	donor3	delta1
AGTAAGTAGCTTCCCG-1_3	Male	68	donor3	delta1
AGTCCTGAGGTATTGC-1_3	Male	68	donor3	delta1
AGTGATGAGGGCTTTG-1_3	Male	68	donor3	delta1
AGTGCACGTTGAGCCG-1_3	Male	68	donor3	delta1
AGTGGACAGAAACTGG-1_3	Male	68	donor3	delta1
AGTGTGGCAAACCTAT-1_3	Male	68	donor3	delta1
AGTGTGGCAGGTTATT-1_3	Male	68	donor3	delta1
AGTGTTTCAACAGGTG-1_3	Male	68	donor3	delta1
AGTTGCGTCATGCTAA-1_3	Male	68	donor3	delta1
AGTTTGCAGTTATCCT-1_3	Male	68	donor3	delta1
ATATAGGCAACATAAG-1_3	Male	68	donor3	delta1
ATATGCATCCTGGTGA-1_3	Male	68	donor3	delta1
ATCAAGCTCGCTTGCT-1_3	Male	68	donor3	delta1
ATCAATCCAGCAATAA-1_3	Male	68	donor3	delta1
ATCATGTCAGCAATAA-1_3	Male	68	donor3	delta1
ATCGCCCGTCGTTATC-1_3	Male	68	donor3	delta1
ATCTATGAGCCGCTTT-1_3	Male	68	donor3	delta1
ATCTATGAGTTACCGG-1_3	Male	68	donor3	delta1
ATGACAACAGCTAATT-1_3	Male	68	donor3	delta1
ATGATGGAGCCGCAGT-1_3	Male	68	donor3	delta1
ATGCTTAAGCCTGGTA-1_3	Male	68	donor3	delta2
ATGTAACGTTGGTTCT-1_3	Male	68	donor3	delta2
ATGTAACGTTTGAGGC-1_3	Male	68	donor3	delta1
ATGTCATCATTCCTCG-1_3	Male	68	donor3	delta1
ATGTCCACACTTCACT-1_3	Male	68	donor3	delta1
ATGTTTGAGATGCCTG-1_3	Male	68	donor3	delta1
ATTACCCGTTTAGCTC-1_3	Male	68	donor3	delta1
ATTAGGTGTAAACAAG-1_3	Male	68	donor3	delta1
ATTAGGTGTGGAAGGC-1_3	Male	68	donor3	delta1
ATTCGTTTCAGCACCA-1_3	Male	68	donor3	delta1
ATTCGTTTCTTAGGAC-1_3	Male	68	donor3	delta1
ATTGCACAGTTATTCC-1_3	Male	68	donor3	delta1
ATTGTGATCAGCAAGA-1_3	Male	68	donor3	delta1
ATTTAGCCATTGTGCA-1_3	Male	68	donor3	delta1
CAAAGCGCAAGGTGCA-1_3	Male	68	donor3	delta1
CAAAGTGAGCATGAAG-1_3	Male	68	donor3	delta1
CAACCCGCATGAATCT-1_3	Male	68	donor3	delta1
CAACCCTTCATTTGCT-1_3	Male	68	donor3	delta1
CAACTAGGTTTGTTGC-1_3	Male	68	donor3	delta1
CAAGTATGTGGTTCCC-1_3	Male	68	donor3	delta1
CAATAAGCATTATCCC-1_3	Male	68	donor3	delta1
CAATAGCTCCCGCCTA-1_3	Male	68	donor3	delta1
CAATAGCTCGGTTTCC-1_3	Male	68	donor3	delta1
CAATGTCAGTGAGAGC-1_3	Male	68	donor3	delta1
CACAATATCTGGCTTC-1_3	Male	68	donor3	delta1
CACAGGCTCCGGTTGA-1_3	Male	68	donor3	delta1
CACAGGCTCTATGACA-1_3	Male	68	donor3	delta1
CACATTAAGACACCGC-1_3	Male	68	donor3	delta1
CACCAACCAACTAGCC-1_3	Male	68	donor3	delta1
CACCGGTAGCCAGGTC-1_3	Male	68	donor3	delta1
CACGCTAAGTCATCCC-1_3	Male	68	donor3	delta1
CAGAACCGTAGCCTCC-1_3	Male	68	donor3	delta1
CAGCCTTTCCTTGCGT-1_3	Male	68	donor3	delta1
CAGGAAGGTTGGTTGA-1_3	Male	68	donor3	delta1
CAGGACACAAACTGCC-1_3	Male	68	donor3	delta2
CAGGACCTCATGTCAA-1_3	Male	68	donor3	delta2
CAGGACCTCGCTATAA-1_3	Male	68	donor3	delta1
CAGGATGCATCAATCG-1_3	Male	68	donor3	delta1
CAGGCTATCCTTGTTG-1_3	Male	68	donor3	delta2
CAGGCTATCGGCTAGC-1_3	Male	68	donor3	delta2
CAGGCTGGTGGAAGGC-1_3	Male	68	donor3	delta1
CAGGTTAGTGCTCACC-1_3	Male	68	donor3	delta2
CAGGTTTAGTTGCGTG-1_3	Male	68	donor3	delta1
CAGTACCCAAGGACCA-1_3	Male	68	donor3	delta1
CATAACGGTGGTGAGA-1_3	Male	68	donor3	delta2
CATAGCTAGGCAGGTG-1_3	Male	68	donor3	delta1
CATAGGTTCATAACCA-1_3	Male	68	donor3	delta1
CATCAATCAATATACC-1_3	Male	68	donor3	delta1
CATCATAAGGGTGAGT-1_3	Male	68	donor3	delta2
CATCATAAGTAAAGGT-1_3	Male	68	donor3	delta1
CATCATGCACCTACTT-1_3	Male	68	donor3	delta1
CATGAGGCAATCATGT-1_3	Male	68	donor3	delta1
CATGAGGCAGCACCAT-1_3	Male	68	donor3	delta1
CATGCAAGTTCCTGTG-1_3	Male	68	donor3	delta1
CATGCGGGTTACAACG-1_3	Male	68	donor3	delta1
CATGGATTCCTGGCTT-1_3	Male	68	donor3	delta1
CATTGTGCATTGCGGT-1_3	Male	68	donor3	delta1
CCAAGGCTCGAGCAAA-1_3	Male	68	donor3	delta2
CCACAATAGGTACCGC-1_3	Male	68	donor3	delta1
CCACAATAGGTCCAAT-1_3	Male	68	donor3	delta1
CCACACAAGGCAACAA-1_3	Male	68	donor3	delta1
CCACTTGGTAGCTGGT-1_3	Male	68	donor3	delta1
CCATCACTCGTTTCTG-1_3	Male	68	donor3	delta2
CCATTGTGTGCATCGG-1_3	Male	68	donor3	delta1
CCCAAACCACTGGCTG-1_3	Male	68	donor3	delta1
CCCATAACAGCAAGGC-1_3	Male	68	donor3	delta1
CCCTAATGTGTTGCTT-1_3	Male	68	donor3	delta1
CCCTGGACAGTCTAAT-1_3	Male	68	donor3	delta1
CCGCAAGGTTTCCTCC-1_3	Male	68	donor3	delta1
CCGCACACACCTACTT-1_3	Male	68	donor3	delta1
CCGCCAACATGCTATG-1_3	Male	68	donor3	delta1
CCGCTTAGTTAGGATT-1_3	Male	68	donor3	delta1
CCGTTGCGTAATGGAA-1_3	Male	68	donor3	delta1
CCGTTTGGTGCTAGCG-1_3	Male	68	donor3	delta1
CCGTTTGGTGTAACCA-1_3	Male	68	donor3	delta1
CCTAAGTAGCTAAAGG-1_3	Male	68	donor3	delta1
CCTACTTCAAACTAAG-1_3	Male	68	donor3	delta1
CCTACTTCACACCAAC-1_3	Male	68	donor3	delta1
CCTATATTCCGCCAAA-1_3	Male	68	donor3	delta1
CCTCAAACAACTAGAA-1_3	Male	68	donor3	delta1
CCTCAATGTTGAGCCG-1_3	Male	68	donor3	delta1
CCTCCTCTCATGGCCA-1_3	Male	68	donor3	delta1
CCTCCTCTCTTAGGGT-1_3	Male	68	donor3	delta1
CCTCCTGAGAGGATAT-1_3	Male	68	donor3	delta1
CCTGTATGTCATCATC-1_3	Male	68	donor3	delta1
CCTTCGTAGGTATTGC-1_3	Male	68	donor3	delta1
CCTTTAGTCCTTAAGA-1_3	Male	68	donor3	delta1
CGAAGAATCAGTATTG-1_3	Male	68	donor3	delta1
CGAAGCCTCATTACAG-1_3	Male	68	donor3	delta1
CGAAGGCCAATACTGT-1_3	Male	68	donor3	delta2
CGAATCTAGGTCAAAG-1_3	Male	68	donor3	delta1
CGACCTGCAGCAAGTG-1_3	Male	68	donor3	delta2
CGACCTGCATCACAGC-1_3	Male	68	donor3	delta1
CGAGGTGAGTTAACCA-1_3	Male	68	donor3	delta1
CGATATTCACCAACCG-1_3	Male	68	donor3	delta1
CGATCCTTCTCACTAT-1_3	Male	68	donor3	delta1
CGCAATTAGAGGAGTC-1_3	Male	68	donor3	delta1
CGCATTTGTCCGTAGG-1_3	Male	68	donor3	delta2
CGCTCAGCAAGGATTA-1_3	Male	68	donor3	delta1
CGCTTACTCGTGCTTC-1_3	Male	68	donor3	delta1
CGGACCTAGCTCCTTA-1_3	Male	68	donor3	delta1
CGGAGTCTCTACTAAG-1_3	Male	68	donor3	delta1
CGGATAAAGCCGCTTT-1_3	Male	68	donor3	delta1
CGGCCATAGGTCGATT-1_3	Male	68	donor3	delta1
CGGCTCACATAGCAGG-1_3	Male	68	donor3	delta1
CGGGACAAGGAGCATA-1_3	Male	68	donor3	delta2
CGGGTATGTCAATAGT-1_3	Male	68	donor3	delta1
CGGTAACGTATTGTCC-1_3	Male	68	donor3	delta1
CGGTAACGTTAGTACG-1_3	Male	68	donor3	delta1
CGGTGAGAGGTCCTGA-1_3	Male	68	donor3	delta1
CGGTTCCGTATCTGGA-1_3	Male	68	donor3	delta1
CGGTTGGGTTCTTTAG-1_3	Male	68	donor3	delta2
CGTAACTAGGGCTTTG-1_3	Male	68	donor3	delta1
CGTAACTAGTTTGAGC-1_3	Male	68	donor3	delta1
CGTAGCGGTGTAACCA-1_3	Male	68	donor3	delta1
CGTGCTTTCCCTGACT-1_3	Male	68	donor3	delta1
CGTGTGTCAAGCTAAA-1_3	Male	68	donor3	delta1
CTAACCACAGCCTAAC-1_3	Male	68	donor3	delta1
CTAAGTCAGAGAGGAG-1_3	Male	68	donor3	delta1
CTAAGTCAGCCATCAG-1_3	Male	68	donor3	delta2
CTAATCCGTCATCCTG-1_3	Male	68	donor3	delta1
CTAATGTCAGGAACTG-1_3	Male	68	donor3	delta1
CTAATGTCATAGCTTG-1_3	Male	68	donor3	delta1
CTAATGTCATGTCGCG-1_3	Male	68	donor3	delta1
CTACTAAAGCCGCTAA-1_3	Male	68	donor3	delta1
CTACTAAAGCTGAGGG-1_3	Male	68	donor3	delta2
CTACTAAAGTTCCCAC-1_3	Male	68	donor3	delta1
CTACTTAGTGGGAACA-1_3	Male	68	donor3	delta1
CTAGCTGAGATAGACG-1_3	Male	68	donor3	delta1
CTAGTCGAGGTTTACA-1_3	Male	68	donor3	delta1
CTATGGCCACAGCCAT-1_3	Male	68	donor3	delta1
CTATTACTCCGCTAGA-1_3	Male	68	donor3	delta1
CTATTCAGTGACATAT-1_3	Male	68	donor3	delta1
CTCATGCTCCGCTAGA-1_3	Male	68	donor3	delta1
CTCATTGTCTCATCAT-1_3	Male	68	donor3	delta1
CTCATTTAGCTGTAAC-1_3	Male	68	donor3	delta1
CTCCGGACAGTAATAG-1_3	Male	68	donor3	delta1
CTCCGTCCATGTTGCA-1_3	Male	68	donor3	delta2
CTCTATGTCGCTTCTA-1_3	Male	68	donor3	delta1
CTCTCACAGCACCACA-1_3	Male	68	donor3	delta1
CTCTTGATCACCAATA-1_3	Male	68	donor3	delta1
CTCTTGATCGGTCATG-1_3	Male	68	donor3	delta1
CTCTTGATCGTTAAGC-1_3	Male	68	donor3	delta1
CTGAAACTCACTCAAA-1_3	Male	68	donor3	delta2
CTGAAACTCTTGCAAA-1_3	Male	68	donor3	delta1
CTGCAATAGAGAAGGG-1_3	Male	68	donor3	delta2
CTGCTACTCCCGCCTA-1_3	Male	68	donor3	delta1
CTGCTATGTCCTTCTC-1_3	Male	68	donor3	delta1
CTTAGTTTCGCTATAA-1_3	Male	68	donor3	delta1
CTTCAGGAGGCTATGT-1_3	Male	68	donor3	delta1
CTTCTCAAGTCAGTAC-1_3	Male	68	donor3	delta1
CTTGAATCATGTCGCG-1_3	Male	68	donor3	delta1
CTTGCATGTGGATTGC-1_3	Male	68	donor3	delta1
CTTGTAAAGCTTCTCA-1_3	Male	68	donor3	delta1
CTTGTAAAGTTGCGTG-1_3	Male	68	donor3	delta1
CTTTAGTTCCAAGTGT-1_3	Male	68	donor3	delta1
CTTTGGTGTCAATACG-1_3	Male	68	donor3	delta1
CTTTGGTGTCATGAGC-1_3	Male	68	donor3	delta2
GAAACTGAGGTAGCTT-1_3	Male	68	donor3	delta1
GAAAGGCTCGCCTGTT-1_3	Male	68	donor3	delta1
GAAAGGCTCTTAGTGA-1_3	Male	68	donor3	delta1
GAACACAAGGAAACTG-1_3	Male	68	donor3	delta1
GAACCAAAGAAGGTGC-1_3	Male	68	donor3	delta1
GAACCGCTCAGTTCCC-1_3	Male	68	donor3	delta1
GAACCTTAGTGTTGCG-1_3	Male	68	donor3	delta1
GAAGCTAAGTTTCCGC-1_3	Male	68	donor3	delta2
GAAGGAACAGAGGCTA-1_3	Male	68	donor3	delta1
GAAGGAACATGAGCAG-1_3	Male	68	donor3	delta2
GAAGGCCCACACTAAT-1_3	Male	68	donor3	delta1
GAATTTGTCAATGAGG-1_3	Male	68	donor3	delta1
GACCGAACACAAAGAC-1_3	Male	68	donor3	delta1
GACCTCAAGGCCCAGT-1_3	Male	68	donor3	delta2
GACCTGATCAGGCCTA-1_3	Male	68	donor3	delta1
GACCTGCAGATGGAGC-1_3	Male	68	donor3	delta1
GACGCAACAAGTAAGC-1_3	Male	68	donor3	delta1
GACGCAACACGCAACT-1_3	Male	68	donor3	delta1
GACGCCTAGTGGACAA-1_3	Male	68	donor3	delta1
GACTTAGGTTCGCTTG-1_3	Male	68	donor3	delta2
GACTTAGGTTGGGTTA-1_3	Male	68	donor3	delta1
GACTTAGGTTGTAACG-1_3	Male	68	donor3	delta1
GAGCATGCAAGCCAGA-1_3	Male	68	donor3	delta2
GAGCCACTCGAAGTGA-1_3	Male	68	donor3	delta1
GAGCCACTCTTGGACG-1_3	Male	68	donor3	delta1
GAGCGATAGCGCCTTT-1_3	Male	68	donor3	delta1
GAGCGATAGTATTGGC-1_3	Male	68	donor3	delta1
GAGCTGCTCGTTATAG-1_3	Male	68	donor3	delta2
GAGCTTAGTTAGGTGC-1_3	Male	68	donor3	delta1
GAGGACTAGCCGCAAC-1_3	Male	68	donor3	delta1
GAGGAGGCAGCCTTGG-1_3	Male	68	donor3	delta1
GAGGCCTTCCCTCAAC-1_3	Male	68	donor3	delta1
GAGGTACAGACACCGC-1_3	Male	68	donor3	delta1
GAGGTACAGTGACCTG-1_3	Male	68	donor3	delta1
GAGTCAAAGCGAGGTG-1_3	Male	68	donor3	delta1
GAGTCAAAGGTAGCTT-1_3	Male	68	donor3	delta1
GATGAGGGTTTACTTG-1_3	Male	68	donor3	delta1
GATGCATTCAATGAGG-1_3	Male	68	donor3	delta1
GATTACGGTCCTTCAG-1_3	Male	68	donor3	delta1
GATTACTCACCCACAG-1_3	Male	68	donor3	delta1
GATTGCAGTCAGGCCA-1_3	Male	68	donor3	delta1
GATTGCGTCGTTAACA-1_3	Male	68	donor3	delta1
GATTGTTCAGTAGGTG-1_3	Male	68	donor3	delta1
GATTTGCAGGTCGATT-1_3	Male	68	donor3	delta1
GATTTGCAGTGGACAA-1_3	Male	68	donor3	delta1
GCAAACTTCTCACTAT-1_3	Male	68	donor3	delta1
GCAAGTCGTAAGCTTG-1_3	Male	68	donor3	delta1
GCAATATGTAGTTAAC-1_3	Male	68	donor3	delta1
GCAATATGTTTCAGGA-1_3	Male	68	donor3	delta1
GCAATGTTCCAAGTTA-1_3	Male	68	donor3	delta1
GCACTTACAGTAGGAT-1_3	Male	68	donor3	delta1
GCAGCAACAAGCCAGA-1_3	Male	68	donor3	delta1
GCAGCAACAGGACACA-1_3	Male	68	donor3	delta1
GCAGCTATCATTGCGG-1_3	Male	68	donor3	delta1
GCAGGCAAGGTAACGA-1_3	Male	68	donor3	delta1
GCAGGTTGTACCCACC-1_3	Male	68	donor3	delta2
GCAGGTTGTTTAGCGA-1_3	Male	68	donor3	delta1
GCCAACATCGATTTGA-1_3	Male	68	donor3	delta2
GCCAATAGTCATTGTC-1_3	Male	68	donor3	delta1
GCCCAAATCATGGCCA-1_3	Male	68	donor3	delta1
GCCTAATAGAACAAGT-1_3	Male	68	donor3	delta1
GCCTACTTCATGCTAA-1_3	Male	68	donor3	delta1
GCCTCAAAGGGACGCA-1_3	Male	68	donor3	delta1
GCCTCCATCGCAGGCT-1_3	Male	68	donor3	delta2
GCCTCGACAATAAGCA-1_3	Male	68	donor3	delta1
GCCTGACAGGCGCTAC-1_3	Male	68	donor3	delta1
GCCTGCTGTCCTTCTC-1_3	Male	68	donor3	delta1
GCCTGCTGTCTAACAG-1_3	Male	68	donor3	delta1
GCCTTTGGTGAAGCCT-1_3	Male	68	donor3	delta1
GCCTTTGGTGTGTCCC-1_3	Male	68	donor3	delta1
GCGGATACACTTACAG-1_3	Male	68	donor3	delta1
GCGGGTTTCGACCTGA-1_3	Male	68	donor3	delta1
GCGTAACGTGATGAAA-1_3	Male	68	donor3	delta1
GCGTAACGTGTTGCAA-1_3	Male	68	donor3	delta1
GCTAACAGTGAATCGC-1_3	Male	68	donor3	delta1
GCTAACCCAAGCCAGA-1_3	Male	68	donor3	delta1
GCTAACCCAGGCTAGA-1_3	Male	68	donor3	delta1
GCTAATATCCGCAAGC-1_3	Male	68	donor3	delta2
GCTAGCCAGTCTTGAA-1_3	Male	68	donor3	delta1
GCTAGTGTCATTGCAA-1_3	Male	68	donor3	delta1
GCTCATTGTGGATTGC-1_3	Male	68	donor3	delta1
GCTCTGGCATGTCGCG-1_3	Male	68	donor3	delta1
GCTGACATCTCTAGCC-1_3	Male	68	donor3	delta1
GCTGATCCACATAACT-1_3	Male	68	donor3	delta2
GCTGCATCAAGGACCA-1_3	Male	68	donor3	delta1
GCTGTAAGTGGATGTC-1_3	Male	68	donor3	delta1
GCTGTGATCTAAGTGC-1_3	Male	68	donor3	delta1
GCTTAAATCGTTATAG-1_3	Male	68	donor3	delta1
GCTTAAATCTAATCTC-1_3	Male	68	donor3	delta2
GCTTATCGTCACTCGC-1_3	Male	68	donor3	delta2
GCTTATCGTTACAAAC-1_3	Male	68	donor3	delta1
GCTTGTTGTAATCGGC-1_3	Male	68	donor3	delta1
GCTTGTTGTTCCGGGA-1_3	Male	68	donor3	delta1
GCTTTATTCGGTCAAT-1_3	Male	68	donor3	delta1
GGAAGTATCAGGGCCT-1_3	Male	68	donor3	delta1
GGAAGTATCGGTACGC-1_3	Male	68	donor3	delta1
GGACAGCCAAACTGTT-1_3	Male	68	donor3	delta1
GGACAGCCAGAATGAC-1_3	Male	68	donor3	delta1
GGACGGATCGGGACCT-1_3	Male	68	donor3	delta1
GGACTAAAGTAAGAAC-1_3	Male	68	donor3	delta1
GGAGCAAGTTGACTTC-1_3	Male	68	donor3	delta1
GGCATTAGTTTGCGAA-1_3	Male	68	donor3	delta1
GGCCAACTCTTAATGG-1_3	Male	68	donor3	delta1
GGCCATCAGTAACTCA-1_3	Male	68	donor3	delta1
GGCGATACACAAAGCG-1_3	Male	68	donor3	delta1
GGCTAGACAGTTTGGC-1_3	Male	68	donor3	delta1
GGCTATGTCCACCTGT-1_3	Male	68	donor3	delta1
GGCTGGTTCATGGCCA-1_3	Male	68	donor3	delta1
GGGCATGAGCGCAATT-1_3	Male	68	donor3	delta1
GGGCATGAGCTATTGA-1_3	Male	68	donor3	delta1
GGGTTTCCAAGGTATA-1_3	Male	68	donor3	delta1
GGTAAACCAATCCTAG-1_3	Male	68	donor3	delta2
GGTAACCGTTGCATCT-1_3	Male	68	donor3	delta1
GGTAACTTCACCTGCT-1_3	Male	68	donor3	delta1
GGTACAAAGCTTCTCA-1_3	Male	68	donor3	delta1
GGTACTAGTTCGCTTG-1_3	Male	68	donor3	delta1
GGTACTTAGTTTGGTA-1_3	Male	68	donor3	delta2
GGTCAAGCAATGCCTA-1_3	Male	68	donor3	delta1
GGTCAGGAGATAACCC-1_3	Male	68	donor3	delta2
GGTCATTAGGACCTGC-1_3	Male	68	donor3	delta1
GGTGCTGGTAAGGTTT-1_3	Male	68	donor3	delta1
GGTGCTGGTCCCGGAA-1_3	Male	68	donor3	delta1
GGTTACCCAATTAACC-1_3	Male	68	donor3	delta1
GGTTACCCACGAATTT-1_3	Male	68	donor3	delta2
GGTTGCATCAATCTAG-1_3	Male	68	donor3	delta1
GGTTGGTGTCCTTAGT-1_3	Male	68	donor3	delta1
GGTTGGTGTCGTAAAT-1_3	Male	68	donor3	delta1
GGTTGGTGTTAGAGCC-1_3	Male	68	donor3	delta1
GGTTTCCTCATTAGGC-1_3	Male	68	donor3	delta1
GTACAATGTATTGTCC-1_3	Male	68	donor3	delta1
GTACACCCAAGTAAGC-1_3	Male	68	donor3	delta1
GTACTAATCCGGTATG-1_3	Male	68	donor3	delta2
GTACTAGGTTCCTGAT-1_3	Male	68	donor3	delta1
GTAGCCATCGAGGTGG-1_3	Male	68	donor3	delta1
GTAGCTGTCAGAAACG-1_3	Male	68	donor3	delta1
GTAGGATCAATAGCAA-1_3	Male	68	donor3	delta1
GTAGGCGAGGTACCGC-1_3	Male	68	donor3	delta2
GTAGGCGAGTTTGTCT-1_3	Male	68	donor3	delta1
GTATTCAAGAGGATAT-1_3	Male	68	donor3	delta1
GTCAAACTCCTGCGAA-1_3	Male	68	donor3	delta1
GTCAAACTCTACTAAG-1_3	Male	68	donor3	delta1
GTCAAACTCTTGCATT-1_3	Male	68	donor3	delta1
GTCAGGCTCAGGCTAT-1_3	Male	68	donor3	delta1
GTCATTAAGCTGAGGG-1_3	Male	68	donor3	delta1
GTCCAAGTCCAGGTCA-1_3	Male	68	donor3	delta1
GTCGCAATCCCTCAAC-1_3	Male	68	donor3	delta1
GTCGGTTCAAGCTAAA-1_3	Male	68	donor3	delta1
GTGATGAAGGATCACT-1_3	Male	68	donor3	delta1
GTGATGAAGTTGGATC-1_3	Male	68	donor3	delta1
GTGCCTTTCCACCTTA-1_3	Male	68	donor3	delta1
GTGCTGATCAGGAACA-1_3	Male	68	donor3	delta2
GTGGACACACAATGTT-1_3	Male	68	donor3	delta1
GTGTTACAGGGATGAC-1_3	Male	68	donor3	delta2
GTTAACGGTGTTGCAA-1_3	Male	68	donor3	delta1
GTTCCTGGTGCCGCAA-1_3	Male	68	donor3	delta1
GTTCGCGCACCTCAGG-1_3	Male	68	donor3	delta1
GTTCGCGCATAGGCGA-1_3	Male	68	donor3	delta2
GTTGCATAGACAGGCG-1_3	Male	68	donor3	delta1
GTTGGCGGTCATAACG-1_3	Male	68	donor3	delta1
GTTTAGCAGTTAGCTA-1_3	Male	68	donor3	delta1
GTTTCTAGTACGGTAC-1_3	Male	68	donor3	delta2
GTTTGCTGTTTGCGCC-1_3	Male	68	donor3	delta1
GTTTGTCGTTTACTTG-1_3	Male	68	donor3	delta1
TAAACAGCAATATAGG-1_3	Male	68	donor3	delta1
TAACCGGTCGCTAGAT-1_3	Male	68	donor3	delta1
TAAGCTGGTAAGCACC-1_3	Male	68	donor3	delta2
TAAGTGCTCGGCCATA-1_3	Male	68	donor3	delta1
TAATTGCCAGAAATGC-1_3	Male	68	donor3	delta1
TACCAAATCCTTGCGT-1_3	Male	68	donor3	delta1
TACCGTTGTGGAAGGC-1_3	Male	68	donor3	delta1
TACCTCATCATTACGA-1_3	Male	68	donor3	delta1
TACGTTAAGCAAGATG-1_3	Male	68	donor3	delta1
TACGTTAAGCCAGTAT-1_3	Male	68	donor3	delta1
TACTGACAGCTAGAAG-1_3	Male	68	donor3	delta1
TACTGCACACTGGCTG-1_3	Male	68	donor3	delta1
TACTTCGTCAGGCCTA-1_3	Male	68	donor3	delta1
TACTTCGTCCTAATTC-1_3	Male	68	donor3	delta2
TACTTGTTCCCGTTGT-1_3	Male	68	donor3	delta1
TACTTGTTCCGCAAAT-1_3	Male	68	donor3	delta1
TAGAGCCGTAACGTGC-1_3	Male	68	donor3	delta1
TAGAGCCGTTAACGGC-1_3	Male	68	donor3	delta1
TAGAGCCGTTTCCTCC-1_3	Male	68	donor3	delta2
TAGCCTCTCCTAGTAA-1_3	Male	68	donor3	delta1
TAGCTTAAGTTATTCC-1_3	Male	68	donor3	delta2
TAGGAACCATTGCGAC-1_3	Male	68	donor3	delta1
TAGGAGGGTTAAGCTG-1_3	Male	68	donor3	delta1
TAGGCTAGTTAGCAGC-1_3	Male	68	donor3	delta2
TAGGCTGTCCTTGCGT-1_3	Male	68	donor3	delta1
TAGTAAGCAGGCCATT-1_3	Male	68	donor3	delta1
TATAGCCAGGTATTGC-1_3	Male	68	donor3	delta1
TATGGATGTAGGTGTC-1_3	Male	68	donor3	delta1
TATGGATGTGGATTGC-1_3	Male	68	donor3	delta1
TATGGGCGTAGGTTAT-1_3	Male	68	donor3	delta2
TATTAGGTCTCACACC-1_3	Male	68	donor3	delta1
TATTGACCAATGCGCT-1_3	Male	68	donor3	delta2
TCAACAATCCCTGACT-1_3	Male	68	donor3	delta2
TCAAGAACATAGGCGA-1_3	Male	68	donor3	delta1
TCAAGACTCTCACACC-1_3	Male	68	donor3	delta1
TCAAGCTAGGCGCATC-1_3	Male	68	donor3	delta2
TCAAGTATCGCTAGTG-1_3	Male	68	donor3	delta2
TCAATCGCAGTTGCGT-1_3	Male	68	donor3	delta1
TCACATAAGTGAACGA-1_3	Male	68	donor3	delta1
TCACCGGCATCCCTCA-1_3	Male	68	donor3	delta1
TCAGCGATCGCACAAT-1_3	Male	68	donor3	delta1
TCAGTGAGTGCTTACT-1_3	Male	68	donor3	delta1
TCAGTGAGTTGCATCT-1_3	Male	68	donor3	delta1
TCATAACCATGGCCTG-1_3	Male	68	donor3	delta1
TCATGAGGTTCTTTAG-1_3	Male	68	donor3	delta1
TCATTACTCGCGACAC-1_3	Male	68	donor3	delta1
TCCCGTTAGGAACACA-1_3	Male	68	donor3	delta1
TCCGCCATCTCACTCA-1_3	Male	68	donor3	delta1
TCCGGTTTCATCCTAT-1_3	Male	68	donor3	delta1
TCCGGTTTCCGCATGA-1_3	Male	68	donor3	delta1
TCCTAGTGTTTAACGG-1_3	Male	68	donor3	delta1
TCGATTAAGCTTAACA-1_3	Male	68	donor3	delta1
TCGCGCACACAAGCCT-1_3	Male	68	donor3	delta1
TCGGTTACAACATAAG-1_3	Male	68	donor3	delta1
TCGGTTACATGACTAT-1_3	Male	68	donor3	delta1
TCGTAATCAAGTCGCT-1_3	Male	68	donor3	delta2
TCGTTAAAGGACAACA-1_3	Male	68	donor3	delta1
TCGTTTCCAGGCCAAA-1_3	Male	68	donor3	delta2
TCTAAGGGTACCGAAC-1_3	Male	68	donor3	delta1
TCTCAAGCAATGAAGC-1_3	Male	68	donor3	delta1
TCTCAATTCATTTGCT-1_3	Male	68	donor3	delta1
TCTGGCTTCACAAGCT-1_3	Male	68	donor3	delta1
TCTTAGTTCCCAGTAG-1_3	Male	68	donor3	delta1
TCTTAGTTCTAAGTCA-1_3	Male	68	donor3	delta1
TGAACAACATTAGGCC-1_3	Male	68	donor3	delta1
TGACTTAAGCCAGTAT-1_3	Male	68	donor3	delta1
TGACTTCGTGGCTTCC-1_3	Male	68	donor3	delta1
TGAGCAAAGTGTGATC-1_3	Male	68	donor3	delta1
TGAGCACGTGAGACTC-1_3	Male	68	donor3	delta1
TGAGGGAGTTACCTGT-1_3	Male	68	donor3	delta1
TGAGGGCCAAGCTAAA-1_3	Male	68	donor3	delta1
TGATGAACAATGAAGC-1_3	Male	68	donor3	delta1
TGATGACTCTCACACC-1_3	Male	68	donor3	delta1
TGATTAGTCGTAATCA-1_3	Male	68	donor3	delta1
TGATTCAAGTAACGGA-1_3	Male	68	donor3	delta1
TGATTGCAGCAGGCCT-1_3	Male	68	donor3	delta1
TGCAGGCTCAGGCCTA-1_3	Male	68	donor3	delta1
TGCCATTGTAGCTGCG-1_3	Male	68	donor3	delta1
TGCCATTGTCAACAAT-1_3	Male	68	donor3	delta1
TGCGCGAGTTAGTTGG-1_3	Male	68	donor3	delta1
TGCTCAACAGGGAGCT-1_3	Male	68	donor3	delta2
TGCTGGATCATCGTTT-1_3	Male	68	donor3	delta1
TGCTTCATCCTCACAC-1_3	Male	68	donor3	delta1
TGCTTGCTCCGGTTGA-1_3	Male	68	donor3	delta1
TGCTTTAGTTCGCGCT-1_3	Male	68	donor3	delta1
TGGACAAAGTTAGTGC-1_3	Male	68	donor3	delta2
TGGATTCAGCCACAAT-1_3	Male	68	donor3	delta1
TGGATTCAGCGGATAA-1_3	Male	68	donor3	delta1
TGGCCTTTCTGTAATG-1_3	Male	68	donor3	delta1
TGGCGGTTCCCGTTAC-1_3	Male	68	donor3	delta1
TGGGCCTAGCAAGGTA-1_3	Male	68	donor3	delta1
TGGTCATAGTCAATTG-1_3	Male	68	donor3	delta1
TGGTTCCTCGGTTTCC-1_3	Male	68	donor3	delta2
TGTCAGTAGGCAATAG-1_3	Male	68	donor3	delta1
TGTCAGTAGTCATGCG-1_3	Male	68	donor3	delta2
TGTGATCAGGTCAAAG-1_3	Male	68	donor3	delta1
TGTGGCCAGGTGAAGC-1_3	Male	68	donor3	delta1
TGTGTTAAGCGTGCAC-1_3	Male	68	donor3	delta1
TGTGTTAAGTCCTGAG-1_3	Male	68	donor3	delta1
TGTTAGCAGGCTGGCT-1_3	Male	68	donor3	delta1
TGTTGCACATGGCCTG-1_3	Male	68	donor3	delta1
TTAAGGACAAACCTTG-1_3	Male	68	donor3	delta2
TTAAGGACAATTGAGA-1_3	Male	68	donor3	delta1
TTAAGGACACATAGCC-1_3	Male	68	donor3	delta1
TTACAGCAGGAGGACT-1_3	Male	68	donor3	delta1
TTACCTGTCCTGAGTG-1_3	Male	68	donor3	delta1
TTAGCCTGTGCTTAGA-1_3	Male	68	donor3	delta1
TTAGGATGTAATCGTG-1_3	Male	68	donor3	delta1
TTAGGCCCAGCCTTGG-1_3	Male	68	donor3	delta1
TTATCCTAGGCATTAC-1_3	Male	68	donor3	delta1
TTATGCGCAGTAAAGC-1_3	Male	68	donor3	delta1
TTATTGCTCCCGTTGT-1_3	Male	68	donor3	delta1
TTCAACCGTGAGAAAC-1_3	Male	68	donor3	delta1
TTCAGTTTCTCCATGC-1_3	Male	68	donor3	delta1
TTCCCACAGTGAGGTA-1_3	Male	68	donor3	delta1
TTGACGTAGCATGCAT-1_3	Male	68	donor3	delta1
TTGAGCTAGCGCAATT-1_3	Male	68	donor3	delta1
TTGCAATCAAACTAAG-1_3	Male	68	donor3	delta1
TTGCCCGTCGGTCATG-1_3	Male	68	donor3	delta1
TTGCTTAGTTGGCGTG-1_3	Male	68	donor3	delta1
TTGCTTTAGTAGGCGG-1_3	Male	68	donor3	delta1
TTGGATATCCAGCACA-1_3	Male	68	donor3	delta1
TTGGCTACATCCTAGA-1_3	Male	68	donor3	delta1
TTGGGCGGTTAGCAGC-1_3	Male	68	donor3	delta1
TTGTCAAAGCTTAGTA-1_3	Male	68	donor3	delta1
TTGTCCCAGGATCCGC-1_3	Male	68	donor3	delta1
TTGTCCGGTATTCGCT-1_3	Male	68	donor3	delta1
TTGTGCCTCCATCAGG-1_3	Male	68	donor3	delta1
TTGTGCCTCGTTAACA-1_3	Male	68	donor3	delta1
TTTAAGCCAGCATGGA-1_3	Male	68	donor3	delta2
TTTAAGCCAGGGAGCT-1_3	Male	68	donor3	delta1
TTTAGCTTCGAGCTAT-1_3	Male	68	donor3	delta1
TTTAGCTTCTCCATGC-1_3	Male	68	donor3	delta1
TTTATGGAGACTTACA-1_3	Male	68	donor3	delta1
TTTATGGAGCAAACCT-1_3	Male	68	donor3	delta1
TTTGACTTCCTAAGGT-1_3	Male	68	donor3	delta1
TTTGCGGAGACAACGA-1_3	Male	68	donor3	delta1
TTTGTGAAGAGGAAGG-1_3	Male	68	donor3	delta2
AAACGTACACTATGGC-1_4	Male	30	donor4	delta1
AAAGCTTGTTACGCGG-1_4	Male	30	donor4	delta2
AAAGGACGTTTAAAGC-1_4	Male	30	donor4	delta1
AAATCCGGTCAGTAAT-1_4	Male	30	donor4	delta1
AAATGCCTCTTTGTAC-1_4	Male	30	donor4	delta1
AACAAGCCATTGGGAG-1_4	Male	30	donor4	delta2
AACAGCAAGTGAGAGC-1_4	Male	30	donor4	delta1
AACATAGCAGCAAGAT-1_4	Male	30	donor4	delta1
AACATTGTCATGCGTG-1_4	Male	30	donor4	delta1
AACCCGCAGATTCCTT-1_4	Male	30	donor4	delta1
AAGACAAGTGATGAAA-1_4	Male	30	donor4	delta2
AAGCCTGTCCATTACT-1_4	Male	30	donor4	delta1
AAGCGAGGTGTGCAAC-1_4	Male	30	donor4	delta1
AAGCTATGTTTGGCGG-1_4	Male	30	donor4	delta1
AAGGATGTCTTGATGA-1_4	Male	30	donor4	delta1
AAGGTCAAGTAGCCAT-1_4	Male	30	donor4	delta1
AAGGTGCAGCAAGACA-1_4	Male	30	donor4	delta1
AAGTGCAAGACACCGC-1_4	Male	30	donor4	delta1
AATACCGGTGCATTTC-1_4	Male	30	donor4	delta1
AATAGAGGTACTTCAC-1_4	Male	30	donor4	delta1
AATCAGGAGTAACGGA-1_4	Male	30	donor4	delta1
AATCCTAAGTTTGTCT-1_4	Male	30	donor4	delta1
AATGGCGCAGGAAGCC-1_4	Male	30	donor4	delta2
AATTACCCAATTGACT-1_4	Male	30	donor4	delta1
AATTACCCACATTAAC-1_4	Male	30	donor4	delta1
AATTAGGCACCCACAG-1_4	Male	30	donor4	delta1
AATTCGTCAATTTGGT-1_4	Male	30	donor4	delta1
AATTGCTCAATAATCC-1_4	Male	30	donor4	delta1
AATTGGACAGTTTCTC-1_4	Male	30	donor4	delta1
ACACGGACAATTAAGG-1_4	Male	30	donor4	delta2
ACCAAACTCCTTCTAG-1_4	Male	30	donor4	delta2
[truncated: 372 more rows]

## Sheet: Sheet3
Cell information for 10x Genomics scRNA-seq of adult human δ cells from van Grup et al., related to Figure. S8I.
CellName	Sex	Age	batch	subgroup
M48_AATTCCTCAGAGTTGG_d1_ge	Male	48	SAMN11633049	delta1
M48_AGGGCCTAGATTGTGA_d1_ge	Male	48	SAMN11633049	delta1
M48_GAGACTTAGCATCGAG_d1_ge	Male	48	SAMN11633049	delta1
M48_TCGCACTCACGCTGCA_d1_ge	Male	48	SAMN11633049	delta1
M48_AAAGAACAGTTTGGCT_d1_d	Male	48	SAMN11633049	delta1
M48_AAAGAACCAGCGCTTG_d1_d	Male	48	SAMN11633049	delta1
M48_AAAGGGCAGATTAGAC_d1_d	Male	48	SAMN11633049	delta1
M48_AAAGGGCCAAGGTCAG_d1_d	Male	48	SAMN11633049	delta1
M48_AAAGGTAGTTGCGTAT_d1_d	Male	48	SAMN11633049	delta1
M48_AAATGGAGTAATGCGG_d1_d	Male	48	SAMN11633049	delta1
M48_AACAAAGTCCTGGCTT_d1_d	Male	48	SAMN11633049	delta1
M48_AACAAAGTCGGAACTT_d1_d	Male	48	SAMN11633049	delta1
M48_AACAACCCATATAGCC_d1_d	Male	48	SAMN11633049	delta1
M48_AACAGGGAGCTGGCTC_d1_d	Male	48	SAMN11633049	delta1
M48_AACCTGAGTTACCCTC_d1_d	Male	48	SAMN11633049	delta1
M48_AACGAAATCTTTGCAT_d1_d	Male	48	SAMN11633049	delta1
M48_AACGTCAGTATGAAGT_d1_d	Male	48	SAMN11633049	delta1
M48_AACGTCAGTCGCATCG_d1_d	Male	48	SAMN11633049	delta1
M48_AAGAACACACACCTTC_d1_d	Male	48	SAMN11633049	delta1
M48_AAGACAATCCAATGCA_d1_d	Male	48	SAMN11633049	delta1
M48_AAGACTCCACGACGTC_d1_d	Male	48	SAMN11633049	delta1
M48_AAGACTCCACTAACGT_d1_d	Male	48	SAMN11633049	delta1
M48_AAGCGAGAGACTTCGT_d1_d	Male	48	SAMN11633049	delta1
M48_AAGCGTTCAAGAGGCT_d1_d	Male	48	SAMN11633049	delta1
M48_AAGCGTTTCATGGAGG_d1_d	Male	48	SAMN11633049	delta1
M48_AAGTACCGTTCAAGGG_d1_d	Male	48	SAMN11633049	delta1
M48_AAGTCGTCAGATGCGA_d1_d	Male	48	SAMN11633049	delta1
M48_AAGTTCGAGATGTAGT_d1_d	Male	48	SAMN11633049	delta1
M48_AAGTTCGGTGTGTCCG_d1_d	Male	48	SAMN11633049	delta1
M48_AATCACGAGTCACACT_d1_d	Male	48	SAMN11633049	delta1
M48_AATCGACGTACAAACA_d1_d	Male	48	SAMN11633049	delta1
M48_AATGAAGGTCCGGATC_d1_d	Male	48	SAMN11633049	delta1
M48_AATGACCCACCGTCGA_d1_d	Male	48	SAMN11633049	delta1
M48_AATGACCCATGCACTA_d1_d	Male	48	SAMN11633049	delta1
M48_AATGACCTCGTGCATA_d1_d	Male	48	SAMN11633049	delta1
M48_AATGGAACAGACCTAT_d1_d	Male	48	SAMN11633049	delta1
M48_AATTCCTTCAGAATAG_d1_d	Male	48	SAMN11633049	delta1
M48_ACAAAGAAGCTATCCA_d1_d	Male	48	SAMN11633049	delta1
M48_ACAACCACAGAGTCTT_d1_d	Male	48	SAMN11633049	delta1
M48_ACAAGCTTCTTCTTCC_d1_d	Male	48	SAMN11633049	delta1
M48_ACACAGTAGCACCCAC_d1_d	Male	48	SAMN11633049	delta1
M48_ACACAGTGTCTACACA_d1_d	Male	48	SAMN11633049	delta1
M48_ACACAGTTCACCCTGT_d1_d	Male	48	SAMN11633049	delta1
M48_ACACCAAAGGTCCTGC_d1_d	Male	48	SAMN11633049	delta1
M48_ACAGAAATCGCTGCGA_d1_d	Male	48	SAMN11633049	delta1
M48_ACAGAAATCGTCCTCA_d1_d	Male	48	SAMN11633049	delta1
M48_ACAGAAATCTTCGTGC_d1_d	Male	48	SAMN11633049	delta1
M48_ACAGCCGAGTATCCTG_d1_d	Male	48	SAMN11633049	delta1
M48_ACATGCAAGTGACACG_d1_d	Male	48	SAMN11633049	delta1
M48_ACATTTCGTCCAGAAG_d1_d	Male	48	SAMN11633049	delta1
M48_ACATTTCTCCGAGCTG_d1_d	Male	48	SAMN11633049	delta1
M48_ACCAAACGTGTTAGCT_d1_d	Male	48	SAMN11633049	delta1
M48_ACCACAATCAAGGAGC_d1_d	Male	48	SAMN11633049	delta1
M48_ACCCAAACATAATGCC_d1_d	Male	48	SAMN11633049	delta1
M48_ACCGTTCCACCGCTAG_d1_d	Male	48	SAMN11633049	delta1
M48_ACGATCATCCGTGCGA_d1_d	Male	48	SAMN11633049	delta1
M48_ACGCACGTCGGTAGAG_d1_d	Male	48	SAMN11633049	delta1
M48_ACTACGATCAAGCCTA_d1_d	Male	48	SAMN11633049	delta1
M48_ACTATCTCAAGCGATG_d1_d	Male	48	SAMN11633049	delta1
M48_ACTATGGGTCAAGTTC_d1_d	Male	48	SAMN11633049	delta1
M48_ACTATTCGTTAACCTG_d1_d	Male	48	SAMN11633049	delta1
M48_ACTCCCAGTCGCTCGA_d1_d	Male	48	SAMN11633049	delta1
M48_ACTCTCGGTCAGGTGA_d1_d	Male	48	SAMN11633049	delta1
M48_ACTCTCGTCTTCGGAA_d1_d	Male	48	SAMN11633049	delta1
M48_ACTGATGTCCATGAGT_d1_d	Male	48	SAMN11633049	delta1
M48_ACTGCAAAGTTGCTGT_d1_d	Male	48	SAMN11633049	delta1
M48_ACTGCAACAGTAGTGG_d1_d	Male	48	SAMN11633049	delta1
M48_ACTGCAATCAGTGGGA_d1_d	Male	48	SAMN11633049	delta1
M48_ACTTCGCCAAATTAGG_d1_d	Male	48	SAMN11633049	delta1
M48_ACTTTCACACGTAACT_d1_d	Male	48	SAMN11633049	delta1
M48_AGACAGGAGTTGTAGA_d1_d	Male	48	SAMN11633049	delta1
M48_AGACAGGCATGCAGCC_d1_d	Male	48	SAMN11633049	delta1
M48_AGACCATGTTTCGACA_d1_d	Male	48	SAMN11633049	delta1
M48_AGACCCGCAACGCATT_d1_d	Male	48	SAMN11633049	delta1
M48_AGACTCAAGCTTACGT_d1_d	Male	48	SAMN11633049	delta1
M48_AGAGAGCAGGTCCGAA_d1_d	Male	48	SAMN11633049	delta1
M48_AGATCCACACCTGCTT_d1_d	Male	48	SAMN11633049	delta1
M48_AGATCCAGTCACGACC_d1_d	Male	48	SAMN11633049	delta1
M48_AGATCGTAGGGTCACA_d1_d	Male	48	SAMN11633049	delta1
M48_AGCGTATTCATAGCAC_d1_d	Male	48	SAMN11633049	delta1
M48_AGCGTCGCACTTGACA_d1_d	Male	48	SAMN11633049	delta1
M48_AGCTACAGTCATGCAT_d1_d	Male	48	SAMN11633049	delta1
M48_AGCTACATCGGTCACG_d1_d	Male	48	SAMN11633049	delta1
M48_AGCTTCCCATGTGCCG_d1_d	Male	48	SAMN11633049	delta1
M48_AGGAATATCGTGGCGT_d1_d	Male	48	SAMN11633049	delta1
M48_AGGACGATCTTGCAAG_d1_d	Male	48	SAMN11633049	delta1
M48_AGGAGGTGTCCTGAAT_d1_d	Male	48	SAMN11633049	delta1
M48_AGGATAAGTACAGTCT_d1_d	Male	48	SAMN11633049	delta1
M48_AGGATAATCCTTCAGC_d1_d	Male	48	SAMN11633049	delta1
M48_AGGCATTAGTCGAGGT_d1_d	Male	48	SAMN11633049	delta1
M48_AGGCATTCACTACCCT_d1_d	Male	48	SAMN11633049	delta1
M48_AGGGTCCGTGGGACAT_d1_d	Male	48	SAMN11633049	delta1
M48_AGGGTGAAGTCGGCCT_d1_d	Male	48	SAMN11633049	delta1
M48_AGGTAGGTCATAGACC_d1_d	Male	48	SAMN11633049	delta1
M48_AGGTCTAGTGTGTTTG_d1_d	Male	48	SAMN11633049	delta1
M48_AGGTGTTCATCGGAGA_d1_d	Male	48	SAMN11633049	delta1
M48_AGGTGTTTCGCCATAA_d1_d	Male	48	SAMN11633049	delta1
M48_AGGTTACCATACCACA_d1_d	Male	48	SAMN11633049	delta1
M48_AGGTTGTCACGGTAGA_d1_d	Male	48	SAMN11633049	delta1
M48_AGTAACCAGTAAACAC_d1_d	Male	48	SAMN11633049	delta1
M48_AGTACTGAGGAATCGC_d1_d	Male	48	SAMN11633049	delta1
M48_AGTACTGCAAGTGTCT_d1_d	Male	48	SAMN11633049	delta1
M48_AGTCATGCAGTTGAAA_d1_d	Male	48	SAMN11633049	delta1
M48_AGTCTCCAGCCTGAAG_d1_d	Male	48	SAMN11633049	delta1
M48_AGTGATCTCTGAACGT_d1_d	Male	48	SAMN11633049	delta1
M48_AGTGTTGTCCCTCTAG_d1_d	Male	48	SAMN11633049	delta1
M48_AGTTAGCAGGGCCTCT_d1_d	Male	48	SAMN11633049	delta1
M48_AGTTCCCAGTAACAGT_d1_d	Male	48	SAMN11633049	delta1
M48_AGTTCCCTCGTTATCT_d1_d	Male	48	SAMN11633049	delta1
M48_ATACCGAGTTGACTAC_d1_d	Male	48	SAMN11633049	delta1
M48_ATACTTCCAACTAGAA_d1_d	Male	48	SAMN11633049	delta1
M48_ATAGAGAAGGACCCAA_d1_d	Male	48	SAMN11633049	delta1
M48_ATAGAGAGTACACGCC_d1_d	Male	48	SAMN11633049	delta1
M48_ATAGGCTCAGGCGAAT_d1_d	Male	48	SAMN11633049	delta1
M48_ATCACAGAGGGTCTTT_d1_d	Male	48	SAMN11633049	delta1
M48_ATCACAGCACATACTG_d1_d	Male	48	SAMN11633049	delta1
M48_ATCACTTCACCCTATC_d1_d	Male	48	SAMN11633049	delta1
M48_ATCAGGTTCTCAACCC_d1_d	Male	48	SAMN11633049	delta1
M48_ATCAGGTTCTCGTCAC_d1_d	Male	48	SAMN11633049	delta1
M48_ATCCTATAGCTACAAA_d1_d	Male	48	SAMN11633049	delta1
M48_ATCGGCGTCACGAACT_d1_d	Male	48	SAMN11633049	delta1
M48_ATCGTAGCACACAGCC_d1_d	Male	48	SAMN11633049	delta1
M48_ATCGTAGTCTTCCAGC_d1_d	Male	48	SAMN11633049	delta1
M48_ATCGTGAGTCGAACAG_d1_d	Male	48	SAMN11633049	delta1
M48_ATCTCTAGTACTCCGG_d1_d	Male	48	SAMN11633049	delta1
M48_ATCTTCAGTGGTACAG_d1_d	Male	48	SAMN11633049	delta1
M48_ATGACCAAGCTGAGCA_d1_d	Male	48	SAMN11633049	delta1
M48_ATGAGTCCACAAACGG_d1_d	Male	48	SAMN11633049	delta1
M48_ATGTCCCGTTCCGCGA_d1_d	Male	48	SAMN11633049	delta1
M48_ATGTCTTTCCAAACCA_d1_d	Male	48	SAMN11633049	delta1
M48_ATTCACTGTGAGGCAT_d1_d	Male	48	SAMN11633049	delta1
M48_ATTCAGGGTGCTAGCC_d1_d	Male	48	SAMN11633049	delta1
M48_ATTCCCGAGGTCCAGA_d1_d	Male	48	SAMN11633049	delta1
M48_ATTCCTAGTCTAACTG_d1_d	Male	48	SAMN11633049	delta1
M48_ATTCCTATCACTGGTA_d1_d	Male	48	SAMN11633049	delta1
M48_ATTCGTTCAAGCGAGT_d1_d	Male	48	SAMN11633049	delta1
M48_ATTCGTTGTACGGATG_d1_d	Male	48	SAMN11633049	delta1
M48_ATTGTTCAGCACGGAT_d1_d	Male	48	SAMN11633049	delta1
M48_ATTTACCAGGAGGCAG_d1_d	Male	48	SAMN11633049	delta1
M48_ATTTCACGTCGACTGC_d1_d	Male	48	SAMN11633049	delta1
M48_CAACAACCACCTTCCA_d1_d	Male	48	SAMN11633049	delta1
M48_CAACAGTGTCGAGCAA_d1_d	Male	48	SAMN11633049	delta1
M48_CAACCAAGTCATTGCA_d1_d	Male	48	SAMN11633049	delta1
M48_CAACGATAGGTAGCAC_d1_d	Male	48	SAMN11633049	delta1
M48_CAACGATGTCAGGAGT_d1_d	Male	48	SAMN11633049	delta1
M48_CAACGATTCTACACTT_d1_d	Male	48	SAMN11633049	delta1
M48_CAAGACTGTGCATCTA_d1_d	Male	48	SAMN11633049	delta1
M48_CAAGAGGCAATGCAAA_d1_d	Male	48	SAMN11633049	delta1
M48_CAAGCTAAGATGAACT_d1_d	Male	48	SAMN11633049	delta1
M48_CAAGGGAGTTTCCAAG_d1_d	Male	48	SAMN11633049	delta1
M48_CAATGACAGATGAAGG_d1_d	Male	48	SAMN11633049	delta1
M48_CAATGACAGGCCTTCG_d1_d	Male	48	SAMN11633049	delta1
M48_CACACAACACGAAAGC_d1_d	Male	48	SAMN11633049	delta1
M48_CACATGACACATATGC_d1_d	Male	48	SAMN11633049	delta1
M48_CACGAATAGGGTTAGC_d1_d	Male	48	SAMN11633049	delta1
M48_CACGGGTGTCGCTCGA_d1_d	Male	48	SAMN11633049	delta1
M48_CACGGGTGTTGAGTCT_d1_d	Male	48	SAMN11633049	delta1
M48_CACGTTCAGCTCACTA_d1_d	Male	48	SAMN11633049	delta1
M48_CACTAAGAGCCAGACA_d1_d	Male	48	SAMN11633049	delta1
M48_CACTGGGGTAACGTTC_d1_d	Male	48	SAMN11633049	delta1
M48_CACTGGGGTCCTCCTA_d1_d	Male	48	SAMN11633049	delta1
M48_CAGATACCATACTGTG_d1_d	Male	48	SAMN11633049	delta1
M48_CAGATACGTACTAGCT_d1_d	Male	48	SAMN11633049	delta1
M48_CAGCAATAGAGGCCAT_d1_d	Male	48	SAMN11633049	delta1
M48_CAGCACGGTATGCAAA_d1_d	Male	48	SAMN11633049	delta1
M48_CAGCACGGTGGTAATA_d1_d	Male	48	SAMN11633049	delta1
M48_CAGCCAGCAAGCACCC_d1_d	Male	48	SAMN11633049	delta1
M48_CAGCCAGCAATCCAGT_d1_d	Male	48	SAMN11633049	delta1
M48_CAGCCAGGTGGGAGAG_d1_d	Male	48	SAMN11633049	delta1
M48_CAGCCAGTCCGCATAA_d1_d	Male	48	SAMN11633049	delta1
M48_CAGGCCACACTCCTTG_d1_d	Male	48	SAMN11633049	delta1
M48_CAGGTATAGTCCTACA_d1_d	Male	48	SAMN11633049	delta1
M48_CAGGTATCAGCAGTCC_d1_d	Male	48	SAMN11633049	delta1
M48_CAGTTAGGTGGCTTAT_d1_d	Male	48	SAMN11633049	delta1
M48_CAGTTCCGTTGACTAC_d1_d	Male	48	SAMN11633049	delta1
M48_CATAAGCGTTAGGACG_d1_d	Male	48	SAMN11633049	delta1
M48_CATCAAGGTAACAAGT_d1_d	Male	48	SAMN11633049	delta1
M48_CATCCACAGAGGGTCT_d1_d	Male	48	SAMN11633049	delta1
M48_CATCGCTGTTATGGTC_d1_d	Male	48	SAMN11633049	delta1
M48_CATGCGGAGCTAAACA_d1_d	Male	48	SAMN11633049	delta1
M48_CATGCGGGTGATTCAC_d1_d	Male	48	SAMN11633049	delta1
M48_CATTCTAAGGGAGATA_d1_d	Male	48	SAMN11633049	delta1
M48_CCAAGCGAGGTTACCT_d1_d	Male	48	SAMN11633049	delta1
M48_CCAATGATCAGGCGAA_d1_d	Male	48	SAMN11633049	delta1
M48_CCAATGATCGTTTACT_d1_d	Male	48	SAMN11633049	delta1
M48_CCACACTGTCGGATTT_d1_d	Male	48	SAMN11633049	delta1
M48_CCACGAGCACGCTTAA_d1_d	Male	48	SAMN11633049	delta1
M48_CCATCACTCTGCTCTG_d1_d	Male	48	SAMN11633049	delta1
M48_CCCAACTAGGGCAATC_d1_d	Male	48	SAMN11633049	delta1
M48_CCCAACTCACCCTCTA_d1_d	Male	48	SAMN11633049	delta1
M48_CCCGGAAAGTTCCGGC_d1_d	Male	48	SAMN11633049	delta1
M48_CCCTCAAAGCATCCTA_d1_d	Male	48	SAMN11633049	delta1
M48_CCCTCAACAATGTGGG_d1_d	Male	48	SAMN11633049	delta1
M48_CCCTGATCAAACTAGA_d1_d	Male	48	SAMN11633049	delta1
M48_CCCTGATCAGTTCTAG_d1_d	Male	48	SAMN11633049	delta1
M48_CCCTTAGAGCCGTAAG_d1_d	Male	48	SAMN11633049	delta1
M48_CCGCAAGTCTCCATAT_d1_d	Male	48	SAMN11633049	delta1
M48_CCGTGAGAGGTGATCG_d1_d	Male	48	SAMN11633049	delta1
M48_CCTAAGACAAGTCGTT_d1_d	Male	48	SAMN11633049	delta1
M48_CCTCAACTCGTGCAGC_d1_d	Male	48	SAMN11633049	delta1
M48_CCTCAGTCACTGGAAG_d1_d	Male	48	SAMN11633049	delta1
M48_CCTCCTCAGACCCTTA_d1_d	Male	48	SAMN11633049	delta1
M48_CGAAGGACAGAACTAA_d1_d	Male	48	SAMN11633049	delta1
M48_CGAAGTTCACAAATAG_d1_d	Male	48	SAMN11633049	delta1
M48_CGAGAAGCATAGCTGT_d1_d	Male	48	SAMN11633049	delta1
M48_CGAGGAAGTCGCATGC_d1_d	Male	48	SAMN11633049	delta1
M48_CGAGGAAGTGATATAG_d1_d	Male	48	SAMN11633049	delta1
M48_CGAGGCTCAGTATACC_d1_d	Male	48	SAMN11633049	delta1
M48_CGATCGGCAGCAGGAT_d1_d	Male	48	SAMN11633049	delta1
M48_CGATCGGCAGGCTTGC_d1_d	Male	48	SAMN11633049	delta1
M48_CGCAGGTGTGTGGACA_d1_d	Male	48	SAMN11633049	delta1
M48_CGCCAGAGTGAGCCAA_d1_d	Male	48	SAMN11633049	delta1
M48_CGGCAGTTCACAGTGT_d1_d	Male	48	SAMN11633049	delta1
M48_CGGGCATTCTCTGACC_d1_d	Male	48	SAMN11633049	delta1
M48_CGGGTCAGTCGACTGC_d1_d	Male	48	SAMN11633049	delta1
M48_CGGGTGTTCCGCAAAT_d1_d	Male	48	SAMN11633049	delta1
M48_CGGTCAGAGCGGTAGT_d1_d	Male	48	SAMN11633049	delta1
M48_CGTAAGTCACCGCTAG_d1_d	Male	48	SAMN11633049	delta1
M48_CGTAAGTTCGTAACTG_d1_d	Male	48	SAMN11633049	delta1
M48_CGTCAAATCATGGATC_d1_d	Male	48	SAMN11633049	delta1
M48_CGTGAATTCTTGAACG_d1_d	Male	48	SAMN11633049	delta1
M48_CGTGTCTGTACACTCA_d1_d	Male	48	SAMN11633049	delta1
M48_CGTGTCTTCACTGTCC_d1_d	Male	48	SAMN11633049	delta1
M48_CGTGTCTTCCTATGGA_d1_d	Male	48	SAMN11633049	delta1
M48_CGTTAGAAGTACGAGC_d1_d	Male	48	SAMN11633049	delta1
M48_CGTTGGGCAACCGACC_d1_d	Male	48	SAMN11633049	delta1
M48_CTAAGTGCAGCAGTGA_d1_d	Male	48	SAMN11633049	delta1
M48_CTACATTAGCGTTACT_d1_d	Male	48	SAMN11633049	delta1
M48_CTACCTGCAGTGGTGA_d1_d	Male	48	SAMN11633049	delta1
M48_CTACGGGAGAAGCCTG_d1_d	Male	48	SAMN11633049	delta1
M48_CTACGGGGTACCGGCT_d1_d	Male	48	SAMN11633049	delta1
M48_CTAGACATCATTACGG_d1_d	Male	48	SAMN11633049	delta1
M48_CTATAGGTCAGTGTTG_d1_d	Male	48	SAMN11633049	delta1
M48_CTCAACCGTTCTCTAT_d1_d	Male	48	SAMN11633049	delta1
M48_CTCCAACTCCTGTACC_d1_d	Male	48	SAMN11633049	delta1
M48_CTCCATGTCGTGAGAG_d1_d	Male	48	SAMN11633049	delta1
M48_CTCCCAACACATGGTT_d1_d	Male	48	SAMN11633049	delta1
M48_CTCCCAATCATCCTGC_d1_d	Male	48	SAMN11633049	delta1
M48_CTCCTCCAGTGTCATC_d1_d	Male	48	SAMN11633049	delta1
M48_CTCTCAGGTCTACAGT_d1_d	Male	48	SAMN11633049	delta1
M48_CTCTGGTTCAGGGATG_d1_d	Male	48	SAMN11633049	delta1
M48_CTGAGCGAGTCCTGCG_d1_d	Male	48	SAMN11633049	delta1
M48_CTGCATCAGAAACCCG_d1_d	Male	48	SAMN11633049	delta1
M48_CTGCATCCATAGGAGC_d1_d	Male	48	SAMN11633049	delta1
M48_CTGCCATAGCACTCAT_d1_d	Male	48	SAMN11633049	delta1
M48_CTGCCATGTACAATAG_d1_d	Male	48	SAMN11633049	delta1
M48_CTGCCTAGTTTGTTCT_d1_d	Male	48	SAMN11633049	delta1
M48_CTGCTCAGTGCTATTG_d1_d	Male	48	SAMN11633049	delta1
M48_CTGCTCATCACGAACT_d1_d	Male	48	SAMN11633049	delta1
M48_CTGCTCATCGGAAACG_d1_d	Male	48	SAMN11633049	delta1
M48_CTGGTCTAGCTGTACT_d1_d	Male	48	SAMN11633049	delta1
M48_CTGTCGTTCAAGCCCG_d1_d	Male	48	SAMN11633049	delta1
M48_CTTACCGGTCCGAAAG_d1_d	Male	48	SAMN11633049	delta1
M48_CTTCAATAGGCTCTAT_d1_d	Male	48	SAMN11633049	delta1
M48_CTTCAATAGGTAAACT_d1_d	Male	48	SAMN11633049	delta1
M48_CTTCAATCAGCACGAA_d1_d	Male	48	SAMN11633049	delta1
M48_CTTCAATCATGAGATA_d1_d	Male	48	SAMN11633049	delta1
M48_CTTCCGATCTTCGTAT_d1_d	Male	48	SAMN11633049	delta1
M48_CTTCCTTCACTACAGT_d1_d	Male	48	SAMN11633049	delta1
M48_CTTTCAAGTCCGAAGA_d1_d	Male	48	SAMN11633049	delta1
M48_CTTTCAATCATCGTAG_d1_d	Male	48	SAMN11633049	delta1
M48_CTTTCGGGTAGGACCA_d1_d	Male	48	SAMN11633049	delta1
M48_GAAACCTCAGCACACC_d1_d	Male	48	SAMN11633049	delta1
M48_GAAATGACACAAGGTG_d1_d	Male	48	SAMN11633049	delta1
M48_GAAATGATCGTTCCCA_d1_d	Male	48	SAMN11633049	delta1
M48_GAACACTGTAGGATAT_d1_d	Male	48	SAMN11633049	delta1
M48_GAACGTTAGCCTGAGA_d1_d	Male	48	SAMN11633049	delta1
M48_GAACGTTCACTTCATT_d1_d	Male	48	SAMN11633049	delta1
M48_GAACGTTCAGACCCGT_d1_d	Male	48	SAMN11633049	delta1
M48_GAACGTTTCCGTTGAA_d1_d	Male	48	SAMN11633049	delta1
M48_GAACTGTAGGCAGGGA_d1_d	Male	48	SAMN11633049	delta1
M48_GAAGAATAGCTTTGTG_d1_d	Male	48	SAMN11633049	delta1
M48_GAAGAATCATGAAGGC_d1_d	Male	48	SAMN11633049	delta1
M48_GAAGCCCAGAATCCCT_d1_d	Male	48	SAMN11633049	delta1
M48_GAAGGGTGTAACACCT_d1_d	Male	48	SAMN11633049	delta1
M48_GAAGTAATCCTCACGT_d1_d	Male	48	SAMN11633049	delta1
M48_GAATAGAAGTGCCTCG_d1_d	Male	48	SAMN11633049	delta1
M48_GAATCACAGATAGTGT_d1_d	Male	48	SAMN11633049	delta1
M48_GACCCTTAGGCACTCC_d1_d	Male	48	SAMN11633049	delta1
M48_GACCGTGCAACGCATT_d1_d	Male	48	SAMN11633049	delta1
M48_GACCTTCAGCACTCTA_d1_d	Male	48	SAMN11633049	delta1
M48_GACCTTCTCAAGCTGT_d1_d	Male	48	SAMN11633049	delta1
M48_GACCTTCTCGACGAGA_d1_d	Male	48	SAMN11633049	delta1
M48_GACTATGTCCATCTCG_d1_d	Male	48	SAMN11633049	delta1
M48_GACTCAAGTCCGAAGA_d1_d	Male	48	SAMN11633049	delta1
M48_GACTCAATCATGCATG_d1_d	Male	48	SAMN11633049	delta1
M48_GACTGATAGACCTTTG_d1_d	Male	48	SAMN11633049	delta1
M48_GACTGATAGCTTGTTG_d1_d	Male	48	SAMN11633049	delta1
M48_GACTTCCCAAATGAGT_d1_d	Male	48	SAMN11633049	delta1
M48_GAGATGGCATTCACAG_d1_d	Male	48	SAMN11633049	delta1
M48_GAGCCTGTCGTGGACC_d1_d	Male	48	SAMN11633049	delta1
M48_GAGCTGCCACACCGAC_d1_d	Male	48	SAMN11633049	delta1
M48_GAGGCAAGTGTGCCTG_d1_d	Male	48	SAMN11633049	delta1
M48_GAGGCCTCACTGGACC_d1_d	Male	48	SAMN11633049	delta1
M48_GAGGCCTGTCACAATC_d1_d	Male	48	SAMN11633049	delta1
M48_GAGGGATAGTGGATAT_d1_d	Male	48	SAMN11633049	delta1
M48_GAGGGTAAGATTGCGG_d1_d	Male	48	SAMN11633049	delta1
M48_GAGGGTAAGGTCACCC_d1_d	Male	48	SAMN11633049	delta1
M48_GAGTCATAGTCATGAA_d1_d	Male	48	SAMN11633049	delta1
M48_GAGTGTTAGACCATTC_d1_d	Male	48	SAMN11633049	delta1
M48_GAGTTTGAGTTGCTCA_d1_d	Male	48	SAMN11633049	delta1
M48_GATAGAAGTAGGCAAC_d1_d	Male	48	SAMN11633049	delta1
M48_GATCACACATACGCAT_d1_d	Male	48	SAMN11633049	delta1
M48_GATCACATCGGTGTTA_d1_d	Male	48	SAMN11633049	delta1
M48_GATCAGTGTTGATGTC_d1_d	Male	48	SAMN11633049	delta1
M48_GATCAGTTCGTGCAGC_d1_d	Male	48	SAMN11633049	delta1
M48_GATCATGAGACGACTG_d1_d	Male	48	SAMN11633049	delta1
M48_GATCGTAAGGAGAGTA_d1_d	Male	48	SAMN11633049	delta1
M48_GATCGTAAGTCAATCC_d1_d	Male	48	SAMN11633049	delta1
M48_GATGAGGCACCTGCGA_d1_d	Male	48	SAMN11633049	delta1
M48_GATTGGTTCCTACACC_d1_d	Male	48	SAMN11633049	delta1
M48_GATTGGTTCTCAGGCG_d1_d	Male	48	SAMN11633049	delta1
M48_GATTTCTAGGTCGAGT_d1_d	Male	48	SAMN11633049	delta1
M48_GCAACCGTCCTTATGT_d1_d	Male	48	SAMN11633049	delta1
M48_GCACATAAGGTCTGGA_d1_d	Male	48	SAMN11633049	delta1
M48_GCACTAAAGTGAGTTA_d1_d	Male	48	SAMN11633049	delta1
M48_GCACTAATCACCCTCA_d1_d	Male	48	SAMN11633049	delta1
M48_GCAGCCAAGGAGAGGC_d1_d	Male	48	SAMN11633049	delta1
M48_GCAGCTGCAGGACATG_d1_d	Male	48	SAMN11633049	delta1
M48_GCAGTTATCTCCCTAG_d1_d	Male	48	SAMN11633049	delta1
M48_GCATGATGTTCCTTGC_d1_d	Male	48	SAMN11633049	delta1
M48_GCATTAGGTACCGGAA_d1_d	Male	48	SAMN11633049	delta1
M48_GCCAACGCAACACGAG_d1_d	Male	48	SAMN11633049	delta1
M48_GCCAGCAAGATCGACG_d1_d	Male	48	SAMN11633049	delta1
M48_GCCAGCAAGCGGTAGT_d1_d	Male	48	SAMN11633049	delta1
M48_GCCAGTGCACAGCTTA_d1_d	Male	48	SAMN11633049	delta1
M48_GCCATGGAGGAACATT_d1_d	Male	48	SAMN11633049	delta1
M48_GCCATGGCAGAGTCTT_d1_d	Male	48	SAMN11633049	delta1
M48_GCCATTCAGAGGGTAA_d1_d	Male	48	SAMN11633049	delta1
M48_GCCGATGCAATGAAAC_d1_d	Male	48	SAMN11633049	delta1
M48_GCCTGTTAGCAGCCTC_d1_d	Male	48	SAMN11633049	delta1
M48_GCGAGAAGTCTCTCCA_d1_d	Male	48	SAMN11633049	delta1
M48_GCGGAAAAGCAAGTGC_d1_d	Male	48	SAMN11633049	delta1
M48_GCGGATCAGTGGAATT_d1_d	Male	48	SAMN11633049	delta1
M48_GCTACAAAGCACTAGG_d1_d	Male	48	SAMN11633049	delta1
M48_GCTGAATAGCCTGACC_d1_d	Male	48	SAMN11633049	delta1
M48_GCTGCAGAGGGTATAT_d1_d	Male	48	SAMN11633049	delta1
M48_GCTGCAGCACACCTTC_d1_d	Male	48	SAMN11633049	delta1
M48_GCTGCAGTCTCTCGAC_d1_d	Male	48	SAMN11633049	delta1
M48_GCTGGGTGTGCTAGCC_d1_d	Male	48	SAMN11633049	delta1
M48_GCTTCACCACAATCTG_d1_d	Male	48	SAMN11633049	delta1
M48_GGACGTCGTCACAATC_d1_d	Male	48	SAMN11633049	delta1
M48_GGAGGATCAAGTATAG_d1_d	Male	48	SAMN11633049	delta1
M48_GGATCTAGTACAAAGT_d1_d	Male	48	SAMN11633049	delta1
M48_GGCTGTGTCAGAGCGA_d1_d	Male	48	SAMN11633049	delta1
M48_GGGAAGTAGGTCCCGT_d1_d	Male	48	SAMN11633049	delta1
M48_GGGAAGTGTCTAATCG_d1_d	Male	48	SAMN11633049	delta1
M48_GGGAGATTCCACCTGT_d1_d	Male	48	SAMN11633049	delta1
M48_GGGATCCCAGACCTGC_d1_d	Male	48	SAMN11633049	delta1
M48_GGGCCATAGCATATGA_d1_d	Male	48	SAMN11633049	delta1
M48_GGGTCTGTCATTCACT_d1_d	Male	48	SAMN11633049	delta1
M48_GGGTGTCAGAGGGCGA_d1_d	Male	48	SAMN11633049	delta1
M48_GGGTTATCAAAGGGCT_d1_d	Male	48	SAMN11633049	delta1
M48_GGTAACTAGAAACTGT_d1_d	Male	48	SAMN11633049	delta1
M48_GGTAGAGAGGATGAGA_d1_d	Male	48	SAMN11633049	delta1
M48_GGTCTGGCACGGGTAA_d1_d	Male	48	SAMN11633049	delta1
M48_GGTCTGGGTCGCAACC_d1_d	Male	48	SAMN11633049	delta1
M48_GGTGATTTCCTCTCTT_d1_d	Male	48	SAMN11633049	delta1
M48_GGTGGCTCAACACTAC_d1_d	Male	48	SAMN11633049	delta1
M48_GGTTAACGTCCATACA_d1_d	Male	48	SAMN11633049	delta1
M48_GTAACACTCTCTATGT_d1_d	Male	48	SAMN11633049	delta1
M48_GTACAGTGTAGTTACC_d1_d	Male	48	SAMN11633049	delta1
M48_GTAGAGGTCTCATTTG_d1_d	Male	48	SAMN11633049	delta1
M48_GTAGGAGTCTAACGGT_d1_d	Male	48	SAMN11633049	delta1
M48_GTAGTACGTCCTCAGG_d1_d	Male	48	SAMN11633049	delta1
M48_GTAGTACTCTTGTTAC_d1_d	Male	48	SAMN11633049	delta1
M48_GTCAAACCACGAAGAC_d1_d	Male	48	SAMN11633049	delta1
M48_GTCAGCGTCTGAGAAA_d1_d	Male	48	SAMN11633049	delta1
M48_GTCATGATCTGCGGCA_d1_d	Male	48	SAMN11633049	delta1
M48_GTCGAATAGGATTACA_d1_d	Male	48	SAMN11633049	delta1
M48_GTCGAATTCCGTGTAA_d1_d	Male	48	SAMN11633049	delta1
M48_GTCGTAAAGAGCCGTA_d1_d	Male	48	SAMN11633049	delta1
M48_GTCGTTCAGGAATCGC_d1_d	Male	48	SAMN11633049	delta1
M48_GTCGTTCTCACTGGTA_d1_d	Male	48	SAMN11633049	delta1
M48_GTCTAGAGTCTGTTAG_d1_d	Male	48	SAMN11633049	delta1
M48_GTCTTTAGTCGGATTT_d1_d	Male	48	SAMN11633049	delta1
M48_GTGAGCCGTACTGGGA_d1_d	Male	48	SAMN11633049	delta1
M48_GTGAGCCGTTAGGGTG_d1_d	Male	48	SAMN11633049	delta1
M48_GTGAGGATCCATTCGC_d1_d	Male	48	SAMN11633049	delta1
M48_GTGAGTTAGACGTCGA_d1_d	Male	48	SAMN11633049	delta1
M48_GTGCACGAGTCTTGGT_d1_d	Male	48	SAMN11633049	delta1
M48_GTGCAGCCAGGTTACT_d1_d	Male	48	SAMN11633049	delta1
M48_GTGCAGCGTGACTAAA_d1_d	Male	48	SAMN11633049	delta1
M48_GTGCAGCTCCTGTAGA_d1_d	Male	48	SAMN11633049	delta1
M48_GTGCAGCTCTCGAGTA_d1_d	Male	48	SAMN11633049	delta1
M48_GTGCTTCAGGCAATGC_d1_d	Male	48	SAMN11633049	delta1
M48_GTGCTTCAGTCACGCC_d1_d	Male	48	SAMN11633049	delta1
M48_GTGGAAGCATCATCCC_d1_d	Male	48	SAMN11633049	delta1
M48_GTGGGAAGTAAGATTG_d1_d	Male	48	SAMN11633049	delta1
M48_GTGGTTACACTACACA_d1_d	Male	48	SAMN11633049	delta1
M48_GTGGTTATCACACCCT_d1_d	Male	48	SAMN11633049	delta1
M48_GTGTAACTCGGCACTG_d1_d	Male	48	SAMN11633049	delta1
M48_GTGTCCTAGGAGACCT_d1_d	Male	48	SAMN11633049	delta1
M48_GTTACAGTCCTCGCAT_d1_d	Male	48	SAMN11633049	delta1
M48_GTTAGTGTCCACTTTA_d1_d	Male	48	SAMN11633049	delta1
M48_GTTATGGAGGGAGGCA_d1_d	Male	48	SAMN11633049	delta1
M48_GTTATGGTCACTGCTC_d1_d	Male	48	SAMN11633049	delta1
M48_GTTCGCTTCATATGGC_d1_d	Male	48	SAMN11633049	delta1
M48_GTTGCGGAGATGATTG_d1_d	Male	48	SAMN11633049	delta1
M48_GTTGCGGCAGTGACCC_d1_d	Male	48	SAMN11633049	delta1
M48_GTTGCGGGTTATGTCG_d1_d	Male	48	SAMN11633049	delta1
M48_GTTGTCCGTCACCTTC_d1_d	Male	48	SAMN11633049	delta1
M48_GTTGTGAGTTCTTGTT_d1_d	Male	48	SAMN11633049	delta1
M48_TAACGACGTCCAGGTC_d1_d	Male	48	SAMN11633049	delta1
M48_TAACGACTCGCTGCGA_d1_d	Male	48	SAMN11633049	delta1
M48_TAACTTCAGCAAGGAA_d1_d	Male	48	SAMN11633049	delta1
M48_TAAGCCAGTATCAAGA_d1_d	Male	48	SAMN11633049	delta1
M48_TACATTCGTACGTGTT_d1_d	Male	48	SAMN11633049	delta1
M48_TACATTCTCGCCGATG_d1_d	Male	48	SAMN11633049	delta1
M48_TACCCGTAGAAACACT_d1_d	Male	48	SAMN11633049	delta1
M48_TACCGGGAGACCAGAC_d1_d	Male	48	SAMN11633049	delta1
M48_TACCTGCCACCTGATA_d1_d	Male	48	SAMN11633049	delta1
M48_TACTTACGTTGTAGCT_d1_d	Male	48	SAMN11633049	delta1
M48_TACTTCACATGAAGCG_d1_d	Male	48	SAMN11633049	delta1
M48_TAGACTGAGTCGGGAT_d1_d	Male	48	SAMN11633049	delta1
M48_TAGATCGGTGATCGTT_d1_d	Male	48	SAMN11633049	delta1
M48_TAGGAGGGTCTACAAC_d1_d	Male	48	SAMN11633049	delta1
M48_TAGGGTTCAGAGGAAA_d1_d	Male	48	SAMN11633049	delta1
M48_TATACCTGTCGCCACA_d1_d	Male	48	SAMN11633049	delta1
M48_TATCTTGAGTGAGCCA_d1_d	Male	48	SAMN11633049	delta1
M48_TATGTTCAGATGCGAC_d1_d	Male	48	SAMN11633049	delta1
M48_TATTTCGAGGTACTGG_d1_d	Male	48	SAMN11633049	delta1
M48_TATTTCGCAGCGTAGA_d1_d	Male	48	SAMN11633049	delta1
M48_TATTTCGCATGACAAA_d1_d	Male	48	SAMN11633049	delta1
M48_TCAAGCAAGGGACAGG_d1_d	Male	48	SAMN11633049	delta1
M48_TCAATCTCATCGGATT_d1_d	Male	48	SAMN11633049	delta1
M48_TCAATTCTCCGTAGGC_d1_d	Male	48	SAMN11633049	delta1
M48_TCACACCCAATACGAA_d1_d	Male	48	SAMN11633049	delta1
M48_TCACGGGGTTGAGGAC_d1_d	Male	48	SAMN11633049	delta1
M48_TCACGGGTCATTGCGA_d1_d	Male	48	SAMN11633049	delta1
M48_TCAGGGCTCCATCTGC_d1_d	Male	48	SAMN11633049	delta1
M48_TCAGGGCTCGCAACAT_d1_d	Male	48	SAMN11633049	delta1
M48_TCAGTTTCAAAGCTCT_d1_d	Male	48	SAMN11633049	delta1
M48_TCAGTTTGTGTACATC_d1_d	Male	48	SAMN11633049	delta1
M48_TCAGTTTTCACCGCTT_d1_d	Male	48	SAMN11633049	delta1
M48_TCAGTTTTCAGCTGAT_d1_d	Male	48	SAMN11633049	delta1
M48_TCATCATGTTTCTTAC_d1_d	Male	48	SAMN11633049	delta1
M48_TCATGAGAGGTATAGT_d1_d	Male	48	SAMN11633049	delta1
M48_TCATGAGTCGCGCTGA_d1_d	Male	48	SAMN11633049	delta1
M48_TCATGTTGTGTCACAT_d1_d	Male	48	SAMN11633049	delta1
M48_TCCACGTTCAGTGTTG_d1_d	Male	48	SAMN11633049	delta1
M48_TCCATCGCAACCAATC_d1_d	Male	48	SAMN11633049	delta1
M48_TCCATCGGTACCACGC_d1_d	Male	48	SAMN11633049	delta1
M48_TCCCAGTCAAAGGATT_d1_d	Male	48	SAMN11633049	delta1
M48_TCCGAAAAGGTTACAA_d1_d	Male	48	SAMN11633049	delta1
M48_TCCGAAACAGCGAACA_d1_d	Male	48	SAMN11633049	delta1
M48_TCCGAAAGTCCACATA_d1_d	Male	48	SAMN11633049	delta1
M48_TCCTAATAGGAACATT_d1_d	Male	48	SAMN11633049	delta1
M48_TCCTCGACATTGAAAG_d1_d	Male	48	SAMN11633049	delta1
M48_TCCTTCTGTTCAAAGA_d1_d	Male	48	SAMN11633049	delta1
M48_TCCTTTCCAGTCGAGA_d1_d	Male	48	SAMN11633049	delta1
M48_TCGGGCACAAATCCCA_d1_d	Male	48	SAMN11633049	delta1
M48_TCGGGCACAGCTACCG_d1_d	Male	48	SAMN11633049	delta1
M48_TCGTAGAGTCCAACGC_d1_d	Male	48	SAMN11633049	delta1
M48_TCGTCCACAGCACCCA_d1_d	Male	48	SAMN11633049	delta1
M48_TCTAACTCAGCCATTA_d1_d	Male	48	SAMN11633049	delta1
M48_TCTATCAAGTTGCGAG_d1_d	Male	48	SAMN11633049	delta1
M48_TCTATCACAGCGCTTG_d1_d	Male	48	SAMN11633049	delta1
M48_TCTATCATCCACGGAC_d1_d	Male	48	SAMN11633049	delta1
M48_TCTCAGCTCCGAGATT_d1_d	Male	48	SAMN11633049	delta1
M48_TCTCTGGGTAAGATCA_d1_d	Male	48	SAMN11633049	delta1
M48_TCTGCCACAGCAGTCC_d1_d	Male	48	SAMN11633049	delta1
M48_TCTGGCTTCTGCAGCG_d1_d	Male	48	SAMN11633049	delta1
M48_TGAACGTCAGTTGCGC_d1_d	Male	48	SAMN11633049	delta1
M48_TGAATCGCACAAGTTC_d1_d	Male	48	SAMN11633049	delta1
M48_TGACAGTCAGCTATTG_d1_d	Male	48	SAMN11633049	delta1
M48_TGACGCGAGGAGACCT_d1_d	Male	48	SAMN11633049	delta1
M48_TGACGCGCACAGTCAT_d1_d	Male	48	SAMN11633049	delta1
M48_TGACGCGTCCTCACGT_d1_d	Male	48	SAMN11633049	delta1
M48_TGACTCCGTAATCAGA_d1_d	Male	48	SAMN11633049	delta1
M48_TGAGACTGTAGCGTAG_d1_d	Male	48	SAMN11633049	delta1
M48_TGAGGAGAGTGTTGAA_d1_d	Male	48	SAMN11633049	delta1
M48_TGAGGGAGTATCTCGA_d1_d	Male	48	SAMN11633049	delta1
M48_TGATCAGCAGCTTCCT_d1_d	Male	48	SAMN11633049	delta1
M48_TGATCAGGTACGCGTC_d1_d	Male	48	SAMN11633049	delta1
M48_TGATGCAAGCCTATTG_d1_d	Male	48	SAMN11633049	delta1
M48_TGATTCTCAGCAGTAG_d1_d	Male	48	SAMN11633049	delta1
M48_TGATTCTGTAGCGCCT_d1_d	Male	48	SAMN11633049	delta1
M48_TGATTCTGTGATCGTT_d1_d	Male	48	SAMN11633049	delta1
M48_TGATTTCTCTGCGTCT_d1_d	Male	48	SAMN11633049	delta1
M48_TGCACGGGTAGGGAGG_d1_d	Male	48	SAMN11633049	delta1
M48_TGCATCCCAAGGTCTT_d1_d	Male	48	SAMN11633049	delta1
M48_TGCATCCGTGAGATTA_d1_d	Male	48	SAMN11633049	delta1
M48_TGCGGCAGTGTTCCTC_d1_d	Male	48	SAMN11633049	delta1
M48_TGGAACTGTATCTTCT_d1_d	Male	48	SAMN11633049	delta1
M48_TGGATGTCACTAGTAC_d1_d	Male	48	SAMN11633049	delta1
M48_TGGGATTTCGCATTAG_d1_d	Male	48	SAMN11633049	delta1
M48_TGGGCGTAGTTAACGA_d1_d	Male	48	SAMN11633049	delta1
M48_TGGGCTGCAATTTCCT_d1_d	Male	48	SAMN11633049	delta1
M48_TGGTACACAATCTGCA_d1_d	Male	48	SAMN11633049	delta1
M48_TGGTACAGTAGTCGGA_d1_d	Male	48	SAMN11633049	delta1
M48_TGTAACGAGTAACAGT_d1_d	Male	48	SAMN11633049	delta1
M48_TGTAGACCAGTCGCTG_d1_d	Male	48	SAMN11633049	delta1
M48_TGTCCCAGTCTGTCAA_d1_d	Male	48	SAMN11633049	delta1
M48_TGTGGCGAGACTTCAC_d1_d	Male	48	SAMN11633049	delta1
M48_TGTGGCGAGCGTGAAC_d1_d	Male	48	SAMN11633049	delta1
M48_TGTGGCGGTTCTTCAT_d1_d	Male	48	SAMN11633049	delta1
M48_TGTTACTGTTACTCAG_d1_d	Male	48	SAMN11633049	delta1
M48_TGTTACTTCATTATCC_d1_d	Male	48	SAMN11633049	delta1
M48_TGTTACTTCGGACTTA_d1_d	Male	48	SAMN11633049	delta1
M48_TGTTGAGAGAGCTGAC_d1_d	Male	48	SAMN11633049	delta1
M48_TGTTTGTTCCTCTCTT_d1_d	Male	48	SAMN11633049	delta1
M48_TTAATCCTCAGCGGAA_d1_d	Male	48	SAMN11633049	delta1
M48_TTACAGGAGCAGCACA_d1_d	Male	48	SAMN11633049	delta1
M48_TTACCATAGCCGTTAT_d1_d	Male	48	SAMN11633049	delta1
M48_TTATTGCGTAGATTAG_d1_d	Male	48	SAMN11633049	delta1
M48_TTCAATCTCCTAGCTC_d1_d	Male	48	SAMN11633049	delta1
M48_TTCACCGTCTCAGTCC_d1_d	Male	48	SAMN11633049	delta1
M48_TTCATGTTCGCGAAGA_d1_d	Male	48	SAMN11633049	delta1
M48_TTCCGGTCACTCTCGT_d1_d	Male	48	SAMN11633049	delta1
M48_TTCCGTGCAGACCAGA_d1_d	Male	48	SAMN11633049	delta1
M48_TTCCTTCCATGTGTCA_d1_d	Male	48	SAMN11633049	delta1
M48_TTCGATTGTAAGAACT_d1_d	Male	48	SAMN11633049	delta1
M48_TTCGATTGTGACAGGT_d1_d	Male	48	SAMN11633049	delta1
M48_TTCGCTGCACATGTTG_d1_d	Male	48	SAMN11633049	delta1
M48_TTCGCTGGTACCACGC_d1_d	Male	48	SAMN11633049	delta1
M48_TTCTGTAGTTTCCCAC_d1_d	Male	48	SAMN11633049	delta1
M48_TTGAGTGTCTACACAG_d1_d	Male	48	SAMN11633049	delta1
M48_TTGGGCGGTCACAGTT_d1_d	Male	48	SAMN11633049	delta1
M48_TTGGTTTTCTGGTGCG_d1_d	Male	48	SAMN11633049	delta1
M48_TTGTGGATCGCATTGA_d1_d	Male	48	SAMN11633049	delta1
M48_TTGTGGATCGTGTCAA_d1_d	Male	48	SAMN11633049	delta1
M48_TTGTTGTAGCAAATCA_d1_d	Male	48	SAMN11633049	delta1
M48_TTGTTGTCAGCACAGA_d1_d	Male	48	SAMN11633049	delta1
M48_TTTACCAAGGATTTAG_d1_d	Male	48	SAMN11633049	delta1
M48_TTTACCACAGGCTACC_d1_d	Male	48	SAMN11633049	delta1
M48_TTTACCAGTCAACGCC_d1_d	Male	48	SAMN11633049	delta1
M48_TTTACCATCGTAGGGA_d1_d	Male	48	SAMN11633049	delta1
M48_TTTACTGGTCGTTCAA_d1_d	Male	48	SAMN11633049	delta1
M48_TTTCACATCTAGACAC_d1_d	Male	48	SAMN11633049	delta1
M48_TTTCAGTTCTGCTTTA_d1_d	Male	48	SAMN11633049	delta1
M48_TTTCCTCAGGCTATCT_d1_d	Male	48	SAMN11633049	delta1
M48_TTTGACTGTGAGCGAT_d1_d	Male	48	SAMN11633049	delta1
M48_TTTGACTTCAGAGTGG_d1_d	Male	48	SAMN11633049	delta1
M48_TTTGACTTCTGGTGCG_d1_d	Male	48	SAMN11633049	delta1
M48_TTTGATCCAAACTCGT_d1_d	Male	48	SAMN11633049	delta1
M48_TTTGATCTCCAGCCTT_d1_d	Male	48	SAMN11633049	delta1
M51_M52_AAAGTGAGTAACAGTA_d2_ge	Male	52	SAMN11963659	delta1
M51_M52_AACCATGTCATGCCCT_d2_ge	Male	52	SAMN11963659	delta1
M51_M52_AACCCAAAGTCACTGT_d2_ge	Male	52	SAMN11963659	delta1
M51_M52_AACCTGACATCTCAAG_d2_ge	Male	52	SAMN11963659	delta1
M51_M52_AACGTCAGTAAGCAAT_d2_ge	Male	52	SAMN11963659	delta1
M51_M52_AAGACAACAGGTTCAT_d2_ge	Male	52	SAMN11963659	delta1
M51_M52_ACGGTCGAGTCGGCCT_d2_ge	Male	52	SAMN11963659	delta1
M51_M52_ACTATGGCAAAGGTTA_d2_ge	Male	52	SAMN11963659	delta1
M51_M52_AGGCCACTCGAGAATA_d2_ge	Male	52	SAMN11963659	delta1
M51_M52_AGTCATGGTTCCACAA_d2_ge	Male	52	SAMN11963659	delta1
M51_M52_ATAGGCTTCTTACGGA_d2_ge	Male	52	SAMN11963659	delta1
M51_M52_ATATCCTTCACTTGGA_d2_ge	Male	52	SAMN11963659	delta1
M51_M52_ATCGGATAGGCTGTAG_d2_ge	Male	52	SAMN11963659	delta1
M51_M52_ATTCATCTCGACCCAG_d2_ge	Male	52	SAMN11963659	delta1
M51_M52_CACCGTTGTTGACTGT_d2_ge	Male	52	SAMN11963659	delta1
M51_M52_CACTGTCCAGAGGACT_d2_ge	Male	52	SAMN11963659	delta1
M51_M52_CATGCTCGTCTTCGAA_d2_ge	Male	52	SAMN11963659	delta1
M51_M52_CATTCCGTCGCCGATG_d2_ge	Male	52	SAMN11963659	delta1
M51_M52_CCACACTGTAGGCTCC_d2_ge	Male	52	SAMN11963659	delta1
M51_M52_CCCATTGTCCAACACA_d2_ge	Male	52	SAMN11963659	delta1
M51_M52_CCGAACGAGAGTCTGG_d2_ge	Male	52	SAMN11963659	delta1
M51_M52_CCTCCAAAGGTCGTAG_d2_ge	Male	52	SAMN11963659	delta1
M51_M52_CGATGCGAGCCTCATA_d2_ge	Male	52	SAMN11963659	delta1
M51_M52_CGGAGAAGTTGGGTAG_d2_ge	Male	52	SAMN11963659	delta1
M51_M52_CGGGTCACAGGTACGA_d2_ge	Male	52	SAMN11963659	delta1
M51_M52_CGTAATGAGGGTGAAA_d2_ge	Male	52	SAMN11963659	delta1
M51_M52_CTAAGTGTCTCTGCTG_d2_ge	Male	52	SAMN11963659	delta1
M51_M52_CTCCCTCTCACCTCGT_d2_ge	Male	52	SAMN11963659	delta1
M51_M52_CTCCGATGTTCTCACC_d2_ge	Male	52	SAMN11963659	delta1
M51_M52_CTGCCATCAAGTATCC_d2_ge	Male	52	SAMN11963659	delta1
M51_M52_CTGCCTAAGTCGGCAA_d2_ge	Male	52	SAMN11963659	delta1
M51_M52_CTGCCTAGTAGGTACG_d2_ge	Male	52	SAMN11963659	delta1
M51_M52_CTGCGAGCAGTGTACT_d2_ge	Male	52	SAMN11963659	delta1
M51_M52_CTTCGGTTCATGAGAA_d2_ge	Male	52	SAMN11963659	delta1
M51_M52_GACGCTGTCCGTAGGC_d2_ge	Male	52	SAMN11963659	delta1
M51_M52_GACTTCCGTATAATGG_d2_ge	Male	52	SAMN11963659	delta1
M51_M52_GAGTTTGAGGCTGTAG_d2_ge	Male	52	SAMN11963659	delta1
M51_M52_GATAGAAAGCGTCAAG_d2_ge	Male	52	SAMN11963659	delta1
M51_M52_GATAGAATCAGTCTTT_d2_ge	Male	52	SAMN11963659	delta1
M51_M52_GGCTTGGGTCCTGTTC_d2_ge	Male	52	SAMN11963659	delta1
M51_M52_GGGTGTCGTAATGCGG_d2_ge	Male	52	SAMN11963659	delta1
M51_M52_GGTGATTAGGTAGTCG_d2_ge	Male	52	SAMN11963659	delta1
M51_M52_GGTTAACTCACCGGTG_d2_ge	Male	52	SAMN11963659	delta1
M51_M52_GTAGATCTCAGCCTTC_d2_ge	Male	52	SAMN11963659	delta1
M51_M52_GTGGTTAGTAGGAAAG_d2_ge	Male	52	SAMN11963659	delta1
M51_M52_GTTGCGGAGGTGCTAG_d2_ge	Male	52	SAMN11963659	delta1
M51_M52_GTTGTGAGTTCTCGTC_d2_ge	Male	52	SAMN11963659	delta1
M51_M52_TAATCTCGTGAGATAT_d2_ge	Male	52	SAMN11963659	delta1
M51_M52_TAGTGCAGTGATTCTG_d2_ge	Male	52	SAMN11963659	delta1
M51_M52_TATGTTCGTACTTCCC_d2_ge	Male	52	SAMN11963659	delta1
M51_M52_TCCTTCTGTTGCCGAC_d2_ge	Male	52	SAMN11963659	delta1
M51_M52_TCTTTGACATCCTTGC_d2_ge	Male	52	SAMN11963659	delta1
M51_M52_TCTTTGATCTCCCATG_d2_ge	Male	52	SAMN11963659	delta1
M51_M52_TGCATCCCAATGCAGG_d2_ge	Male	52	SAMN11963659	delta1
M51_M52_TGCGGCAAGTTCACTG_d2_ge	Male	52	SAMN11963659	delta1
M51_M52_TGTGCGGCAGCGGTCT_d2_ge	Male	52	SAMN11963659	delta1
M51_M52_TTACTGTGTCGCGGTT_d2_ge	Male	52	SAMN11963659	delta1
M51_M52_TTAGGCATCGCTGTTC_d2_ge	Male	52	SAMN11963659	delta1
M51_M52_TTCATTGAGATGCTGG_d2_ge	Male	52	SAMN11963659	delta1
M51_M52_TTGCATTGTTAAGCAA_d2_ge	Male	52	SAMN11963659	delta1
M51_M52_TTGTTGTTCGTGGCGT_d2_ge	Male	52	SAMN11963659	delta1
M51_M52_AAACGAAGTCTTTCTA_d2_d	Male	52	SAMN11963659	delta1
M51_M52_AAACGAAGTTTCACTT_d2_d	Male	52	SAMN11963659	delta1
M51_M52_AAACGCTGTATATGGA_d2_d	Male	52	SAMN11963659	delta1
M51_M52_AAAGTCCAGCATGAAT_d2_d	Male	52	SAMN11963659	delta1
M51_M52_AAATGGAGTCCAGTTA_d2_d	Male	52	SAMN11963659	delta1
M51_M52_AACAAGAGTATGCTAC_d2_d	Male	52	SAMN11963659	delta1
M51_M52_AACAAGATCCGTGGCA_d2_d	Male	52	SAMN11963659	delta1
M51_M52_AACACACAGAGCTGAC_d2_d	Male	52	SAMN11963659	delta1
M51_M52_AACACACAGTGGTTGG_d2_d	Male	52	SAMN11963659	delta1
M51_M52_AACACACCAAACGTGG_d2_d	Male	52	SAMN11963659	delta1
M51_M52_AACACACTCCTGCTAC_d2_d	Male	52	SAMN11963659	delta1
M51_M52_AACCATGAGCACTCAT_d2_d	Male	52	SAMN11963659	delta1
M51_M52_AACCATGCAGGTTCGC_d2_d	Male	52	SAMN11963659	delta1
M51_M52_AACCCAAAGCAGCACA_d2_d	Male	52	SAMN11963659	delta1
M51_M52_AACCTGATCGTAGTGT_d2_d	Male	52	SAMN11963659	delta1
M51_M52_AACCTGATCTCAGAAC_d2_d	Male	52	SAMN11963659	delta1
M51_M52_AACGAAAAGCCACTCG_d2_d	Male	52	SAMN11963659	delta1
M51_M52_AACGAAAAGTTGCTCA_d2_d	Male	52	SAMN11963659	delta1
M51_M52_AACGAAACATAATCCG_d2_d	Male	52	SAMN11963659	delta1
M51_M52_AACGGGAGTAGGGAGG_d2_d	Male	52	SAMN11963659	delta1
M51_M52_AACGGGAGTATGTGTC_d2_d	Male	52	SAMN11963659	delta1
M51_M52_AACGGGATCGCAACAT_d2_d	Male	52	SAMN11963659	delta1
M51_M52_AACGTCATCGTTCATT_d2_d	Male	52	SAMN11963659	delta1
M51_M52_AACTTCTTCCATACTT_d2_d	Male	52	SAMN11963659	delta1
M51_M52_AAGACTCTCATTTGGG_d2_d	Male	52	SAMN11963659	delta1
M51_M52_AAGCATCGTTCTCTCG_d2_d	Male	52	SAMN11963659	delta1
M51_M52_AAGCGAGGTGAAGCTG_d2_d	Male	52	SAMN11963659	delta1
M51_M52_AAGGTAAAGAATTCAG_d2_d	Male	52	SAMN11963659	delta1
M51_M52_AAGGTAACAGACAAAT_d2_d	Male	52	SAMN11963659	delta1
M51_M52_AAGGTAAGTGGACTGA_d2_d	Male	52	SAMN11963659	delta1
M51_M52_AAGTACCGTCAAACGG_d2_d	Male	52	SAMN11963659	delta1
M51_M52_AATCACGGTTATCCAG_d2_d	Male	52	SAMN11963659	delta1
M51_M52_AATCACGTCTAGAACC_d2_d	Male	52	SAMN11963659	delta1
M51_M52_AATCACGTCTCTAGGA_d2_d	Male	52	SAMN11963659	delta1
M51_M52_AATCGACCATAGGTTC_d2_d	Male	52	SAMN11963659	delta1
M51_M52_AATGAAGTCTAACGGT_d2_d	Male	52	SAMN11963659	delta1
M51_M52_AATGACCAGAGTACCG_d2_d	Male	52	SAMN11963659	delta1
M51_M52_AATGACCCACAAGTGG_d2_d	Male	52	SAMN11963659	delta1
M51_M52_AATGACCGTCACGCTG_d2_d	Male	52	SAMN11963659	delta1
M51_M52_AATGACCTCTAAGCGT_d2_d	Male	52	SAMN11963659	delta1
M51_M52_AATGGAAGTTGGTGTT_d2_d	Male	52	SAMN11963659	delta1
M51_M52_ACAAAGAAGTTAACAG_d2_d	Male	52	SAMN11963659	delta1
M51_M52_ACAACCATCCGATAGT_d2_d	Male	52	SAMN11963659	delta1
M51_M52_ACAAGCTCAACGGCTC_d2_d	Male	52	SAMN11963659	delta1
M51_M52_ACAAGCTCAGAGGAAA_d2_d	Male	52	SAMN11963659	delta1
M51_M52_ACAAGCTTCAGTAGGG_d2_d	Male	52	SAMN11963659	delta1
M51_M52_ACACAGTGTGCGAGTA_d2_d	Male	52	SAMN11963659	delta1
M51_M52_ACACCAACAGTTGTCA_d2_d	Male	52	SAMN11963659	delta1
M51_M52_ACACTGAGTACGAGTG_d2_d	Male	52	SAMN11963659	delta1
M51_M52_ACAGAAAGTGAGCGAT_d2_d	Male	52	SAMN11963659	delta1
M51_M52_ACAGAAATCCCGGTAG_d2_d	Male	52	SAMN11963659	delta1
M51_M52_ACATCCCTCCATATGG_d2_d	Male	52	SAMN11963659	delta1
M51_M52_ACATCGAGTCACCGAC_d2_d	Male	52	SAMN11963659	delta1
M51_M52_ACATTTCAGTTGCCCG_d2_d	Male	52	SAMN11963659	delta1
M51_M52_ACCAAACGTGGCAGAT_d2_d	Male	52	SAMN11963659	delta1
M51_M52_ACCAACACATCCGGCA_d2_d	Male	52	SAMN11963659	delta1
M51_M52_ACCAACATCGGAAACG_d2_d	Male	52	SAMN11963659	delta1
M51_M52_ACCATTTCAGCAGTCC_d2_d	Male	52	SAMN11963659	delta1
M51_M52_ACCCAAAGTCTGCGCA_d2_d	Male	52	SAMN11963659	delta1
M51_M52_ACCCTCAGTACCGTCG_d2_d	Male	52	SAMN11963659	delta1
M51_M52_ACCCTTGAGTCTTCGA_d2_d	Male	52	SAMN11963659	delta1
M51_M52_ACCCTTGTCATCCTGC_d2_d	Male	52	SAMN11963659	delta1
M51_M52_ACCTACCAGGCACTCC_d2_d	Male	52	SAMN11963659	delta1
M51_M52_ACCTACCAGTCATCGT_d2_d	Male	52	SAMN11963659	delta1
M51_M52_ACCTACCTCTGAGCAT_d2_d	Male	52	SAMN11963659	delta1
M51_M52_ACCTGAAGTCTAATCG_d2_d	Male	52	SAMN11963659	delta1
M51_M52_ACCTGTCGTCTTGCTC_d2_d	Male	52	SAMN11963659	delta1
M51_M52_ACGATCAGTGTGCTTA_d2_d	Male	52	SAMN11963659	delta1
M51_M52_ACGATCAGTTCTCCCA_d2_d	Male	52	SAMN11963659	delta1
M51_M52_ACGATGTGTCTTCAAG_d2_d	Male	52	SAMN11963659	delta1
M51_M52_ACGGTCGGTCCGACGT_d2_d	Male	52	SAMN11963659	delta1
M51_M52_ACGGTTATCGACACTA_d2_d	Male	52	SAMN11963659	delta1
M51_M52_ACGTAACAGAAGTGTT_d2_d	Male	52	SAMN11963659	delta1
M51_M52_ACGTACATCATGAGTC_d2_d	Male	52	SAMN11963659	delta1
M51_M52_ACGTAGTGTACTGTTG_d2_d	Male	52	SAMN11963659	delta1
M51_M52_ACGTAGTTCCATATGG_d2_d	Male	52	SAMN11963659	delta1
M51_M52_ACGTAGTTCCCATAAG_d2_d	Male	52	SAMN11963659	delta1
M51_M52_ACGTTCCGTTACCTGA_d2_d	Male	52	SAMN11963659	delta1
M51_M52_ACTACGAAGCACTCTA_d2_d	Male	52	SAMN11963659	delta1
M51_M52_ACTACGAAGGATGTTA_d2_d	Male	52	SAMN11963659	delta1
M51_M52_ACTACGACAATTGCGT_d2_d	Male	52	SAMN11963659	delta1
M51_M52_ACTACGACAGTGCCTG_d2_d	Male	52	SAMN11963659	delta1
M51_M52_ACTATCTCATCTGGGC_d2_d	Male	52	SAMN11963659	delta1
M51_M52_ACTATCTGTGGGCTCT_d2_d	Male	52	SAMN11963659	delta1
M51_M52_ACTCCCACAAATTAGG_d2_d	Male	52	SAMN11963659	delta1
M51_M52_ACTGCAATCCACTAGA_d2_d	Male	52	SAMN11963659	delta1
M51_M52_ACTGTGAGTACCGCGT_d2_d	Male	52	SAMN11963659	delta1
M51_M52_ACTGTGAGTGGTCTCG_d2_d	Male	52	SAMN11963659	delta1
M51_M52_ACTTAGGGTTTACCAG_d2_d	Male	52	SAMN11963659	delta1
M51_M52_ACTTAGGTCAACTGGT_d2_d	Male	52	SAMN11963659	delta1
M51_M52_ACTTCCGCAGACGCTC_d2_d	Male	52	SAMN11963659	delta1
M51_M52_ACTTCGCGTCACGACC_d2_d	Male	52	SAMN11963659	delta1
M51_M52_ACTTTGTCACGGTGTC_d2_d	Male	52	SAMN11963659	delta1
M51_M52_ACTTTGTCATGCAGGA_d2_d	Male	52	SAMN11963659	delta1
M51_M52_ACTTTGTGTCCATCTC_d2_d	Male	52	SAMN11963659	delta1
M51_M52_AGAACAAAGAGAGCAA_d2_d	Male	52	SAMN11963659	delta1
M51_M52_AGAACCTTCGTTCTGC_d2_d	Male	52	SAMN11963659	delta1
M51_M52_AGAACCTTCTGAGCAT_d2_d	Male	52	SAMN11963659	delta1
M51_M52_AGAAGCGCAGTCAACT_d2_d	Male	52	SAMN11963659	delta1
M51_M52_AGACAAAAGCACGATG_d2_d	Male	52	SAMN11963659	delta1
M51_M52_AGACAAAAGCATCTTG_d2_d	Male	52	SAMN11963659	delta1
M51_M52_AGACAAATCCGTGTAA_d2_d	Male	52	SAMN11963659	delta1
M51_M52_AGACACTAGTGCCCGT_d2_d	Male	52	SAMN11963659	delta1
M51_M52_AGACTCAAGTATGGAT_d2_d	Male	52	SAMN11963659	delta1
M51_M52_AGACTCAAGTTCCTGA_d2_d	Male	52	SAMN11963659	delta1
M51_M52_AGAGAATCAAATGAGT_d2_d	Male	52	SAMN11963659	delta1
M51_M52_AGAGAATCATACCGTA_d2_d	Male	52	SAMN11963659	delta1
M51_M52_AGAGCAGCATTGCCGG_d2_d	Male	52	SAMN11963659	delta1
M51_M52_AGAGCAGGTCCACACG_d2_d	Male	52	SAMN11963659	delta1
M51_M52_AGAGCCCCATTCAGGT_d2_d	Male	52	SAMN11963659	delta1
M51_M52_AGATAGACAGGGAGAG_d2_d	Male	52	SAMN11963659	delta1
M51_M52_AGATAGAGTCCATACA_d2_d	Male	52	SAMN11963659	delta1
M51_M52_AGCATCAAGACCATGG_d2_d	Male	52	SAMN11963659	delta1
M51_M52_AGCCACGGTCATGCAT_d2_d	Male	52	SAMN11963659	delta1
M51_M52_AGCCAGCAGCTAGATA_d2_d	Male	52	SAMN11963659	delta1
M51_M52_AGCGCTGGTTTACGTG_d2_d	Male	52	SAMN11963659	delta1
M51_M52_AGCGCTGTCTAACACG_d2_d	Male	52	SAMN11963659	delta1
M51_M52_AGCGTATTCAGAGTTC_d2_d	Male	52	SAMN11963659	delta1
M51_M52_AGGAAATTCTATCGCC_d2_d	Male	52	SAMN11963659	delta1
M51_M52_AGGAATAAGGCCTGAA_d2_d	Male	52	SAMN11963659	delta1
M51_M52_AGGGCTCTCGTAACTG_d2_d	Male	52	SAMN11963659	delta1
M51_M52_AGGGTCCAGAGCTGCA_d2_d	Male	52	SAMN11963659	delta1
M51_M52_AGGTAGGTCGTAGTCA_d2_d	Male	52	SAMN11963659	delta1
M51_M52_AGGTGTTGTCGCAGTC_d2_d	Male	52	SAMN11963659	delta1
M51_M52_AGTACCAGTATTCCTT_d2_d	Male	52	SAMN11963659	delta1
M51_M52_AGTACTGCAATCGCGC_d2_d	Male	52	SAMN11963659	delta1
M51_M52_AGTAGCTTCCTTCTTC_d2_d	Male	52	SAMN11963659	delta1
M51_M52_AGTCAACAGCCTCAAT_d2_d	Male	52	SAMN11963659	delta1
M51_M52_AGTCACAAGCACGGAT_d2_d	Male	52	SAMN11963659	delta1
M51_M52_AGTCACAAGGCCTTCG_d2_d	Male	52	SAMN11963659	delta1
M51_M52_AGTCACACAGTGCGCT_d2_d	Male	52	SAMN11963659	delta1
M51_M52_AGTCATGAGAGAGCAA_d2_d	Male	52	SAMN11963659	delta1
M51_M52_AGTCTCCTCCCGTGTT_d2_d	Male	52	SAMN11963659	delta1
M51_M52_AGTCTCCTCTGAATGC_d2_d	Male	52	SAMN11963659	delta1
M51_M52_AGTGCCGCATGGAAGC_d2_d	Male	52	SAMN11963659	delta1
M51_M52_AGTGCCGGTAGGACCA_d2_d	Male	52	SAMN11963659	delta1
M51_M52_AGTTAGCCACAATCTG_d2_d	Male	52	SAMN11963659	delta1
M51_M52_ATACCGAGTCGGCTAC_d2_d	Male	52	SAMN11963659	delta1
M51_M52_ATAGACCTCGTAGTCA_d2_d	Male	52	SAMN11963659	delta1
M51_M52_ATAGGCTAGCCAGAGT_d2_d	Male	52	SAMN11963659	delta1
M51_M52_ATATCCTCACCCTAGG_d2_d	Male	52	SAMN11963659	delta1
M51_M52_ATATCCTGTGCATTAC_d2_d	Male	52	SAMN11963659	delta1
M51_M52_ATCACAGTCACGGAGA_d2_d	Male	52	SAMN11963659	delta1
M51_M52_ATCATTCCACGGTGTC_d2_d	Male	52	SAMN11963659	delta1
M51_M52_ATCCACCCAGCTGCCA_d2_d	Male	52	SAMN11963659	delta1
M51_M52_ATCCATTAGACTCGAG_d2_d	Male	52	SAMN11963659	delta1
M51_M52_ATCCATTCATAGAGGC_d2_d	Male	52	SAMN11963659	delta1
M51_M52_ATCCCTGAGAAGTGTT_d2_d	Male	52	SAMN11963659	delta1
M51_M52_ATCCTATAGCCAGTAG_d2_d	Male	52	SAMN11963659	delta1
M51_M52_ATCCTATGTGGTATGG_d2_d	Male	52	SAMN11963659	delta1
M51_M52_ATCGATGGTCCGTTTC_d2_d	Male	52	SAMN11963659	delta1
M51_M52_ATCGCCTTCGGTGTAT_d2_d	Male	52	SAMN11963659	delta1
M51_M52_ATCGTCCAGTTCATGC_d2_d	Male	52	SAMN11963659	delta1
M51_M52_ATCGTCCCACAAGGTG_d2_d	Male	52	SAMN11963659	delta1
M51_M52_ATCGTCCGTGCCTGAC_d2_d	Male	52	SAMN11963659	delta1
M51_M52_ATCGTGAAGACTAAGT_d2_d	Male	52	SAMN11963659	delta1
M51_M52_ATCGTGATCGGTAAGG_d2_d	Male	52	SAMN11963659	delta1
M51_M52_ATCTCTAGTGACTATC_d2_d	Male	52	SAMN11963659	delta1
M51_M52_ATCTCTATCTTTGCAT_d2_d	Male	52	SAMN11963659	delta1
M51_M52_ATCTTCAAGTCCCTAA_d2_d	Male	52	SAMN11963659	delta1
M51_M52_ATGACCACAATAGGGC_d2_d	Male	52	SAMN11963659	delta1
M51_M52_ATGACCATCGAACCAT_d2_d	Male	52	SAMN11963659	delta1
M51_M52_ATGAGGGTCATTGTGG_d2_d	Male	52	SAMN11963659	delta1
M51_M52_ATGATCGCATAGTCGT_d2_d	Male	52	SAMN11963659	delta1
M51_M52_ATGCATGAGGAACGTC_d2_d	Male	52	SAMN11963659	delta1
M51_M52_ATGCCTCGTAGCGTTT_d2_d	Male	52	SAMN11963659	delta1
M51_M52_ATGCCTCGTCCAGGTC_d2_d	Male	52	SAMN11963659	delta1
M51_M52_ATGCCTCGTGCAACGA_d2_d	Male	52	SAMN11963659	delta1
M51_M52_ATGCCTCTCCCTCTAG_d2_d	Male	52	SAMN11963659	delta1
M51_M52_ATGCGATAGTGATCGG_d2_d	Male	52	SAMN11963659	delta1
M51_M52_ATGGTTGAGCACCGAA_d2_d	Male	52	SAMN11963659	delta1
M51_M52_ATGTCTTGTCCTGTCT_d2_d	Male	52	SAMN11963659	delta1
M51_M52_ATTACCTCATGAAGGC_d2_d	Male	52	SAMN11963659	delta1
M51_M52_ATTACCTTCGTCAGAT_d2_d	Male	52	SAMN11963659	delta1
M51_M52_ATTACTCAGCACCGAA_d2_d	Male	52	SAMN11963659	delta1
M51_M52_ATTCACTCACAAGCCC_d2_d	Male	52	SAMN11963659	delta1
M51_M52_ATTCAGGCACAGTCGC_d2_d	Male	52	SAMN11963659	delta1
M51_M52_ATTCATCAGTGCGACA_d2_d	Male	52	SAMN11963659	delta1
M51_M52_ATTCATCGTAGTTCCA_d2_d	Male	52	SAMN11963659	delta1
M51_M52_ATTCCATAGGAGAGTA_d2_d	Male	52	SAMN11963659	delta1
M51_M52_ATTCCCGCAAGTTCCA_d2_d	Male	52	SAMN11963659	delta1
M51_M52_ATTCTACGTAAGTTGA_d2_d	Male	52	SAMN11963659	delta1
M51_M52_ATTCTTGAGTACTGTC_d2_d	Male	52	SAMN11963659	delta1
M51_M52_ATTGGGTAGTGGACTG_d2_d	Male	52	SAMN11963659	delta1
M51_M52_ATTGTTCGTGTTGACT_d2_d	Male	52	SAMN11963659	delta1
M51_M52_ATTTACCAGAAGATCT_d2_d	Male	52	SAMN11963659	delta1
M51_M52_ATTTCACAGCACCAGA_d2_d	Male	52	SAMN11963659	delta1
M51_M52_ATTTCTGGTGGAACAC_d2_d	Male	52	SAMN11963659	delta1
M51_M52_CAAAGAACAAATACGA_d2_d	Male	52	SAMN11963659	delta1
M51_M52_CAAAGAACAAGGGCAT_d2_d	Male	52	SAMN11963659	delta1
M51_M52_CAACGATCAGCAAGAC_d2_d	Male	52	SAMN11963659	delta1
M51_M52_CAACGATTCGGTAAGG_d2_d	Male	52	SAMN11963659	delta1
M51_M52_CAACGGCAGGAGATAG_d2_d	Male	52	SAMN11963659	delta1
M51_M52_CAACGGCCATATACCG_d2_d	Male	52	SAMN11963659	delta1
M51_M52_CAACGGCCATCGCCTT_d2_d	Male	52	SAMN11963659	delta1
M51_M52_CAAGACTCATCGCCTT_d2_d	Male	52	SAMN11963659	delta1
M51_M52_CAAGCTAAGAACGTGC_d2_d	Male	52	SAMN11963659	delta1
M51_M52_CAAGGGACATGACGAG_d2_d	Male	52	SAMN11963659	delta1
M51_M52_CAATACGTCTACTGAG_d2_d	Male	52	SAMN11963659	delta1
M51_M52_CAATGACAGATACGAT_d2_d	Male	52	SAMN11963659	delta1
M51_M52_CAATGACAGTCTGGTT_d2_d	Male	52	SAMN11963659	delta1
M51_M52_CAATTTCAGTCTTGGT_d2_d	Male	52	SAMN11963659	delta1
M51_M52_CAATTTCCACAATGCT_d2_d	Male	52	SAMN11963659	delta1
M51_M52_CAATTTCTCAGACCTA_d2_d	Male	52	SAMN11963659	delta1
M51_M52_CACACAAAGCTCTTCC_d2_d	Male	52	SAMN11963659	delta1
M51_M52_CACACAATCCCATGGG_d2_d	Male	52	SAMN11963659	delta1
M51_M52_CACAGGCTCAGCTGAT_d2_d	Male	52	SAMN11963659	delta1
M51_M52_CACATGAAGCAGATAT_d2_d	Male	52	SAMN11963659	delta1
M51_M52_CACCAAAAGAGCAGAA_d2_d	Male	52	SAMN11963659	delta1
M51_M52_CACCAAACAGAACATA_d2_d	Male	52	SAMN11963659	delta1
M51_M52_CACCAAATCATTCCTA_d2_d	Male	52	SAMN11963659	delta1
M51_M52_CACCGTTAGTTACGGG_d2_d	Male	52	SAMN11963659	delta1
M51_M52_CACCGTTCATTGAGCT_d2_d	Male	52	SAMN11963659	delta1
M51_M52_CACGAATTCATGCGGC_d2_d	Male	52	SAMN11963659	delta1
M51_M52_CACGTGGAGAGATGCC_d2_d	Male	52	SAMN11963659	delta1
M51_M52_CACTAAGCAATTGCCA_d2_d	Male	52	SAMN11963659	delta1
M51_M52_CACTAAGGTGCACATT_d2_d	Male	52	SAMN11963659	delta1
M51_M52_CACTGAAGTCCACTTC_d2_d	Male	52	SAMN11963659	delta1
M51_M52_CACTGGGGTTCCCAAA_d2_d	Male	52	SAMN11963659	delta1
M51_M52_CACTGTCGTCCATACA_d2_d	Male	52	SAMN11963659	delta1
M51_M52_CACTTCGAGCTGAAGC_d2_d	Male	52	SAMN11963659	delta1
M51_M52_CACTTCGCAGCTAACT_d2_d	Male	52	SAMN11963659	delta1
M51_M52_CAGATTGAGGTGGGTT_d2_d	Male	52	SAMN11963659	delta1
M51_M52_CAGCAATAGTCGAAAT_d2_d	Male	52	SAMN11963659	delta1
M51_M52_CAGCAATCATTCACCC_d2_d	Male	52	SAMN11963659	delta1
M51_M52_CAGCACGTCCCTCTCC_d2_d	Male	52	SAMN11963659	delta1
M51_M52_CAGCAGCTCGCTTGAA_d2_d	Male	52	SAMN11963659	delta1
M51_M52_CAGCCAGAGTCACGCC_d2_d	Male	52	SAMN11963659	delta1
M51_M52_CAGCCAGCAATCGCAT_d2_d	Male	52	SAMN11963659	delta1
M51_M52_CAGCCAGCACCCTAGG_d2_d	Male	52	SAMN11963659	delta1
M51_M52_CAGCCAGGTTCGAACT_d2_d	Male	52	SAMN11963659	delta1
M51_M52_CAGCGTGGTGGCCACT_d2_d	Male	52	SAMN11963659	delta1
M51_M52_CAGGCCAGTACCCACG_d2_d	Male	52	SAMN11963659	delta1
M51_M52_CAGGCCATCGAGCCAC_d2_d	Male	52	SAMN11963659	delta1
M51_M52_CAGGGCTCACCTGAAT_d2_d	Male	52	SAMN11963659	delta1
M51_M52_CAGGTATCAATAACCC_d2_d	Male	52	SAMN11963659	delta1
M51_M52_CAGGTATGTACAGTCT_d2_d	Male	52	SAMN11963659	delta1
M51_M52_CAGTTAGTCGCGCCAA_d2_d	Male	52	SAMN11963659	delta1
M51_M52_CAGTTAGTCGGAATGG_d2_d	Male	52	SAMN11963659	delta1
M51_M52_CATAAGCAGCCAGAGT_d2_d	Male	52	SAMN11963659	delta1
M51_M52_CATAAGCAGGTCCTGC_d2_d	Male	52	SAMN11963659	delta1
M51_M52_CATAAGCTCCTTGACC_d2_d	Male	52	SAMN11963659	delta1
M51_M52_CATACAGCATGGCCCA_d2_d	Male	52	SAMN11963659	delta1
M51_M52_CATACAGTCCGTTTCG_d2_d	Male	52	SAMN11963659	delta1
M51_M52_CATACCCTCGAGATAA_d2_d	Male	52	SAMN11963659	delta1
M51_M52_CATCCCATCGATTCCC_d2_d	Male	52	SAMN11963659	delta1
M51_M52_CATCCCATCTGTCCGT_d2_d	Male	52	SAMN11963659	delta1
M51_M52_CATCGTCGTATTGACC_d2_d	Male	52	SAMN11963659	delta1
M51_M52_CATGAGTAGAAGTCTA_d2_d	Male	52	SAMN11963659	delta1
M51_M52_CATGCAAAGAAGGCTC_d2_d	Male	52	SAMN11963659	delta1
M51_M52_CATGCAACACTGTGTA_d2_d	Male	52	SAMN11963659	delta1
M51_M52_CATGCAACATGAGTAA_d2_d	Male	52	SAMN11963659	delta1
M51_M52_CATGCCTGTATCAGCT_d2_d	Male	52	SAMN11963659	delta1
M51_M52_CATGCGGTCACACCGG_d2_d	Male	52	SAMN11963659	delta1
M51_M52_CATGCTCGTGTGCCTG_d2_d	Male	52	SAMN11963659	delta1
M51_M52_CATGGATGTCGAGCTC_d2_d	Male	52	SAMN11963659	delta1
M51_M52_CATGGATGTCTCAAGT_d2_d	Male	52	SAMN11963659	delta1
M51_M52_CATTCTAGTCCACACG_d2_d	Male	52	SAMN11963659	delta1
M51_M52_CATTGAGTCAAGTTGC_d2_d	Male	52	SAMN11963659	delta1
M51_M52_CATTGCCCACAGCTGC_d2_d	Male	52	SAMN11963659	delta1
M51_M52_CATTTCAGTCTTTATC_d2_d	Male	52	SAMN11963659	delta1
M51_M52_CCAATGACAACTGTGT_d2_d	Male	52	SAMN11963659	delta1
M51_M52_CCACCATGTCATCGGC_d2_d	Male	52	SAMN11963659	delta1
M51_M52_CCACGAGGTCAACGCC_d2_d	Male	52	SAMN11963659	delta1
M51_M52_CCACGTTCAAGGTACG_d2_d	Male	52	SAMN11963659	delta1
M51_M52_CCACGTTCATCAGTCA_d2_d	Male	52	SAMN11963659	delta1
M51_M52_CCCAACTAGAAACCCG_d2_d	Male	52	SAMN11963659	delta1
M51_M52_CCCATTGGTTATGGTC_d2_d	Male	52	SAMN11963659	delta1
M51_M52_CCCGGAAAGTAGCTCT_d2_d	Male	52	SAMN11963659	delta1
M51_M52_CCCGGAACAAATCAGA_d2_d	Male	52	SAMN11963659	delta1
M51_M52_CCCGGAAGTGCAGTGA_d2_d	Male	52	SAMN11963659	delta1
M51_M52_CCCTCTCAGAGTTCGG_d2_d	Male	52	SAMN11963659	delta1
M51_M52_CCCTCTCAGCCTAACT_d2_d	Male	52	SAMN11963659	delta1
M51_M52_CCGATGGGTGGATCAG_d2_d	Male	52	SAMN11963659	delta1
M51_M52_CCGATGGTCCGTCAAA_d2_d	Male	52	SAMN11963659	delta1
M51_M52_CCGATGGTCTTGTGCC_d2_d	Male	52	SAMN11963659	delta1
M51_M52_CCGGACAAGAGCATAT_d2_d	Male	52	SAMN11963659	delta1
M51_M52_CCGGACAAGCACTAGG_d2_d	Male	52	SAMN11963659	delta1
M51_M52_CCGGGTAGTGAGTAGC_d2_d	Male	52	SAMN11963659	delta1
M51_M52_CCGGTAGTCCGCAGTG_d2_d	Male	52	SAMN11963659	delta1
M51_M52_CCGGTAGTCTGGACTA_d2_d	Male	52	SAMN11963659	delta1
M51_M52_CCTACGTGTGATTCAC_d2_d	Male	52	SAMN11963659	delta1
M51_M52_CCTATCGTCTCTAAGG_d2_d	Male	52	SAMN11963659	delta1
M51_M52_CCTCACAAGTCTCGTA_d2_d	Male	52	SAMN11963659	delta1
M51_M52_CCTCATGAGCCGATTT_d2_d	Male	52	SAMN11963659	delta1
M51_M52_CCTCATGCAATTGCTG_d2_d	Male	52	SAMN11963659	delta1
M51_M52_CCTCCAACAAGAATGT_d2_d	Male	52	SAMN11963659	delta1
M51_M52_CCTCCAATCTCTATAC_d2_d	Male	52	SAMN11963659	delta1
M51_M52_CCTCCTCAGAAGTATC_d2_d	Male	52	SAMN11963659	delta1
M51_M52_CCTCCTCTCCTGGGTG_d2_d	Male	52	SAMN11963659	delta1
M51_M52_CCTGCATGTCGCATGC_d2_d	Male	52	SAMN11963659	delta1
M51_M52_CCTTTGGAGGGACCAT_d2_d	Male	52	SAMN11963659	delta1
M51_M52_CCTTTGGTCGTCTCAC_d2_d	Male	52	SAMN11963659	delta1
M51_M52_CGAAGGATCTGTACAG_d2_d	Male	52	SAMN11963659	delta1
M51_M52_CGAAGTTAGTTCCATG_d2_d	Male	52	SAMN11963659	delta1
M51_M52_CGATCGGTCCGTGGTG_d2_d	Male	52	SAMN11963659	delta1
M51_M52_CGATCGGTCTCATGCC_d2_d	Male	52	SAMN11963659	delta1
M51_M52_CGATGCGTCGAGTGAG_d2_d	Male	52	SAMN11963659	delta1
M51_M52_CGATGGCAGACGTCGA_d2_d	Male	52	SAMN11963659	delta1
M51_M52_CGATGGCTCTCGTGGG_d2_d	Male	52	SAMN11963659	delta1
M51_M52_CGCATAAGTCCTGGGT_d2_d	Male	52	SAMN11963659	delta1
M51_M52_CGCATGGAGCCTCACG_d2_d	Male	52	SAMN11963659	delta1
M51_M52_CGCATGGTCCAAATGC_d2_d	Male	52	SAMN11963659	delta1
M51_M52_CGCCAGATCACAGTGT_d2_d	Male	52	SAMN11963659	delta1
M51_M52_CGCGTGAAGATGGTAT_d2_d	Male	52	SAMN11963659	delta1
M51_M52_CGCGTGACATGAAGGC_d2_d	Male	52	SAMN11963659	delta1
M51_M52_CGGAGAAGTAGATCGG_d2_d	Male	52	SAMN11963659	delta1
M51_M52_CGGGACTAGAGGGTCT_d2_d	Male	52	SAMN11963659	delta1
M51_M52_CGTAAGTTCAACACGT_d2_d	Male	52	SAMN11963659	delta1
M51_M52_CGTAGTAAGCTTCTAG_d2_d	Male	52	SAMN11963659	delta1
M51_M52_CGTAGTATCTCAGAAC_d2_d	Male	52	SAMN11963659	delta1
M51_M52_CGTCAAATCATTGCCC_d2_d	Male	52	SAMN11963659	delta1
M51_M52_CGTCCATAGGATTACA_d2_d	Male	52	SAMN11963659	delta1
M51_M52_CGTGAATTCGGCCTTT_d2_d	Male	52	SAMN11963659	delta1
M51_M52_CGTGTCTGTTGTCAGT_d2_d	Male	52	SAMN11963659	delta1
M51_M52_CGTTCTGGTCACCGCA_d2_d	Male	52	SAMN11963659	delta1
M51_M52_CGTTCTGTCCTTCAGC_d2_d	Male	52	SAMN11963659	delta1
M51_M52_CTAACCCCAATATCCG_d2_d	Male	52	SAMN11963659	delta1
M51_M52_CTAACTTGTACACTCA_d2_d	Male	52	SAMN11963659	delta1
M51_M52_CTACAGAAGCATTGAA_d2_d	Male	52	SAMN11963659	delta1
M51_M52_CTACAGACACCCATAA_d2_d	Male	52	SAMN11963659	delta1
M51_M52_CTACGGGTCTTCTCAA_d2_d	Male	52	SAMN11963659	delta1
M51_M52_CTAGACACAGATCACT_d2_d	Male	52	SAMN11963659	delta1
M51_M52_CTAGGTAGTCAACACT_d2_d	Male	52	SAMN11963659	delta1
M51_M52_CTATCCGAGGTGTGAC_d2_d	Male	52	SAMN11963659	delta1
M51_M52_CTATCTATCGTGGCTG_d2_d	Male	52	SAMN11963659	delta1
M51_M52_CTCAAGACACTCCGAG_d2_d	Male	52	SAMN11963659	delta1
M51_M52_CTCAATTTCAAAGGTA_d2_d	Male	52	SAMN11963659	delta1
M51_M52_CTCACTGAGCGATGGT_d2_d	Male	52	SAMN11963659	delta1
M51_M52_CTCACTGCAGGACTTT_d2_d	Male	52	SAMN11963659	delta1
M51_M52_CTCAGAAGTCCCGTGA_d2_d	Male	52	SAMN11963659	delta1
M51_M52_CTCAGGGAGCAAGCCA_d2_d	Male	52	SAMN11963659	delta1
M51_M52_CTCAGTCAGTCATGAA_d2_d	Male	52	SAMN11963659	delta1
M51_M52_CTCATCGAGATAGCTA_d2_d	Male	52	SAMN11963659	delta1
M51_M52_CTCATGCCAGTGTATC_d2_d	Male	52	SAMN11963659	delta1
M51_M52_CTCATGCCATCTTAGG_d2_d	Male	52	SAMN11963659	delta1
M51_M52_CTCCAACTCGAGAAGC_d2_d	Male	52	SAMN11963659	delta1
M51_M52_CTCCCAAGTGCCTAAT_d2_d	Male	52	SAMN11963659	delta1
M51_M52_CTCCCTCGTTCGGTTA_d2_d	Male	52	SAMN11963659	delta1
M51_M52_CTCCGATTCGATACGT_d2_d	Male	52	SAMN11963659	delta1
M51_M52_CTCCTTTAGCACTAAA_d2_d	Male	52	SAMN11963659	delta1
M51_M52_CTCCTTTCATGAATAG_d2_d	Male	52	SAMN11963659	delta1
M51_M52_CTCCTTTTCGCCTTTG_d2_d	Male	52	SAMN11963659	delta1
M51_M52_CTCGAGGCAGTCTGGC_d2_d	Male	52	SAMN11963659	delta1
M51_M52_CTCTCGAGTGTTTACG_d2_d	Male	52	SAMN11963659	delta1
M51_M52_CTGCAGGAGACAGTCG_d2_d	Male	52	SAMN11963659	delta1
M51_M52_CTGCATCCATAGGCGA_d2_d	Male	52	SAMN11963659	delta1
M51_M52_CTGCCTATCAAAGGAT_d2_d	Male	52	SAMN11963659	delta1
M51_M52_CTGCGAGAGGCCCAAA_d2_d	Male	52	SAMN11963659	delta1
M51_M52_CTGGCAGAGACTCGAG_d2_d	Male	52	SAMN11963659	delta1
M51_M52_CTGTAGAAGTGTAGAT_d2_d	Male	52	SAMN11963659	delta1
M51_M52_CTGTCGTGTGACCTGC_d2_d	Male	52	SAMN11963659	delta1
M51_M52_CTGTGGGAGAATTGCA_d2_d	Male	52	SAMN11963659	delta1
M51_M52_CTTACCGCAAGCAGGT_d2_d	Male	52	SAMN11963659	delta1
M51_M52_CTTACCGCACAGTATC_d2_d	Male	52	SAMN11963659	delta1
M51_M52_CTTCAATCAAGACGGT_d2_d	Male	52	SAMN11963659	delta1
M51_M52_CTTCCGACAGCACAGA_d2_d	Male	52	SAMN11963659	delta1
M51_M52_CTTCTAAAGACTCGAG_d2_d	Male	52	SAMN11963659	delta1
M51_M52_CTTCTCTCATCCGAAT_d2_d	Male	52	SAMN11963659	delta1
M51_M52_CTTGAGACACACACGC_d2_d	Male	52	SAMN11963659	delta1
M51_M52_CTTGATTGTGTCCACG_d2_d	Male	52	SAMN11963659	delta1
M51_M52_CTTTCGGGTGACAGCA_d2_d	Male	52	SAMN11963659	delta1
M51_M52_GAAATGAGTGCAACGA_d2_d	Male	52	SAMN11963659	delta1
M51_M52_GAACACTAGGCGACAT_d2_d	Male	52	SAMN11963659	delta1
M51_M52_GAACACTGTCAAGTTC_d2_d	Male	52	SAMN11963659	delta1
M51_M52_GAACACTTCGGTGTTA_d2_d	Male	52	SAMN11963659	delta1
M51_M52_GAACTGTAGCAAGCCA_d2_d	Male	52	SAMN11963659	delta1
M51_M52_GAAGAATAGACTACGG_d2_d	Male	52	SAMN11963659	delta1
M51_M52_GAAGAATCACTCATAG_d2_d	Male	52	SAMN11963659	delta1
M51_M52_GAAGGGTTCGTCTAAG_d2_d	Male	52	SAMN11963659	delta1
M51_M52_GAATAGACAGCTAACT_d2_d	Male	52	SAMN11963659	delta1
M51_M52_GAATCACTCAACTCTT_d2_d	Male	52	SAMN11963659	delta1
M51_M52_GAATCGTCATTAGGCT_d2_d	Male	52	SAMN11963659	delta1
M51_M52_GAATCGTGTCGCGTTG_d2_d	Male	52	SAMN11963659	delta1
M51_M52_GAATCGTTCTATCGCC_d2_d	Male	52	SAMN11963659	delta1
M51_M52_GACACGCAGTCTGCAT_d2_d	Male	52	SAMN11963659	delta1
M51_M52_GACCCTTCAGGAGACT_d2_d	Male	52	SAMN11963659	delta1
M51_M52_GACCGTGCATACTTTC_d2_d	Male	52	SAMN11963659	delta1
M51_M52_GACGCTGGTTAGAAAC_d2_d	Male	52	SAMN11963659	delta1
M51_M52_GACGCTGGTTGGACCC_d2_d	Male	52	SAMN11963659	delta1
M51_M52_GACGCTGTCGAGATGG_d2_d	Male	52	SAMN11963659	delta1
M51_M52_GACGCTGTCGGCTGTG_d2_d	Male	52	SAMN11963659	delta1
M51_M52_GACGTTAAGAGGGTCT_d2_d	Male	52	SAMN11963659	delta1
M51_M52_GACTATGTCACCGCTT_d2_d	Male	52	SAMN11963659	delta1
M51_M52_GACTCAACAGACAAGC_d2_d	Male	52	SAMN11963659	delta1
M51_M52_GACTCAATCATTCACT_d2_d	Male	52	SAMN11963659	delta1
M51_M52_GACTTCCGTGGCAGAT_d2_d	Male	52	SAMN11963659	delta1
M51_M52_GAGAAATAGAAACTAC_d2_d	Male	52	SAMN11963659	delta1
M51_M52_GAGATGGGTCGTACAT_d2_d	Male	52	SAMN11963659	delta1
M51_M52_GAGCTGCTCTACGCAA_d2_d	Male	52	SAMN11963659	delta1
M51_M52_GAGGCAATCACCCATC_d2_d	Male	52	SAMN11963659	delta1
M51_M52_GAGGGATTCCCTCATG_d2_d	Male	52	SAMN11963659	delta1
M51_M52_GAGTCATAGTAACAGT_d2_d	Male	52	SAMN11963659	delta1
M51_M52_GAGTGAGCAGCGTATT_d2_d	Male	52	SAMN11963659	delta1
M51_M52_GAGTGTTGTCGTCGGT_d2_d	Male	52	SAMN11963659	delta1
M51_M52_GATAGCTAGACCAGAC_d2_d	Male	52	SAMN11963659	delta1
M51_M52_GATCACATCCCATTTA_d2_d	Male	52	SAMN11963659	delta1
M51_M52_GATCATGCACGTCGTG_d2_d	Male	52	SAMN11963659	delta1
M51_M52_GATCATGTCTTCGTAT_d2_d	Male	52	SAMN11963659	delta1
M51_M52_GATGACTAGCAAATCA_d2_d	Male	52	SAMN11963659	delta1
M51_M52_GATGAGGAGCTGAGCA_d2_d	Male	52	SAMN11963659	delta1
M51_M52_GATGTTGTCCTACCAC_d2_d	Male	52	SAMN11963659	delta1
M51_M52_GATTCGAAGGCCCAAA_d2_d	Male	52	SAMN11963659	delta1
M51_M52_GATTCGACATTCGGGC_d2_d	Male	52	SAMN11963659	delta1
M51_M52_GCAACATTCCATAGAC_d2_d	Male	52	SAMN11963659	delta1
M51_M52_GCACATACAAGAGGCT_d2_d	Male	52	SAMN11963659	delta1
M51_M52_GCACATACAGGTCAAG_d2_d	Male	52	SAMN11963659	delta1
M51_M52_GCACGGTAGGACTGGT_d2_d	Male	52	SAMN11963659	delta1
M51_M52_GCACGTGTCGAGTCTA_d2_d	Male	52	SAMN11963659	delta1
M51_M52_GCAGCCACAGTCAGTT_d2_d	Male	52	SAMN11963659	delta1
M51_M52_GCAGCTGAGACATAAC_d2_d	Male	52	SAMN11963659	delta1
M51_M52_GCAGTTACATCTGTTT_d2_d	Male	52	SAMN11963659	delta1
M51_M52_GCAGTTATCCGCAGTG_d2_d	Male	52	SAMN11963659	delta1
M51_M52_GCAGTTATCGGAAACG_d2_d	Male	52	SAMN11963659	delta1
M51_M52_GCATCTCAGACGCATG_d2_d	Male	52	SAMN11963659	delta1
M51_M52_GCATCTCAGGTGGCTA_d2_d	Male	52	SAMN11963659	delta1
M51_M52_GCATCTCTCTACGCGG_d2_d	Male	52	SAMN11963659	delta1
M51_M52_GCATCTCTCTCCCATG_d2_d	Male	52	SAMN11963659	delta1
M51_M52_GCATGATTCCGGACTG_d2_d	Male	52	SAMN11963659	delta1
M51_M52_GCCAACGAGTAGAATC_d2_d	Male	52	SAMN11963659	delta1
M51_M52_GCCAACGGTCGGCTAC_d2_d	Male	52	SAMN11963659	delta1
M51_M52_GCCAGGTCAACGGCTC_d2_d	Male	52	SAMN11963659	delta1
M51_M52_GCCAGGTTCTAGGAAA_d2_d	Male	52	SAMN11963659	delta1
M51_M52_GCCAGTGTCGAAATCC_d2_d	Male	52	SAMN11963659	delta1
M51_M52_GCCATGGTCGTTAGAC_d2_d	Male	52	SAMN11963659	delta1
M51_M52_GCCATTCAGGTCACAG_d2_d	Male	52	SAMN11963659	delta1
M51_M52_GCCCAGATCACGAACT_d2_d	Male	52	SAMN11963659	delta1
M51_M52_GCCCGAAAGCCTCATA_d2_d	Male	52	SAMN11963659	delta1
M51_M52_GCCGATGAGCTGTACT_d2_d	Male	52	SAMN11963659	delta1
M51_M52_GCCGTGAAGCCTCTTC_d2_d	Male	52	SAMN11963659	delta1
M51_M52_GCCGTGACAAGTGCTT_d2_d	Male	52	SAMN11963659	delta1
M51_M52_GCCGTGAGTTAAGACA_d2_d	Male	52	SAMN11963659	delta1
M51_M52_GCGGATCGTCCCGGTA_d2_d	Male	52	SAMN11963659	delta1
M51_M52_GCGTTTCCAGCTGGTC_d2_d	Male	52	SAMN11963659	delta1
M51_M52_GCGTTTCGTTGTGCAT_d2_d	Male	52	SAMN11963659	delta1
M51_M52_GCTACAATCGAAATCC_d2_d	Male	52	SAMN11963659	delta1
M51_M52_GCTACAATCGCTAATG_d2_d	Male	52	SAMN11963659	delta1
M51_M52_GCTACCTCACGAAGAC_d2_d	Male	52	SAMN11963659	delta1
M51_M52_GCTGAATTCAAATGCC_d2_d	Male	52	SAMN11963659	delta1
M51_M52_GCTGCAGGTACAGTCT_d2_d	Male	52	SAMN11963659	delta1
M51_M52_GCTGGGTCAGGTGTGA_d2_d	Male	52	SAMN11963659	delta1
M51_M52_GCTTCACGTCGACGCT_d2_d	Male	52	SAMN11963659	delta1
M51_M52_GGAACCCTCTCCATAT_d2_d	Male	52	SAMN11963659	delta1
M51_M52_GGAATGGGTAGGCTGA_d2_d	Male	52	SAMN11963659	delta1
M51_M52_GGACGTCCATTGACCA_d2_d	Male	52	SAMN11963659	delta1
M51_M52_GGAGAACTCAAGCCCG_d2_d	Male	52	SAMN11963659	delta1
M51_M52_GGAGAACTCACGACTA_d2_d	Male	52	SAMN11963659	delta1
M51_M52_GGAGCAAGTCAGGTAG_d2_d	Male	52	SAMN11963659	delta1
M51_M52_GGAGCAAGTCAGTCCG_d2_d	Male	52	SAMN11963659	delta1
M51_M52_GGAGGATAGGCGAAGG_d2_d	Male	52	SAMN11963659	delta1
M51_M52_GGAGGTAGTGGCTGCT_d2_d	Male	52	SAMN11963659	delta1
M51_M52_GGATCTAAGTCAATCC_d2_d	Male	52	SAMN11963659	delta1
M51_M52_GGATGTTCAGAGGAAA_d2_d	Male	52	SAMN11963659	delta1
M51_M52_GGCACGTCAGCGTACC_d2_d	Male	52	SAMN11963659	delta1
M51_M52_GGCAGTCGTACGGGAT_d2_d	Male	52	SAMN11963659	delta1
M51_M52_GGCGTCACACCCAAGC_d2_d	Male	52	SAMN11963659	delta1
M51_M52_GGCTTGGAGCACCAGA_d2_d	Male	52	SAMN11963659	delta1
M51_M52_GGCTTTCAGAGCGACT_d2_d	Male	52	SAMN11963659	delta1
M51_M52_GGCTTTCAGGCCCAAA_d2_d	Male	52	SAMN11963659	delta1
M51_M52_GGGAAGTAGGCTTAAA_d2_d	Male	52	SAMN11963659	delta1
M51_M52_GGGAAGTTCAGCTGTA_d2_d	Male	52	SAMN11963659	delta1
M51_M52_GGGACCTAGATTGAGT_d2_d	Male	52	SAMN11963659	delta1
M51_M52_GGGACCTCAAATACGA_d2_d	Male	52	SAMN11963659	delta1
M51_M52_GGGAGATCACATGACT_d2_d	Male	52	SAMN11963659	delta1
M51_M52_GGGCCATCAGAGGCAT_d2_d	Male	52	SAMN11963659	delta1
M51_M52_GGGCGTTTCCACTGGG_d2_d	Male	52	SAMN11963659	delta1
M51_M52_GGGCGTTTCTGGTGCG_d2_d	Male	52	SAMN11963659	delta1
M51_M52_GGGCTACAGCTCCGAC_d2_d	Male	52	SAMN11963659	delta1
M51_M52_GGGTATTAGCGTATAA_d2_d	Male	52	SAMN11963659	delta1
M51_M52_GGGTATTTCTCTGAGA_d2_d	Male	52	SAMN11963659	delta1
M51_M52_GGGTCACAGATTCGAA_d2_d	Male	52	SAMN11963659	delta1
M51_M52_GGGTTATCAATTTCGG_d2_d	Male	52	SAMN11963659	delta1
M51_M52_GGGTTATCATCACGGC_d2_d	Male	52	SAMN11963659	delta1
M51_M52_GGTAACTAGCAACCAG_d2_d	Male	52	SAMN11963659	delta1
M51_M52_GGTAGAGCACAGACGA_d2_d	Male	52	SAMN11963659	delta1
M51_M52_GGTCACGGTTCTTGCC_d2_d	Male	52	SAMN11963659	delta1
M51_M52_GGTCACGTCCTGATAG_d2_d	Male	52	SAMN11963659	delta1
M51_M52_GGTCTGGAGTATAGAC_d2_d	Male	52	SAMN11963659	delta1
M51_M52_GGTGAAGAGGTGGGTT_d2_d	Male	52	SAMN11963659	delta1
M51_M52_GGTGAAGCAGACACCC_d2_d	Male	52	SAMN11963659	delta1
M51_M52_GGTGATTAGCGGTATG_d2_d	Male	52	SAMN11963659	delta1
M51_M52_GGTGATTCACCGAATT_d2_d	Male	52	SAMN11963659	delta1
M51_M52_GGTGATTGTAACGGTG_d2_d	Male	52	SAMN11963659	delta1
M51_M52_GGTGGCTAGGGATCTG_d2_d	Male	52	SAMN11963659	delta1
M51_M52_GGTGTCGTCAAGCTTG_d2_d	Male	52	SAMN11963659	delta1
M51_M52_GGTGTTACACGGTGCT_d2_d	Male	52	SAMN11963659	delta1
M51_M52_GGTTAACAGTCCCGGT_d2_d	Male	52	SAMN11963659	delta1
M51_M52_GGTTAACGTTATGTCG_d2_d	Male	52	SAMN11963659	delta1
M51_M52_GGTTCTCTCTGGAAGG_d2_d	Male	52	SAMN11963659	delta1
M51_M52_GTAACCAGTAAGATTG_d2_d	Male	52	SAMN11963659	delta1
M51_M52_GTAAGTCTCGCGGACT_d2_d	Male	52	SAMN11963659	delta1
M51_M52_GTAATGCCAGGTTCCG_d2_d	Male	52	SAMN11963659	delta1
M51_M52_GTAGAGGCAACACGAG_d2_d	Male	52	SAMN11963659	delta1
M51_M52_GTAGAGGCAGAACTTC_d2_d	Male	52	SAMN11963659	delta1
M51_M52_GTAGAGGTCCCAAGTA_d2_d	Male	52	SAMN11963659	delta1
M51_M52_GTAGGTTTCTTCTTCC_d2_d	Male	52	SAMN11963659	delta1
M51_M52_GTATTGGAGGATTTAG_d2_d	Male	52	SAMN11963659	delta1
M51_M52_GTATTGGGTGAGCAGT_d2_d	Male	52	SAMN11963659	delta1
M51_M52_GTATTGGTCGTCTACC_d2_d	Male	52	SAMN11963659	delta1
M51_M52_GTCAAACGTATTGACC_d2_d	Male	52	SAMN11963659	delta1
M51_M52_GTCAAACTCTGCTAGA_d2_d	Male	52	SAMN11963659	delta1
M51_M52_GTCACTCAGACGAAGA_d2_d	Male	52	SAMN11963659	delta1
M51_M52_GTCACTCAGCGATGAC_d2_d	Male	52	SAMN11963659	delta1
M51_M52_GTCACTCCACGCGGTT_d2_d	Male	52	SAMN11963659	delta1
M51_M52_GTCACTCGTTGCGTAT_d2_d	Male	52	SAMN11963659	delta1
M51_M52_GTCATCCGTCGAGTTT_d2_d	Male	52	SAMN11963659	delta1
M51_M52_GTCATGAAGAGTACCG_d2_d	Male	52	SAMN11963659	delta1
M51_M52_GTCATGAAGCATGGGT_d2_d	Male	52	SAMN11963659	delta1
M51_M52_GTCATGAAGGATGTTA_d2_d	Male	52	SAMN11963659	delta1
M51_M52_GTCATGACAATCGCCG_d2_d	Male	52	SAMN11963659	delta1
M51_M52_GTCGAATAGTCTCGTA_d2_d	Male	52	SAMN11963659	delta1
M51_M52_GTCGTTCAGTCAGGGT_d2_d	Male	52	SAMN11963659	delta1
M51_M52_GTCTAGAGTTCTCCCA_d2_d	Male	52	SAMN11963659	delta1
M51_M52_GTCTCACGTAGATTGA_d2_d	Male	52	SAMN11963659	delta1
M51_M52_GTGATGTTCGAATGCT_d2_d	Male	52	SAMN11963659	delta1
M51_M52_GTGCACGGTCCGTTTC_d2_d	Male	52	SAMN11963659	delta1
M51_M52_GTGCACGGTGTAACGG_d2_d	Male	52	SAMN11963659	delta1
M51_M52_GTGCGTGAGAGGTTTA_d2_d	Male	52	SAMN11963659	delta1
M51_M52_GTGCTGGGTGCGGTAA_d2_d	Male	52	SAMN11963659	delta1
M51_M52_GTGGAAGTCGTTTACT_d2_d	Male	52	SAMN11963659	delta1
M51_M52_GTGGAGATCCACAGCG_d2_d	Male	52	SAMN11963659	delta1
M51_M52_GTGGCGTAGGTCCTGC_d2_d	Male	52	SAMN11963659	delta1
M51_M52_GTGGCGTCATCCGCGA_d2_d	Male	52	SAMN11963659	delta1
M51_M52_GTGGGAATCGAGATGG_d2_d	Male	52	SAMN11963659	delta1
M51_M52_GTGTAACCACGCGTGT_d2_d	Male	52	SAMN11963659	delta1
M51_M52_GTGTCCTTCCCTATTA_d2_d	Male	52	SAMN11963659	delta1
M51_M52_GTGTGATCATCTAACG_d2_d	Male	52	SAMN11963659	delta1
M51_M52_GTGTTCCAGCCAGAGT_d2_d	Male	52	SAMN11963659	delta1
M51_M52_GTGTTCCAGTAATTGG_d2_d	Male	52	SAMN11963659	delta1
M51_M52_GTTACAGGTCCGTTTC_d2_d	Male	52	SAMN11963659	delta1
M51_M52_GTTACCCAGTGGCAGT_d2_d	Male	52	SAMN11963659	delta1
M51_M52_GTTAGACAGCGCTTCG_d2_d	Male	52	SAMN11963659	delta1
M51_M52_GTTATGGAGACTTCGT_d2_d	Male	52	SAMN11963659	delta1
M51_M52_GTTATGGGTGTATCCA_d2_d	Male	52	SAMN11963659	delta1
M51_M52_GTTCATTTCGGTATGT_d2_d	Male	52	SAMN11963659	delta1
M51_M52_GTTCCGTAGGACGGAG_d2_d	Male	52	SAMN11963659	delta1
M51_M52_GTTCGCTAGTAGAGTT_d2_d	Male	52	SAMN11963659	delta1
M51_M52_GTTCTATTCCCGAATA_d2_d	Male	52	SAMN11963659	delta1
M51_M52_GTTGCGGCATGTTACG_d2_d	Male	52	SAMN11963659	delta1
M51_M52_GTTGCTCTCTGATGGT_d2_d	Male	52	SAMN11963659	delta1
M51_M52_GTTGTCCGTTGTCCCT_d2_d	Male	52	SAMN11963659	delta1
M51_M52_GTTGTCCTCCGTAATG_d2_d	Male	52	SAMN11963659	delta1
M51_M52_GTTGTCCTCGAGCCAC_d2_d	Male	52	SAMN11963659	delta1
M51_M52_GTTGTGAGTTCAGTAC_d2_d	Male	52	SAMN11963659	delta1
M51_M52_GTTTACTCAGAAGCGT_d2_d	Male	52	SAMN11963659	delta1
M51_M52_GTTTGGATCTGGACCG_d2_d	Male	52	SAMN11963659	delta1
M51_M52_TAACACGGTTGCTAGT_d2_d	Male	52	SAMN11963659	delta1
M51_M52_TAACACGGTTTCGTTT_d2_d	Male	52	SAMN11963659	delta1
M51_M52_TAACCAGCACCGTGAC_d2_d	Male	52	SAMN11963659	delta1
M51_M52_TAACGACAGTGGTTCT_d2_d	Male	52	SAMN11963659	delta1
M51_M52_TAAGCACTCCACACAA_d2_d	Male	52	SAMN11963659	delta1
M51_M52_TAAGCGTTCATGCCGG_d2_d	Male	52	SAMN11963659	delta1
M51_M52_TAAGTCGCAATGACCT_d2_d	Male	52	SAMN11963659	delta1
M51_M52_TAATTCCAGGTGAGCT_d2_d	Male	52	SAMN11963659	delta1
M51_M52_TACAACGGTAAGATTG_d2_d	Male	52	SAMN11963659	delta1
M51_M52_TACAACGTCGCACGAC_d2_d	Male	52	SAMN11963659	delta1
M51_M52_TACAGGTAGGATTTAG_d2_d	Male	52	SAMN11963659	delta1
M51_M52_TACAGGTGTTCCGCTT_d2_d	Male	52	SAMN11963659	delta1
M51_M52_TACATTCTCACTCACC_d2_d	Male	52	SAMN11963659	delta1
M51_M52_TACCCACCAGCGTACC_d2_d	Male	52	SAMN11963659	delta1
M51_M52_TACCGAAAGTTGGAAT_d2_d	Male	52	SAMN11963659	delta1
M51_M52_TACCGAAGTATGAGCG_d2_d	Male	52	SAMN11963659	delta1
M51_M52_TACCGAAGTGGTTTAC_d2_d	Male	52	SAMN11963659	delta1
M51_M52_TACCTCGCACTTGTGA_d2_d	Male	52	SAMN11963659	delta1
M51_M52_TACGGGCAGATCGCTT_d2_d	Male	52	SAMN11963659	delta1
M51_M52_TACGGGCAGCATCCCG_d2_d	Male	52	SAMN11963659	delta1
M51_M52_TACGGGCGTCCGATCG_d2_d	Male	52	SAMN11963659	delta1
M51_M52_TACGGTAAGCTGAGCA_d2_d	Male	52	SAMN11963659	delta1
M51_M52_TACGGTACAGTTCACA_d2_d	Male	52	SAMN11963659	delta1
M51_M52_TACGGTATCAACTTTC_d2_d	Male	52	SAMN11963659	delta1
M51_M52_TACGGTATCGCCGAGT_d2_d	Male	52	SAMN11963659	delta1
M51_M52_TACGTCCCAATAGTCC_d2_d	Male	52	SAMN11963659	delta1
M51_M52_TACTGCCCAGCAGTCC_d2_d	Male	52	SAMN11963659	delta1
M51_M52_TACTGCCGTCTCGCGA_d2_d	Male	52	SAMN11963659	delta1
M51_M52_TACTTGTTCTAGGCCG_d2_d	Male	52	SAMN11963659	delta1
M51_M52_TAGATCGGTAACGATA_d2_d	Male	52	SAMN11963659	delta1
M51_M52_TAGATCGGTCGTGGAA_d2_d	Male	52	SAMN11963659	delta1
M51_M52_TAGATCGTCTGGGCAC_d2_d	Male	52	SAMN11963659	delta1
M51_M52_TAGGGTTGTCGAGTGA_d2_d	Male	52	SAMN11963659	delta1
M51_M52_TAGGTACGTGAGAGGG_d2_d	Male	52	SAMN11963659	delta1
M51_M52_TAGGTTGTCGGAGTAG_d2_d	Male	52	SAMN11963659	delta1
M51_M52_TAGTGCAAGCTGTCCG_d2_d	Male	52	SAMN11963659	delta1
M51_M52_TAGTGCACACAGGATG_d2_d	Male	52	SAMN11963659	delta1
M51_M52_TATACCTCATGTTTGG_d2_d	Male	52	SAMN11963659	delta1
M51_M52_TATACCTGTGGCTGAA_d2_d	Male	52	SAMN11963659	delta1
M51_M52_TATCCTAAGCAGCAGT_d2_d	Male	52	SAMN11963659	delta1
M51_M52_TATCTGTTCTGGCCGA_d2_d	Male	52	SAMN11963659	delta1
M51_M52_TATTGCTGTGCCGAAA_d2_d	Male	52	SAMN11963659	delta1
M51_M52_TATTGGGGTCACCTTC_d2_d	Male	52	SAMN11963659	delta1
M51_M52_TATTTCGGTAGCTTTG_d2_d	Male	52	SAMN11963659	delta1
M51_M52_TCACAAGAGAATCGCG_d2_d	Male	52	SAMN11963659	delta1
M51_M52_TCACAAGGTAATGTGA_d2_d	Male	52	SAMN11963659	delta1
M51_M52_TCACACCGTACTAACC_d2_d	Male	52	SAMN11963659	delta1
M51_M52_TCACACCGTTCAATCG_d2_d	Male	52	SAMN11963659	delta1
M51_M52_TCACACCTCTTGTTAC_d2_d	Male	52	SAMN11963659	delta1
M51_M52_TCACTCGGTAGTTACC_d2_d	Male	52	SAMN11963659	delta1
M51_M52_TCAGCCTAGTAACGAT_d2_d	Male	52	SAMN11963659	delta1
M51_M52_TCAGGGCTCGTCTCAC_d2_d	Male	52	SAMN11963659	delta1
M51_M52_TCAGTGAAGCCGATCC_d2_d	Male	52	SAMN11963659	delta1
M51_M52_TCATACTTCGTAGGAG_d2_d	Male	52	SAMN11963659	delta1
M51_M52_TCATATCTCTGCAGCG_d2_d	Male	52	SAMN11963659	delta1
M51_M52_TCATCATTCTCCCAAC_d2_d	Male	52	SAMN11963659	delta1
M51_M52_TCATGAGCAGTAACGG_d2_d	Male	52	SAMN11963659	delta1
M51_M52_TCATGAGTCACTGTCC_d2_d	Male	52	SAMN11963659	delta1
M51_M52_TCATGGAAGGTGTGAC_d2_d	Male	52	SAMN11963659	delta1
M51_M52_TCATGGACATCAGTCA_d2_d	Male	52	SAMN11963659	delta1
M51_M52_TCATGTTAGGGACTGT_d2_d	Male	52	SAMN11963659	delta1
M51_M52_TCATTCAAGAGGTTTA_d2_d	Male	52	SAMN11963659	delta1
M51_M52_TCATTCAGTCTCCTGT_d2_d	Male	52	SAMN11963659	delta1
M51_M52_TCATTTGCAACCAATC_d2_d	Male	52	SAMN11963659	delta1
M51_M52_TCATTTGCAAGGGCAT_d2_d	Male	52	SAMN11963659	delta1
M51_M52_TCCACCAGTCTCCTGT_d2_d	Male	52	SAMN11963659	delta1
M51_M52_TCCAGAATCAGATTGC_d2_d	Male	52	SAMN11963659	delta1
M51_M52_TCCATCGCACCTGCGA_d2_d	Male	52	SAMN11963659	delta1
M51_M52_TCCGATCAGTAAGAGG_d2_d	Male	52	SAMN11963659	delta1
M51_M52_TCCGGGAGTCGCTCGA_d2_d	Male	52	SAMN11963659	delta1
M51_M52_TCCGGGATCCTGTAAG_d2_d	Male	52	SAMN11963659	delta1
M51_M52_TCCGTGTTCATAGCAC_d2_d	Male	52	SAMN11963659	delta1
M51_M52_TCCTCCCAGTCGAAAT_d2_d	Male	52	SAMN11963659	delta1
M51_M52_TCCTCCCGTGTTGATC_d2_d	Male	52	SAMN11963659	delta1
M51_M52_TCCTCCCGTTCTCTAT_d2_d	Male	52	SAMN11963659	delta1
M51_M52_TCCTCGACATTCACCC_d2_d	Male	52	SAMN11963659	delta1
M51_M52_TCCTGCAAGACTAAGT_d2_d	Male	52	SAMN11963659	delta1
M51_M52_TCCTTCTCACTAACGT_d2_d	Male	52	SAMN11963659	delta1
M51_M52_TCCTTCTCAGGCGAAT_d2_d	Male	52	SAMN11963659	delta1
M51_M52_TCGATTTAGTAGGATT_d2_d	Male	52	SAMN11963659	delta1
M51_M52_TCGCACTGTTCCCACT_d2_d	Male	52	SAMN11963659	delta1
M51_M52_TCGGATAAGAAGATCT_d2_d	Male	52	SAMN11963659	delta1
M51_M52_TCGGATATCCAACCGG_d2_d	Male	52	SAMN11963659	delta1
M51_M52_TCGGATATCTTGTTAC_d2_d	Male	52	SAMN11963659	delta1
M51_M52_TCGGGACTCCGTACGG_d2_d	Male	52	SAMN11963659	delta1
M51_M52_TCGTGCTTCAGCTCTC_d2_d	Male	52	SAMN11963659	delta1
M51_M52_TCGTGGGGTGGAATGC_d2_d	Male	52	SAMN11963659	delta1
M51_M52_TCTACATAGCGATTCT_d2_d	Male	52	SAMN11963659	delta1
M51_M52_TCTACCGGTGTTGCCG_d2_d	Male	52	SAMN11963659	delta1
M51_M52_TCTATACTCATGGTAC_d2_d	Male	52	SAMN11963659	delta1
M51_M52_TCTATCAGTATGGGAC_d2_d	Male	52	SAMN11963659	delta1
M51_M52_TCTCACGAGTAATACG_d2_d	Male	52	SAMN11963659	delta1
M51_M52_TCTGCCACATGCAGGA_d2_d	Male	52	SAMN11963659	delta1
M51_M52_TCTGCCAGTCGGTGAA_d2_d	Male	52	SAMN11963659	delta1
M51_M52_TCTGTCGAGATGCCGA_d2_d	Male	52	SAMN11963659	delta1
M51_M52_TCTGTCGCAGAGCGTA_d2_d	Male	52	SAMN11963659	delta1
M51_M52_TCTTTGATCTCTCCGA_d2_d	Male	52	SAMN11963659	delta1
M51_M52_TGAATCGTCACTACGA_d2_d	Male	52	SAMN11963659	delta1
M51_M52_TGAATGCAGTGTACAA_d2_d	Male	52	SAMN11963659	delta1
M51_M52_TGAATGCCATCAGTGT_d2_d	Male	52	SAMN11963659	delta1
M51_M52_TGACGCGTCAAGGACG_d2_d	Male	52	SAMN11963659	delta1
M51_M52_TGACTCCGTCTTCTAT_d2_d	Male	52	SAMN11963659	delta1
M51_M52_TGAGCGCAGGCTAAAT_d2_d	Male	52	SAMN11963659	delta1
M51_M52_TGAGCGCCAGAGGACT_d2_d	Male	52	SAMN11963659	delta1
M51_M52_TGAGGGAAGTGATGGC_d2_d	Male	52	SAMN11963659	delta1
M51_M52_TGAGGGAGTGCACATT_d2_d	Male	52	SAMN11963659	delta1
M51_M52_TGATTTCAGGTTCAGG_d2_d	Male	52	SAMN11963659	delta1
M51_M52_TGCAGATCAAGTTCCA_d2_d	Male	52	SAMN11963659	delta1
M51_M52_TGCAGGCCAATAGTAG_d2_d	Male	52	SAMN11963659	delta1
M51_M52_TGCAGTAAGAATCGCG_d2_d	Male	52	SAMN11963659	delta1
M51_M52_TGCAGTAGTGCACATT_d2_d	Male	52	SAMN11963659	delta1
M51_M52_TGCAGTATCATTGTTC_d2_d	Male	52	SAMN11963659	delta1
M51_M52_TGCAGTATCTGCGGAC_d2_d	Male	52	SAMN11963659	delta1
M51_M52_TGCATCCCAATCTCGA_d2_d	Male	52	SAMN11963659	delta1
M51_M52_TGCATGAAGAGTCAGC_d2_d	Male	52	SAMN11963659	delta1
M51_M52_TGCCGAGTCGAGCCTG_d2_d	Male	52	SAMN11963659	delta1
M51_M52_TGCGATAAGCGACCCT_d2_d	Male	52	SAMN11963659	delta1
M51_M52_TGCTCCACATACAGCT_d2_d	Male	52	SAMN11963659	delta1
M51_M52_TGCTCGTAGCTCTATG_d2_d	Male	52	SAMN11963659	delta1
M51_M52_TGCTCGTGTGTAACGG_d2_d	Male	52	SAMN11963659	delta1
M51_M52_TGCTGAAAGATGGCAC_d2_d	Male	52	SAMN11963659	delta1
M51_M52_TGCTTGCGTAGCGTTT_d2_d	Male	52	SAMN11963659	delta1
M51_M52_TGCTTGCTCGGCATAT_d2_d	Male	52	SAMN11963659	delta1
M51_M52_TGGAGGATCGACACCG_d2_d	Male	52	SAMN11963659	delta1
M51_M52_TGGATCAAGGGTCACA_d2_d	Male	52	SAMN11963659	delta1
M51_M52_TGGCGTGCAAACTCTG_d2_d	Male	52	SAMN11963659	delta1
M51_M52_TGGGAAGAGGTACAGC_d2_d	Male	52	SAMN11963659	delta1
M51_M52_TGGGAAGTCTGGGCCA_d2_d	Male	52	SAMN11963659	delta1
M51_M52_TGGGTTAGTGGTCTTA_d2_d	Male	52	SAMN11963659	delta1
M51_M52_TGGTAGTTCGTGACTA_d2_d	Male	52	SAMN11963659	delta1
M51_M52_TGTAACGCAACACGTT_d2_d	Male	52	SAMN11963659	delta1
M51_M52_TGTAACGGTTGCTTGA_d2_d	Male	52	SAMN11963659	delta1
M51_M52_TGTAAGCTCGGACCAC_d2_d	Male	52	SAMN11963659	delta1
M51_M52_TGTAGACAGCGTGCTC_d2_d	Male	52	SAMN11963659	delta1
M51_M52_TGTCCACGTCACCTTC_d2_d	Male	52	SAMN11963659	delta1
M51_M52_TGTCCACTCGCAATTG_d2_d	Male	52	SAMN11963659	delta1
M51_M52_TGTCCACTCGTCCATC_d2_d	Male	52	SAMN11963659	delta1
M51_M52_TGTCCCATCGCCTATC_d2_d	Male	52	SAMN11963659	delta1
M51_M52_TGTGAGTGTTCCGCGA_d2_d	Male	52	SAMN11963659	delta1
M51_M52_TGTGAGTTCCCTCGTA_d2_d	Male	52	SAMN11963659	delta1
M51_M52_TGTGCGGAGCAAATGT_d2_d	Male	52	SAMN11963659	delta1
M51_M52_TGTGCGGCAAATGGAT_d2_d	Male	52	SAMN11963659	delta1
M51_M52_TGTGCGGTCATTGGTG_d2_d	Male	52	SAMN11963659	delta1
M51_M52_TGTGGCGGTACCTATG_d2_d	Male	52	SAMN11963659	delta1
M51_M52_TGTTACTTCAGCCTCT_d2_d	Male	52	SAMN11963659	delta1
M51_M52_TGTTCATAGCGGACAT_d2_d	Male	52	SAMN11963659	delta1
M51_M52_TGTTGGACAGGTCAAG_d2_d	Male	52	SAMN11963659	delta1
M51_M52_TTAATCCGTGAGGATC_d2_d	Male	52	SAMN11963659	delta1
M51_M52_TTAATCCTCGCTTTAT_d2_d	Male	52	SAMN11963659	delta1
M51_M52_TTAATCCTCTAAGCGT_d2_d	Male	52	SAMN11963659	delta1
M51_M52_TTACAGGAGACTTGTC_d2_d	Male	52	SAMN11963659	delta1
M51_M52_TTACCATCAGTCGGTC_d2_d	Male	52	SAMN11963659	delta1
M51_M52_TTACCATCATGGAGAC_d2_d	Male	52	SAMN11963659	delta1
M51_M52_TTACCATGTGACATCT_d2_d	Male	52	SAMN11963659	delta1
M51_M52_TTACGCCAGCTTCTAG_d2_d	Male	52	SAMN11963659	delta1
M51_M52_TTACGTTTCGTAACAC_d2_d	Male	52	SAMN11963659	delta1
M51_M52_TTACGTTTCTGGACCG_d2_d	Male	52	SAMN11963659	delta1
M51_M52_TTAGGCATCCCTTCCC_d2_d	Male	52	SAMN11963659	delta1
M51_M52_TTAGTCTAGTAAGCAT_d2_d	Male	52	SAMN11963659	delta1
M51_M52_TTAGTCTGTACAGTCT_d2_d	Male	52	SAMN11963659	delta1
M51_M52_TTATTGCAGAGTACCG_d2_d	Male	52	SAMN11963659	delta1
M51_M52_TTCAATCAGATCCGAG_d2_d	Male	52	SAMN11963659	delta1
M51_M52_TTCACCGGTCCGAAGA_d2_d	Male	52	SAMN11963659	delta1
M51_M52_TTCCAATGTTGGATCT_d2_d	Male	52	SAMN11963659	delta1
M51_M52_TTCCACGCAATTTCTC_d2_d	Male	52	SAMN11963659	delta1
M51_M52_TTCCACGTCTCAAAGC_d2_d	Male	52	SAMN11963659	delta1
M51_M52_TTCCGTGCAATGCAAA_d2_d	Male	52	SAMN11963659	delta1
M51_M52_TTCCGTGTCTCGCTCA_d2_d	Male	52	SAMN11963659	delta1
M51_M52_TTCCTAATCCCGTAAA_d2_d	Male	52	SAMN11963659	delta1
M51_M52_TTCCTCTCATATGGCT_d2_d	Male	52	SAMN11963659	delta1
M51_M52_TTCCTCTGTGGAGGTT_d2_d	Male	52	SAMN11963659	delta1
M51_M52_TTCCTTCAGGAATCGC_d2_d	Male	52	SAMN11963659	delta1
M51_M52_TTCGATTCAATTGAGA_d2_d	Male	52	SAMN11963659	delta1
M51_M52_TTCGATTTCCACACAA_d2_d	Male	52	SAMN11963659	delta1
M51_M52_TTCGCTGCAGCTGTTA_d2_d	Male	52	SAMN11963659	delta1
M51_M52_TTCGCTGGTCTACGAT_d2_d	Male	52	SAMN11963659	delta1
M51_M52_TTCTAACTCGTCCATC_d2_d	Male	52	SAMN11963659	delta1
M51_M52_TTCTCTCTCTACTGCC_d2_d	Male	52	SAMN11963659	delta1
M51_M52_TTCTGTATCATGGTAC_d2_d	Male	52	SAMN11963659	delta1
M51_M52_TTCTGTATCCGAGTGC_d2_d	Male	52	SAMN11963659	delta1
M51_M52_TTCTTCCAGGAAGTGA_d2_d	Male	52	SAMN11963659	delta1
M51_M52_TTGAACGCATTGGGAG_d2_d	Male	52	SAMN11963659	delta1
M51_M52_TTGAACGGTTGGCCGT_d2_d	Male	52	SAMN11963659	delta1
M51_M52_TTGATGGGTTTGAACC_d2_d	Male	52	SAMN11963659	delta1
M51_M52_TTGCCTGGTCCACTCT_d2_d	Male	52	SAMN11963659	delta1
M51_M52_TTGCGTCAGGTGATCG_d2_d	Male	52	SAMN11963659	delta1
M51_M52_TTGCGTCTCGGTTCAA_d2_d	Male	52	SAMN11963659	delta1
M51_M52_TTGGATGGTGAGAGGG_d2_d	Male	52	SAMN11963659	delta1
M51_M52_TTGGGCGGTACTGTTG_d2_d	Male	52	SAMN11963659	delta1
M51_M52_TTGGGTATCGGCATCG_d2_d	Male	52	SAMN11963659	delta1
M51_M52_TTGTTCATCCTACGGG_d2_d	Male	52	SAMN11963659	delta1
M51_M52_TTGTTTGAGAGCTTTC_d2_d	Male	52	SAMN11963659	delta1
M51_M52_TTGTTTGCATGAAAGT_d2_d	Male	52	SAMN11963659	delta1
M51_M52_TTTACCAAGGATTTCC_d2_d	Male	52	SAMN11963659	delta1
M51_M52_TTTACTGAGGGTCAAC_d2_d	Male	52	SAMN11963659	delta1
M51_M52_TTTACTGCAATACCTG_d2_d	Male	52	SAMN11963659	delta1
M51_M52_TTTACTGTCAAACTGC_d2_d	Male	52	SAMN11963659	delta1
M51_M52_TTTAGTCAGGGTGAGG_d2_d	Male	52	SAMN11963659	delta1
M51_M52_TTTAGTCGTTATTCTC_d2_d	Male	52	SAMN11963659	delta1
M51_M52_TTTATGCTCGTTCTAT_d2_d	Male	52	SAMN11963659	delta1
M51_M52_TTTCACACAGTTGAAA_d2_d	Male	52	SAMN11963659	delta1
M51_M52_TTTCACAGTACCCAGC_d2_d	Male	52	SAMN11963659	delta1
M51_M52_TTTCACAGTCTGTCAA_d2_d	Male	52	SAMN11963659	delta1
M51_M52_TTTCATGCAATTGCGT_d2_d	Male	52	SAMN11963659	delta1
M51_M52_TTTCATGCAGAAATTG_d2_d	Male	52	SAMN11963659	delta1
M51_M52_TTTCATGGTACTAACC_d2_d	Male	52	SAMN11963659	delta1
M51_M52_TTTCATGTCACTCTTA_d2_d	Male	52	SAMN11963659	delta1
M51_M52_TTTCCTCGTACTAACC_d2_d	Male	52	SAMN11963659	delta1
M51_M52_TTTGACTAGCGGATCA_d2_d	Male	52	SAMN11963659	delta1
M51_M52_TTTGACTTCATTTGTC_d2_d	Male	52	SAMN11963659	delta1
M51_M52_TTTGGAGTCGGTAAGG_d2_d	Male	52	SAMN11963659	delta1
M51_M52_TTTGGTTCACGACAAG_d2_d	Male	52	SAMN11963659	delta1
M51_M52_TTTGGTTCATGAAGCG_d2_d	Male	52	SAMN11963659	delta1
M51_M52_TTTGTTGAGTGAGCCA_d2_d	Male	52	SAMN11963659	delta1
M48_CCGATCTGTAGACTGG_d1_ge	Male	48	SAMN11633049	delta2
M48_CGATGGCCATTCCTAT_d1_ge	Male	48	SAMN11633049	delta2
M48_CTTTCAAAGCCTTGAT_d1_ge	Male	48	SAMN11633049	delta2
M48_TGGGAAGTCGACGATT_d1_ge	Male	48	SAMN11633049	delta2
M48_TTCGGTCAGTAAGACT_d1_ge	Male	48	SAMN11633049	delta2
M48_AAACCCAAGGATAATC_d1_d	Male	48	SAMN11633049	delta2
M48_AAAGGTAAGTCACTAC_d1_d	Male	48	SAMN11633049	delta2
M48_AACAGGGCACAGCTTA_d1_d	Male	48	SAMN11633049	delta2
M48_AACCACACATATGCGT_d1_d	Male	48	SAMN11633049	delta2
M48_AAGTACCGTGGATCGA_d1_d	Male	48	SAMN11633049	delta2
M48_AAGTGAACACATAGCT_d1_d	Male	48	SAMN11633049	delta2
M48_AAGTTCGCAAGTTCCA_d1_d	Male	48	SAMN11633049	delta2
M48_AATTTCCGTTGCCTAA_d1_d	Male	48	SAMN11633049	delta2
M48_ACAACCAGTCAACATC_d1_d	Male	48	SAMN11633049	delta2
M48_ACACTGATCGGTTAGT_d1_d	Male	48	SAMN11633049	delta2
M48_ACAGGGACACTATCCC_d1_d	Male	48	SAMN11633049	delta2
M48_ACCCAAATCTTCTAAC_d1_d	Male	48	SAMN11633049	delta2
M48_ACGCACGTCCCGTGAG_d1_d	Male	48	SAMN11633049	delta2
M48_ACGGAAGGTGCTCGTG_d1_d	Male	48	SAMN11633049	delta2
M48_ACTATTCAGACTCTAC_d1_d	Male	48	SAMN11633049	delta2
M48_ACTCCCACATACTGTG_d1_d	Male	48	SAMN11633049	delta2
M48_ACTGTGAAGTTTGAGA_d1_d	Male	48	SAMN11633049	delta2
M48_ACTTTGTCAGCGATTT_d1_d	Male	48	SAMN11633049	delta2
M48_AGAACCTAGCTGGCTC_d1_d	Male	48	SAMN11633049	delta2
M48_AGACCCGTCTTCGACC_d1_d	Male	48	SAMN11633049	delta2
M48_AGGGCTCAGCGCTGCT_d1_d	Male	48	SAMN11633049	delta2
M48_AGGGTTTTCACTTGGA_d1_d	Male	48	SAMN11633049	delta2
M48_AGGTTGTCACCCTAAA_d1_d	Male	48	SAMN11633049	delta2
M48_AGTAACCGTGAGCAGT_d1_d	Male	48	SAMN11633049	delta2
M48_AGTCATGTCAATCTCT_d1_d	Male	48	SAMN11633049	delta2
M48_AGTTCGAGTGGGATTG_d1_d	Male	48	SAMN11633049	delta2
M48_ATAGACCGTACAATAG_d1_d	Male	48	SAMN11633049	delta2
M48_ATCCACCCATAGCTGT_d1_d	Male	48	SAMN11633049	delta2
M48_ATCCCTGTCGAAACAA_d1_d	Male	48	SAMN11633049	delta2
M48_ATCTCTACATCGCTAA_d1_d	Male	48	SAMN11633049	delta2
M48_ATGACCACATCGGAAG_d1_d	Male	48	SAMN11633049	delta2
M48_ATTACTCAGTTGCGCC_d1_d	Male	48	SAMN11633049	delta2
M48_ATTCACTTCGAGCTGC_d1_d	Male	48	SAMN11633049	delta2
M48_ATTCAGGGTTAACAGA_d1_d	Male	48	SAMN11633049	delta2
M48_ATTTCACGTTCGGTCG_d1_d	Male	48	SAMN11633049	delta2
M48_CAAGGGAGTTTAAGGA_d1_d	Male	48	SAMN11633049	delta2
M48_CACACAAGTATTTCCT_d1_d	Male	48	SAMN11633049	delta2
M48_CACAGATAGTAAGACT_d1_d	Male	48	SAMN11633049	delta2
M48_CAGCAGCTCGCTGACG_d1_d	Male	48	SAMN11633049	delta2
M48_CAGGTATCACGATAGG_d1_d	Male	48	SAMN11633049	delta2
M48_CAGTGCGGTAGACAGC_d1_d	Male	48	SAMN11633049	delta2
M48_CATAGACTCCGATGTA_d1_d	Male	48	SAMN11633049	delta2
M48_CATTCTACATAAGCGG_d1_d	Male	48	SAMN11633049	delta2
M48_CATTTCAAGCACTCGC_d1_d	Male	48	SAMN11633049	delta2
M48_CCACAAAAGAGCAGTC_d1_d	Male	48	SAMN11633049	delta2
M48_CCGGTGACACCTGAAT_d1_d	Male	48	SAMN11633049	delta2
M48_CCGTAGGAGGATACGC_d1_d	Male	48	SAMN11633049	delta2
M48_CCGTGAGGTGAGATTA_d1_d	Male	48	SAMN11633049	delta2
M48_CCGTGAGGTGCAATGG_d1_d	Male	48	SAMN11633049	delta2
M48_CCTCACAGTTTACGTG_d1_d	Male	48	SAMN11633049	delta2
M48_CCTTCAGTCTTCACGC_d1_d	Male	48	SAMN11633049	delta2
M48_CGAATTGGTATGTCTG_d1_d	Male	48	SAMN11633049	delta2
M48_CGACAGCCACTTGGCG_d1_d	Male	48	SAMN11633049	delta2
M48_CGATCGGAGGTGATCG_d1_d	Male	48	SAMN11633049	delta2
M48_CGCATGGTCGCCTTGT_d1_d	Male	48	SAMN11633049	delta2
M48_CGTCCATAGCTGCCAC_d1_d	Male	48	SAMN11633049	delta2
M48_CTAACTTAGCTGCCTG_d1_d	Male	48	SAMN11633049	delta2
M48_CTCAGGGGTCGGAAAC_d1_d	Male	48	SAMN11633049	delta2
M48_CTCATCGTCATCGTAG_d1_d	Male	48	SAMN11633049	delta2
M48_CTCATGCTCAAAGGTA_d1_d	Male	48	SAMN11633049	delta2
M48_CTCCACATCCACATAG_d1_d	Male	48	SAMN11633049	delta2
M48_CTCTCGACATGGCTGC_d1_d	Male	48	SAMN11633049	delta2
M48_CTGATCCAGATTGACA_d1_d	Male	48	SAMN11633049	delta2
M48_CTGGTCTCACCGGTCA_d1_d	Male	48	SAMN11633049	delta2
M48_CTGTCGTAGCCTCCAG_d1_d	Male	48	SAMN11633049	delta2
M48_GAAGCGACAAGGTCGA_d1_d	Male	48	SAMN11633049	delta2
M48_GAATAGAGTTGGCCTG_d1_d	Male	48	SAMN11633049	delta2
M48_GAATCACCACATGGTT_d1_d	Male	48	SAMN11633049	delta2
M48_GACAGCCGTTCTCCTG_d1_d	Male	48	SAMN11633049	delta2
M48_GATCATGTCTCTATGT_d1_d	Male	48	SAMN11633049	delta2
M48_GATGATCCAGTCCCGA_d1_d	Male	48	SAMN11633049	delta2
M48_GATGTTGAGGTAGACC_d1_d	Male	48	SAMN11633049	delta2
M48_GCACTAACATGGCCCA_d1_d	Male	48	SAMN11633049	delta2
M48_GCACTAAGTCCCTGTT_d1_d	Male	48	SAMN11633049	delta2
M48_GCAGCCAGTATATGGA_d1_d	Male	48	SAMN11633049	delta2
M48_GCCAGTGTCCTCACTG_d1_d	Male	48	SAMN11633049	delta2
M48_GCCGTGACACAAAGTA_d1_d	Male	48	SAMN11633049	delta2
M48_GCCGTGATCTAGTGAC_d1_d	Male	48	SAMN11633049	delta2
M48_GCGAGAACAGAATTCC_d1_d	Male	48	SAMN11633049	delta2
M48_GCGAGAATCACTCACC_d1_d	Male	48	SAMN11633049	delta2
M48_GCGTTTCTCCACGTGG_d1_d	Male	48	SAMN11633049	delta2
M48_GGAATGGAGATACCAA_d1_d	Male	48	SAMN11633049	delta2
M48_GGACGTCCAGTCGGTC_d1_d	Male	48	SAMN11633049	delta2
M48_GGGACTCTCCACATAG_d1_d	Male	48	SAMN11633049	delta2
M48_GGGTCTGAGGTCGAGT_d1_d	Male	48	SAMN11633049	delta2
M48_GGGTTATTCTTTGATC_d1_d	Male	48	SAMN11633049	delta2
M48_GGTCACGAGTCGTTAC_d1_d	Male	48	SAMN11633049	delta2
M48_GTACAGTTCCATGAGT_d1_d	Male	48	SAMN11633049	delta2
M48_GTCAAACCATAACTCG_d1_d	Male	48	SAMN11633049	delta2
M48_GTCAAACTCGAGCACC_d1_d	Male	48	SAMN11633049	delta2
M48_GTCGAATAGAAGTGTT_d1_d	Male	48	SAMN11633049	delta2
M48_GTCTGTCAGAGCATCG_d1_d	Male	48	SAMN11633049	delta2
M48_GTCTGTCAGTTGCCTA_d1_d	Male	48	SAMN11633049	delta2
M48_GTGAGTTCAACAAGAT_d1_d	Male	48	SAMN11633049	delta2
M48_GTGGGAACACTGGATT_d1_d	Male	48	SAMN11633049	delta2
M48_GTGGGAAGTAAGGTCG_d1_d	Male	48	SAMN11633049	delta2
M48_GTTACCCTCCACGTCT_d1_d	Male	48	SAMN11633049	delta2
M48_GTTACCCTCGTGACTA_d1_d	Male	48	SAMN11633049	delta2
M48_GTTACGACAGGGAATC_d1_d	Male	48	SAMN11633049	delta2
M48_GTTCGCTAGCCGTAAG_d1_d	Male	48	SAMN11633049	delta2
M48_GTTGAACCACTAGTAC_d1_d	Male	48	SAMN11633049	delta2
M48_TACATTCAGTGGGAAA_d1_d	Male	48	SAMN11633049	delta2
M48_TACCCGTGTATCGAAA_d1_d	Male	48	SAMN11633049	delta2
M48_TACCTGCTCTTTGATC_d1_d	Male	48	SAMN11633049	delta2
M48_TACGCTCTCGGACGTC_d1_d	Male	48	SAMN11633049	delta2
M48_TACGGTAAGGGATGTC_d1_d	Male	48	SAMN11633049	delta2
M48_TAGAGTCTCAGGACGA_d1_d	Male	48	SAMN11633049	delta2
M48_TAGATCGTCAAGAGTA_d1_d	Male	48	SAMN11633049	delta2
M48_TATACCTGTTTCACAG_d1_d	Male	48	SAMN11633049	delta2
M48_TCACATTGTAGGGTAC_d1_d	Male	48	SAMN11633049	delta2
M48_TCAGGTACAGGGCTTC_d1_d	Male	48	SAMN11633049	delta2
M48_TCATATCGTAGTCCTA_d1_d	Male	48	SAMN11633049	delta2
M48_TCATCATGTGTGTCCG_d1_d	Male	48	SAMN11633049	delta2
M48_TCATCCGAGCTTACGT_d1_d	Male	48	SAMN11633049	delta2
M48_TCATCCGCAAACTCGT_d1_d	Male	48	SAMN11633049	delta2
M48_TCATTGTAGCACCTGC_d1_d	Male	48	SAMN11633049	delta2
M48_TCCCACAAGGCTAAAT_d1_d	Male	48	SAMN11633049	delta2
M48_TCCTCGAAGAGCATCG_d1_d	Male	48	SAMN11633049	delta2
M48_TCCTGCATCTCTAGGA_d1_d	Male	48	SAMN11633049	delta2
M48_TCGCTTGAGTCAAGCG_d1_d	Male	48	SAMN11633049	delta2
M48_TCGGGACGTCGACGCT_d1_d	Male	48	SAMN11633049	delta2
M48_TCTCACGTCGCAGATT_d1_d	Male	48	SAMN11633049	delta2
M48_TCTTAGTTCCGACAGC_d1_d	Male	48	SAMN11633049	delta2
M48_TGACTCCAGCCTTTGA_d1_d	Male	48	SAMN11633049	delta2
M48_TGAGGTTGTGTGAGCA_d1_d	Male	48	SAMN11633049	delta2
M48_TGCAGATGTTGCGGCT_d1_d	Male	48	SAMN11633049	delta2
M48_TGCGGGTTCAAGATAG_d1_d	Male	48	SAMN11633049	delta2
M48_TGCTCGTGTACAAAGT_d1_d	Male	48	SAMN11633049	delta2
M48_TGCTGAATCCTGGGTG_d1_d	Male	48	SAMN11633049	delta2
M48_TGGAACTTCGCTAAAC_d1_d	Male	48	SAMN11633049	delta2
M48_TGGGAAGGTCGTATTG_d1_d	Male	48	SAMN11633049	delta2
M48_TGGTACACAAGTTCGT_d1_d	Male	48	SAMN11633049	delta2
M48_TGGTAGTTCTTCGTAT_d1_d	Male	48	SAMN11633049	delta2
M48_TGGTGATTCATTTGTC_d1_d	Male	48	SAMN11633049	delta2
M48_TGTAACGGTGGTCTAT_d1_d	Male	48	SAMN11633049	delta2
M48_TGTGATGGTTCAACGT_d1_d	Male	48	SAMN11633049	delta2
M48_TGTTTGTAGTATTGCC_d1_d	Male	48	SAMN11633049	delta2
M48_TTACGTTGTATGAGGC_d1_d	Male	48	SAMN11633049	delta2
M48_TTAGGGTAGCGACAGT_d1_d	Male	48	SAMN11633049	delta2
M48_TTCCGTGCAGCAGAAC_d1_d	Male	48	SAMN11633049	delta2
M48_TTCCTCTCATTGTAGC_d1_d	Male	48	SAMN11633049	delta2
M48_TTCGGTCCAGCATACT_d1_d	Male	48	SAMN11633049	delta2
M48_TTGAACGCAACACACT_d1_d	Male	48	SAMN11633049	delta2
M48_TTGACCCAGCATTGTC_d1_d	Male	48	SAMN11633049	delta2
M48_TTGAGTGGTCGCACAC_d1_d	Male	48	SAMN11633049	delta2
M48_TTGATGGGTTACACTG_d1_d	Male	48	SAMN11633049	delta2
M48_TTGCGTCTCCACTAGA_d1_d	Male	48	SAMN11633049	delta2
M48_TTTATGCAGGTTGGTG_d1_d	Male	48	SAMN11633049	delta2
M48_TTTGACTCACGTAGAG_d1_d	Male	48	SAMN11633049	delta2
M51_M52_AAAGTCCGTGTGCTTA_d2_ge	Male	52	SAMN11963659	delta2
M51_M52_AACCCAAAGCACCAGA_d2_ge	Male	52	SAMN11963659	delta2
M51_M52_ACTATCTGTGAGATTA_d2_ge	Male	52	SAMN11963659	delta2
M51_M52_ATCACGAAGGATTTGA_d2_ge	Male	52	SAMN11963659	delta2
M51_M52_CTAACCCAGCCTGCCA_d2_ge	Male	52	SAMN11963659	delta2
M51_M52_CTGTGAAAGCAACCAG_d2_ge	Male	52	SAMN11963659	delta2
M51_M52_GAAGGACCAAAGAGTT_d2_ge	Male	52	SAMN11963659	delta2
M51_M52_GACACGCAGCGGGTAT_d2_ge	Male	52	SAMN11963659	delta2
M51_M52_GTAATGCAGAGTAACT_d2_ge	Male	52	SAMN11963659	delta2
M51_M52_GTAGATCCACCGTCTT_d2_ge	Male	52	SAMN11963659	delta2
M51_M52_GTCTGTCAGGAACGAA_d2_ge	Male	52	SAMN11963659	delta2
M51_M52_TATCTGTCATGGCCAC_d2_ge	Male	52	SAMN11963659	delta2
M51_M52_TCACACCCATCATTGG_d2_ge	Male	52	SAMN11963659	delta2
M51_M52_TCCTAATCACTGAATC_d2_ge	Male	52	SAMN11963659	delta2
M51_M52_TCTACATGTCTAACTG_d2_ge	Male	52	SAMN11963659	delta2
M51_M52_TGCGGCAAGCTGAGTG_d2_ge	Male	52	SAMN11963659	delta2
M51_M52_TGTTCTATCCTTATGT_d2_ge	Male	52	SAMN11963659	delta2
M51_M52_TTCCTTCAGTGGTGAC_d2_ge	Male	52	SAMN11963659	delta2
M51_M52_AAAGGATTCCCACAGG_d2_d	Male	52	SAMN11963659	delta2
M51_M52_AAAGGGCCAAGGTACG_d2_d	Male	52	SAMN11963659	delta2
M51_M52_AAAGTCCCAATAGTGA_d2_d	Male	52	SAMN11963659	delta2
M51_M52_AACAGGGAGGCGCTTC_d2_d	Male	52	SAMN11963659	delta2
M51_M52_AACCAACAGTAATTGG_d2_d	Male	52	SAMN11963659	delta2
M51_M52_AACCATGAGACCAAAT_d2_d	Male	52	SAMN11963659	delta2
M51_M52_AACCATGCATACCAGT_d2_d	Male	52	SAMN11963659	delta2
M51_M52_AACCCAAGTAGGGTAC_d2_d	Male	52	SAMN11963659	delta2
M51_M52_AACCTTTGTGCTCCGA_d2_d	Male	52	SAMN11963659	delta2
M51_M52_AACGTCATCAAGGTGG_d2_d	Male	52	SAMN11963659	delta2
M51_M52_AACTTCTCAAGGTCGA_d2_d	Male	52	SAMN11963659	delta2
M51_M52_AAGACAAAGCGTGCCT_d2_d	Male	52	SAMN11963659	delta2
M51_M52_AAGGAATGTATCGCAT_d2_d	Male	52	SAMN11963659	delta2
M51_M52_AAGTGAACAATGCAAA_d2_d	Male	52	SAMN11963659	delta2
M51_M52_AATAGAGCACTGGATT_d2_d	Male	52	SAMN11963659	delta2
M51_M52_AATCGTGAGTGATGGC_d2_d	Male	52	SAMN11963659	delta2
M51_M52_AATGACCAGGGTTAAT_d2_d	Male	52	SAMN11963659	delta2
M51_M52_AATGACCCAGCTGTTA_d2_d	Male	52	SAMN11963659	delta2
M51_M52_AATGACCCAGGTCCCA_d2_d	Male	52	SAMN11963659	delta2
M51_M52_AATGCCATCGTTCGCT_d2_d	Male	52	SAMN11963659	delta2
M51_M52_AATGGCTGTCGGTAAG_d2_d	Male	52	SAMN11963659	delta2
M51_M52_AATTCCTCACATTCGA_d2_d	Male	52	SAMN11963659	delta2
M51_M52_AATTTCCGTTTGTTCT_d2_d	Male	52	SAMN11963659	delta2
M51_M52_ACAACCAAGGCCCACT_d2_d	Male	52	SAMN11963659	delta2
M51_M52_ACAAGCTTCAGCTCTC_d2_d	Male	52	SAMN11963659	delta2
M51_M52_ACACAGTCATGGCCCA_d2_d	Male	52	SAMN11963659	delta2
M51_M52_ACACCAACAGAGGACT_d2_d	Male	52	SAMN11963659	delta2
M51_M52_ACACCAATCCATCCGT_d2_d	Male	52	SAMN11963659	delta2
M51_M52_ACACGCGAGTACAACA_d2_d	Male	52	SAMN11963659	delta2
M51_M52_ACACTGACAGACAATA_d2_d	Male	52	SAMN11963659	delta2
M51_M52_ACATCGACAGGTTCCG_d2_d	Male	52	SAMN11963659	delta2
M51_M52_ACATTTCCACTGGAAG_d2_d	Male	52	SAMN11963659	delta2
M51_M52_ACCAAACAGACCATAA_d2_d	Male	52	SAMN11963659	delta2
M51_M52_ACCATTTAGAAGCCAC_d2_d	Male	52	SAMN11963659	delta2
M51_M52_ACCCAAACATTGGATC_d2_d	Male	52	SAMN11963659	delta2
M51_M52_ACCCTCAGTCTGTCCT_d2_d	Male	52	SAMN11963659	delta2
M51_M52_ACCTGTCAGACCATGG_d2_d	Male	52	SAMN11963659	delta2
M51_M52_ACGATGTGTAAGCAAT_d2_d	Male	52	SAMN11963659	delta2
M51_M52_ACGGGTCGTAGTCTGT_d2_d	Male	52	SAMN11963659	delta2
M51_M52_ACGGTTACACAGAGCA_d2_d	Male	52	SAMN11963659	delta2
M51_M52_ACGGTTACACTCGATA_d2_d	Male	52	SAMN11963659	delta2
M51_M52_ACGTAACCATGTCAGT_d2_d	Male	52	SAMN11963659	delta2
M51_M52_ACGTAGTAGTGCACCC_d2_d	Male	52	SAMN11963659	delta2
M51_M52_ACTATTCCATGTCAGT_d2_d	Male	52	SAMN11963659	delta2
M51_M52_ACTCCCAGTTTACTGG_d2_d	Male	52	SAMN11963659	delta2
M51_M52_ACTCTCGAGCGAGTCA_d2_d	Male	52	SAMN11963659	delta2
M51_M52_ACTCTCGTCTTTCCGG_d2_d	Male	52	SAMN11963659	delta2
M51_M52_ACTGATGTCACGACTA_d2_d	Male	52	SAMN11963659	delta2
M51_M52_ACTGTCCAGGTTTGAA_d2_d	Male	52	SAMN11963659	delta2
M51_M52_ACTTAGGCAGCTGCCA_d2_d	Male	52	SAMN11963659	delta2
M51_M52_ACTTATCAGCATGCGA_d2_d	Male	52	SAMN11963659	delta2
M51_M52_ACTTCCGCACCCTAAA_d2_d	Male	52	SAMN11963659	delta2
M51_M52_ACTTCGCAGACATCCT_d2_d	Male	52	SAMN11963659	delta2
M51_M52_ACTTCGCGTGAGAGGG_d2_d	Male	52	SAMN11963659	delta2
M51_M52_ACTTTCAGTGACTGAG_d2_d	Male	52	SAMN11963659	delta2
M51_M52_AGAACAACAATTGGTC_d2_d	Male	52	SAMN11963659	delta2
M51_M52_AGAACCTGTTACCGTA_d2_d	Male	52	SAMN11963659	delta2
M51_M52_AGACAGGGTCACCGAC_d2_d	Male	52	SAMN11963659	delta2
M51_M52_AGACCATAGGTCCTGC_d2_d	Male	52	SAMN11963659	delta2
M51_M52_AGAGAATCAAGTATAG_d2_d	Male	52	SAMN11963659	delta2
M51_M52_AGAGCCCCAAATACAG_d2_d	Male	52	SAMN11963659	delta2
M51_M52_AGAGCCCCAAGCGCAA_d2_d	Male	52	SAMN11963659	delta2
M51_M52_AGATAGAAGAATCGCG_d2_d	Male	52	SAMN11963659	delta2
M51_M52_AGATCCATCCGTAATG_d2_d	Male	52	SAMN11963659	delta2
M51_M52_AGATCGTCAAAGGGCT_d2_d	Male	52	SAMN11963659	delta2
M51_M52_AGATGCTAGATTGAGT_d2_d	Male	52	SAMN11963659	delta2
M51_M52_AGATGCTCATCATCCC_d2_d	Male	52	SAMN11963659	delta2
M51_M52_AGATGCTGTCGCGGTT_d2_d	Male	52	SAMN11963659	delta2
M51_M52_AGCATCATCCACGTCT_d2_d	Male	52	SAMN11963659	delta2
M51_M52_AGCCAATAGCAAGTCG_d2_d	Male	52	SAMN11963659	delta2
M51_M52_AGCCAGCAGTATAGGT_d2_d	Male	52	SAMN11963659	delta2
M51_M52_AGCCAGCCAGTTTCAG_d2_d	Male	52	SAMN11963659	delta2
M51_M52_AGCCAGCTCTGTCGTC_d2_d	Male	52	SAMN11963659	delta2
M51_M52_AGCGCTGTCCGAGAAG_d2_d	Male	52	SAMN11963659	delta2
M51_M52_AGCTCAATCAGTGGGA_d2_d	Male	52	SAMN11963659	delta2
M51_M52_AGGACGAGTCACTTAG_d2_d	Male	52	SAMN11963659	delta2
M51_M52_AGGATAACAATTTCCT_d2_d	Male	52	SAMN11963659	delta2
M51_M52_AGGATCTTCGTTTACT_d2_d	Male	52	SAMN11963659	delta2
M51_M52_AGGCCACGTCATCGCG_d2_d	Male	52	SAMN11963659	delta2
M51_M52_AGGGTCCTCAAGAGTA_d2_d	Male	52	SAMN11963659	delta2
M51_M52_AGGTCATAGATCGGTG_d2_d	Male	52	SAMN11963659	delta2
M51_M52_AGGTGTTAGAATTTGG_d2_d	Male	52	SAMN11963659	delta2
M51_M52_AGGTGTTGTCAGACGA_d2_d	Male	52	SAMN11963659	delta2
M51_M52_AGGTGTTTCTACGGGC_d2_d	Male	52	SAMN11963659	delta2
M51_M52_AGTAACCCAAGGTCGA_d2_d	Male	52	SAMN11963659	delta2
M51_M52_AGTACTGGTCGGATTT_d2_d	Male	52	SAMN11963659	delta2
M51_M52_AGTCAACCACCAGCCA_d2_d	Male	52	SAMN11963659	delta2
M51_M52_AGTCACAGTTCAAGGG_d2_d	Male	52	SAMN11963659	delta2
M51_M52_AGTCATGCACCCAACG_d2_d	Male	52	SAMN11963659	delta2
M51_M52_AGTCATGTCATGCGGC_d2_d	Male	52	SAMN11963659	delta2
M51_M52_AGTCATGTCGTCTAAG_d2_d	Male	52	SAMN11963659	delta2
M51_M52_AGTGACTCAGTTAGGG_d2_d	Male	52	SAMN11963659	delta2
M51_M52_AGTGATCAGAATCCCT_d2_d	Male	52	SAMN11963659	delta2
M51_M52_AGTGCCGCATCGATCA_d2_d	Male	52	SAMN11963659	delta2
M51_M52_AGTGCCGGTTCTAACG_d2_d	Male	52	SAMN11963659	delta2
M51_M52_AGTGTTGAGCTAGAGC_d2_d	Male	52	SAMN11963659	delta2
M51_M52_AGTGTTGGTGGCCTCA_d2_d	Male	52	SAMN11963659	delta2
M51_M52_AGTTCGACACAATGAA_d2_d	Male	52	SAMN11963659	delta2
M51_M52_ATACCGATCATTTCGT_d2_d	Male	52	SAMN11963659	delta2
M51_M52_ATAGACCCAGCTGTAT_d2_d	Male	52	SAMN11963659	delta2
M51_M52_ATAGAGATCAAACGAA_d2_d	Male	52	SAMN11963659	delta2
M51_M52_ATATCCTCACGGTGTC_d2_d	Male	52	SAMN11963659	delta2
M51_M52_ATATCCTCACGTGAGA_d2_d	Male	52	SAMN11963659	delta2
M51_M52_ATCACGAGTATATGGA_d2_d	Male	52	SAMN11963659	delta2
M51_M52_ATCACTTGTCTGTGAT_d2_d	Male	52	SAMN11963659	delta2
M51_M52_ATCATTCTCAACTGAC_d2_d	Male	52	SAMN11963659	delta2
M51_M52_ATCCACCTCCATTTCA_d2_d	Male	52	SAMN11963659	delta2
M51_M52_ATCCCTGCATGACAGG_d2_d	Male	52	SAMN11963659	delta2
M51_M52_ATCGCCTAGTTTGAGA_d2_d	Male	52	SAMN11963659	delta2
M51_M52_ATCGGCGCAGTCGCAC_d2_d	Male	52	SAMN11963659	delta2
M51_M52_ATCTCTATCTTCGGTC_d2_d	Male	52	SAMN11963659	delta2
M51_M52_ATGAGTCAGGCTTAGG_d2_d	Male	52	SAMN11963659	delta2
M51_M52_ATGGAGGTCACCCTTG_d2_d	Male	52	SAMN11963659	delta2
M51_M52_ATGGGTTTCGACGATT_d2_d	Male	52	SAMN11963659	delta2
M51_M52_ATGGTTGAGTTAACGA_d2_d	Male	52	SAMN11963659	delta2
M51_M52_ATTACCTGTGAGTAAT_d2_d	Male	52	SAMN11963659	delta2
M51_M52_ATTCACTCATCACCAA_d2_d	Male	52	SAMN11963659	delta2
M51_M52_ATTCAGGCATCCTTCG_d2_d	Male	52	SAMN11963659	delta2
M51_M52_ATTCATCTCGGCTGAC_d2_d	Male	52	SAMN11963659	delta2
M51_M52_ATTCCATAGACTTAAG_d2_d	Male	52	SAMN11963659	delta2
M51_M52_ATTCCTAAGGCAGGGA_d2_d	Male	52	SAMN11963659	delta2
M51_M52_ATTCCTATCCTCTGCA_d2_d	Male	52	SAMN11963659	delta2
M51_M52_ATTCGTTGTCCTGAAT_d2_d	Male	52	SAMN11963659	delta2
M51_M52_ATTCTTGTCAGTGGGA_d2_d	Male	52	SAMN11963659	delta2
M51_M52_ATTTCACTCCAAGCCG_d2_d	Male	52	SAMN11963659	delta2
M51_M52_ATTTCTGAGCGAATGC_d2_d	Male	52	SAMN11963659	delta2
M51_M52_ATTTCTGCAAGGTCTT_d2_d	Male	52	SAMN11963659	delta2
M51_M52_ATTTCTGTCGCCAGAC_d2_d	Male	52	SAMN11963659	delta2
M51_M52_CAACCTCTCTGAGAGG_d2_d	Male	52	SAMN11963659	delta2
M51_M52_CAACGGCGTGTCCTAA_d2_d	Male	52	SAMN11963659	delta2
M51_M52_CAAGGGAAGGTAGACC_d2_d	Male	52	SAMN11963659	delta2
M51_M52_CAATACGTCCCTAGGG_d2_d	Male	52	SAMN11963659	delta2
M51_M52_CAATGACAGCGTATGG_d2_d	Male	52	SAMN11963659	delta2
M51_M52_CACAGATAGTATGAGT_d2_d	Male	52	SAMN11963659	delta2
M51_M52_CACATGAGTGTTGAGG_d2_d	Male	52	SAMN11963659	delta2
M51_M52_CACCGTTGTTTGCCGG_d2_d	Male	52	SAMN11963659	delta2
M51_M52_CACCGTTTCGTTCATT_d2_d	Male	52	SAMN11963659	delta2
M51_M52_CACGAATCAGAACGCA_d2_d	Male	52	SAMN11963659	delta2
M51_M52_CACGGGTCAGGCTTGC_d2_d	Male	52	SAMN11963659	delta2
M51_M52_CACGGGTGTGGGACAT_d2_d	Male	52	SAMN11963659	delta2
M51_M52_CACGTGGGTCTCTCCA_d2_d	Male	52	SAMN11963659	delta2
M51_M52_CACGTGGGTGCGTCGT_d2_d	Male	52	SAMN11963659	delta2
M51_M52_CACTGAAAGGTACTGG_d2_d	Male	52	SAMN11963659	delta2
M51_M52_CACTGGGGTGTAGTGG_d2_d	Male	52	SAMN11963659	delta2
M51_M52_CACTGGGGTTCAACGT_d2_d	Male	52	SAMN11963659	delta2
M51_M52_CACTTCGCATGGCACC_d2_d	Male	52	SAMN11963659	delta2
M51_M52_CAGAGCCCATGTACGT_d2_d	Male	52	SAMN11963659	delta2
M51_M52_CAGATACGTGATAGTA_d2_d	Male	52	SAMN11963659	delta2
M51_M52_CAGATTGGTCCTGTCT_d2_d	Male	52	SAMN11963659	delta2
M51_M52_CAGGCCACACCCTGTT_d2_d	Male	52	SAMN11963659	delta2
M51_M52_CAGGGCTCAGAGTAAT_d2_d	Male	52	SAMN11963659	delta2
M51_M52_CATAAGCCACACCTAA_d2_d	Male	52	SAMN11963659	delta2
M51_M52_CATACCCGTCAGGTAG_d2_d	Male	52	SAMN11963659	delta2
M51_M52_CATAGACCACTGGACC_d2_d	Male	52	SAMN11963659	delta2
M51_M52_CATCAAGAGGTCCTGC_d2_d	Male	52	SAMN11963659	delta2
M51_M52_CATCCACGTTCGGTTA_d2_d	Male	52	SAMN11963659	delta2
M51_M52_CATCCACGTTGTTGAC_d2_d	Male	52	SAMN11963659	delta2
M51_M52_CATCGCTAGCGGGTTA_d2_d	Male	52	SAMN11963659	delta2
M51_M52_CATCGCTCAGAGTAAT_d2_d	Male	52	SAMN11963659	delta2
M51_M52_CATCGGGAGGGACACT_d2_d	Male	52	SAMN11963659	delta2
M51_M52_CATGAGTCAATTTCGG_d2_d	Male	52	SAMN11963659	delta2
M51_M52_CATGAGTCATATAGCC_d2_d	Male	52	SAMN11963659	delta2
M51_M52_CATGAGTGTCATGACT_d2_d	Male	52	SAMN11963659	delta2
M51_M52_CATGCAAAGCACTCAT_d2_d	Male	52	SAMN11963659	delta2
M51_M52_CATGCAAGTCAACACT_d2_d	Male	52	SAMN11963659	delta2
M51_M52_CATGCTCAGACGAGCT_d2_d	Male	52	SAMN11963659	delta2
M51_M52_CATGGATTCACGATAC_d2_d	Male	52	SAMN11963659	delta2
M51_M52_CATGGATTCCAATCTT_d2_d	Male	52	SAMN11963659	delta2
M51_M52_CATGGTATCACGTAGT_d2_d	Male	52	SAMN11963659	delta2
M51_M52_CATGGTATCGCGTGCA_d2_d	Male	52	SAMN11963659	delta2
M51_M52_CATTCATTCCCAGGAC_d2_d	Male	52	SAMN11963659	delta2
M51_M52_CATTCCGGTCATAAAG_d2_d	Male	52	SAMN11963659	delta2
M51_M52_CATTGAGTCGCCAGTG_d2_d	Male	52	SAMN11963659	delta2
M51_M52_CATTGCCTCACTCACC_d2_d	Male	52	SAMN11963659	delta2
M51_M52_CATTTCAGTGTGACCC_d2_d	Male	52	SAMN11963659	delta2
M51_M52_CATTTCAGTTGAAGTA_d2_d	Male	52	SAMN11963659	delta2
M51_M52_CCAATTTTCCCAGGAC_d2_d	Male	52	SAMN11963659	delta2
M51_M52_CCACAAACAACGTAAA_d2_d	Male	52	SAMN11963659	delta2
M51_M52_CCACCATTCCCAGGAC_d2_d	Male	52	SAMN11963659	delta2
M51_M52_CCACTTGTCATAAGGA_d2_d	Male	52	SAMN11963659	delta2
M51_M52_CCATAAGCAAGATGGC_d2_d	Male	52	SAMN11963659	delta2
M51_M52_CCCGGAATCTCACGAA_d2_d	Male	52	SAMN11963659	delta2
M51_M52_CCCTCAACACGGGCTT_d2_d	Male	52	SAMN11963659	delta2
M51_M52_CCGGTAGTCGGCTCTT_d2_d	Male	52	SAMN11963659	delta2
M51_M52_CCGGTGACAGACACCC_d2_d	Male	52	SAMN11963659	delta2
M51_M52_CCGGTGACAGAGTTCT_d2_d	Male	52	SAMN11963659	delta2
M51_M52_CCGTAGGAGAGCAGCT_d2_d	Male	52	SAMN11963659	delta2
M51_M52_CCGTAGGTCCAACTAG_d2_d	Male	52	SAMN11963659	delta2
M51_M52_CCGTGAGCAGTAGTGG_d2_d	Male	52	SAMN11963659	delta2
M51_M52_CCGTTCACAGTGAGCA_d2_d	Male	52	SAMN11963659	delta2
M51_M52_CCTACGTGTGAGTGAC_d2_d	Male	52	SAMN11963659	delta2
M51_M52_CCTCTAGAGAAACCAT_d2_d	Male	52	SAMN11963659	delta2
M51_M52_CCTGTTGCAAGTGATA_d2_d	Male	52	SAMN11963659	delta2
M51_M52_CCTTGTGAGTTTGGCT_d2_d	Male	52	SAMN11963659	delta2
M51_M52_CGAGGCTCATTGGGAG_d2_d	Male	52	SAMN11963659	delta2
M51_M52_CGAGTGCGTCACCACG_d2_d	Male	52	SAMN11963659	delta2
M51_M52_CGATGCGCAGGCAATG_d2_d	Male	52	SAMN11963659	delta2
M51_M52_CGATGGCAGAGGGTAA_d2_d	Male	52	SAMN11963659	delta2
M51_M52_CGATGGCCAAGTACCT_d2_d	Male	52	SAMN11963659	delta2
M51_M52_CGCAGGTTCATAGAGA_d2_d	Male	52	SAMN11963659	delta2
M51_M52_CGCCAGAAGATGGTAT_d2_d	Male	52	SAMN11963659	delta2
M51_M52_CGCCAGAAGTGTCATC_d2_d	Male	52	SAMN11963659	delta2
M51_M52_CGCCAGATCAAAGAAC_d2_d	Male	52	SAMN11963659	delta2
M51_M52_CGGAACCGTCTGATCA_d2_d	Male	52	SAMN11963659	delta2
M51_M52_CGGAGAAAGTATCTGC_d2_d	Male	52	SAMN11963659	delta2
M51_M52_CGGGACTAGACCTCCG_d2_d	Male	52	SAMN11963659	delta2
M51_M52_CGGGACTCATGGATCT_d2_d	Male	52	SAMN11963659	delta2
M51_M52_CGGGCATAGGTAAGGA_d2_d	Male	52	SAMN11963659	delta2
M51_M52_CGGGTGTGTAACTGCT_d2_d	Male	52	SAMN11963659	delta2
M51_M52_CGGGTGTGTTTCGCTC_d2_d	Male	52	SAMN11963659	delta2
M51_M52_CGTAGTAAGAACCCGA_d2_d	Male	52	SAMN11963659	delta2
M51_M52_CGTGATAGTCTACGAT_d2_d	Male	52	SAMN11963659	delta2
M51_M52_CGTGTCTGTACGTGAG_d2_d	Male	52	SAMN11963659	delta2
M51_M52_CTAACTTTCCGTGCGA_d2_d	Male	52	SAMN11963659	delta2
M51_M52_CTAAGTGAGTAGAATC_d2_d	Male	52	SAMN11963659	delta2
M51_M52_CTAAGTGGTAACTAAG_d2_d	Male	52	SAMN11963659	delta2
M51_M52_CTACATTGTTTACTTC_d2_d	Male	52	SAMN11963659	delta2
M51_M52_CTACCCAAGTAGCAAT_d2_d	Male	52	SAMN11963659	delta2
M51_M52_CTACCTGAGCTAGATA_d2_d	Male	52	SAMN11963659	delta2
M51_M52_CTACCTGTCTTGGAAC_d2_d	Male	52	SAMN11963659	delta2
M51_M52_CTACGGGCATTCATCT_d2_d	Male	52	SAMN11963659	delta2
M51_M52_CTACTATTCCGAGATT_d2_d	Male	52	SAMN11963659	delta2
M51_M52_CTAGGTAGTGCCCGTA_d2_d	Male	52	SAMN11963659	delta2
M51_M52_CTCACTGAGGTAGTCG_d2_d	Male	52	SAMN11963659	delta2
M51_M52_CTCAGAAAGGGATGTC_d2_d	Male	52	SAMN11963659	delta2
M51_M52_CTCAGTCGTATGTCAC_d2_d	Male	52	SAMN11963659	delta2
M51_M52_CTCATGCTCAGAGTGG_d2_d	Male	52	SAMN11963659	delta2
M51_M52_CTCATTACATGGCCAC_d2_d	Male	52	SAMN11963659	delta2
M51_M52_CTCCATGCACAAATCC_d2_d	Male	52	SAMN11963659	delta2
M51_M52_CTCCCAACACACCAGC_d2_d	Male	52	SAMN11963659	delta2
M51_M52_CTCCCAATCACATCAG_d2_d	Male	52	SAMN11963659	delta2
M51_M52_CTCCCTCTCATAGAGA_d2_d	Male	52	SAMN11963659	delta2
M51_M52_CTCCTTTTCATTCACT_d2_d	Male	52	SAMN11963659	delta2
M51_M52_CTCGAGGAGCCATTTG_d2_d	Male	52	SAMN11963659	delta2
M51_M52_CTCTCGAGTCTGCAAT_d2_d	Male	52	SAMN11963659	delta2
M51_M52_CTGAATGAGCTCTATG_d2_d	Male	52	SAMN11963659	delta2
M51_M52_CTGAATGCAAGATTGA_d2_d	Male	52	SAMN11963659	delta2
M51_M52_CTGATCCCACCCGTAG_d2_d	Male	52	SAMN11963659	delta2
M51_M52_CTGCAGGAGACTACGG_d2_d	Male	52	SAMN11963659	delta2
M51_M52_CTGCAGGCATACAGGG_d2_d	Male	52	SAMN11963659	delta2
M51_M52_CTGCATCCAATTGGTC_d2_d	Male	52	SAMN11963659	delta2
M51_M52_CTGCCATGTCGAAGCA_d2_d	Male	52	SAMN11963659	delta2
M51_M52_CTGCCTACAAGTGGCA_d2_d	Male	52	SAMN11963659	delta2
M51_M52_CTGCGAGTCCGAAGGA_d2_d	Male	52	SAMN11963659	delta2
M51_M52_CTGGACGCATGGCTGC_d2_d	Male	52	SAMN11963659	delta2
M51_M52_CTGGACGCATGTGGTT_d2_d	Male	52	SAMN11963659	delta2
M51_M52_CTGGTCTGTCGCAGTC_d2_d	Male	52	SAMN11963659	delta2
M51_M52_CTGTACCAGCTGACTT_d2_d	Male	52	SAMN11963659	delta2
M51_M52_CTGTACCCAATCTAGC_d2_d	Male	52	SAMN11963659	delta2
M51_M52_CTGTACCCAGCATGCC_d2_d	Male	52	SAMN11963659	delta2
M51_M52_CTTCTAAGTCGTATTG_d2_d	Male	52	SAMN11963659	delta2
M51_M52_CTTCTAATCCACAGCG_d2_d	Male	52	SAMN11963659	delta2
M51_M52_CTTCTCTAGTAGGATT_d2_d	Male	52	SAMN11963659	delta2
M51_M52_CTTCTCTGTACGTGAG_d2_d	Male	52	SAMN11963659	delta2
M51_M52_CTTGATTAGCTCAGAG_d2_d	Male	52	SAMN11963659	delta2
M51_M52_CTTTCAAGTGATATAG_d2_d	Male	52	SAMN11963659	delta2
M51_M52_CTTTCGGGTCAAGCCC_d2_d	Male	52	SAMN11963659	delta2
M51_M52_GAAACCTAGGTAAGGA_d2_d	Male	52	SAMN11963659	delta2
M51_M52_GAACACTGTGCATCTA_d2_d	Male	52	SAMN11963659	delta2
M51_M52_GAACGTTCAAGCGGAT_d2_d	Male	52	SAMN11963659	delta2
M51_M52_GAACGTTGTACAGAAT_d2_d	Male	52	SAMN11963659	delta2
M51_M52_GAACGTTGTCCCAAAT_d2_d	Male	52	SAMN11963659	delta2
M51_M52_GAAGCGATCAGGGTAG_d2_d	Male	52	SAMN11963659	delta2
M51_M52_GAAGGACAGCGTTCAT_d2_d	Male	52	SAMN11963659	delta2
M51_M52_GAAGGACAGTCGCGAA_d2_d	Male	52	SAMN11963659	delta2
M51_M52_GAATCGTCAGGAATCG_d2_d	Male	52	SAMN11963659	delta2
M51_M52_GACATCATCGCCAGTG_d2_d	Male	52	SAMN11963659	delta2
M51_M52_GACCAATGTGAGTCAG_d2_d	Male	52	SAMN11963659	delta2
M51_M52_GACGTTACACATATGC_d2_d	Male	52	SAMN11963659	delta2
M51_M52_GACTCAAGTTCGTTCC_d2_d	Male	52	SAMN11963659	delta2
M51_M52_GACTGATTCCAACTAG_d2_d	Male	52	SAMN11963659	delta2
M51_M52_GACTTCCCACTTGAAC_d2_d	Male	52	SAMN11963659	delta2
M51_M52_GAGACTTTCTTGCAGA_d2_d	Male	52	SAMN11963659	delta2
M51_M52_GAGCCTGAGTTGCGCC_d2_d	Male	52	SAMN11963659	delta2
M51_M52_GAGTCATCAAAGCAAT_d2_d	Male	52	SAMN11963659	delta2
M51_M52_GATAGAACAGAGTAAT_d2_d	Male	52	SAMN11963659	delta2
M51_M52_GATAGAAGTACGCTAT_d2_d	Male	52	SAMN11963659	delta2
M51_M52_GATAGAAGTCGCACAC_d2_d	Male	52	SAMN11963659	delta2
M51_M52_GATCATGTCCCATACC_d2_d	Male	52	SAMN11963659	delta2
M51_M52_GATGATCAGAACTCCT_d2_d	Male	52	SAMN11963659	delta2
M51_M52_GATGGAGCAAGACAAT_d2_d	Male	52	SAMN11963659	delta2
M51_M52_GATTGGTAGATAGGGA_d2_d	Male	52	SAMN11963659	delta2
M51_M52_GCAACATAGAGCAGAA_d2_d	Male	52	SAMN11963659	delta2
M51_M52_GCACGTGCAGATTAAG_d2_d	Male	52	SAMN11963659	delta2
M51_M52_GCAGGCTCAGACAAAT_d2_d	Male	52	SAMN11963659	delta2
M51_M52_GCATCGGGTTTCGTTT_d2_d	Male	52	SAMN11963659	delta2
M51_M52_GCATTAGCACGCAGTC_d2_d	Male	52	SAMN11963659	delta2
M51_M52_GCCATGGCACCGGCTA_d2_d	Male	52	SAMN11963659	delta2
M51_M52_GCCGATGGTTTCGGCG_d2_d	Male	52	SAMN11963659	delta2
M51_M52_GCCTGTTGTAGAGTTA_d2_d	Male	52	SAMN11963659	delta2
M51_M52_GCGTTTCTCCAACTAG_d2_d	Male	52	SAMN11963659	delta2
M51_M52_GCTACAAAGTGCACTT_d2_d	Male	52	SAMN11963659	delta2
M51_M52_GCTCAAAAGACAACAT_d2_d	Male	52	SAMN11963659	delta2
M51_M52_GCTCAAAAGGCTGTAG_d2_d	Male	52	SAMN11963659	delta2
M51_M52_GCTTTCGCAAGACTGG_d2_d	Male	52	SAMN11963659	delta2
M51_M52_GCTTTCGGTTGAGGAC_d2_d	Male	52	SAMN11963659	delta2
M51_M52_GGAATGGCAGACAATA_d2_d	Male	52	SAMN11963659	delta2
M51_M52_GGACGTCAGAGATTCA_d2_d	Male	52	SAMN11963659	delta2
M51_M52_GGAGCAACATCGCTAA_d2_d	Male	52	SAMN11963659	delta2
M51_M52_GGAGCAAGTCTACGTA_d2_d	Male	52	SAMN11963659	delta2
M51_M52_GGAGGATTCAAAGGAT_d2_d	Male	52	SAMN11963659	delta2
M51_M52_GGATGTTTCTCCTGCA_d2_d	Male	52	SAMN11963659	delta2
M51_M52_GGCAGTCAGTGAGGCT_d2_d	Male	52	SAMN11963659	delta2
M51_M52_GGGAAGTAGTTCTACG_d2_d	Male	52	SAMN11963659	delta2
M51_M52_GGGACTCGTTTGGAAA_d2_d	Male	52	SAMN11963659	delta2
M51_M52_GGGAGATAGTAGCATA_d2_d	Male	52	SAMN11963659	delta2
M51_M52_GGGCTCAAGCCTTCTC_d2_d	Male	52	SAMN11963659	delta2
M51_M52_GGGCTCATCGTAGTCA_d2_d	Male	52	SAMN11963659	delta2
M51_M52_GGGTCTGCATTGAAAG_d2_d	Male	52	SAMN11963659	delta2
M51_M52_GGGTGAAAGTCATGCT_d2_d	Male	52	SAMN11963659	delta2
M51_M52_GGGTTTATCATGAGGG_d2_d	Male	52	SAMN11963659	delta2
M51_M52_GGTAATCTCACGAGGA_d2_d	Male	52	SAMN11963659	delta2
M51_M52_GGTGAAGAGGTGAGCT_d2_d	Male	52	SAMN11963659	delta2
M51_M52_GGTGAAGCATTAGGAA_d2_d	Male	52	SAMN11963659	delta2
M51_M52_GGTGATTTCGGCACTG_d2_d	Male	52	SAMN11963659	delta2
M51_M52_GGTGGCTTCTTTCAGT_d2_d	Male	52	SAMN11963659	delta2
M51_M52_GGTGTTAGTCATACCA_d2_d	Male	52	SAMN11963659	delta2
M51_M52_GGTTAACCATTACTCT_d2_d	Male	52	SAMN11963659	delta2
M51_M52_GGTTCTCAGAAGGATG_d2_d	Male	52	SAMN11963659	delta2
M51_M52_GGTTCTCTCTGGTGCG_d2_d	Male	52	SAMN11963659	delta2
M51_M52_GTAAGTCAGAGACAAG_d2_d	Male	52	SAMN11963659	delta2
M51_M52_GTAATGCAGTACTGTC_d2_d	Male	52	SAMN11963659	delta2
M51_M52_GTAATGCGTACGTAGG_d2_d	Male	52	SAMN11963659	delta2
M51_M52_GTACAACCAGACACAG_d2_d	Male	52	SAMN11963659	delta2
M51_M52_GTACAACTCGGTCGGT_d2_d	Male	52	SAMN11963659	delta2
M51_M52_GTAGAAAAGTGGACGT_d2_d	Male	52	SAMN11963659	delta2
M51_M52_GTAGAAACAAACCACT_d2_d	Male	52	SAMN11963659	delta2
M51_M52_GTAGAGGTCTCGAACA_d2_d	Male	52	SAMN11963659	delta2
M51_M52_GTAGTACTCGCCGATG_d2_d	Male	52	SAMN11963659	delta2
M51_M52_GTCACGGGTACCGGCT_d2_d	Male	52	SAMN11963659	delta2
M51_M52_GTCACTCAGCCTCAAT_d2_d	Male	52	SAMN11963659	delta2
M51_M52_GTCATGAAGTAGAGTT_d2_d	Male	52	SAMN11963659	delta2
M51_M52_GTCCACTCATAGTCAC_d2_d	Male	52	SAMN11963659	delta2
M51_M52_GTCCCATAGCTACAAA_d2_d	Male	52	SAMN11963659	delta2
M51_M52_GTCCCATGTTGGGTTT_d2_d	Male	52	SAMN11963659	delta2
M51_M52_GTCCTCAAGCTGCGAA_d2_d	Male	52	SAMN11963659	delta2
M51_M52_GTCCTCAGTCGGTGTC_d2_d	Male	52	SAMN11963659	delta2
M51_M52_GTCGTAAAGCGGTAAC_d2_d	Male	52	SAMN11963659	delta2
M51_M52_GTCGTAACAGTTGCGC_d2_d	Male	52	SAMN11963659	delta2
M51_M52_GTCTAGAAGACGACTG_d2_d	Male	52	SAMN11963659	delta2
M51_M52_GTCTCACTCCAGTTCC_d2_d	Male	52	SAMN11963659	delta2
M51_M52_GTCTGTCTCGAGAGAC_d2_d	Male	52	SAMN11963659	delta2
M51_M52_GTGACGCAGAATCGAT_d2_d	Male	52	SAMN11963659	delta2
M51_M52_GTGACGCTCGATTGAC_d2_d	Male	52	SAMN11963659	delta2
M51_M52_GTGCAGCTCAGCTCTC_d2_d	Male	52	SAMN11963659	delta2
M51_M52_GTGCGTGGTCTAATCG_d2_d	Male	52	SAMN11963659	delta2
M51_M52_GTGCTGGGTATGGTTC_d2_d	Male	52	SAMN11963659	delta2
M51_M52_GTGGAAGCAACCGATT_d2_d	Male	52	SAMN11963659	delta2
M51_M52_GTGGAAGCATACAGCT_d2_d	Male	52	SAMN11963659	delta2
M51_M52_GTGGCGTAGAAGCGGG_d2_d	Male	52	SAMN11963659	delta2
M51_M52_GTGGGAAAGGGAACAA_d2_d	Male	52	SAMN11963659	delta2
M51_M52_GTGTTAGTCCATGAGT_d2_d	Male	52	SAMN11963659	delta2
M51_M52_GTTACCCCAACAAGAT_d2_d	Male	52	SAMN11963659	delta2
M51_M52_GTTACCCGTAACAGGC_d2_d	Male	52	SAMN11963659	delta2
M51_M52_GTTATGGAGCAAGTGC_d2_d	Male	52	SAMN11963659	delta2
M51_M52_GTTATGGAGGTGGTTG_d2_d	Male	52	SAMN11963659	delta2
M51_M52_GTTCGCTCACGTACTA_d2_d	Male	52	SAMN11963659	delta2
M51_M52_GTTCTATCAAACACCT_d2_d	Male	52	SAMN11963659	delta2
M51_M52_GTTTACTCAAGTTCGT_d2_d	Male	52	SAMN11963659	delta2
M51_M52_TAAGCCAAGGCTTAAA_d2_d	Male	52	SAMN11963659	delta2
M51_M52_TAATCTCTCGAACCAT_d2_d	Male	52	SAMN11963659	delta2
M51_M52_TACCCGTGTCTTCTAT_d2_d	Male	52	SAMN11963659	delta2
M51_M52_TACCGGGGTGTTACAC_d2_d	Male	52	SAMN11963659	delta2
M51_M52_TACCTGCCACGATTCA_d2_d	Male	52	SAMN11963659	delta2
M51_M52_TACCTGCTCCACAGCG_d2_d	Male	52	SAMN11963659	delta2
M51_M52_TACGCTCTCTTGGTGA_d2_d	Male	52	SAMN11963659	delta2
M51_M52_TACGGGCTCATTGTGG_d2_d	Male	52	SAMN11963659	delta2
M51_M52_TACTTCATCATCGCAA_d2_d	Male	52	SAMN11963659	delta2
M51_M52_TAGACTGCAGCGTGCT_d2_d	Male	52	SAMN11963659	delta2
M51_M52_TAGACTGTCAAGCCAT_d2_d	Male	52	SAMN11963659	delta2
M51_M52_TAGAGTCAGCACGGAT_d2_d	Male	52	SAMN11963659	delta2
M51_M52_TAGAGTCGTCATAACC_d2_d	Male	52	SAMN11963659	delta2
M51_M52_TAGAGTCGTTGTACGT_d2_d	Male	52	SAMN11963659	delta2
M51_M52_TAGCACAAGCTCAGAG_d2_d	Male	52	SAMN11963659	delta2
M51_M52_TAGCACACAGAGTGTG_d2_d	Male	52	SAMN11963659	delta2
M51_M52_TAGGGTTCAGGTTACT_d2_d	Male	52	SAMN11963659	delta2
M51_M52_TAGGTTGAGTCTACCA_d2_d	Male	52	SAMN11963659	delta2
M51_M52_TAGGTTGAGTGCCTCG_d2_d	Male	52	SAMN11963659	delta2
M51_M52_TATACCTTCAAGTGGG_d2_d	Male	52	SAMN11963659	delta2
M51_M52_TATATCCTCCCTAGGG_d2_d	Male	52	SAMN11963659	delta2
M51_M52_TATCAGGAGGGACTGT_d2_d	Male	52	SAMN11963659	delta2
M51_M52_TATCTGTCAGCTGGTC_d2_d	Male	52	SAMN11963659	delta2
M51_M52_TATTCCAAGACTGTTC_d2_d	Male	52	SAMN11963659	delta2
M51_M52_TATTGCTAGCGCACAA_d2_d	Male	52	SAMN11963659	delta2
M51_M52_TATTGCTCAATCTGCA_d2_d	Male	52	SAMN11963659	delta2
M51_M52_TATTGCTGTTGGACCC_d2_d	Male	52	SAMN11963659	delta2
M51_M52_TATTTCGGTTGGTAGG_d2_d	Male	52	SAMN11963659	delta2
M51_M52_TCAAGTGGTAGGACCA_d2_d	Male	52	SAMN11963659	delta2
M51_M52_TCACACCGTAGTGGCA_d2_d	Male	52	SAMN11963659	delta2
M51_M52_TCACGCTAGACTCGAG_d2_d	Male	52	SAMN11963659	delta2
M51_M52_TCACGCTCAGAGGTAC_d2_d	Male	52	SAMN11963659	delta2
M51_M52_TCACGCTGTTGCGGCT_d2_d	Male	52	SAMN11963659	delta2
M51_M52_TCACGCTTCAGCTGAT_d2_d	Male	52	SAMN11963659	delta2
M51_M52_TCACTCGAGACTACCT_d2_d	Male	52	SAMN11963659	delta2
M51_M52_TCAGCAAAGCGACTGA_d2_d	Male	52	SAMN11963659	delta2
M51_M52_TCAGCCTCAATGAAAC_d2_d	Male	52	SAMN11963659	delta2
M51_M52_TCAGCCTCAGATTTCG_d2_d	Male	52	SAMN11963659	delta2
M51_M52_TCATACTTCTACCTTA_d2_d	Male	52	SAMN11963659	delta2
M51_M52_TCATGGATCAGAATAG_d2_d	Male	52	SAMN11963659	delta2
M51_M52_TCATTACTCATCGCCT_d2_d	Male	52	SAMN11963659	delta2
M51_M52_TCATTCAGTACCGTCG_d2_d	Male	52	SAMN11963659	delta2
M51_M52_TCATTGTTCGGAGCAA_d2_d	Male	52	SAMN11963659	delta2
M51_M52_TCATTTGGTAGCGCCT_d2_d	Male	52	SAMN11963659	delta2
M51_M52_TCCACGTCATCGGAAG_d2_d	Male	52	SAMN11963659	delta2
M51_M52_TCCAGAAAGTTTGAGA_d2_d	Male	52	SAMN11963659	delta2
M51_M52_TCCCACAAGATCGGTG_d2_d	Male	52	SAMN11963659	delta2
M51_M52_TCCGGGAGTATCCTCC_d2_d	Male	52	SAMN11963659	delta2
M51_M52_TCCTAATAGGGCTAAC_d2_d	Male	52	SAMN11963659	delta2
M51_M52_TCCTCTTGTCCTATAG_d2_d	Male	52	SAMN11963659	delta2
M51_M52_TCGAACACAGTAACCT_d2_d	Male	52	SAMN11963659	delta2
M51_M52_TCGAAGTAGCGTTCAT_d2_d	Male	52	SAMN11963659	delta2
M51_M52_TCGACCTCAGCGACAA_d2_d	Male	52	SAMN11963659	delta2
M51_M52_TCGACCTGTCCAACGC_d2_d	Male	52	SAMN11963659	delta2
M51_M52_TCGCACTCAGCATGCC_d2_d	Male	52	SAMN11963659	delta2
M51_M52_TCGGGCAAGCCGTTAT_d2_d	Male	52	SAMN11963659	delta2
M51_M52_TCGGTCTGTATTGCCA_d2_d	Male	52	SAMN11963659	delta2
M51_M52_TCGGTCTTCCTTCTTC_d2_d	Male	52	SAMN11963659	delta2
M51_M52_TCGTGGGGTAGAGGAA_d2_d	Male	52	SAMN11963659	delta2
M51_M52_TCTACATTCTGCCTGT_d2_d	Male	52	SAMN11963659	delta2
M51_M52_TCTATCACATTGTGCA_d2_d	Male	52	SAMN11963659	delta2
M51_M52_TCTCACGTCTAGACAC_d2_d	Male	52	SAMN11963659	delta2
M51_M52_TCTCTGGGTTCTCCTG_d2_d	Male	52	SAMN11963659	delta2
M51_M52_TCTGGCTTCACCCTCA_d2_d	Male	52	SAMN11963659	delta2
M51_M52_TCTTAGTGTTGCTCGG_d2_d	Male	52	SAMN11963659	delta2
M51_M52_TGAATCGAGTCCGTCG_d2_d	Male	52	SAMN11963659	delta2
M51_M52_TGAATCGCAAGAGGTC_d2_d	Male	52	SAMN11963659	delta2
M51_M52_TGACAGTAGGCTAAAT_d2_d	Male	52	SAMN11963659	delta2
M51_M52_TGAGCATAGCTAGAAT_d2_d	Male	52	SAMN11963659	delta2
M51_M52_TGAGGTTCAGTTCCAA_d2_d	Male	52	SAMN11963659	delta2
M51_M52_TGAGTCATCGGCATCG_d2_d	Male	52	SAMN11963659	delta2
M51_M52_TGATCAGCATTGACTG_d2_d	Male	52	SAMN11963659	delta2
M51_M52_TGATCTTTCATCACAG_d2_d	Male	52	SAMN11963659	delta2
M51_M52_TGATGCACAGCTGTAT_d2_d	Male	52	SAMN11963659	delta2
M51_M52_TGATGCAGTTAGGCTT_d2_d	Male	52	SAMN11963659	delta2
M51_M52_TGATTCTAGATTGTGA_d2_d	Male	52	SAMN11963659	delta2
M51_M52_TGATTCTGTCGCCTAG_d2_d	Male	52	SAMN11963659	delta2
M51_M52_TGCACGGGTTGTATGC_d2_d	Male	52	SAMN11963659	delta2
M51_M52_TGCAGGCCAGTGTGGA_d2_d	Male	52	SAMN11963659	delta2
M51_M52_TGCATGAAGATGTAGT_d2_d	Male	52	SAMN11963659	delta2
M51_M52_TGCGGCAGTCCCGCAA_d2_d	Male	52	SAMN11963659	delta2
M51_M52_TGGATCACATAGACTC_d2_d	Male	52	SAMN11963659	delta2
M51_M52_TGGATGTCAATTCGTG_d2_d	Male	52	SAMN11963659	delta2
M51_M52_TGGATGTGTGGAATGC_d2_d	Male	52	SAMN11963659	delta2
M51_M52_TGGCGTGTCTGTTGGA_d2_d	Male	52	SAMN11963659	delta2
M51_M52_TGGGTTACACTATCGA_d2_d	Male	52	SAMN11963659	delta2
M51_M52_TGGTACACAAGAATAC_d2_d	Male	52	SAMN11963659	delta2
M51_M52_TGGTTAGAGTATAGGT_d2_d	Male	52	SAMN11963659	delta2
M51_M52_TGTAACGCAACCGTAT_d2_d	Male	52	SAMN11963659	delta2
M51_M52_TGTAAGCTCAACTACG_d2_d	Male	52	SAMN11963659	delta2
M51_M52_TGTCAGAAGATTGAGT_d2_d	Male	52	SAMN11963659	delta2
M51_M52_TGTCAGATCGAACACT_d2_d	Male	52	SAMN11963659	delta2
M51_M52_TGTGCGGAGCCGATCC_d2_d	Male	52	SAMN11963659	delta2
M51_M52_TGTTACTTCCCTCATG_d2_d	Male	52	SAMN11963659	delta2
M51_M52_TGTTCATCATCATTGG_d2_d	Male	52	SAMN11963659	delta2
M51_M52_TTAATCCGTGGCTTGC_d2_d	Male	52	SAMN11963659	delta2
M51_M52_TTACCATAGGTGAGAA_d2_d	Male	52	SAMN11963659	delta2
M51_M52_TTCAATCTCCCGAAAT_d2_d	Male	52	SAMN11963659	delta2
M51_M52_TTCACGCCATCGCTCT_d2_d	Male	52	SAMN11963659	delta2
M51_M52_TTCAGGACAGCAAGAC_d2_d	Male	52	SAMN11963659	delta2
M51_M52_TTCAGGATCGAAATCC_d2_d	Male	52	SAMN11963659	delta2
M51_M52_TTCATGTGTGTTTACG_d2_d	Male	52	SAMN11963659	delta2
M51_M52_TTCATGTTCGGATACT_d2_d	Male	52	SAMN11963659	delta2
M51_M52_TTCATTGAGCAATAGT_d2_d	Male	52	SAMN11963659	delta2
M51_M52_TTCCGGTGTACTAGCT_d2_d	Male	52	SAMN11963659	delta2
M51_M52_TTCCTAAAGCAACTTC_d2_d	Male	52	SAMN11963659	delta2
M51_M52_TTCCTAAGTACTCGCG_d2_d	Male	52	SAMN11963659	delta2
M51_M52_TTCCTAATCGACCAAT_d2_d	Male	52	SAMN11963659	delta2
M51_M52_TTCCTTCAGAAGCGCT_d2_d	Male	52	SAMN11963659	delta2
[truncated: 14 more rows]

## Sheet: Sheet6
Cell information for 10x Genomics scRNA-seq of 13 month human δ cells from van Zhu et al., related to Figure. S7G.
CellName	Sex	Age	batch	subgroup
MM433_AACACACTCCTCCACA-1	Female	13 month	MM433	delta1
MM433_AACTTCTCAAACACGG-1	Female	13 month	MM433	delta1
MM433_AAGGAATGTACTGTTG-1	Female	13 month	MM433	delta1
MM433_AATGAAGTCCCGAGTG-1	Female	13 month	MM433	delta1
MM433_AATGAAGTCTTGCAAG-1	Female	13 month	MM433	delta1
MM433_ACAAAGAGTATAGGGC-1	Female	13 month	MM433	delta1
MM433_ACACTGAAGTTCACTG-1	Female	13 month	MM433	delta1
MM433_ACATCGAGTTAGAGTA-1	Female	13 month	MM433	delta1
MM433_AGACCCGCAAGCTGTT-1	Female	13 month	MM433	delta1
MM433_AGCCAATGTCGACTGC-1	Female	13 month	MM433	delta1
MM433_AGCGCTGGTCAGGCAA-1	Female	13 month	MM433	delta1
MM433_AGCTACACAAGTATCC-1	Female	13 month	MM433	delta1
MM433_AGGACTTCAAGAAACT-1	Female	13 month	MM433	delta1
MM433_AGGCATTCAGAAGTTA-1	Female	13 month	MM433	delta1
MM433_AGTGCCGCATCAGTCA-1	Female	13 month	MM433	delta1
MM433_ATGACCATCAGTGGGA-1	Female	13 month	MM433	delta1
MM433_ATGCCTCGTAAGAACT-1	Female	13 month	MM433	delta1
MM433_CAGTTAGCAGGACAGT-1	Female	13 month	MM433	delta1
MM433_CCCGGAAAGACAACAT-1	Female	13 month	MM433	delta1
MM433_CCCTCAACACTCTAGA-1	Female	13 month	MM433	delta1
MM433_CCGATGGAGACATACA-1	Female	13 month	MM433	delta1
MM433_CCTAAGACATCATGAC-1	Female	13 month	MM433	delta1
MM433_CCTGTTGTCGTTCTAT-1	Female	13 month	MM433	delta1
MM433_CGAGAAGAGATCACCT-1	Female	13 month	MM433	delta1
MM433_CGTTAGATCCGATCTC-1	Female	13 month	MM433	delta1
MM433_CTATCTATCCGCTTAC-1	Female	13 month	MM433	delta1
MM433_CTGCAGGGTGGGTATG-1	Female	13 month	MM433	delta1
MM433_GAGAAATAGCACAAAT-1	Female	13 month	MM433	delta1
MM433_GAGTCATTCCGATCTC-1	Female	13 month	MM433	delta1
MM433_GCCAGTGGTCGAATGG-1	Female	13 month	MM433	delta1
MM433_GCGGAAACATGAAGCG-1	Female	13 month	MM433	delta1
MM433_GCGTTTCAGCGGGTTA-1	Female	13 month	MM433	delta1
MM433_GCTTGGGGTCTCACGG-1	Female	13 month	MM433	delta1
MM433_GGAGAACAGGATATAC-1	Female	13 month	MM433	delta1
MM433_GGGCCATGTGCTTATG-1	Female	13 month	MM433	delta1
MM433_GTAATCGGTTAAACAG-1	Female	13 month	MM433	delta1
MM433_GTAGCTAAGGCACAAC-1	Female	13 month	MM433	delta1
MM433_GTCATTTAGTGAGGCT-1	Female	13 month	MM433	delta1
MM433_GTGAGTTTCTTCCACG-1	Female	13 month	MM433	delta1
MM433_TACAGGTTCATCTACT-1	Female	13 month	MM433	delta1
MM433_TACGTCCAGAGGTTTA-1	Female	13 month	MM433	delta1
MM433_TAGACTGGTGCCGTTG-1	Female	13 month	MM433	delta1
MM433_TCAGGGCCATGACTTG-1	Female	13 month	MM433	delta1
MM433_TCAGGGCGTCCACTCT-1	Female	13 month	MM433	delta1
MM433_TCAGTGACAGACCTAT-1	Female	13 month	MM433	delta1
MM433_TCGGGCAGTCCAAAGG-1	Female	13 month	MM433	delta1
MM433_TCTGCCAAGTTGCCTA-1	Female	13 month	MM433	delta1
MM433_TGATGCAGTGGGTATG-1	Female	13 month	MM433	delta1
MM433_TGCATGACATTCATCT-1	Female	13 month	MM433	delta1
MM433_TGTTGAGTCCAAGCTA-1	Female	13 month	MM433	delta1
MM433_TTGCCTGTCGACCAAT-1	Female	13 month	MM433	delta1
MM433_TTGTTCAGTCCTACAA-1	Female	13 month	MM433	delta1
MM433_TTTGTTGCACGATAGG-1	Female	13 month	MM433	delta1
MM433_TTTGTTGCAGACCGCT-1	Female	13 month	MM433	delta1
MM433_AAACCCAGTTGTCATG-1	Female	13 month	MM433	delta2
MM433_AAAGAACAGGGTAATT-1	Female	13 month	MM433	delta2
MM433_AAAGTCCTCTTGGCTC-1	Female	13 month	MM433	delta2
MM433_AAATGGACACTCCGAG-1	Female	13 month	MM433	delta2
MM433_AAATGGATCTATACTC-1	Female	13 month	MM433	delta2
MM433_AACAGGGTCAACTACG-1	Female	13 month	MM433	delta2
MM433_AACCAACCATACTTTC-1	Female	13 month	MM433	delta2
MM433_AACCAACGTTGTAAAG-1	Female	13 month	MM433	delta2
MM433_AACTTCTGTACGCTAT-1	Female	13 month	MM433	delta2
MM433_AAGCATCTCAGCTCTC-1	Female	13 month	MM433	delta2
MM433_AAGCGAGAGTGCGACA-1	Female	13 month	MM433	delta2
MM433_AAGCGAGGTCGGCTAC-1	Female	13 month	MM433	delta2
MM433_AAGGAATGTAGGACTG-1	Female	13 month	MM433	delta2
MM433_AAGTACCAGTCGAAAT-1	Female	13 month	MM433	delta2
MM433_AAGTACCTCAACGAGG-1	Female	13 month	MM433	delta2
MM433_AATGAAGGTCGGTACC-1	Female	13 month	MM433	delta2
MM433_AATGGAACACGCCACA-1	Female	13 month	MM433	delta2
MM433_AATGGCTTCGGACTTA-1	Female	13 month	MM433	delta2
MM433_ACAGAAAAGTACCATC-1	Female	13 month	MM433	delta2
MM433_ACATCGAGTTATCCAG-1	Female	13 month	MM433	delta2
MM433_ACATCGATCATAGGCT-1	Female	13 month	MM433	delta2
MM433_ACCATTTCAGGCACAA-1	Female	13 month	MM433	delta2
MM433_ACGCACGTCGGCTGTG-1	Female	13 month	MM433	delta2
MM433_ACTATGGTCTTAGCCC-1	Female	13 month	MM433	delta2
MM433_ACTCTCGAGTTCCGGC-1	Female	13 month	MM433	delta2
MM433_ACTTTGTGTGAGAGGG-1	Female	13 month	MM433	delta2
MM433_AGAGCCCGTCATCTAG-1	Female	13 month	MM433	delta2
MM433_AGATCCAAGAGGGTCT-1	Female	13 month	MM433	delta2
MM433_AGATGAATCCAATCTT-1	Female	13 month	MM433	delta2
MM433_AGATGCTAGAGTTGCG-1	Female	13 month	MM433	delta2
MM433_AGCGTATAGTTCGCAT-1	Female	13 month	MM433	delta2
MM433_AGGAAATCAGGTGACA-1	Female	13 month	MM433	delta2
MM433_AGGACGAGTTATGTGC-1	Female	13 month	MM433	delta2
MM433_AGGACTTGTCGAATGG-1	Female	13 month	MM433	delta2
MM433_AGGCATTGTCAGACGA-1	Female	13 month	MM433	delta2
MM433_AGGCCACGTCGCGTTG-1	Female	13 month	MM433	delta2
MM433_AGGGAGTCATCGGCCA-1	Female	13 month	MM433	delta2
MM433_AGGGCCTTCTTTGCGC-1	Female	13 month	MM433	delta2
MM433_AGTACTGAGTTTCGGT-1	Female	13 month	MM433	delta2
MM433_AGTAGTCAGAAGGTAG-1	Female	13 month	MM433	delta2
MM433_AGTCAACAGCACTCAT-1	Female	13 month	MM433	delta2
MM433_AGTCTCCGTAGTGTGG-1	Female	13 month	MM433	delta2
MM433_ATACTTCAGAGAATCT-1	Female	13 month	MM433	delta2
MM433_ATACTTCGTGCGGCTT-1	Female	13 month	MM433	delta2
MM433_ATATCCTTCGCTTGCT-1	Female	13 month	MM433	delta2
MM433_ATCACAGCAGAAACCG-1	Female	13 month	MM433	delta2
MM433_ATCATTCCAAGAGAGA-1	Female	13 month	MM433	delta2
MM433_ATCTTCAAGCTGGCTC-1	Female	13 month	MM433	delta2
MM433_ATGAGTCTCGTAGAGG-1	Female	13 month	MM433	delta2
MM433_ATGCATGCAGTGTATC-1	Female	13 month	MM433	delta2
MM433_ATGCATGTCGAAACAA-1	Female	13 month	MM433	delta2
MM433_ATGCATGTCGAATGCT-1	Female	13 month	MM433	delta2
MM433_ATGTCCCCAACGGCTC-1	Female	13 month	MM433	delta2
MM433_ATGTCCCGTCTTGGTA-1	Female	13 month	MM433	delta2
MM433_ATTCCCGAGTGCCAGA-1	Female	13 month	MM433	delta2
MM433_ATTTCTGGTTATCCAG-1	Female	13 month	MM433	delta2
MM433_CAACAGTTCAGTCTTT-1	Female	13 month	MM433	delta2
MM433_CAACCAAAGTCAGAGC-1	Female	13 month	MM433	delta2
MM433_CAAGCTAGTTTGGAAA-1	Female	13 month	MM433	delta2
MM433_CACAACAGTCTGTGTA-1	Female	13 month	MM433	delta2
MM433_CACATGAGTTAAAGTG-1	Female	13 month	MM433	delta2
MM433_CACCAAACATGGTGGA-1	Female	13 month	MM433	delta2
MM433_CACTTCGTCCGAACGC-1	Female	13 month	MM433	delta2
MM433_CAGATTGGTCAAGCGA-1	Female	13 month	MM433	delta2
MM433_CAGCACGGTTGTGCCG-1	Female	13 month	MM433	delta2
MM433_CAGCCAGAGGCGCTTC-1	Female	13 month	MM433	delta2
MM433_CAGGTATCATGCAGGA-1	Female	13 month	MM433	delta2
MM433_CAGTTCCAGTAGTCAA-1	Female	13 month	MM433	delta2
MM433_CATAAGCCATGTGACT-1	Female	13 month	MM433	delta2
MM433_CATAGACGTTGATGTC-1	Female	13 month	MM433	delta2
MM433_CATCGCTCACCCTAAA-1	Female	13 month	MM433	delta2
MM433_CATCGCTGTCTTACAG-1	Female	13 month	MM433	delta2
MM433_CATCGCTGTGTAGCAG-1	Female	13 month	MM433	delta2
MM433_CATCGTCAGCCTCGTG-1	Female	13 month	MM433	delta2
MM433_CATGCAAAGCACTCGC-1	Female	13 month	MM433	delta2
MM433_CATGCAACACGAAGAC-1	Female	13 month	MM433	delta2
MM433_CATGCAATCCTACCGT-1	Female	13 month	MM433	delta2
MM433_CATGCCTGTCAAGCCC-1	Female	13 month	MM433	delta2
MM433_CATGCGGGTACGGCAA-1	Female	13 month	MM433	delta2
MM433_CATTCCGTCCCAGGAC-1	Female	13 month	MM433	delta2
MM433_CATTGTTGTCAGGTGA-1	Female	13 month	MM433	delta2
MM433_CCACACTTCGGACTTA-1	Female	13 month	MM433	delta2
MM433_CCACCATGTGCATGTT-1	Female	13 month	MM433	delta2
MM433_CCATAAGGTATACCCA-1	Female	13 month	MM433	delta2
MM433_CCCGGAATCGCAATGT-1	Female	13 month	MM433	delta2
MM433_CCCTGATCATGTAACC-1	Female	13 month	MM433	delta2
MM433_CCGGTGAGTCACGCTG-1	Female	13 month	MM433	delta2
MM433_CCTACGTAGGAGAATG-1	Female	13 month	MM433	delta2
MM433_CCTACGTCAGGTTCGC-1	Female	13 month	MM433	delta2
MM433_CCTATCGCACACCTTC-1	Female	13 month	MM433	delta2
MM433_CCTCAGTGTTCCCACT-1	Female	13 month	MM433	delta2
MM433_CCTCTCCGTGGTAACG-1	Female	13 month	MM433	delta2
MM433_CGAAGTTGTTGAGAGC-1	Female	13 month	MM433	delta2
MM433_CGAATTGGTTGCAACT-1	Female	13 month	MM433	delta2
MM433_CGAGGCTTCGATGGAG-1	Female	13 month	MM433	delta2
MM433_CGAGTTATCCGCACGA-1	Female	13 month	MM433	delta2
MM433_CGATGCGAGTATGGAT-1	Female	13 month	MM433	delta2
MM433_CGCCAGAGTGGCTTAT-1	Female	13 month	MM433	delta2
MM433_CGCCATTTCCCATTCG-1	Female	13 month	MM433	delta2
MM433_CGGAACCGTTGTTGAC-1	Female	13 month	MM433	delta2
MM433_CGGGCATGTAAGGTCG-1	Female	13 month	MM433	delta2
MM433_CTACCCAAGCAACTCT-1	Female	13 month	MM433	delta2
MM433_CTACTATAGGGAGGCA-1	Female	13 month	MM433	delta2
MM433_CTAGACAGTGTCCATA-1	Female	13 month	MM433	delta2
MM433_CTAGACATCACCTTAT-1	Female	13 month	MM433	delta2
MM433_CTAGGTAAGACTCCGC-1	Female	13 month	MM433	delta2
MM433_CTATAGGCATCGCTAA-1	Female	13 month	MM433	delta2
MM433_CTCAATTTCCATGAGT-1	Female	13 month	MM433	delta2
MM433_CTCAATTTCCTATTTG-1	Female	13 month	MM433	delta2
MM433_CTCAGGGAGTACGTCT-1	Female	13 month	MM433	delta2
MM433_CTCAGGGTCCCTTCCC-1	Female	13 month	MM433	delta2
MM433_CTCCAACTCCGCGGAT-1	Female	13 month	MM433	delta2
MM433_CTCCCAAAGTGCAAAT-1	Female	13 month	MM433	delta2
MM433_CTCCTCCAGAGAGTGA-1	Female	13 month	MM433	delta2
MM433_CTGAATGAGACCACGA-1	Female	13 month	MM433	delta2
MM433_CTGAATGAGGGTTGCA-1	Female	13 month	MM433	delta2
MM433_CTGATCCTCCATTTAC-1	Female	13 month	MM433	delta2
MM433_CTGCGAGCATCCAATG-1	Female	13 month	MM433	delta2
MM433_CTTAGGAAGTGAGCCA-1	Female	13 month	MM433	delta2
MM433_CTTGAGAGTTGCAACT-1	Female	13 month	MM433	delta2
MM433_GAACGTTCATGTTTGG-1	Female	13 month	MM433	delta2
MM433_GAACTGTAGTATCCTG-1	Female	13 month	MM433	delta2
MM433_GAAGGACTCCTCAGAA-1	Female	13 month	MM433	delta2
MM433_GACCCTTAGGTAGCCA-1	Female	13 month	MM433	delta2
MM433_GACTCTCAGGAGCTGT-1	Female	13 month	MM433	delta2
MM433_GAGCTGCAGGTATAGT-1	Female	13 month	MM433	delta2
MM433_GAGTCATGTGAGGCAT-1	Female	13 month	MM433	delta2
MM433_GAGTCATTCGTTCTCG-1	Female	13 month	MM433	delta2
MM433_GAGTCTAAGTTGCTGT-1	Female	13 month	MM433	delta2
MM433_GAGTGAGTCGATACAC-1	Female	13 month	MM433	delta2
MM433_GAGTTTGAGCAGTACG-1	Female	13 month	MM433	delta2
MM433_GATCCCTTCCTTCTTC-1	Female	13 month	MM433	delta2
MM433_GATCGTAAGGCTGAAC-1	Female	13 month	MM433	delta2
MM433_GATGCTACATAATGCC-1	Female	13 month	MM433	delta2
MM433_GATGTTGAGGACTGGT-1	Female	13 month	MM433	delta2
MM433_GATGTTGGTAACTTCG-1	Female	13 month	MM433	delta2
MM433_GCAACCGGTTATCCAG-1	Female	13 month	MM433	delta2
MM433_GCAACCGTCCTTCAGC-1	Female	13 month	MM433	delta2
MM433_GCAGTTATCCGATAAC-1	Female	13 month	MM433	delta2
MM433_GCATCGGCATTCTTCA-1	Female	13 month	MM433	delta2
MM433_GCCGATGGTCTTGTCC-1	Female	13 month	MM433	delta2
MM433_GCCGTGAGTAGTTCCA-1	Female	13 month	MM433	delta2
MM433_GCCGTGAGTCGAACGA-1	Female	13 month	MM433	delta2
MM433_GCCTGTTTCTCCAAGA-1	Female	13 month	MM433	delta2
MM433_GCGAGAAAGAGTTGAT-1	Female	13 month	MM433	delta2
MM433_GCGAGAACAAAGGCAC-1	Female	13 month	MM433	delta2
MM433_GCGGATCCATGAGGGT-1	Female	13 month	MM433	delta2
MM433_GCTGAATTCATCCTGC-1	Female	13 month	MM433	delta2
MM433_GGACGTCGTGGATTTC-1	Female	13 month	MM433	delta2
MM433_GGAGAACTCATAGGCT-1	Female	13 month	MM433	delta2
MM433_GGAGGATAGACAACTA-1	Female	13 month	MM433	delta2
MM433_GGATGTTCAGCCTACG-1	Female	13 month	MM433	delta2
MM433_GGCAGTCTCTAGTGTG-1	Female	13 month	MM433	delta2
MM433_GGCTGTGCAGCAGACA-1	Female	13 month	MM433	delta2
MM433_GGCTTTCGTGCGTGCT-1	Female	13 month	MM433	delta2
MM433_GGGAGATAGTGATGGC-1	Female	13 month	MM433	delta2
MM433_GGGATCCCAATAAGGT-1	Female	13 month	MM433	delta2
MM433_GGGATCCGTAAGTTGA-1	Female	13 month	MM433	delta2
MM433_GGTAGAGTCATGCAGT-1	Female	13 month	MM433	delta2
MM433_GGTGATTTCTGCTGAA-1	Female	13 month	MM433	delta2
MM433_GTAATCGGTCGCGTCA-1	Female	13 month	MM433	delta2
MM433_GTATTTCGTATGAGAT-1	Female	13 month	MM433	delta2
MM433_GTCGCGACAACCAACT-1	Female	13 month	MM433	delta2
MM433_GTCTACCGTGCACATT-1	Female	13 month	MM433	delta2
MM433_GTGCGTGAGCTGAAAT-1	Female	13 month	MM433	delta2
MM433_GTGGAGAGTCAAGCGA-1	Female	13 month	MM433	delta2
MM433_GTTACAGGTGACTAAA-1	Female	13 month	MM433	delta2
MM433_GTTACCCAGGGTATAT-1	Female	13 month	MM433	delta2
MM433_GTTACGAAGCTTTCCC-1	Female	13 month	MM433	delta2
MM433_GTTCCGTGTTCTGAGT-1	Female	13 month	MM433	delta2
MM433_GTTGCGGGTCACCTTC-1	Female	13 month	MM433	delta2
MM433_GTTTGGAAGACTACGG-1	Female	13 month	MM433	delta2
MM433_GTTTGGAAGGATCATA-1	Female	13 month	MM433	delta2
MM433_GTTTGGAGTCCAGAAG-1	Female	13 month	MM433	delta2
MM433_TAACGACCAGCCCAGT-1	Female	13 month	MM433	delta2
MM433_TAACGACCATCGTGCG-1	Female	13 month	MM433	delta2
MM433_TACAACGAGGGCTGAT-1	Female	13 month	MM433	delta2
MM433_TACAACGGTCTACAAC-1	Female	13 month	MM433	delta2
MM433_TACAACGGTTGAGTCT-1	Female	13 month	MM433	delta2
MM433_TACACCCTCGTTTACT-1	Female	13 month	MM433	delta2
MM433_TACCCGTGTGCAATGG-1	Female	13 month	MM433	delta2
MM433_TACCCGTGTTTCTTAC-1	Female	13 month	MM433	delta2
MM433_TAGACTGAGAATTCAG-1	Female	13 month	MM433	delta2
MM433_TAGATCGCATACATCG-1	Female	13 month	MM433	delta2
MM433_TATATCCTCACCTCAC-1	Female	13 month	MM433	delta2
MM433_TATCAGGCAGCTATTG-1	Female	13 month	MM433	delta2
MM433_TATCTGTAGCCTTTCC-1	Female	13 month	MM433	delta2
MM433_TATTTCGGTACTTCCC-1	Female	13 month	MM433	delta2
MM433_TCAATTCCACGTCATA-1	Female	13 month	MM433	delta2
MM433_TCACAAGAGGTAACTA-1	Female	13 month	MM433	delta2
MM433_TCACGCTGTAGAGATT-1	Female	13 month	MM433	delta2
MM433_TCACTATAGCGGCTCT-1	Female	13 month	MM433	delta2
MM433_TCAGCAACACGGCCAT-1	Female	13 month	MM433	delta2
MM433_TCAGGTAGTGACCGTC-1	Female	13 month	MM433	delta2
MM433_TCAGTTTCACCGTGAC-1	Female	13 month	MM433	delta2
MM433_TCAGTTTGTTATGTCG-1	Female	13 month	MM433	delta2
MM433_TCATGTTTCCAACTAG-1	Female	13 month	MM433	delta2
MM433_TCATTGTGTGAGGAAA-1	Female	13 month	MM433	delta2
MM433_TCATTGTTCTTACGTT-1	Female	13 month	MM433	delta2
MM433_TCCAGAAAGCGTCTCG-1	Female	13 month	MM433	delta2
MM433_TCCTCCCTCCATAAGC-1	Female	13 month	MM433	delta2
MM433_TCGAAGTTCTCAGTCC-1	Female	13 month	MM433	delta2
MM433_TCGACGGTCATAGACC-1	Female	13 month	MM433	delta2
MM433_TCGTGCTCATAGGTAA-1	Female	13 month	MM433	delta2
MM433_TCTATACGTCCCGGTA-1	Female	13 month	MM433	delta2
MM433_TCTCCGACAACCGTAT-1	Female	13 month	MM433	delta2
MM433_TCTTTGACAGAACATA-1	Female	13 month	MM433	delta2
MM433_TGACCCTGTACGAAAT-1	Female	13 month	MM433	delta2
MM433_TGACCCTTCCTTCTAA-1	Female	13 month	MM433	delta2
MM433_TGACGCGCATACAGGG-1	Female	13 month	MM433	delta2
MM433_TGACGCGTCGGTGAAG-1	Female	13 month	MM433	delta2
MM433_TGACTCCTCTAGCCAA-1	Female	13 month	MM433	delta2
MM433_TGATCAGCATGACTGT-1	Female	13 month	MM433	delta2
MM433_TGATGCATCTCGCTCA-1	Female	13 month	MM433	delta2
MM433_TGATTCTCAAGGCTTT-1	Female	13 month	MM433	delta2
MM433_TGATTTCAGTGGCGAT-1	Female	13 month	MM433	delta2
MM433_TGCAGTAGTTCCATTT-1	Female	13 month	MM433	delta2
MM433_TGCGGCACACACTTAG-1	Female	13 month	MM433	delta2
MM433_TGCTTGCAGCCTCATA-1	Female	13 month	MM433	delta2
MM433_TGGGATTGTACCTAAC-1	Female	13 month	MM433	delta2
MM433_TGGTTAGAGTATCTGC-1	Female	13 month	MM433	delta2
MM433_TGTAACGCAAAGGCAC-1	Female	13 month	MM433	delta2
MM433_TGTTCCGCAAGCTCTA-1	Female	13 month	MM433	delta2
MM433_TTAATCCAGGTCGCCT-1	Female	13 month	MM433	delta2
MM433_TTACCGCGTTACCGTA-1	Female	13 month	MM433	delta2
MM433_TTACCGCGTTGCCAAT-1	Female	13 month	MM433	delta2
MM433_TTAGTCTTCGGCACTG-1	Female	13 month	MM433	delta2
MM433_TTCACCGAGTTTCAGC-1	Female	13 month	MM433	delta2
MM433_TTCATGTTCAAATGAG-1	Female	13 month	MM433	delta2
MM433_TTCCGTGCATGCCATA-1	Female	13 month	MM433	delta2
MM433_TTCGCTGCAATCGCAT-1	Female	13 month	MM433	delta2
MM433_TTCGGTCCACGAGGAT-1	Female	13 month	MM433	delta2
MM433_TTCTAGTCAAGCAATA-1	Female	13 month	MM433	delta2
MM433_TTGAGTGAGCACACAG-1	Female	13 month	MM433	delta2
MM433_TTGCATTAGGCCCAAA-1	Female	13 month	MM433	delta2
MM433_TTGGATGAGTTTCTTC-1	Female	13 month	MM433	delta2
MM433_TTGGGATTCTTTCCGG-1	Female	13 month	MM433	delta2
MM433_TTGGGTACACCAGTAT-1	Female	13 month	MM433	delta2
MM433_TTGGTTTCAGCAGTTT-1	Female	13 month	MM433	delta2
MM433_TTTATGCCAAGCGAGT-1	Female	13 month	MM433	delta2
MM433_TTTCATGCACTGAGTT-1	Female	13 month	MM433	delta2
MM433_TTTCGATAGAACCCGA-1	Female	13 month	MM433	delta2
MM433_TTTGATCGTCTTCGAA-1	Female	13 month	MM433	delta2

## Sheet: Sheet4
Enriched GO terms of cluster-1 in δ1-cells, related to Figure. S7E.
ID	Description	GeneRatio	BgRatio	pvalue	p.adjust	qvalue	geneID	Count
GO:0050673	epithelial cell proliferation	12/113	378/17376	6.46953e-06	0.0132755	0.0118767	ESR1/SEMA5A/PGR/GHSR/EHF/PTPRK/FGFR1/AGTR1/MTSS1/PTPRM/MCC/CDK6	12
GO:0040013	negative regulation of locomotion	10/113	306/17376	3.10441e-05	0.0318513	0.0284952	ERBB4/SEMA3E/SEMA5A/GHSR/PTPRK/PLCB1/PTPRM/LDLRAD4/PHLDB2/MCC	10
GO:0050678	regulation of epithelial cell proliferation	10/113	324/17376	5.02999e-05	0.0344051	0.03078	SEMA5A/PGR/GHSR/PTPRK/FGFR1/AGTR1/MTSS1/PTPRM/MCC/CDK6	10
GO:2001028	positive regulation of endothelial cell chemotaxis	3/113	15/17376	0.000115103	0.0492778	0.0440856	SEMA5A/FGFR1/HSPB1	3
GO:0071560	cellular response to transforming growth factor beta stimulus	8/113	238/17376	0.000163762	0.0492778	0.0440856	PTPRK/FOS/SOX5/JUN/PEG10/PDE3A/SOX6/LDLRAD4	8
GO:0019932	second-messenger-mediated signaling	9/113	305/17376	0.000169992	0.0492778	0.0440856	RGS2/RAPGEF4/RASD1/NUDT4/SCTR/PLCE1/AGTR1/EDN3/PDE3A	9
GO:0071559	response to transforming growth factor beta	8/113	244/17376	0.000194107	0.0492778	0.0440856	PTPRK/FOS/SOX5/JUN/PEG10/PDE3A/SOX6/LDLRAD4	8
GO:0009914	hormone transport	9/113	312/17376	0.000201336	0.0492778	0.0440856	CAMK2N1/RAPGEF4/GHSR/AGTR1/HADH/SLC30A8/EDN3/TTR/CACNA1A	9
GO:0048863	stem cell differentiation	8/113	249/17376	0.000222796	0.0492778	0.0440856	ERBB4/ESR1/SEMA3E/SEMA5A/PRICKLE1/SOX5/EDN3/SOX6	8
GO:0019935	cyclic-nucleotide-mediated signaling	5/113	89/17376	0.000286018	0.0492778	0.0440856	RGS2/RAPGEF4/NUDT4/SCTR/PDE3A	5
GO:1901216	positive regulation of neuron death	5/113	89/17376	0.000286018	0.0492778	0.0440856	FOS/JUN/MCL1/CAPN2/EGR1	5
GO:0046883	regulation of hormone secretion	8/113	260/17376	0.000298283	0.0492778	0.0440856	CAMK2N1/RAPGEF4/GHSR/AGTR1/HADH/SLC30A8/EDN3/CACNA1A	8
GO:2001026	regulation of endothelial cell chemotaxis	3/113	21/17376	0.000327019	0.0492778	0.0440856	SEMA5A/FGFR1/HSPB1	3
GO:0050808	synapse organization	10/113	409/17376	0.000336204	0.0492778	0.0440856	ERBB4/SEMA3E/PDZRN3/GHSR/DGKB/CNTN5/CTTNBP2/C1QL1/TANC2/UNC13B	10
GO:0050708	regulation of protein secretion	8/113	270/17376	0.000383948	0.0525241	0.0469898	MYOM1/CAMK2N1/RAPGEF4/GHSR/HADH/SLC30A8/CACNA1A/UNC13B	8
GO:0001755	neural crest cell migration	4/113	55/17376	0.000447914	0.057445	0.0513922	ERBB4/SEMA3E/SEMA5A/EDN3	4
GO:0060135	maternal process involved in female pregnancy	4/113	56/17376	0.000479969	0.057935	0.0518307	ESR1/RGS2/PGR/GHSR	4
GO:0046339	diacylglycerol metabolic process	3/113	25/17376	0.000554913	0.06326	0.0565946	DGKB/PLCE1/DGKH	3
GO:0048762	mesenchymal cell differentiation	7/113	222/17376	0.000620795	0.0670459	0.0599815	ERBB4/SEMA3E/SEMA5A/FGFR1/EDN3/LDLRAD4/PHLDB2	7
GO:0032835	glomerulus development	4/113	61/17376	0.000665161	0.0682455	0.0610548	PLCE1/CD24/MTSS1/EGR1	4
GO:0019933	cAMP-mediated signaling	4/113	62/17376	0.0007075	0.0691328	0.0618486	RGS2/RAPGEF4/SCTR/PDE3A	4
GO:0002791	regulation of peptide secretion	8/113	299/17376	0.000751309	0.0700767	0.062693	MYOM1/CAMK2N1/RAPGEF4/GHSR/HADH/SLC30A8/CACNA1A/UNC13B	8
GO:0046879	hormone secretion	8/113	302/17376	0.000801589	0.071217	0.0637131	CAMK2N1/RAPGEF4/GHSR/AGTR1/HADH/SLC30A8/EDN3/CACNA1A	8
GO:0035767	endothelial cell chemotaxis	3/113	29/17376	0.000865068	0.071217	0.0637131	SEMA5A/FGFR1/HSPB1	3
GO:0007611	learning or memory	7/113	235/17376	0.000867653	0.071217	0.0637131	BCHE/BTG2/GHSR/PLCB1/FOS/JUN/C1QL1	7
GO:0007565	female pregnancy	6/113	174/17376	0.000965163	0.0743185	0.0664879	ESR1/RGS2/PGR/GHSR/FOS/CAPN2	6
GO:0002790	peptide secretion	9/113	391/17376	0.00102764	0.0743185	0.0664879	MYOM1/CAMK2N1/RAPGEF4/GHSR/HADH/SLC30A8/EDN3/CACNA1A/UNC13B	9
GO:0050796	regulation of insulin secretion	6/113	178/17376	0.00108543	0.0743185	0.0664879	CAMK2N1/RAPGEF4/GHSR/HADH/SLC30A8/CACNA1A	6
GO:0010517	regulation of phospholipase activity	4/113	70/17376	0.00111746	0.0743185	0.0664879	ESR1/RGS2/FGFR1/AGTR1	4
GO:0043647	inositol phosphate metabolic process	4/113	70/17376	0.00111746	0.0743185	0.0664879	PLCB1/NUDT4/PLCE1/PLCB4	4
GO:0001655	urogenital system development	8/113	319/17376	0.00114014	0.0743185	0.0664879	ESR1/DCHS2/PLCE1/AGTR1/CD24/MTSS1/GCNT1/EGR1	8
GO:0030072	peptide hormone secretion	7/113	247/17376	0.00115896	0.0743185	0.0664879	CAMK2N1/RAPGEF4/GHSR/HADH/SLC30A8/EDN3/CACNA1A	7
GO:0050680	negative regulation of epithelial cell proliferation	5/113	122/17376	0.00120562	0.0749675	0.0670684	PTPRK/MTSS1/PTPRM/MCC/CDK6	5
GO:0048009	insulin-like growth factor receptor signaling pathway	3/113	33/17376	0.00126751	0.0764977	0.0684375	GHR/GHSR/PLCB1	3
GO:0030336	negative regulation of cell migration	7/113	259/17376	0.00152212	0.0852173	0.0762383	ERBB4/PTPRK/PLCB1/PTPRM/LDLRAD4/PHLDB2/MCC	7
GO:0070997	neuron death	8/113	335/17376	0.00155504	0.0852173	0.0762383	BTG2/TOX3/FOS/JUN/MCL1/CAPN2/EGR1/THRB	8
GO:0007612	learning	5/113	130/17376	0.00159796	0.0852173	0.0762383	BCHE/BTG2/FOS/JUN/C1QL1	5
GO:0001936	regulation of endothelial cell proliferation	5/113	131/17376	0.00165288	0.0852173	0.0762383	SEMA5A/GHSR/FGFR1/AGTR1/PTPRM	5
GO:0043949	regulation of cAMP-mediated signaling	3/113	37/17376	0.00177133	0.0852173	0.0762383	RGS2/SCTR/PDE3A	3
GO:0014032	neural crest cell development	4/113	80/17376	0.00183407	0.0852173	0.0762383	ERBB4/SEMA3E/SEMA5A/EDN3	4
GO:0072006	nephron development	5/113	137/17376	0.00201203	0.0852173	0.0762383	DCHS2/PLCE1/CD24/MTSS1/EGR1	5
GO:0044706	multi-multicellular organism process	6/113	201/17376	0.00201539	0.0852173	0.0762383	ESR1/RGS2/PGR/GHSR/FOS/CAPN2	6
GO:2000146	negative regulation of cell motility	7/113	274/17376	0.00209469	0.0852173	0.0762383	ERBB4/PTPRK/PLCB1/PTPRM/LDLRAD4/PHLDB2/MCC	7
GO:0048864	stem cell development	4/113	83/17376	0.00209948	0.0852173	0.0762383	ERBB4/SEMA3E/SEMA5A/EDN3	4
GO:0050890	cognition	7/113	275/17376	0.00213807	0.0852173	0.0762383	BCHE/BTG2/GHSR/PLCB1/FOS/JUN/C1QL1	7
GO:0014031	mesenchymal cell development	4/113	84/17376	0.00219354	0.0852173	0.0762383	ERBB4/SEMA3E/SEMA5A/EDN3	4
GO:0042670	retinal cone cell differentiation	2/113	11/17376	0.00221888	0.0852173	0.0762383	USH1C/THRB	2
GO:0046549	retinal cone cell development	2/113	11/17376	0.00221888	0.0852173	0.0762383	USH1C/THRB	2
GO:1905208	negative regulation of cardiocyte differentiation	2/113	11/17376	0.00221888	0.0852173	0.0762383	PRICKLE1/SOX6	2
GO:1902895	positive regulation of pri-miRNA transcription by RNA polymerase II	3/113	40/17376	0.00222073	0.0852173	0.0762383	FOS/JUN/EGR1	3
GO:0042493	response to drug	8/113	355/17376	0.00223332	0.0852173	0.0762383	BCHE/FOS/DAB1/PEMT/JUN/PDE3A/PTPRM/TIMP2	8
GO:0060485	mesenchyme development	7/113	278/17376	0.00227241	0.0852173	0.0762383	ERBB4/SEMA3E/SEMA5A/FGFR1/EDN3/LDLRAD4/PHLDB2	7
GO:0009306	protein secretion	8/113	357/17376	0.00231224	0.0852173	0.0762383	MYOM1/CAMK2N1/RAPGEF4/GHSR/HADH/SLC30A8/CACNA1A/UNC13B	8
GO:0001822	kidney development	7/113	279/17376	0.0023186	0.0852173	0.0762383	DCHS2/PLCE1/AGTR1/CD24/MTSS1/GCNT1/EGR1	7
GO:0030073	insulin secretion	6/113	207/17376	0.00233544	0.0852173	0.0762383	CAMK2N1/RAPGEF4/GHSR/HADH/SLC30A8/CACNA1A	6
GO:0035592	establishment of protein localization to extracellular region	8/113	358/17376	0.00235252	0.0852173	0.0762383	MYOM1/CAMK2N1/RAPGEF4/GHSR/HADH/SLC30A8/CACNA1A/UNC13B	8
GO:0051271	negative regulation of cellular component movement	7/113	281/17376	0.00241318	0.0852173	0.0762383	ERBB4/PTPRK/PLCB1/PTPRM/LDLRAD4/PHLDB2/MCC	7
GO:1903522	regulation of blood circulation	7/113	281/17376	0.00241318	0.0852173	0.0762383	CACNA2D3/RGS2/AGTR1/EDN3/KCNJ3/FXYD2/THRB	7
GO:0090276	regulation of peptide hormone secretion	6/113	209/17376	0.00245021	0.0852173	0.0762383	CAMK2N1/RAPGEF4/GHSR/HADH/SLC30A8/CACNA1A	6
GO:0001935	endothelial cell proliferation	5/113	145/17376	0.00257565	0.0880873	0.078806	SEMA5A/GHSR/FGFR1/AGTR1/PTPRM	5
GO:0071692	protein localization to extracellular region	8/113	365/17376	0.00265013	0.0891488	0.0797555	MYOM1/CAMK2N1/RAPGEF4/GHSR/HADH/SLC30A8/CACNA1A/UNC13B	8
GO:0072001	renal system development	7/113	287/17376	0.00271484	0.0898526	0.0803852	DCHS2/PLCE1/AGTR1/CD24/MTSS1/GCNT1/EGR1	7
GO:0001938	positive regulation of endothelial cell proliferation	4/113	90/17376	0.00281967	0.0904057	0.0808801	SEMA5A/GHSR/FGFR1/AGTR1	4
GO:0014033	neural crest cell differentiation	4/113	90/17376	0.00281967	0.0904057	0.0808801	ERBB4/SEMA3E/SEMA5A/EDN3	4
GO:0030836	positive regulation of actin filament depolymerization	2/113	13/17376	0.00312015	0.0985009	0.0881222	SEMA5A/DSTN	2
GO:1901214	regulation of neuron death	7/113	296/17376	0.00322078	0.0994152	0.0889403	BTG2/TOX3/FOS/JUN/MCL1/CAPN2/EGR1	7
GO:0021543	pallium development	5/113	153/17376	0.00324601	0.0994152	0.0889403	BTG2/PLCB1/DAB1/TACC1/CDK6	5
GO:0060191	regulation of lipase activity	4/113	95/17376	0.0034271	0.10189	0.0911547	ESR1/RGS2/FGFR1/AGTR1	4
GO:0006939	smooth muscle contraction	4/113	96/17376	0.00355844	0.10189	0.0911547	RGS2/GHSR/PLCE1/EDN3	4
GO:0048638	regulation of developmental growth	7/113	302/17376	0.00359617	0.10189	0.0911547	ERBB4/SEMA3E/GHR/SEMA5A/RGS2/GHSR/PLCB1	7
GO:0021542	dentate gyrus development	2/113	14/17376	0.00362476	0.10189	0.0911547	BTG2/CDK6	2
GO:0043951	negative regulation of cAMP-mediated signaling	2/113	14/17376	0.00362476	0.10189	0.0911547	RGS2/PDE3A	2
GO:0099170	postsynaptic modulation of chemical synaptic transmission	2/113	14/17376	0.00362476	0.10189	0.0911547	GHSR/PLCB1	2
GO:0021537	telencephalon development	6/113	228/17376	0.00376351	0.103284	0.0924013	ERBB4/BTG2/PLCB1/DAB1/TACC1/CDK6	6
GO:0023061	signal release	9/113	474/17376	0.00378345	0.103284	0.0924013	CAMK2N1/RAPGEF4/GHSR/AGTR1/HADH/SLC30A8/EDN3/CACNA1A/UNC13B	9
GO:0048639	positive regulation of developmental growth	5/113	159/17376	0.00382533	0.103284	0.0924013	ERBB4/GHR/SEMA5A/GHSR/PLCB1	5
GO:0001574	ganglioside biosynthetic process	2/113	15/17376	0.00416471	0.106825	0.0955691	ST8SIA4/ST6GALNAC5	2
GO:0036376	sodium ion export across plasma membrane	2/113	15/17376	0.00416471	0.106825	0.0955691	SLC4A4/FXYD2	2
GO:0072160	nephron tubule epithelial cell differentiation	2/113	15/17376	0.00416471	0.106825	0.0955691	CD24/MTSS1	2
GO:1905564	positive regulation of vascular endothelial cell proliferation	2/113	15/17376	0.00416471	0.106825	0.0955691	GHSR/FGFR1	2
GO:1902893	regulation of pri-miRNA transcription by RNA polymerase II	3/113	51/17376	0.0044448	0.111397	0.0996594	FOS/JUN/EGR1	3
GO:0090066	regulation of anatomical structure size	9/113	486/17376	0.00445153	0.111397	0.0996594	SEMA3E/SEMA5A/RGS2/CDC42EP3/SCTR/AGTR1/EDN3/USH1C/DSTN	9
GO:0008016	regulation of heart contraction	6/113	237/17376	0.00454196	0.111787	0.100009	CACNA2D3/RGS2/EDN3/KCNJ3/FXYD2/THRB	6
GO:0009100	glycoprotein metabolic process	8/113	401/17376	0.00467586	0.111787	0.100009	GALNT13/MGAT4C/ST8SIA4/PLCB1/XYLT1/ST6GALNAC5/GCNT1/IDS	8
GO:0061614	pri-miRNA transcription by RNA polymerase II	3/113	52/17376	0.00469483	0.111787	0.100009	FOS/JUN/EGR1	3
GO:0030728	ovulation	2/113	16/17376	0.00473952	0.111787	0.100009	RGS2/PGR	2
GO:0097067	cellular response to thyroid hormone stimulus	2/113	16/17376	0.00473952	0.111787	0.100009	GHSR/THRB	2
GO:0003018	vascular process in circulatory system	6/113	241/17376	0.00492366	0.11434	0.102292	RGS2/SLC4A4/SLC16A12/AGTR1/EDN3/PDE3A	6
GO:0001667	ameboidal-type cell migration	8/113	405/17376	0.00495917	0.11434	0.102292	ERBB4/SEMA3E/SEMA5A/FGFR1/HSPB1/EDN3/PTPRM/MCC	8
GO:0120034	positive regulation of plasma membrane bounded cell projection assembly	4/113	106/17376	0.00506451	0.115471	0.103304	CDC42EP3/PLCE1/TENM2/FNBP1L	4
GO:0007264	small GTPase mediated signal transduction	9/113	498/17376	0.00520858	0.116762	0.104459	CDC42EP3/RAPGEF4/DAB1/PLCE1/AGTR1/JUN/PSD3/ARHGEF28/TIMP2	9
GO:0032332	positive regulation of chondrocyte differentiation	2/113	17/17376	0.00534874	0.116762	0.104459	SOX5/SOX6	2
GO:0060749	mammary gland alveolus development	2/113	17/17376	0.00534874	0.116762	0.104459	ERBB4/ESR1	2
GO:0061377	mammary gland lobule development	2/113	17/17376	0.00534874	0.116762	0.104459	ERBB4/ESR1	2
GO:0006940	regulation of smooth muscle contraction	3/113	55/17376	0.00549534	0.118699	0.106192	RGS2/GHSR/PLCE1	3
GO:0009101	glycoprotein biosynthetic process	7/113	328/17376	0.00562117	0.120153	0.107493	GALNT13/MGAT4C/ST8SIA4/PLCB1/XYLT1/ST6GALNAC5/GCNT1	7
GO:2000738	positive regulation of stem cell differentiation	2/113	18/17376	0.00599189	0.125552	0.112323	SOX5/SOX6	2
GO:0014706	striated muscle tissue development	7/113	332/17376	0.00599613	0.125552	0.112323	ERBB4/MYOM1/RGS2/BTG2/FOS/EGR1/SOX6	7
GO:0060042	retina morphogenesis in camera-type eye	3/113	58/17376	0.00637301	0.131113	0.117298	USH1C/PTPRM/THRB	3
GO:0007265	Ras protein signal transduction	7/113	336/17376	0.00638951	0.131113	0.117298	CDC42EP3/PLCE1/AGTR1/JUN/PSD3/ARHGEF28/TIMP2	7
GO:1901881	positive regulation of protein depolymerization	2/113	19/17376	0.00666852	0.135483	0.121208	SEMA5A/DSTN	2
GO:0010518	positive regulation of phospholipase activity	3/113	60/17376	0.00700189	0.138899	0.124264	ESR1/FGFR1/AGTR1	3
GO:0048015	phosphatidylinositol-mediated signaling	5/113	185/17376	0.00720994	0.138899	0.124264	ERBB4/PLCB1/FGFR1/PLCE1/PLCB4	5
GO:0001502	cartilage condensation	2/113	20/17376	0.00737818	0.138899	0.124264	SOX5/SOX6	2
GO:0045655	regulation of monocyte differentiation	2/113	20/17376	0.00737818	0.138899	0.124264	JUN/CDK6	2
GO:0060444	branching involved in mammary gland duct morphogenesis	2/113	20/17376	0.00737818	0.138899	0.124264	ESR1/PGR	2
GO:0097503	sialylation	2/113	20/17376	0.00737818	0.138899	0.124264	ST8SIA4/ST6GALNAC5	2
GO:0101023	vascular endothelial cell proliferation	2/113	20/17376	0.00737818	0.138899	0.124264	GHSR/FGFR1	2
GO:1905562	regulation of vascular endothelial cell proliferation	2/113	20/17376	0.00737818	0.138899	0.124264	GHSR/FGFR1	2
GO:0042698	ovulation cycle	3/113	62/17376	0.00766637	0.141724	0.126791	ESR1/PGR/EGR1	3
GO:0061180	mammary gland epithelium development	3/113	62/17376	0.00766637	0.141724	0.126791	ERBB4/ESR1/PGR	3
GO:0048017	inositol lipid-mediated signaling	5/113	189/17376	0.00787148	0.14352	0.128397	ERBB4/PLCB1/FGFR1/PLCE1/PLCB4	5
GO:0060537	muscle tissue development	7/113	350/17376	0.00791937	0.14352	0.128397	ERBB4/MYOM1/RGS2/BTG2/FOS/EGR1/SOX6	7
GO:0035914	skeletal muscle cell differentiation	3/113	63/17376	0.00801211	0.14352	0.128397	BTG2/FOS/EGR1	3
GO:0007179	transforming growth factor beta receptor signaling pathway	5/113	190/17376	0.00804325	0.14352	0.128397	PTPRK/FOS/JUN/PEG10/LDLRAD4	5
GO:0002040	sprouting angiogenesis	4/113	122/17376	0.00827484	0.146379	0.130956	SEMA3E/SEMA5A/GHSR/AGTR1	4
GO:0030900	forebrain development	7/113	354/17376	0.00840244	0.147366	0.131839	ERBB4/SEMA5A/BTG2/PLCB1/DAB1/TACC1/CDK6	7
GO:0060047	heart contraction	6/113	271/17376	0.00857863	0.149181	0.133462	CACNA2D3/RGS2/EDN3/KCNJ3/FXYD2/THRB	6
GO:0014821	phasic smooth muscle contraction	2/113	22/17376	0.00889476	0.153379	0.137218	GHSR/EDN3	2
GO:0050771	negative regulation of axonogenesis	3/113	66/17376	0.00910391	0.155677	0.139274	SEMA3E/SEMA5A/DAB1	3
GO:0007411	axon guidance	6/113	277/17376	0.00949532	0.15643	0.139947	SEMA3E/SEMA5A/EPHA6/DAB1/PTPRM/PALLD	6
GO:0097485	neuron projection guidance	6/113	278/17376	0.00965465	0.15643	0.139947	SEMA3E/SEMA5A/EPHA6/DAB1/PTPRM/PALLD	6
GO:0002043	blood vessel endothelial cell proliferation involved in sprouting angiogenesis	2/113	23/17376	0.0097008	0.15643	0.139947	SEMA5A/AGTR1	2
GO:0032098	regulation of appetite	2/113	23/17376	0.0097008	0.15643	0.139947	GHSR/SCTR	2
GO:0097066	response to thyroid hormone	2/113	23/17376	0.0097008	0.15643	0.139947	GHSR/THRB	2
GO:0098743	cell aggregation	2/113	23/17376	0.0097008	0.15643	0.139947	SOX5/SOX6	2
GO:0019751	polyol metabolic process	4/113	128/17376	0.00975779	0.15643	0.139947	PLCB1/NUDT4/PLCE1/PLCB4	4
GO:0050714	positive regulation of protein secretion	4/113	128/17376	0.00975779	0.15643	0.139947	MYOM1/CAMK2N1/SLC30A8/UNC13B	4
GO:0003015	heart process	6/113	281/17376	0.0101441	0.161362	0.14436	CACNA2D3/RGS2/EDN3/KCNJ3/FXYD2/THRB	6
GO:0048708	astrocyte differentiation	3/113	69/17376	0.0102786	0.162244	0.145149	DAB1/SOX6/CDK6	3
GO:0003407	neural retina development	3/113	70/17376	0.0106888	0.166163	0.148655	USH1C/PTPRM/THRB	3
GO:0042246	tissue regeneration	3/113	70/17376	0.0106888	0.166163	0.148655	ERBB4/TM4SF4/EYS	3
GO:0002064	epithelial cell development	5/113	206/17376	0.0111567	0.172132	0.153995	ESR1/PGR/PLCB1/PALLD/CDK6	5
GO:0001573	ganglioside metabolic process	2/113	25/17376	0.0114062	0.173374	0.155106	ST8SIA4/ST6GALNAC5	2
GO:0060219	camera-type eye photoreceptor cell differentiation	2/113	25/17376	0.0114062	0.173374	0.155106	USH1C/THRB	2
GO:0060193	positive regulation of lipase activity	3/113	72/17376	0.0115374	0.174079	0.155737	ESR1/FGFR1/AGTR1	3
GO:0021766	hippocampus development	3/113	73/17376	0.0119759	0.179376	0.160476	BTG2/DAB1/CDK6	3
GO:0048843	negative regulation of axon extension involved in axon guidance	2/113	26/17376	0.0123047	0.181649	0.162509	SEMA3E/SEMA5A	2
GO:0051953	negative regulation of amine transport	2/113	26/17376	0.0123047	0.181649	0.162509	RGS2/GHSR	2
GO:0000302	response to reactive oxygen species	5/113	213/17376	0.0127467	0.18683	0.167144	PTPRK/FOS/JUN/CAPN2/SESN3	5
GO:0050921	positive regulation of chemotaxis	4/113	139/17376	0.0129042	0.187798	0.16801	SEMA5A/FGFR1/HSPB1/EDN3	4
GO:1905207	regulation of cardiocyte differentiation	2/113	27/17376	0.0132331	0.191228	0.171079	PRICKLE1/SOX6	2
GO:1902532	negative regulation of intracellular signal transduction	8/113	483/17376	0.0135668	0.194678	0.174166	ESR1/RGS2/CAMK2N1/HSPB1/MCL1/PDE3A/SESN3/TIMP2	8
GO:0050920	regulation of chemotaxis	5/113	217/17376	0.0137209	0.195523	0.174922	SEMA3E/SEMA5A/FGFR1/HSPB1/EDN3	5
GO:0006688	glycosphingolipid biosynthetic process	2/113	28/17376	0.0141911	0.196758	0.176026	ST8SIA4/ST6GALNAC5	2
GO:0007205	protein kinase C-activating G protein-coupled receptor signaling pathway	2/113	28/17376	0.0141911	0.196758	0.176026	DGKB/DGKH	2
GO:0060603	mammary gland duct morphogenesis	2/113	28/17376	0.0141911	0.196758	0.176026	ESR1/PGR	2
GO:1902175	regulation of oxidative stress-induced intrinsic apoptotic signaling pathway	2/113	28/17376	0.0141911	0.196758	0.176026	HSPB1/MCL1	2
GO:0043405	regulation of MAP kinase activity	6/113	305/17376	0.0147142	0.200131	0.179044	GHR/RGS2/FGFR1/PLCE1/EDN3/CD24	6
GO:0051896	regulation of protein kinase B signaling	5/113	221/17376	0.0147443	0.200131	0.179044	ERBB4/ESR1/SEMA5A/FGFR1/SESN3	5
GO:2000045	regulation of G1/S transition of mitotic cell cycle	4/113	145/17376	0.0148645	0.200131	0.179044	BTG2/PLCB1/CDK6/UBE2E2	4
GO:0072507	divalent inorganic cation homeostasis	8/113	493/17376	0.0151776	0.200131	0.179044	ESR1/CAMK2N1/PLCE1/AGTR1/SLC30A8/EDN3/CD24/CACNA1A	8
GO:0040018	positive regulation of multicellular organism growth	2/113	29/17376	0.0151782	0.200131	0.179044	GHR/GHSR	2
GO:0061036	positive regulation of cartilage development	2/113	29/17376	0.0151782	0.200131	0.179044	SOX5/SOX6	2
GO:0007519	skeletal muscle tissue development	4/113	146/17376	0.0152084	0.200131	0.179044	MYOM1/BTG2/FOS/EGR1	4
GO:1901379	regulation of potassium ion transmembrane transport	3/113	80/17376	0.0153122	0.200131	0.179044	DPP10/EDN3/FXYD2	3
GO:1902882	regulation of response to oxidative stress	3/113	80/17376	0.0153122	0.200131	0.179044	HSPB1/MCL1/SESN3	3
GO:0051402	neuron apoptotic process	5/113	224/17376	0.0155446	0.201883	0.180612	BTG2/TOX3/JUN/MCL1/THRB	5
GO:0050804	modulation of chemical synaptic transmission	7/113	402/17376	0.0160228	0.206741	0.184958	BCHE/GHSR/DGKB/PLCB1/SCTR/PLCB4/CACNA1A	7
GO:0051491	positive regulation of filopodium assembly	2/113	30/17376	0.0161941	0.206741	0.184958	TENM2/FNBP1L	2
GO:0099177	regulation of trans-synaptic signaling	7/113	403/17376	0.0162209	0.206741	0.184958	BCHE/GHSR/DGKB/PLCB1/SCTR/PLCB4/CACNA1A	7
GO:0002793	positive regulation of peptide secretion	4/113	150/17376	0.0166345	0.209685	0.187592	MYOM1/CAMK2N1/SLC30A8/UNC13B	4
GO:0010632	regulation of epithelial cell migration	5/113	228/17376	0.0166563	0.209685	0.187592	SEMA5A/FGFR1/HSPB1/PTPRM/MCC	5
GO:0043406	positive regulation of MAP kinase activity	5/113	229/17376	0.0169423	0.211985	0.189649	GHR/FGFR1/PLCE1/EDN3/CD24	5
GO:0040020	regulation of meiotic nuclear division	2/113	31/17376	0.0172382	0.21438	0.191792	PLCB1/PDE3A	2
GO:0042462	eye photoreceptor cell development	2/113	32/17376	0.0183102	0.224985	0.20128	USH1C/THRB	2
GO:0048841	regulation of axon extension involved in axon guidance	2/113	32/17376	0.0183102	0.224985	0.20128	SEMA3E/SEMA5A	2
GO:0099175	regulation of postsynapse organization	3/113	86/17376	0.0185483	0.226554	0.202683	GHSR/DGKB/TANC2	3
GO:0060538	skeletal muscle organ development	4/113	156/17376	0.0189263	0.229804	0.20559	MYOM1/BTG2/FOS/EGR1	4
GO:0032651	regulation of interleukin-1 beta production	3/113	87/17376	0.0191217	0.23081	0.206491	GHSR/HSPB1/EGR1	3
GO:0051154	negative regulation of striated muscle cell differentiation	2/113	33/17376	0.0194097	0.231563	0.207164	RGS2/SOX6	2
GO:1900087	positive regulation of G1/S transition of mitotic cell cycle	2/113	33/17376	0.0194097	0.231563	0.207164	PLCB1/UBE2E2	2
GO:0003073	regulation of systemic arterial blood pressure	3/113	89/17376	0.0202978	0.240757	0.21539	CAMK2N1/AGTR1/EDN3	3
GO:0045927	positive regulation of growth	5/113	242/17376	0.0209607	0.245387	0.219531	ERBB4/GHR/SEMA5A/GHSR/PLCB1	5
GO:0007626	locomotory behavior	4/113	161/17376	0.0209788	0.245387	0.219531	GHSR/DAB1/C1QL1/EGR1	4
GO:0045666	positive regulation of neuron differentiation	3/113	91/17376	0.0215129	0.245387	0.219531	FGFR1/DAB1/TIMP2	3
GO:0030224	monocyte differentiation	2/113	35/17376	0.0216897	0.245387	0.219531	JUN/CDK6	2
GO:0043243	positive regulation of protein-containing complex disassembly	2/113	35/17376	0.0216897	0.245387	0.219531	SEMA5A/DSTN	2
GO:2000144	positive regulation of DNA-templated transcription, initiation	2/113	35/17376	0.0216897	0.245387	0.219531	ESR1/JUN	2
GO:1902806	regulation of cell cycle G1/S phase transition	4/113	163/17376	0.0218367	0.245387	0.219531	BTG2/PLCB1/CDK6/UBE2E2	4
GO:0006486	protein glycosylation	5/113	245/17376	0.0219692	0.245387	0.219531	GALNT13/MGAT4C/ST8SIA4/ST6GALNAC5/GCNT1	5
GO:0043413	macromolecule glycosylation	5/113	245/17376	0.0219692	0.245387	0.219531	GALNT13/MGAT4C/ST8SIA4/ST6GALNAC5/GCNT1	5
GO:0006979	response to oxidative stress	7/113	429/17376	0.0220035	0.245387	0.219531	PTPRK/FOS/HSPB1/JUN/MCL1/CAPN2/SESN3	7
GO:0043434	response to peptide hormone	7/113	429/17376	0.0220035	0.245387	0.219531	GHR/BTG2/GHSR/AGTR1/GCNT1/EGR1/SESN3	7
GO:0032611	interleukin-1 beta production	3/113	92/17376	0.0221352	0.245521	0.219651	GHSR/HSPB1/EGR1	3
GO:0051897	positive regulation of protein kinase B signaling	4/113	164/17376	0.0222735	0.245727	0.219836	ERBB4/ESR1/SEMA5A/FGFR1	4
GO:0043491	protein kinase B signaling	5/113	247/17376	0.0226588	0.248251	0.222094	ERBB4/ESR1/SEMA5A/FGFR1/SESN3	5
GO:0001990	regulation of systemic arterial blood pressure by hormone	2/113	36/17376	0.0228694	0.248251	0.222094	AGTR1/EDN3	2
GO:0031346	positive regulation of cell projection organization	6/113	338/17376	0.0231039	0.248251	0.222094	SEMA5A/RGS2/CDC42EP3/PLCE1/TENM2/FNBP1L	6
GO:0043266	regulation of potassium ion transport	3/113	94/17376	0.023409	0.248251	0.222094	DPP10/EDN3/FXYD2	3
GO:0010594	regulation of endothelial cell migration	4/113	167/17376	0.0236161	0.248251	0.222094	SEMA5A/FGFR1/HSPB1/PTPRM	4
GO:0046425	regulation of receptor signaling pathway via JAK-STAT	3/113	95/17376	0.0240606	0.248251	0.222094	ERBB4/GHR/DAB1	3
GO:0001953	negative regulation of cell-matrix adhesion	2/113	37/17376	0.024075	0.248251	0.222094	SEMA3E/PHLDB2	2
GO:0045823	positive regulation of heart contraction	2/113	37/17376	0.024075	0.248251	0.222094	RGS2/EDN3	2
GO:0045933	positive regulation of muscle contraction	2/113	37/17376	0.024075	0.248251	0.222094	RGS2/GHSR	2
GO:0048846	axon extension involved in axon guidance	2/113	37/17376	0.024075	0.248251	0.222094	SEMA3E/SEMA5A	2
GO:0071276	cellular response to cadmium ion	2/113	37/17376	0.024075	0.248251	0.222094	FOS/JUN	2
GO:1901381	positive regulation of potassium ion transmembrane transport	2/113	37/17376	0.024075	0.248251	0.222094	EDN3/FXYD2	2
GO:1902284	neuron projection extension involved in neuron projection guidance	2/113	37/17376	0.024075	0.248251	0.222094	SEMA3E/SEMA5A	2
GO:0010721	negative regulation of cell development	4/113	169/17376	0.024538	0.251217	0.224748	SEMA3E/SEMA5A/DAB1/THRB	4
GO:0007178	transmembrane receptor protein serine/threonine kinase signaling pathway	6/113	343/17376	0.0246075	0.251217	0.224748	PTPRK/FOS/JUN/PEG10/EGR1/LDLRAD4	6
GO:0006936	muscle contraction	6/113	344/17376	0.0249159	0.253107	0.226438	MYOM1/RGS2/GHSR/PLCE1/EDN3/KCNJ3	6
GO:0007340	acrosome reaction	2/113	38/17376	0.0253062	0.25455	0.227729	PLCB1/UNC13B	2
GO:0030204	chondroitin sulfate metabolic process	2/113	38/17376	0.0253062	0.25455	0.227729	XYLT1/IDS	2
GO:0021761	limbic system development	3/113	98/17376	0.026074	0.260994	0.233494	BTG2/DAB1/CDK6	3
GO:0006656	phosphatidylcholine biosynthetic process	2/113	39/17376	0.0265625	0.262049	0.234438	PEMT/CAPN2	2
GO:0060416	response to growth hormone	2/113	39/17376	0.0265625	0.262049	0.234438	GHR/GHSR	2
GO:1903524	positive regulation of blood circulation	2/113	39/17376	0.0265625	0.262049	0.234438	RGS2/EDN3	2
GO:0070085	glycosylation	5/113	258/17376	0.0267031	0.262176	0.234552	GALNT13/MGAT4C/ST8SIA4/ST6GALNAC5/GCNT1	5
GO:0055074	calcium ion homeostasis	7/113	449/17376	0.0273307	0.265841	0.23783	ESR1/CAMK2N1/PLCE1/AGTR1/EDN3/CD24/CACNA1A	7
GO:0048640	negative regulation of developmental growth	3/113	100/17376	0.027465	0.265841	0.23783	SEMA3E/SEMA5A/RGS2	3
GO:1904892	regulation of receptor signaling pathway via STAT	3/113	100/17376	0.027465	0.265841	0.23783	ERBB4/GHR/DAB1	3
GO:0060443	mammary gland morphogenesis	2/113	40/17376	0.0278436	0.266987	0.238855	ESR1/PGR	2
GO:0071526	semaphorin-plexin signaling pathway	2/113	40/17376	0.0278436	0.266987	0.238855	SEMA3E/SEMA5A	2
GO:0007200	phospholipase C-activating G protein-coupled receptor signaling pathway	3/113	101/17376	0.0281752	0.267432	0.239254	ESR1/PLCE1/AGTR1	3
GO:0032652	regulation of interleukin-1 production	3/113	101/17376	0.0281752	0.267432	0.239254	GHSR/HSPB1/EGR1	3
GO:0045017	glycerolipid biosynthetic process	5/113	262/17376	0.028281	0.267432	0.239254	DGKB/PLCE1/PEMT/CAPN2/DGKH	5
GO:0043200	response to amino acid	3/113	102/17376	0.0288951	0.271883	0.243236	PEMT/CAPN2/SESN3	3
GO:0051602	response to electrical stimulus	2/113	41/17376	0.0291492	0.271883	0.243236	BTG2/KCNJ3	2
GO:2001239	regulation of extrinsic apoptotic signaling pathway in absence of ligand	2/113	41/17376	0.0291492	0.271883	0.243236	FGFR1/MCL1	2
GO:0009749	response to glucose	4/113	180/17376	0.0299959	0.277967	0.248679	CAMK2N1/SLC30A8/EGR1/UNC13B	4
GO:0021700	developmental maturation	5/113	267/17376	0.0303354	0.277967	0.248679	PGR/XYLT1/C1QL1/PDE3A/UNC13B	5
GO:0021987	cerebral cortex development	3/113	104/17376	0.030364	0.277967	0.248679	PLCB1/DAB1/TACC1	3
GO:0071364	cellular response to epidermal growth factor stimulus	2/113	42/17376	0.0304789	0.277967	0.248679	ERBB4/GAREM1	2
GO:2000142	regulation of DNA-templated transcription, initiation	2/113	42/17376	0.0304789	0.277967	0.248679	ESR1/JUN	2
GO:0045765	regulation of angiogenesis	5/113	268/17376	0.0307572	0.278318	0.248993	SEMA3E/SEMA5A/GHSR/HSPB1/PTPRM	5
GO:0010595	positive regulation of endothelial cell migration	3/113	105/17376	0.031113	0.278318	0.248993	SEMA5A/FGFR1/HSPB1	3
GO:1903532	positive regulation of secretion by cell	5/113	270/17376	0.031612	0.278318	0.248993	MYOM1/CAMK2N1/SLC30A8/EDN3/UNC13B	5
GO:0001754	eye photoreceptor cell differentiation	2/113	43/17376	0.0318322	0.278318	0.248993	USH1C/THRB	2
GO:0017144	drug metabolic process	2/113	43/17376	0.0318322	0.278318	0.248993	BCHE/NT5C2	2
GO:0022602	ovulation cycle process	2/113	43/17376	0.0318322	0.278318	0.248993	ESR1/PGR	2
GO:0030517	negative regulation of axon extension	2/113	43/17376	0.0318322	0.278318	0.248993	SEMA3E/SEMA5A	2
GO:0046427	positive regulation of receptor signaling pathway via JAK-STAT	2/113	43/17376	0.0318322	0.278318	0.248993	ERBB4/GHR	2
GO:0050654	chondroitin sulfate proteoglycan metabolic process	2/113	43/17376	0.0318322	0.278318	0.248993	XYLT1/IDS	2
GO:0098742	cell-cell adhesion via plasma-membrane adhesion molecules	5/113	271/17376	0.032045	0.278318	0.248993	DCHS2/DAB1/TENM2/PTPRM/PALLD	5
GO:0050679	positive regulation of epithelial cell proliferation	4/113	184/17376	0.0321449	0.278318	0.248993	SEMA5A/GHSR/FGFR1/AGTR1	4
GO:0120032	regulation of plasma membrane bounded cell projection assembly	4/113	184/17376	0.0321449	0.278318	0.248993	CDC42EP3/PLCE1/TENM2/FNBP1L	4
GO:0032535	regulation of cellular component size	6/113	366/17376	0.0323681	0.278507	0.249162	SEMA3E/SEMA5A/CDC42EP3/SCTR/USH1C/DSTN	6
GO:1901342	regulation of vasculature development	5/113	272/17376	0.0324817	0.278507	0.249162	SEMA3E/SEMA5A/GHSR/HSPB1/PTPRM	5
GO:0009746	response to hexose	4/113	185/17376	0.0326959	0.278507	0.249162	CAMK2N1/SLC30A8/EGR1/UNC13B	4
GO:0008631	intrinsic apoptotic signaling pathway in response to oxidative stress	2/113	44/17376	0.0332089	0.278507	0.249162	HSPB1/MCL1	2
GO:0010863	positive regulation of phospholipase C activity	2/113	44/17376	0.0332089	0.278507	0.249162	ESR1/FGFR1	2
GO:0043268	positive regulation of potassium ion transport	2/113	44/17376	0.0332089	0.278507	0.249162	EDN3/FXYD2	2
GO:1902808	positive regulation of cell cycle G1/S phase transition	2/113	44/17376	0.0332089	0.278507	0.249162	PLCB1/UBE2E2	2
GO:0060491	regulation of cell projection assembly	4/113	186/17376	0.0332525	0.278507	0.249162	CDC42EP3/PLCE1/TENM2/FNBP1L	4
GO:0032612	interleukin-1 production	3/113	108/17376	0.0334181	0.278756	0.249384	GHSR/HSPB1/EGR1	3
GO:0045664	regulation of neuron differentiation	4/113	187/17376	0.0338146	0.280922	0.251322	FGFR1/DAB1/THRB/TIMP2	4
GO:0030148	sphingolipid biosynthetic process	3/113	109/17376	0.0342057	0.281807	0.252114	ST8SIA4/ST6GALNAC5/PEMT	3
GO:0006195	purine nucleotide catabolic process	2/113	45/17376	0.0346087	0.281807	0.252114	NUDT4/NT5C2	2
GO:0048146	positive regulation of fibroblast proliferation	2/113	45/17376	0.0346087	0.281807	0.252114	ESR1/CDK6	2
GO:0046578	regulation of Ras protein signal transduction	4/113	189/17376	0.0349555	0.281807	0.252114	PLCE1/PSD3/ARHGEF28/TIMP2	4
GO:0072503	cellular divalent inorganic cation homeostasis	7/113	474/17376	0.03515	0.281807	0.252114	ESR1/PLCE1/AGTR1/SLC30A8/EDN3/CD24/CACNA1A	7
GO:0009991	response to extracellular stimulus	7/113	475/17376	0.0354907	0.281807	0.252114	BCHE/GHSR/FOS/SCTR/PEMT/JUN/SESN3	7
GO:2000736	regulation of stem cell differentiation	3/113	111/17376	0.0358098	0.281807	0.252114	PRICKLE1/SOX5/SOX6	3
GO:0003044	regulation of systemic arterial blood pressure mediated by a chemical signal	2/113	46/17376	0.036031	0.281807	0.252114	AGTR1/EDN3	2
GO:0008038	neuron recognition	2/113	46/17376	0.036031	0.281807	0.252114	SEMA5A/PALLD	2
GO:0042461	photoreceptor cell development	2/113	46/17376	0.036031	0.281807	0.252114	USH1C/THRB	2
GO:0050919	negative chemotaxis	2/113	46/17376	0.036031	0.281807	0.252114	SEMA3E/SEMA5A	2
GO:0051489	regulation of filopodium assembly	2/113	46/17376	0.036031	0.281807	0.252114	TENM2/FNBP1L	2
GO:0070839	metal ion export	2/113	46/17376	0.036031	0.281807	0.252114	SLC4A4/FXYD2	2
GO:0070849	response to epidermal growth factor	2/113	46/17376	0.036031	0.281807	0.252114	ERBB4/GAREM1	2
GO:1900274	regulation of phospholipase C activity	2/113	46/17376	0.036031	0.281807	0.252114	ESR1/FGFR1	2
GO:0034284	response to monosaccharide	4/113	191/17376	0.0361186	0.281807	0.252114	CAMK2N1/SLC30A8/EGR1/UNC13B	4
GO:0009755	hormone-mediated signaling pathway	4/113	192/17376	0.0367085	0.284248	0.254298	ESR1/PGR/GHSR/THRB	4
GO:0043523	regulation of neuron apoptotic process	4/113	192/17376	0.0367085	0.284248	0.254298	BTG2/TOX3/JUN/MCL1	4
GO:0071900	regulation of protein serine/threonine kinase activity	7/113	480/17376	0.0372272	0.284815	0.254805	GHR/RGS2/FGFR1/HSPB1/PLCE1/EDN3/CD24	7
GO:0007528	neuromuscular junction development	2/113	47/17376	0.0374756	0.284815	0.254805	PDZRN3/UNC13B	2
GO:0051445	regulation of meiotic cell cycle	2/113	47/17376	0.0374756	0.284815	0.254805	PLCB1/PDE3A	2
GO:1904894	positive regulation of receptor signaling pathway via STAT	2/113	47/17376	0.0374756	0.284815	0.254805	ERBB4/GHR	2
GO:1990573	potassium ion import across plasma membrane	2/113	47/17376	0.0374756	0.284815	0.254805	KCNJ3/FXYD2	2
GO:0034599	cellular response to oxidative stress	5/113	284/17376	0.0380137	0.287838	0.25751	PTPRK/FOS/HSPB1/JUN/MCL1	5
GO:0035850	epithelial cell differentiation involved in kidney development	2/113	48/17376	0.0389422	0.293066	0.262187	CD24/MTSS1	2
GO:0002761	regulation of myeloid leukocyte differentiation	3/113	115/17376	0.0391326	0.293066	0.262187	FOS/JUN/CDK6	3
GO:0048593	camera-type eye morphogenesis	3/113	115/17376	0.0391326	0.293066	0.262187	USH1C/PTPRM/THRB	3
GO:0006654	phosphatidic acid biosynthetic process	2/113	49/17376	0.0404304	0.299506	0.267949	DGKB/DGKH	2
GO:0032330	regulation of chondrocyte differentiation	2/113	49/17376	0.0404304	0.299506	0.267949	SOX5/SOX6	2
GO:0045661	regulation of myoblast differentiation	2/113	49/17376	0.0404304	0.299506	0.267949	PRICKLE1/PLCB1	2
GO:0035637	multicellular organismal signaling	4/113	199/17376	0.0409934	0.302585	0.270703	CACNA2D3/GHSR/KCNJ3/FXYD2	4
GO:0010631	epithelial cell migration	5/113	291/17376	0.0414924	0.30517	0.273016	SEMA5A/FGFR1/HSPB1/PTPRM/MCC	5
GO:0001101	response to acid chemical	3/113	118/17376	0.0417243	0.30578	0.273561	PEMT/CAPN2/SESN3	3
GO:0072523	purine-containing compound catabolic process	2/113	50/17376	0.0419399	0.306266	0.273996	NUDT4/NT5C2	2
GO:0050807	regulation of synapse organization	4/113	202/17376	0.0429134	0.310984	0.278217	GHSR/DGKB/CTTNBP2/TANC2	4
GO:0051047	positive regulation of secretion	5/113	294/17376	0.0430406	0.310984	0.278217	MYOM1/CAMK2N1/SLC30A8/EDN3/UNC13B	5
GO:0090132	epithelium migration	5/113	294/17376	0.0430406	0.310984	0.278217	SEMA5A/FGFR1/HSPB1/PTPRM/MCC	5
GO:0043525	positive regulation of neuron apoptotic process	2/113	51/17376	0.0434703	0.311892	0.279029	JUN/MCL1	2
GO:0046473	phosphatidic acid metabolic process	2/113	51/17376	0.0434703	0.311892	0.279029	DGKB/DGKH	2
GO:0001525	angiogenesis	7/113	499/17376	0.0443362	0.316354	0.283021	SEMA3E/SEMA5A/GHSR/HSPB1/AGTR1/JUN/PTPRM	7
GO:0001952	regulation of cell-matrix adhesion	3/113	121/17376	0.0444006	0.316354	0.283021	SEMA3E/PHLDB2/CDK6	3
GO:0060326	cell chemotaxis	5/113	297/17376	0.0446234	0.316841	0.283457	SEMA5A/FGFR1/HSPB1/AGTR1/EDN3	5
GO:0043536	positive regulation of blood vessel endothelial cell migration	2/113	52/17376	0.0450214	0.318565	0.284999	FGFR1/HSPB1	2
GO:0071805	potassium ion transmembrane transport	4/113	206/17376	0.0455514	0.321136	0.287299	DPP10/EDN3/KCNJ3/FXYD2	4
GO:0090130	tissue migration	5/113	299/17376	0.0456977	0.321136	0.287299	SEMA5A/FGFR1/HSPB1/PTPRM/MCC	5
GO:0048016	inositol phosphate-mediated signaling	2/113	53/17376	0.0465927	0.326308	0.291926	PLCE1/EDN3	2
GO:0035296	regulation of tube diameter	3/113	124/17376	0.0471605	0.326937	0.292489	RGS2/AGTR1/EDN3	3
GO:0046887	positive regulation of hormone secretion	3/113	124/17376	0.0471605	0.326937	0.292489	CAMK2N1/SLC30A8/EDN3	3
GO:0097746	blood vessel diameter maintenance	3/113	124/17376	0.0471605	0.326937	0.292489	RGS2/AGTR1/EDN3	3
GO:0035150	regulation of tube size	3/113	125/17376	0.048099	0.329241	0.29455	RGS2/AGTR1/EDN3	3
GO:0030834	regulation of actin filament depolymerization	2/113	54/17376	0.0481839	0.329241	0.29455	SEMA5A/DSTN	2
GO:0032731	positive regulation of interleukin-1 beta production	2/113	54/17376	0.0481839	0.329241	0.29455	HSPB1/EGR1	2
GO:0051148	negative regulation of muscle cell differentiation	2/113	54/17376	0.0481839	0.329241	0.29455	RGS2/SOX6	2
GO:0008154	actin polymerization or depolymerization	4/113	211/17376	0.0489742	0.329241	0.29455	SEMA5A/CDC42EP3/GHSR/DSTN	4
GO:0007204	positive regulation of cytosolic calcium ion concentration	5/113	305/17376	0.0490135	0.329241	0.29455	ESR1/PLCE1/AGTR1/CD24/CACNA1A	5
GO:0060562	epithelial tube morphogenesis	5/113	305/17376	0.0490135	0.329241	0.29455	ESR1/SEMA3E/PGR/PRICKLE1/MTSS1	5
GO:0035051	cardiocyte differentiation	3/113	126/17376	0.0490467	0.329241	0.29455	RGS2/PRICKLE1/SOX6	3
GO:0050803	regulation of synapse structure or activity	4/113	212/17376	0.0496754	0.329241	0.29455	GHSR/DGKB/CTTNBP2/TANC2	4
GO:0009311	oligosaccharide metabolic process	2/113	55/17376	0.0497948	0.329241	0.29455	ST8SIA4/ST6GALNAC5	2
GO:0051353	positive regulation of oxidoreductase activity	2/113	55/17376	0.0497948	0.329241	0.29455	AGTR1/EDN3	2
GO:0055021	regulation of cardiac muscle tissue growth	2/113	55/17376	0.0497948	0.329241	0.29455	ERBB4/RGS2	2
GO:0071902	positive regulation of protein serine/threonine kinase activity	5/113	307/17376	0.0501497	0.329241	0.29455	GHR/FGFR1/PLCE1/EDN3/CD24	5
GO:0043542	endothelial cell migration	4/113	213/17376	0.0503822	0.329241	0.29455	SEMA5A/FGFR1/HSPB1/PTPRM	4
GO:0046683	response to organophosphorus	3/113	129/17376	0.0519443	0.329241	0.29455	FOS/JUN/PDE3A	3
GO:0050768	negative regulation of neurogenesis	3/113	129/17376	0.0519443	0.329241	0.29455	SEMA3E/SEMA5A/DAB1	3
GO:0009743	response to carbohydrate	4/113	216/17376	0.0525357	0.329241	0.29455	CAMK2N1/SLC30A8/EGR1/UNC13B	4
GO:0010977	negative regulation of neuron projection development	3/113	130/17376	0.0529283	0.329241	0.29455	SEMA3E/SEMA5A/DAB1	3
GO:0030879	mammary gland development	3/113	130/17376	0.0529283	0.329241	0.29455	ERBB4/ESR1/PGR	3
GO:0002763	positive regulation of myeloid leukocyte differentiation	2/113	57/17376	0.0530742	0.329241	0.29455	FOS/JUN	2
GO:0046128	purine ribonucleoside metabolic process	2/113	57/17376	0.0530742	0.329241	0.29455	PEMT/NT5C2	2
GO:0051785	positive regulation of nuclear division	2/113	57/17376	0.0530742	0.329241	0.29455	PLCB1/EDN3	2
GO:0071695	anatomical structure maturation	4/113	217/17376	0.0532647	0.329241	0.29455	PGR/XYLT1/C1QL1/PDE3A	4
GO:0007517	muscle organ development	5/113	313/17376	0.0536511	0.329241	0.29455	MYOM1/BTG2/FOS/EGR1/SOX6	5
GO:0006638	neutral lipid metabolic process	3/113	131/17376	0.0539213	0.329241	0.29455	DGKB/PLCE1/DGKH	3
GO:0006639	acylglycerol metabolic process	3/113	131/17376	0.0539213	0.329241	0.29455	DGKB/PLCE1/DGKH	3
GO:0007292	female gamete generation	3/113	131/17376	0.0539213	0.329241	0.29455	RGS2/PGR/PDE3A	3
GO:0042445	hormone metabolic process	4/113	218/17376	0.0539991	0.329241	0.29455	ESR1/GHR/TTR/EGR1	4
GO:0016266	O-glycan processing	2/113	58/17376	0.0547421	0.329241	0.29455	GALNT13/GCNT1	2
GO:0050922	negative regulation of chemotaxis	2/113	58/17376	0.0547421	0.329241	0.29455	SEMA3E/SEMA5A	2
GO:0061005	cell differentiation involved in kidney development	2/113	58/17376	0.0547421	0.329241	0.29455	CD24/MTSS1	2
GO:0140115	export across plasma membrane	2/113	58/17376	0.0547421	0.329241	0.29455	SLC4A4/FXYD2	2
GO:0007266	Rho protein signal transduction	3/113	133/17376	0.0559342	0.329241	0.29455	CDC42EP3/AGTR1/ARHGEF28	3
GO:0030042	actin filament depolymerization	2/113	59/17376	0.0564284	0.329241	0.29455	SEMA5A/DSTN	2
GO:1903201	regulation of oxidative stress-induced cell death	2/113	59/17376	0.0564284	0.329241	0.29455	HSPB1/MCL1	2
GO:0051961	negative regulation of nervous system development	3/113	134/17376	0.056954	0.329241	0.29455	SEMA3E/SEMA5A/DAB1	3
GO:0051384	response to glucocorticoid	3/113	135/17376	0.0579826	0.329241	0.29455	BCHE/GHSR/FOS	3
GO:0051783	regulation of nuclear division	3/113	135/17376	0.0579826	0.329241	0.29455	PLCB1/EDN3/PDE3A	3
GO:0019229	regulation of vasoconstriction	2/113	60/17376	0.0581328	0.329241	0.29455	AGTR1/EDN3	2
GO:0040014	regulation of multicellular organism growth	2/113	60/17376	0.0581328	0.329241	0.29455	GHR/GHSR	2
GO:0042278	purine nucleoside metabolic process	2/113	60/17376	0.0581328	0.329241	0.29455	PEMT/NT5C2	2
GO:0046530	photoreceptor cell differentiation	2/113	60/17376	0.0581328	0.329241	0.29455	USH1C/THRB	2
GO:0046686	response to cadmium ion	2/113	60/17376	0.0581328	0.329241	0.29455	FOS/JUN	2
GO:0034754	cellular hormone metabolic process	3/113	136/17376	0.05902	0.329241	0.29455	ESR1/TTR/EGR1	3
GO:0046486	glycerolipid metabolic process	6/113	425/17376	0.0590463	0.329241	0.29455	DGKB/PLCB1/PLCE1/PEMT/CAPN2/DGKH	6
GO:0007160	cell-matrix adhesion	4/113	225/17376	0.0592943	0.329241	0.29455	SEMA3E/PTPRK/PHLDB2/CDK6	4
GO:0003012	muscle system process	6/113	426/17376	0.0595859	0.329241	0.29455	MYOM1/RGS2/GHSR/PLCE1/EDN3/KCNJ3	6
GO:0010812	negative regulation of cell-substrate adhesion	2/113	61/17376	0.0598549	0.329241	0.29455	SEMA3E/PHLDB2	2
GO:0045995	regulation of embryonic development	2/113	61/17376	0.0598549	0.329241	0.29455	PLCB1/PHLDB2	2
GO:0071230	cellular response to amino acid stimulus	2/113	61/17376	0.0598549	0.329241	0.29455	CAPN2/SESN3	2
GO:0006813	potassium ion transport	4/113	226/17376	0.0600727	0.329241	0.29455	DPP10/EDN3/KCNJ3/FXYD2	4
GO:0007015	actin filament organization	6/113	427/17376	0.0601285	0.329241	0.29455	SEMA5A/CDC42EP3/GHSR/USH1C/DSTN/PHLDB2	6
GO:0046474	glycerophospholipid biosynthetic process	4/113	227/17376	0.0608565	0.329241	0.29455	DGKB/PEMT/CAPN2/DGKH	4
GO:0032732	positive regulation of interleukin-1 production	2/113	62/17376	0.0615945	0.329241	0.29455	HSPB1/EGR1	2
GO:0060420	regulation of heart growth	2/113	62/17376	0.0615945	0.329241	0.29455	ERBB4/RGS2	2
GO:0018215	protein phosphopantetheinylation	5/113	326/17376	0.0617162	0.329241	0.29455	GALNT13/MGAT4C/XYLT1/GCNT1/UBE2E2	5
GO:0002024	diet induced thermogenesis	1/113	10/17376	0.0631776	0.329241	0.29455	SCTR	1
GO:0003334	keratinocyte development	1/113	10/17376	0.0631776	0.329241	0.29455	PALLD	1
GO:0008343	adult feeding behavior	1/113	10/17376	0.0631776	0.329241	0.29455	GHSR	1
GO:0009133	nucleoside diphosphate biosynthetic process	1/113	10/17376	0.0631776	0.329241	0.29455	AK5	1
GO:0009629	response to gravity	1/113	10/17376	0.0631776	0.329241	0.29455	FOS	1
GO:0010663	positive regulation of striated muscle cell apoptotic process	1/113	10/17376	0.0631776	0.329241	0.29455	CAPN2	1
GO:0010666	positive regulation of cardiac muscle cell apoptotic process	1/113	10/17376	0.0631776	0.329241	0.29455	CAPN2	1
GO:0018242	protein O-linked glycosylation via serine	1/113	10/17376	0.0631776	0.329241	0.29455	GALNT13	1
GO:0032253	dense core granule localization	1/113	10/17376	0.0631776	0.329241	0.29455	TANC2	1
GO:0032536	regulation of cell projection size	1/113	10/17376	0.0631776	0.329241	0.29455	USH1C	1
GO:0033033	negative regulation of myeloid cell apoptotic process	1/113	10/17376	0.0631776	0.329241	0.29455	GHSR	1
GO:0033860	regulation of NAD(P)H oxidase activity	1/113	10/17376	0.0631776	0.329241	0.29455	AGTR1	1
GO:0045899	positive regulation of RNA polymerase II transcription preinitiation complex assembly	1/113	10/17376	0.0631776	0.329241	0.29455	ESR1	1
GO:0051593	response to folic acid	1/113	10/17376	0.0631776	0.329241	0.29455	BCHE	1
GO:0060068	vagina development	1/113	10/17376	0.0631776	0.329241	0.29455	ESR1	1
GO:0060525	prostate glandular acinus development	1/113	10/17376	0.0631776	0.329241	0.29455	ESR1	1
GO:0060736	prostate gland growth	1/113	10/17376	0.0631776	0.329241	0.29455	ESR1	1
GO:0061052	negative regulation of cell growth involved in cardiac muscle cell development	1/113	10/17376	0.0631776	0.329241	0.29455	RGS2	1
GO:0070327	thyroid hormone transport	1/113	10/17376	0.0631776	0.329241	0.29455	TTR	1
GO:0071073	positive regulation of phospholipid biosynthetic process	1/113	10/17376	0.0631776	0.329241	0.29455	CAPN2	1
GO:0071233	cellular response to leucine	1/113	10/17376	0.0631776	0.329241	0.29455	SESN3	1
GO:0072110	glomerular mesangial cell proliferation	1/113	10/17376	0.0631776	0.329241	0.29455	EGR1	1
GO:0072203	cell proliferation involved in metanephros development	1/113	10/17376	0.0631776	0.329241	0.29455	EGR1	1
GO:0099519	dense core granule cytoskeletal transport	1/113	10/17376	0.0631776	0.329241	0.29455	TANC2	1
GO:0099624	atrial cardiac muscle cell membrane repolarization	1/113	10/17376	0.0631776	0.329241	0.29455	KCNJ3	1
GO:0150172	regulation of phosphatidylcholine metabolic process	1/113	10/17376	0.0631776	0.329241	0.29455	CAPN2	1
GO:1901203	positive regulation of extracellular matrix assembly	1/113	10/17376	0.0631776	0.329241	0.29455	PHLDB2	1
GO:1901950	dense core granule transport	1/113	10/17376	0.0631776	0.329241	0.29455	TANC2	1
GO:1990253	cellular response to leucine starvation	1/113	10/17376	0.0631776	0.329241	0.29455	SESN3	1
GO:0017156	calcium-ion regulated exocytosis	2/113	63/17376	0.0633513	0.329241	0.29455	RAPGEF4/UNC13B	2
GO:0046847	filopodium assembly	2/113	63/17376	0.0633513	0.329241	0.29455	TENM2/FNBP1L	2
GO:0048545	response to steroid hormone	5/113	330/17376	0.0643294	0.329241	0.29455	ESR1/BCHE/PGR/GHSR/FOS	5
GO:0048754	branching morphogenesis of an epithelial tube	3/113	141/17376	0.0643379	0.329241	0.29455	ESR1/SEMA3E/PGR	3
GO:0008277	regulation of G protein-coupled receptor signaling pathway	3/113	142/17376	0.0654273	0.329241	0.29455	RGS2/PLCB1/PLCE1	3
GO:0038127	ERBB signaling pathway	3/113	142/17376	0.0654273	0.329241	0.29455	ERBB4/PLCE1/GAREM1	3
GO:0062197	cellular response to chemical stress	5/113	332/17376	0.0656592	0.329241	0.29455	PTPRK/FOS/HSPB1/JUN/MCL1	5
GO:0006874	cellular calcium ion homeostasis	6/113	437/17376	0.0657175	0.329241	0.29455	ESR1/PLCE1/AGTR1/EDN3/CD24/CACNA1A	6
GO:0002237	response to molecule of bacterial origin	5/113	333/17376	0.0663298	0.329241	0.29455	GHSR/FOS/JUN/CD24/CAPN2	5
GO:0014074	response to purine-containing compound	3/113	143/17376	0.0665252	0.329241	0.29455	FOS/JUN/PDE3A	3
GO:0048592	eye morphogenesis	3/113	143/17376	0.0665252	0.329241	0.29455	USH1C/PTPRM/THRB	3
GO:0034394	protein localization to cell surface	2/113	65/17376	0.0669153	0.329241	0.29455	ERBB4/PTPRK	2
GO:0061035	regulation of cartilage development	2/113	65/17376	0.0669153	0.329241	0.29455	SOX5/SOX6	2
GO:0006687	glycosphingolipid metabolic process	2/113	66/17376	0.0687219	0.329241	0.29455	ST8SIA4/ST6GALNAC5	2
GO:0038034	signal transduction in absence of ligand	2/113	66/17376	0.0687219	0.329241	0.29455	FGFR1/MCL1	2
GO:0042531	positive regulation of tyrosine phosphorylation of STAT protein	2/113	66/17376	0.0687219	0.329241	0.29455	ERBB4/GHR	2
GO:0097192	extrinsic apoptotic signaling pathway in absence of ligand	2/113	66/17376	0.0687219	0.329241	0.29455	FGFR1/MCL1	2
GO:0001764	neuron migration	3/113	145/17376	0.0687464	0.329241	0.29455	ERBB4/FGFR1/DAB1	3
GO:0001837	epithelial to mesenchymal transition	3/113	145/17376	0.0687464	0.329241	0.29455	FGFR1/LDLRAD4/PHLDB2	3
GO:0060041	retina development in camera-type eye	3/113	145/17376	0.0687464	0.329241	0.29455	USH1C/PTPRM/THRB	3
GO:0061337	cardiac conduction	3/113	145/17376	0.0687464	0.329241	0.29455	CACNA2D3/KCNJ3/FXYD2	3
GO:0010172	embryonic body morphogenesis	1/113	11/17376	0.0692735	0.329241	0.29455	PHLDB2	1
GO:0010960	magnesium ion homeostasis	1/113	11/17376	0.0692735	0.329241	0.29455	EDN3	1
GO:0016081	synaptic vesicle docking	1/113	11/17376	0.0692735	0.329241	0.29455	UNC13B	1
GO:0021670	lateral ventricle development	1/113	11/17376	0.0692735	0.329241	0.29455	CDK6	1
GO:0021889	olfactory bulb interneuron differentiation	1/113	11/17376	0.0692735	0.329241	0.29455	ERBB4	1
GO:0045657	positive regulation of monocyte differentiation	1/113	11/17376	0.0692735	0.329241	0.29455	JUN	1
GO:0045989	positive regulation of striated muscle contraction	1/113	11/17376	0.0692735	0.329241	0.29455	RGS2	1
GO:0060123	regulation of growth hormone secretion	1/113	11/17376	0.0692735	0.329241	0.29455	GHSR	1
GO:0060379	cardiac muscle cell myoblast differentiation	1/113	11/17376	0.0692735	0.329241	0.29455	PRICKLE1	1
GO:0060394	negative regulation of pathway-restricted SMAD protein phosphorylation	1/113	11/17376	0.0692735	0.329241	0.29455	LDLRAD4	1
GO:0070213	protein auto-ADP-ribosylation	1/113	11/17376	0.0692735	0.329241	0.29455	PARP8	1
GO:0071888	macrophage apoptotic process	1/113	11/17376	0.0692735	0.329241	0.29455	GHSR	1
GO:0086103	G protein-coupled receptor signaling pathway involved in heart process	1/113	11/17376	0.0692735	0.329241	0.29455	RGS2	1
GO:1902947	regulation of tau-protein kinase activity	1/113	11/17376	0.0692735	0.329241	0.29455	EGR1	1
GO:1905244	regulation of modification of synaptic structure	1/113	11/17376	0.0692735	0.329241	0.29455	CTTNBP2	1
GO:1905383	protein localization to presynapse	1/113	11/17376	0.0692735	0.329241	0.29455	HSPB1	1
GO:0045834	positive regulation of lipid metabolic process	3/113	146/17376	0.0698695	0.329241	0.29455	GHSR/AGTR1/CAPN2	3
GO:0051480	regulation of cytosolic calcium ion concentration	5/113	339/17376	0.0704346	0.329241	0.29455	ESR1/PLCE1/AGTR1/CD24/CACNA1A	5
GO:0009247	glycolipid biosynthetic process	2/113	67/17376	0.0705445	0.329241	0.29455	ST8SIA4/ST6GALNAC5	2
GO:0007605	sensory perception of sound	3/113	147/17376	0.071001	0.329241	0.29455	CNTN5/USH1C/THRB	3
GO:0010634	positive regulation of epithelial cell migration	3/113	147/17376	0.071001	0.329241	0.29455	SEMA5A/FGFR1/HSPB1	3
GO:0007596	blood coagulation	5/113	340/17376	0.0711322	0.329241	0.29455	SERPINA1/DGKB/HSPB1/DGKH/CBX5	5
GO:0034614	cellular response to reactive oxygen species	3/113	148/17376	0.0721408	0.329241	0.29455	PTPRK/FOS/JUN	3
GO:0035265	organ growth	3/113	148/17376	0.0721408	0.329241	0.29455	ERBB4/ESR1/RGS2	3
GO:0046467	membrane lipid biosynthetic process	3/113	148/17376	0.0721408	0.329241	0.29455	ST8SIA4/ST6GALNAC5/PEMT	3
GO:0008306	associative learning	2/113	68/17376	0.0723829	0.329241	0.29455	BTG2/FOS	2
GO:0046513	ceramide biosynthetic process	2/113	68/17376	0.0723829	0.329241	0.29455	ST8SIA4/ST6GALNAC5	2
GO:0071229	cellular response to acid chemical	2/113	68/17376	0.0723829	0.329241	0.29455	CAPN2/SESN3	2
GO:0006650	glycerophospholipid metabolic process	5/113	342/17376	0.0725388	0.329241	0.29455	DGKB/PLCB1/PEMT/CAPN2/DGKH	5
GO:0031667	response to nutrient levels	6/113	449/17376	0.0728157	0.329241	0.29455	BCHE/GHSR/SCTR/PEMT/JUN/SESN3	6
GO:0032956	regulation of actin cytoskeleton organization	5/113	343/17376	0.0732478	0.329241	0.29455	SEMA3E/SEMA5A/CDC42EP3/DSTN/PHLDB2	5
GO:0007599	hemostasis	5/113	344/17376	0.0739607	0.329241	0.29455	SERPINA1/DGKB/HSPB1/DGKH/CBX5	5
GO:0050817	coagulation	5/113	344/17376	0.0739607	0.329241	0.29455	SERPINA1/DGKB/HSPB1/DGKH/CBX5	5
GO:0045123	cellular extravasation	2/113	69/17376	0.0742368	0.329241	0.29455	PLCB1/GCNT1	2
GO:0046834	lipid phosphorylation	2/113	69/17376	0.0742368	0.329241	0.29455	DGKB/DGKH	2
GO:0006865	amino acid transport	3/113	150/17376	0.0744451	0.329241	0.29455	RGS2/SLC38A4/UNC13B	3
GO:0045766	positive regulation of angiogenesis	3/113	150/17376	0.0744451	0.329241	0.29455	SEMA5A/GHSR/HSPB1	3
GO:1904018	positive regulation of vasculature development	3/113	150/17376	0.0744451	0.329241	0.29455	SEMA5A/GHSR/HSPB1	3
GO:0072521	purine-containing compound metabolic process	6/113	453/17376	0.0752766	0.329241	0.29455	SLC4A4/AK5/NUDT4/PEMT/TTR/NT5C2	6
GO:0003084	positive regulation of systemic arterial blood pressure	1/113	12/17376	0.07533	0.329241	0.29455	CAMK2N1	1
GO:0009265	2'-deoxyribonucleotide biosynthetic process	1/113	12/17376	0.07533	0.329241	0.29455	AK5	1
GO:0010872	regulation of cholesterol esterification	1/113	12/17376	0.07533	0.329241	0.29455	AGTR1	1
GO:0010958	regulation of amino acid import across plasma membrane	1/113	12/17376	0.07533	0.329241	0.29455	RGS2	1
GO:0014831	gastro-intestinal system smooth muscle contraction	1/113	12/17376	0.07533	0.329241	0.29455	GHSR	1
GO:0016188	synaptic vesicle maturation	1/113	12/17376	0.07533	0.329241	0.29455	UNC13B	1
GO:0032252	secretory granule localization	1/113	12/17376	0.07533	0.329241	0.29455	TANC2	1
GO:0032352	positive regulation of hormone metabolic process	1/113	12/17376	0.07533	0.329241	0.29455	EGR1	1
GO:0032429	regulation of phospholipase A2 activity	1/113	12/17376	0.07533	0.329241	0.29455	AGTR1	1
GO:0038166	angiotensin-activated signaling pathway	1/113	12/17376	0.07533	0.329241	0.29455	AGTR1	1
GO:0044849	estrous cycle	1/113	12/17376	0.07533	0.329241	0.29455	EGR1	1
GO:0046385	deoxyribose phosphate biosynthetic process	1/113	12/17376	0.07533	0.329241	0.29455	AK5	1
GO:0048266	behavioral response to pain	1/113	12/17376	0.07533	0.329241	0.29455	CAPN2	1
GO:0051956	negative regulation of amino acid transport	1/113	12/17376	0.07533	0.329241	0.29455	RGS2	1
GO:0060442	branching involved in prostate gland morphogenesis	1/113	12/17376	0.07533	0.329241	0.29455	ESR1	1
GO:0060456	positive regulation of digestive system process	1/113	12/17376	0.07533	0.329241	0.29455	GHSR	1
GO:0080154	regulation of fertilization	1/113	12/17376	0.07533	0.329241	0.29455	PLCB1	1
GO:0097201	negative regulation of transcription from RNA polymerase II promoter in response to stress	1/113	12/17376	0.07533	0.329241	0.29455	JUN	1
GO:0140289	protein mono-ADP-ribosylation	1/113	12/17376	0.07533	0.329241	0.29455	PARP8	1
GO:1903789	regulation of amino acid transmembrane transport	1/113	12/17376	0.07533	0.329241	0.29455	RGS2	1
GO:2000344	positive regulation of acrosome reaction	1/113	12/17376	0.07533	0.329241	0.29455	PLCB1	1
GO:0050770	regulation of axonogenesis	3/113	151/17376	0.0756094	0.329241	0.29455	SEMA3E/SEMA5A/DAB1	3
GO:0000082	G1/S transition of mitotic cell cycle	4/113	245/17376	0.0758875	0.329241	0.29455	BTG2/PLCB1/CDK6/UBE2E2	4
GO:0006352	DNA-templated transcription, initiation	4/113	245/17376	0.0758875	0.329241	0.29455	ESR1/PGR/JUN/THRB	4
GO:0010633	negative regulation of epithelial cell migration	2/113	70/17376	0.0761058	0.329241	0.29455	PTPRM/MCC	2
GO:0045165	cell fate commitment	4/113	246/17376	0.076773	0.329241	0.29455	ERBB4/SOX5/MCL1/SOX6	4
GO:0031960	response to corticosteroid	3/113	152/17376	0.0767819	0.329241	0.29455	BCHE/GHSR/FOS	3
GO:1990845	adaptive thermogenesis	3/113	153/17376	0.0779623	0.329241	0.29455	SCTR/HADH/PEMT	3
GO:0009119	ribonucleoside metabolic process	2/113	71/17376	0.0779898	0.329241	0.29455	PEMT/NT5C2	2
GO:0032024	positive regulation of insulin secretion	2/113	71/17376	0.0779898	0.329241	0.29455	CAMK2N1/SLC30A8	2
GO:0043627	response to estrogen	2/113	71/17376	0.0779898	0.329241	0.29455	ESR1/CD24	2
GO:1900407	regulation of cellular response to oxidative stress	2/113	71/17376	0.0779898	0.329241	0.29455	HSPB1/MCL1	2
GO:0006937	regulation of muscle contraction	3/113	154/17376	0.0791508	0.329241	0.29455	RGS2/GHSR/PLCE1	3
GO:0007409	axonogenesis	6/113	460/17376	0.0796967	0.329241	0.29455	SEMA3E/SEMA5A/EPHA6/DAB1/PTPRM/PALLD	6
GO:0009166	nucleotide catabolic process	2/113	72/17376	0.0798885	0.329241	0.29455	NUDT4/NT5C2	2
GO:0099518	vesicle cytoskeletal trafficking	2/113	72/17376	0.0798885	0.329241	0.29455	TANC2/FNBP1L	2
GO:0007183	SMAD protein complex assembly	1/113	13/17376	0.0813475	0.329241	0.29455	LDLRAD4	1
GO:0007494	midgut development	1/113	13/17376	0.0813475	0.329241	0.29455	DAB1	1
GO:0010839	negative regulation of keratinocyte proliferation	1/113	13/17376	0.0813475	0.329241	0.29455	PTPRK	1
GO:0015816	glycine transport	1/113	13/17376	0.0813475	0.329241	0.29455	RGS2	1
GO:0016322	neuron remodeling	1/113	13/17376	0.0813475	0.329241	0.29455	C1QL1	1
GO:0031274	positive regulation of pseudopodium assembly	1/113	13/17376	0.0813475	0.329241	0.29455	CDC42EP3	1
GO:0032096	negative regulation of response to food	1/113	13/17376	0.0813475	0.329241	0.29455	GHSR	1
GO:0032099	negative regulation of appetite	1/113	13/17376	0.0813475	0.329241	0.29455	GHSR	1
GO:0032105	negative regulation of response to extracellular stimulus	1/113	13/17376	0.0813475	0.329241	0.29455	GHSR	1
GO:0032108	negative regulation of response to nutrient levels	1/113	13/17376	0.0813475	0.329241	0.29455	GHSR	1
GO:0032354	response to follicle-stimulating hormone	1/113	13/17376	0.0813475	0.329241	0.29455	GHSR	1
GO:0032530	regulation of microvillus organization	1/113	13/17376	0.0813475	0.329241	0.29455	USH1C	1
GO:0033604	negative regulation of catecholamine secretion	1/113	13/17376	0.0813475	0.329241	0.29455	GHSR	1
GO:0035723	interleukin-15-mediated signaling pathway	1/113	13/17376	0.0813475	0.329241	0.29455	PLCB1	1
GO:0043201	response to leucine	1/113	13/17376	0.0813475	0.329241	0.29455	SESN3	1
GO:0043568	positive regulation of insulin-like growth factor receptor signaling pathway	1/113	13/17376	0.0813475	0.329241	0.29455	GHSR	1
GO:0045898	regulation of RNA polymerase II transcription preinitiation complex assembly	1/113	13/17376	0.0813475	0.329241	0.29455	ESR1	1
GO:0045986	negative regulation of smooth muscle contraction	1/113	13/17376	0.0813475	0.329241	0.29455	RGS2	1
GO:0046940	nucleoside monophosphate phosphorylation	1/113	13/17376	0.0813475	0.329241	0.29455	AK5	1
GO:0048070	regulation of developmental pigmentation	1/113	13/17376	0.0813475	0.329241	0.29455	EDN3	1
GO:0055057	neuroblast division	1/113	13/17376	0.0813475	0.329241	0.29455	SOX5	1
GO:0060080	inhibitory postsynaptic potential	1/113	13/17376	0.0813475	0.329241	0.29455	UNC13B	1
GO:0060213	positive regulation of nuclear-transcribed mRNA poly(A) tail shortening	1/113	13/17376	0.0813475	0.329241	0.29455	BTG2	1
GO:0060352	cell adhesion molecule production	1/113	13/17376	0.0813475	0.329241	0.29455	GCNT1	1
GO:0071350	cellular response to interleukin-15	1/113	13/17376	0.0813475	0.329241	0.29455	PLCB1	1
GO:0071635	negative regulation of transforming growth factor beta production	1/113	13/17376	0.0813475	0.329241	0.29455	CD24	1
GO:0072182	regulation of nephron tubule epithelial cell differentiation	1/113	13/17376	0.0813475	0.329241	0.29455	CD24	1
GO:0099010	modification of postsynaptic structure	1/113	13/17376	0.0813475	0.329241	0.29455	CTTNBP2	1
GO:0099640	axo-dendritic protein transport	1/113	13/17376	0.0813475	0.329241	0.29455	HSPB1	1
GO:1901722	regulation of cell proliferation involved in kidney development	1/113	13/17376	0.0813475	0.329241	0.29455	EGR1	1
GO:2000241	regulation of reproductive process	3/113	156/17376	0.0815516	0.329417	0.294708	ESR1/PLCB1/PDE3A	3
GO:0007259	receptor signaling pathway via JAK-STAT	3/113	157/17376	0.0827638	0.333002	0.297915	ERBB4/GHR/DAB1	3
GO:0030168	platelet activation	3/113	157/17376	0.0827638	0.333002	0.297915	DGKB/HSPB1/DGKH	3
GO:0001654	eye development	5/113	357/17376	0.0835731	0.333488	0.29835	MYOM1/USH1C/PTPRM/SMOC1/THRB	5
GO:0030111	regulation of Wnt signaling pathway	5/113	357/17376	0.0835731	0.333488	0.29835	ESR1/SEMA5A/PRICKLE1/EGR1/MCC	5
GO:0055017	cardiac muscle tissue growth	2/113	74/17376	0.0837287	0.333488	0.29835	ERBB4/RGS2	2
GO:0099173	postsynapse organization	3/113	159/17376	0.0852115	0.333488	0.29835	GHSR/DGKB/TANC2	3
GO:0009123	nucleoside monophosphate metabolic process	2/113	75/17376	0.0856697	0.333488	0.29835	AK5/NT5C2	2
GO:0018108	peptidyl-tyrosine phosphorylation	5/113	360/17376	0.0858817	0.333488	0.29835	ERBB4/GHR/EPHA6/FGFR1/CD24	5
GO:0098739	import across plasma membrane	3/113	160/17376	0.0864469	0.333488	0.29835	RGS2/KCNJ3/FXYD2	3
GO:0150063	visual system development	5/113	361/17376	0.0866587	0.333488	0.29835	MYOM1/USH1C/PTPRM/SMOC1/THRB	5
GO:0009151	purine deoxyribonucleotide metabolic process	1/113	14/17376	0.0873262	0.333488	0.29835	AK5	1
GO:0030207	chondroitin sulfate catabolic process	1/113	14/17376	0.0873262	0.333488	0.29835	IDS	1
GO:0030252	growth hormone secretion	1/113	14/17376	0.0873262	0.333488	0.29835	GHSR	1
GO:0031272	regulation of pseudopodium assembly	1/113	14/17376	0.0873262	0.333488	0.29835	CDC42EP3	1
GO:0032486	Rap protein signal transduction	1/113	14/17376	0.0873262	0.333488	0.29835	TIMP2	1
GO:0043922	negative regulation by host of viral transcription	1/113	14/17376	0.0873262	0.333488	0.29835	JUN	1
GO:0043950	positive regulation of cAMP-mediated signaling	1/113	14/17376	0.0873262	0.333488	0.29835	SCTR	1
GO:0045475	locomotor rhythm	1/113	14/17376	0.0873262	0.333488	0.29835	EGR1	1
GO:0046040	IMP metabolic process	1/113	14/17376	0.0873262	0.333488	0.29835	NT5C2	1
GO:0051645	Golgi localization	1/113	14/17376	0.0873262	0.333488	0.29835	DAB1	1
GO:0060397	growth hormone receptor signaling pathway via JAK-STAT	1/113	14/17376	0.0873262	0.333488	0.29835	GHR	1
GO:0060644	mammary gland epithelial cell differentiation	1/113	14/17376	0.0873262	0.333488	0.29835	ERBB4	1
GO:0070672	response to interleukin-15	1/113	14/17376	0.0873262	0.333488	0.29835	PLCB1	1
GO:0098915	membrane repolarization during ventricular cardiac muscle cell action potential	1/113	14/17376	0.0873262	0.333488	0.29835	KCNJ3	1
GO:1903209	positive regulation of oxidative stress-induced cell death	1/113	14/17376	0.0873262	0.333488	0.29835	MCL1	1
GO:1903727	positive regulation of phospholipid metabolic process	1/113	14/17376	0.0873262	0.333488	0.29835	CAPN2	1
GO:1905048	regulation of metallopeptidase activity	1/113	14/17376	0.0873262	0.333488	0.29835	TIMP2	1
GO:0060395	SMAD protein signal transduction	2/113	76/17376	0.0876243	0.333488	0.29835	FOS/JUN	2
GO:0018212	peptidyl-tyrosine modification	5/113	363/17376	0.0882238	0.333488	0.29835	ERBB4/GHR/EPHA6/FGFR1/CD24	5
GO:0097696	receptor signaling pathway via STAT	3/113	162/17376	0.0889406	0.333488	0.29835	ERBB4/GHR/DAB1	3
GO:0048145	regulation of fibroblast proliferation	2/113	77/17376	0.0895923	0.333488	0.29835	ESR1/CDK6	2
GO:0060284	regulation of cell development	6/113	475/17376	0.0896527	0.333488	0.29835	SEMA3E/SEMA5A/PLCB1/DAB1/PDE3A/THRB	6
GO:0006066	alcohol metabolic process	5/113	365/17376	0.0898037	0.333488	0.29835	PLCB1/NUDT4/PLCE1/TTR/PLCB4	5
GO:0048880	sensory system development	5/113	367/17376	0.0913984	0.333488	0.29835	MYOM1/USH1C/PTPRM/SMOC1/THRB	5
GO:0042310	vasoconstriction	2/113	78/17376	0.0915734	0.333488	0.29835	AGTR1/EDN3	2
GO:0042509	regulation of tyrosine phosphorylation of STAT protein	2/113	78/17376	0.0915734	0.333488	0.29835	ERBB4/GHR	2
GO:0048144	fibroblast proliferation	2/113	78/17376	0.0915734	0.333488	0.29835	ESR1/CDK6	2
GO:0050886	endocrine process	2/113	78/17376	0.0915734	0.333488	0.29835	AGTR1/EDN3	2
GO:0006665	sphingolipid metabolic process	3/113	165/17376	0.0927376	0.333488	0.29835	ST8SIA4/ST6GALNAC5/PEMT	3
GO:0048469	cell maturation	3/113	165/17376	0.0927376	0.333488	0.29835	PGR/C1QL1/PDE3A	3
GO:0002070	epithelial cell maturation	1/113	15/17376	0.0932663	0.333488	0.29835	PGR	1
GO:0006684	sphingomyelin metabolic process	1/113	15/17376	0.0932663	0.333488	0.29835	PEMT	1
GO:0009263	deoxyribonucleotide biosynthetic process	1/113	15/17376	0.0932663	0.333488	0.29835	AK5	1
GO:0014061	regulation of norepinephrine secretion	1/113	15/17376	0.0932663	0.333488	0.29835	GHSR	1
GO:0021535	cell migration in hindbrain	1/113	15/17376	0.0932663	0.333488	0.29835	DAB1	1
GO:0036159	inner dynein arm assembly	1/113	15/17376	0.0932663	0.333488	0.29835	DNAH7	1
GO:0042448	progesterone metabolic process	1/113	15/17376	0.0932663	0.333488	0.29835	EGR1	1
GO:0042976	activation of Janus kinase activity	1/113	15/17376	0.0932663	0.333488	0.29835	GHR	1
GO:0043117	positive regulation of vascular permeability	1/113	15/17376	0.0932663	0.333488	0.29835	PDE3A	1
GO:0045836	positive regulation of meiotic nuclear division	1/113	15/17376	0.0932663	0.333488	0.29835	PLCB1	1
GO:0046500	S-adenosylmethionine metabolic process	1/113	15/17376	0.0932663	0.333488	0.29835	PEMT	1
GO:0048532	anatomical structure arrangement	1/113	15/17376	0.0932663	0.333488	0.29835	DAB1	1
GO:0050746	regulation of lipoprotein metabolic process	1/113	15/17376	0.0932663	0.333488	0.29835	PEMT	1
GO:0051238	sequestering of metal ion	1/113	15/17376	0.0932663	0.333488	0.29835	SLC30A8	1
GO:0051969	regulation of transmission of nerve impulse	1/113	15/17376	0.0932663	0.333488	0.29835	GHSR	1
GO:0060046	regulation of acrosome reaction	1/113	15/17376	0.0932663	0.333488	0.29835	PLCB1	1
GO:0060211	regulation of nuclear-transcribed mRNA poly(A) tail shortening	1/113	15/17376	0.0932663	0.333488	0.29835	BTG2	1
GO:0070831	basement membrane assembly	1/113	15/17376	0.0932663	0.333488	0.29835	PHLDB2	1
GO:0071391	cellular response to estrogen stimulus	1/113	15/17376	0.0932663	0.333488	0.29835	ESR1	1
GO:0072109	glomerular mesangium development	1/113	15/17376	0.0932663	0.333488	0.29835	EGR1	1
GO:0072224	metanephric glomerulus development	1/113	15/17376	0.0932663	0.333488	0.29835	EGR1	1
GO:1901201	regulation of extracellular matrix assembly	1/113	15/17376	0.0932663	0.333488	0.29835	PHLDB2	1
GO:1901741	positive regulation of myoblast fusion	1/113	15/17376	0.0932663	0.333488	0.29835	CAPN2	1
GO:1903799	negative regulation of production of miRNAs involved in gene silencing by miRNA	1/113	15/17376	0.0932663	0.333488	0.29835	ESR1	1
GO:2000846	regulation of corticosteroid hormone secretion	1/113	15/17376	0.0932663	0.333488	0.29835	AGTR1	1
GO:0051153	regulation of striated muscle cell differentiation	2/113	79/17376	0.0935673	0.333488	0.29835	RGS2/SOX6	2
GO:1901992	positive regulation of mitotic cell cycle phase transition	2/113	79/17376	0.0935673	0.333488	0.29835	PLCB1/UBE2E2	2
GO:0007156	homophilic cell adhesion via plasma membrane adhesion molecules	3/113	166/17376	0.0940181	0.333488	0.29835	DCHS2/PTPRM/PALLD	3
GO:0030258	lipid modification	4/113	265/17376	0.0945743	0.333488	0.29835	DGKB/AGTR1/HADH/DGKH	4
GO:0044843	cell cycle G1/S phase transition	4/113	265/17376	0.0945743	0.333488	0.29835	BTG2/PLCB1/CDK6/UBE2E2	4
GO:0110053	regulation of actin filament organization	4/113	265/17376	0.0945743	0.333488	0.29835	SEMA5A/CDC42EP3/DSTN/PHLDB2	4
GO:0050954	sensory perception of mechanical stimulus	3/113	167/17376	0.095306	0.333488	0.29835	CNTN5/USH1C/THRB	3
GO:0001895	retina homeostasis	2/113	80/17376	0.0955739	0.333488	0.29835	HSPB1/USH1C	2
GO:0007260	tyrosine phosphorylation of STAT protein	2/113	80/17376	0.0955739	0.333488	0.29835	ERBB4/GHR	2
GO:0022617	extracellular matrix disassembly	2/113	80/17376	0.0955739	0.333488	0.29835	CAPN2/TIMP2	2
GO:0030512	negative regulation of transforming growth factor beta receptor signaling pathway	2/113	80/17376	0.0955739	0.333488	0.29835	PEG10/LDLRAD4	2
GO:0035418	protein localization to synapse	2/113	80/17376	0.0955739	0.333488	0.29835	GHSR/HSPB1	2
GO:0036473	cell death in response to oxidative stress	2/113	80/17376	0.0955739	0.333488	0.29835	HSPB1/MCL1	2
GO:0045445	myoblast differentiation	2/113	80/17376	0.0955739	0.333488	0.29835	PRICKLE1/PLCB1	2
GO:2000243	positive regulation of reproductive process	2/113	80/17376	0.0955739	0.333488	0.29835	PLCB1/PDE3A	2
GO:0008654	phospholipid biosynthetic process	4/113	268/17376	0.0975504	0.333488	0.29835	DGKB/PEMT/CAPN2/DGKH	4
GO:0140353	lipid export from cell	2/113	81/17376	0.0975928	0.333488	0.29835	AGTR1/UNC13B	2
GO:0030540	female genitalia development	1/113	16/17376	0.0991681	0.333488	0.29835	ESR1	1
GO:0031269	pseudopodium assembly	1/113	16/17376	0.0991681	0.333488	0.29835	CDC42EP3	1
GO:0034433	steroid esterification	1/113	16/17376	0.0991681	0.333488	0.29835	AGTR1	1
GO:0034434	sterol esterification	1/113	16/17376	0.0991681	0.333488	0.29835	AGTR1	1
GO:0034435	cholesterol esterification	1/113	16/17376	0.0991681	0.333488	0.29835	AGTR1	1
GO:0035930	corticosteroid hormone secretion	1/113	16/17376	0.0991681	0.333488	0.29835	AGTR1	1
GO:0043116	negative regulation of vascular permeability	1/113	16/17376	0.0991681	0.333488	0.29835	PDE3A	1
GO:0043923	positive regulation by host of viral transcription	1/113	16/17376	0.0991681	0.333488	0.29835	JUN	1
GO:0048243	norepinephrine secretion	1/113	16/17376	0.0991681	0.333488	0.29835	GHSR	1
GO:0048521	negative regulation of behavior	1/113	16/17376	0.0991681	0.333488	0.29835	GHSR	1
GO:0051014	actin filament severing	1/113	16/17376	0.0991681	0.333488	0.29835	DSTN	1
GO:0060192	negative regulation of lipase activity	1/113	16/17376	0.0991681	0.333488	0.29835	RGS2	1
GO:0071071	regulation of phospholipid biosynthetic process	1/113	16/17376	0.0991681	0.333488	0.29835	CAPN2	1
GO:0071498	cellular response to fluid shear stress	1/113	16/17376	0.0991681	0.333488	0.29835	MTSS1	1
GO:0099558	maintenance of synapse structure	1/113	16/17376	0.0991681	0.333488	0.29835	C1QL1	1
GO:1902074	response to salt	1/113	16/17376	0.0991681	0.333488	0.29835	GHSR	1
GO:1903587	regulation of blood vessel endothelial cell proliferation involved in sprouting angiogenesis	1/113	16/17376	0.0991681	0.333488	0.29835	AGTR1	1
GO:2000010	positive regulation of protein localization to cell surface	1/113	16/17376	0.0991681	0.333488	0.29835	ERBB4	1
GO:2000651	positive regulation of sodium ion transmembrane transporter activity	1/113	16/17376	0.0991681	0.333488	0.29835	FXYD2	1
GO:2000725	regulation of cardiac muscle cell differentiation	1/113	16/17376	0.0991681	0.333488	0.29835	SOX6	1
GO:0032103	positive regulation of response to external stimulus	6/113	489/17376	0.0995338	0.333488	0.29835	SEMA5A/GHSR/FGFR1/HSPB1/AGTR1/EDN3	6
GO:0060419	heart growth	2/113	82/17376	0.0996238	0.333488	0.29835	ERBB4/RGS2	2
GO:1901292	nucleoside phosphate catabolic process	2/113	82/17376	0.0996238	0.333488	0.29835	NUDT4/NT5C2	2
GO:0001659	temperature homeostasis	3/113	171/17376	0.10053	0.335426	0.300083	HADH/PEMT/EGR1	3
GO:0061138	morphogenesis of a branching epithelium	3/113	171/17376	0.10053	0.335426	0.300083	ESR1/SEMA3E/PGR	3
GO:0007416	synapse assembly	3/113	172/17376	0.101853	0.338344	0.302694	ERBB4/GHSR/CNTN5	3
GO:0032970	regulation of actin filament-based process	5/113	380/17376	0.10212	0.338344	0.302694	SEMA3E/SEMA5A/CDC42EP3/DSTN/PHLDB2	5
GO:1901653	cellular response to peptide	5/113	380/17376	0.10212	0.338344	0.302694	GHR/GHSR/AGTR1/SESN3/CACNA1A	5
GO:0008361	regulation of cell size	3/113	173/17376	0.103184	0.338344	0.302694	SEMA3E/SEMA5A/SCTR	3
GO:0007162	negative regulation of cell adhesion	4/113	274/17376	0.103633	0.338344	0.302694	SEMA3E/SEMA5A/DAB1/PHLDB2	4
GO:0051899	membrane depolarization	2/113	84/17376	0.103721	0.338344	0.302694	JUN/CACNA1A	2
GO:0008217	regulation of blood pressure	3/113	174/17376	0.104522	0.338344	0.302694	CAMK2N1/AGTR1/EDN3	3
GO:0032868	response to insulin	4/113	275/17376	0.104664	0.338344	0.302694	GHSR/GCNT1/EGR1/SESN3	4
GO:0008356	asymmetric cell division	1/113	17/17376	0.105032	0.338344	0.302694	SOX5	1
GO:0009312	oligosaccharide biosynthetic process	1/113	17/17376	0.105032	0.338344	0.302694	ST6GALNAC5	1
GO:0010470	regulation of gastrulation	1/113	17/17376	0.105032	0.338344	0.302694	PHLDB2	1
GO:0010566	regulation of ketone biosynthetic process	1/113	17/17376	0.105032	0.338344	0.302694	EGR1	1
GO:0031268	pseudopodium organization	1/113	17/17376	0.105032	0.338344	0.302694	CDC42EP3	1
GO:0034374	low-density lipoprotein particle remodeling	1/113	17/17376	0.105032	0.338344	0.302694	AGTR1	1
GO:0048791	calcium ion-regulated exocytosis of neurotransmitter	1/113	17/17376	0.105032	0.338344	0.302694	UNC13B	1
GO:0055119	relaxation of cardiac muscle	1/113	17/17376	0.105032	0.338344	0.302694	RGS2	1
GO:0060602	branch elongation of an epithelium	1/113	17/17376	0.105032	0.338344	0.302694	ESR1	1
GO:0070593	dendrite self-avoidance	1/113	17/17376	0.105032	0.338344	0.302694	PALLD	1
GO:1901550	regulation of endothelial cell development	1/113	17/17376	0.105032	0.338344	0.302694	PLCB1	1
GO:1903140	regulation of establishment of endothelial barrier	1/113	17/17376	0.105032	0.338344	0.302694	PLCB1	1
GO:1904262	negative regulation of TORC1 signaling	1/113	17/17376	0.105032	0.338344	0.302694	SESN3	1
GO:2000811	negative regulation of anoikis	1/113	17/17376	0.105032	0.338344	0.302694	MCL1	1
GO:0048041	focal adhesion assembly	2/113	85/17376	0.105787	0.338904	0.303195	PTPRK/PHLDB2	2
GO:1901879	regulation of protein depolymerization	2/113	85/17376	0.105787	0.338904	0.303195	SEMA5A/DSTN	2
GO:0031345	negative regulation of cell projection organization	3/113	175/17376	0.105866	0.338904	0.303195	SEMA3E/SEMA5A/DAB1	3
GO:0090090	negative regulation of canonical Wnt signaling pathway	3/113	175/17376	0.105866	0.338904	0.303195	PRICKLE1/EGR1/MCC	3
GO:0050878	regulation of body fluid levels	6/113	500/17376	0.107689	0.342075	0.306032	ERBB4/SERPINA1/DGKB/HSPB1/DGKH/CBX5	6
GO:0051493	regulation of cytoskeleton organization	6/113	500/17376	0.107689	0.342075	0.306032	SEMA3E/SEMA5A/CDC42EP3/CAPN2/DSTN/PHLDB2	6
GO:0048013	ephrin receptor signaling pathway	2/113	86/17376	0.107864	0.342075	0.306032	EPHA6/ARHGEF28	2
GO:0051952	regulation of amine transport	2/113	86/17376	0.107864	0.342075	0.306032	RGS2/GHSR	2
GO:0060828	regulation of canonical Wnt signaling pathway	4/113	280/17376	0.109887	0.342075	0.306032	SEMA5A/PRICKLE1/EGR1/MCC	4
GO:0006029	proteoglycan metabolic process	2/113	87/17376	0.109952	0.342075	0.306032	XYLT1/IDS	2
GO:0046620	regulation of organ growth	2/113	87/17376	0.109952	0.342075	0.306032	ERBB4/RGS2	2
GO:0150104	transport across blood-brain barrier	2/113	87/17376	0.109952	0.342075	0.306032	SLC4A4/SLC16A12	2
GO:0030198	extracellular matrix organization	5/113	390/17376	0.110778	0.342075	0.306032	CAPN2/TTR/PHLDB2/SMOC1/TIMP2	5
GO:0010002	cardioblast differentiation	1/113	18/17376	0.110858	0.342075	0.306032	PRICKLE1	1
GO:0010744	positive regulation of macrophage derived foam cell differentiation	1/113	18/17376	0.110858	0.342075	0.306032	AGTR1	1
GO:0035313	wound healing, spreading of epidermal cells	1/113	18/17376	0.110858	0.342075	0.306032	PHLDB2	1
GO:0051895	negative regulation of focal adhesion assembly	1/113	18/17376	0.110858	0.342075	0.306032	PHLDB2	1
GO:0060065	uterus development	1/113	18/17376	0.110858	0.342075	0.306032	ESR1	1
GO:0061050	regulation of cell growth involved in cardiac muscle cell development	1/113	18/17376	0.110858	0.342075	0.306032	RGS2	1
GO:0086014	atrial cardiac muscle cell action potential	1/113	18/17376	0.110858	0.342075	0.306032	KCNJ3	1
GO:0086026	atrial cardiac muscle cell to AV node cell signaling	1/113	18/17376	0.110858	0.342075	0.306032	KCNJ3	1
GO:0086066	atrial cardiac muscle cell to AV node cell communication	1/113	18/17376	0.110858	0.342075	0.306032	KCNJ3	1
GO:0150118	negative regulation of cell-substrate junction organization	1/113	18/17376	0.110858	0.342075	0.306032	PHLDB2	1
GO:1901739	regulation of myoblast fusion	1/113	18/17376	0.110858	0.342075	0.306032	CAPN2	1
GO:1902683	regulation of receptor localization to synapse	1/113	18/17376	0.110858	0.342075	0.306032	GHSR	1
GO:2000696	regulation of epithelial cell differentiation involved in kidney development	1/113	18/17376	0.110858	0.342075	0.306032	CD24	1
GO:2000773	negative regulation of cellular senescence	1/113	18/17376	0.110858	0.342075	0.306032	CDK6	1
GO:2000831	regulation of steroid hormone secretion	1/113	18/17376	0.110858	0.342075	0.306032	AGTR1	1
GO:0043062	extracellular structure organization	5/113	391/17376	0.111663	0.343177	0.307018	CAPN2/TTR/PHLDB2/SMOC1/TIMP2	5
GO:0010232	vascular transport	2/113	88/17376	0.112051	0.343177	0.307018	SLC4A4/SLC16A12	2
GO:0014068	positive regulation of phosphatidylinositol 3-kinase signaling	2/113	88/17376	0.112051	0.343177	0.307018	ERBB4/FGFR1	2
GO:0033273	response to vitamin	2/113	88/17376	0.112051	0.343177	0.307018	BCHE/PEMT	2
GO:0072080	nephron tubule development	2/113	88/17376	0.112051	0.343177	0.307018	CD24/MTSS1	2
GO:0045229	external encapsulating structure organization	5/113	393/17376	0.113443	0.346393	0.309895	CAPN2/TTR/PHLDB2/SMOC1/TIMP2	5
GO:0008064	regulation of actin polymerization or depolymerization	3/113	181/17376	0.114075	0.346393	0.309895	SEMA5A/CDC42EP3/DSTN	3
GO:0043535	regulation of blood vessel endothelial cell migration	2/113	89/17376	0.11416	0.346393	0.309895	FGFR1/HSPB1	2
GO:0046470	phosphatidylcholine metabolic process	2/113	89/17376	0.11416	0.346393	0.309895	PEMT/CAPN2	2
GO:0030832	regulation of actin filament length	3/113	182/17376	0.115467	0.346393	0.309895	SEMA5A/CDC42EP3/DSTN	3
GO:0061326	renal tubule development	2/113	90/17376	0.11628	0.346393	0.309895	CD24/MTSS1	2
GO:0006144	purine nucleobase metabolic process	1/113	19/17376	0.116646	0.346393	0.309895	TTR	1
GO:0006491	N-glycan processing	1/113	19/17376	0.116646	0.346393	0.309895	ST8SIA4	1
GO:0007213	G protein-coupled acetylcholine receptor signaling pathway	1/113	19/17376	0.116646	0.346393	0.309895	PLCB1	1
GO:0007413	axonal fasciculation	1/113	19/17376	0.116646	0.346393	0.309895	SEMA5A	1
GO:0016082	synaptic vesicle priming	1/113	19/17376	0.116646	0.346393	0.309895	UNC13B	1
GO:0030050	vesicle transport along actin filament	1/113	19/17376	0.116646	0.346393	0.309895	FNBP1L	1
GO:0031290	retinal ganglion cell axon guidance	1/113	19/17376	0.116646	0.346393	0.309895	PTPRM	1
GO:0032011	ARF protein signal transduction	1/113	19/17376	0.116646	0.346393	0.309895	PSD3	1
GO:0032012	regulation of ARF protein signal transduction	1/113	19/17376	0.116646	0.346393	0.309895	PSD3	1
GO:0032095	regulation of response to food	1/113	19/17376	0.116646	0.346393	0.309895	GHSR	1
GO:0035813	regulation of renal sodium excretion	1/113	19/17376	0.116646	0.346393	0.309895	AGTR1	1
GO:0045663	positive regulation of myoblast differentiation	1/113	19/17376	0.116646	0.346393	0.309895	PLCB1	1
GO:0099563	modification of synaptic structure	1/113	19/17376	0.116646	0.346393	0.309895	CTTNBP2	1
GO:0106030	neuron projection fasciculation	1/113	19/17376	0.116646	0.346393	0.309895	SEMA5A	1
GO:2000178	negative regulation of neural precursor cell proliferation	1/113	19/17376	0.116646	0.346393	0.309895	BTG2	1
GO:0030308	negative regulation of cell growth	3/113	183/17376	0.116865	0.346541	0.310027	SEMA3E/SEMA5A/RGS2	3
GO:0090068	positive regulation of cell cycle process	4/113	287/17376	0.117393	0.347605	0.310979	BTG2/PLCB1/EDN3/UBE2E2	4
GO:0001763	morphogenesis of a branching structure	3/113	184/17376	0.118269	0.349316	0.31251	ESR1/SEMA3E/PGR	3
GO:0001558	regulation of cell growth	5/113	399/17376	0.118867	0.349316	0.31251	SEMA3E/SEMA5A/RGS2/PLCE1/AGTR1	5
GO:0006367	transcription initiation from RNA polymerase II promoter	3/113	185/17376	0.119679	0.349316	0.31251	ESR1/PGR/THRB	3
GO:0031099	regeneration	3/113	185/17376	0.119679	0.349316	0.31251	ERBB4/TM4SF4/EYS	3
GO:0001824	blastocyst development	2/113	92/17376	0.120549	0.349316	0.31251	PEMT/CAPN2	2
GO:0007631	feeding behavior	2/113	92/17376	0.120549	0.349316	0.31251	GHSR/FOS	2
GO:0010717	regulation of epithelial to mesenchymal transition	2/113	92/17376	0.120549	0.349316	0.31251	LDLRAD4/PHLDB2	2
GO:0030516	regulation of axon extension	2/113	92/17376	0.120549	0.349316	0.31251	SEMA3E/SEMA5A	2
GO:0051591	response to cAMP	2/113	92/17376	0.120549	0.349316	0.31251	FOS/JUN	2
GO:2001243	negative regulation of intrinsic apoptotic signaling pathway	2/113	92/17376	0.120549	0.349316	0.31251	HSPB1/MCL1	2
GO:0007568	aging	4/113	291/17376	0.121781	0.349316	0.31251	FOS/JUN/CDK6/TIMP2	4
GO:0003323	type B pancreatic cell development	1/113	20/17376	0.122397	0.349316	0.31251	CDK6	1
GO:0006925	inflammatory cell apoptotic process	1/113	20/17376	0.122397	0.349316	0.31251	GHSR	1
GO:0032891	negative regulation of organic acid transport	1/113	20/17376	0.122397	0.349316	0.31251	RGS2	1
GO:0043931	ossification involved in bone maturation	1/113	20/17376	0.122397	0.349316	0.31251	XYLT1	1
GO:0045686	negative regulation of glial cell differentiation	1/113	20/17376	0.122397	0.349316	0.31251	DAB1	1
GO:0045932	negative regulation of muscle contraction	1/113	20/17376	0.122397	0.349316	0.31251	RGS2	1
GO:0046697	decidualization	1/113	20/17376	0.122397	0.349316	0.31251	GHSR	1
GO:0046885	regulation of hormone biosynthetic process	1/113	20/17376	0.122397	0.349316	0.31251	EGR1	1
GO:0051412	response to corticosterone	1/113	20/17376	0.122397	0.349316	0.31251	FOS	1
GO:0060965	negative regulation of gene silencing by miRNA	1/113	20/17376	0.122397	0.349316	0.31251	ESR1	1
GO:0061318	renal filtration cell differentiation	1/113	20/17376	0.122397	0.349316	0.31251	CD24	1
GO:0072111	cell proliferation involved in kidney development	1/113	20/17376	0.122397	0.349316	0.31251	EGR1	1
GO:0072112	glomerular visceral epithelial cell differentiation	1/113	20/17376	0.122397	0.349316	0.31251	CD24	1
GO:0097320	plasma membrane tubulation	1/113	20/17376	0.122397	0.349316	0.31251	FNBP1L	1
GO:1902176	negative regulation of oxidative stress-induced intrinsic apoptotic signaling pathway	1/113	20/17376	0.122397	0.349316	0.31251	HSPB1	1
GO:0008585	female gonad development	2/113	93/17376	0.122698	0.349689	0.312844	ESR1/PGR	2
GO:0048511	rhythmic process	4/113	293/17376	0.124001	0.351919	0.314838	ESR1/PGR/JUN/EGR1	4
GO:0002027	regulation of heart rate	2/113	94/17376	0.124856	0.351919	0.314838	EDN3/KCNJ3	2
GO:0003333	amino acid transmembrane transport	2/113	94/17376	0.124856	0.351919	0.314838	RGS2/SLC38A4	2
GO:0015837	amine transport	2/113	94/17376	0.124856	0.351919	0.314838	RGS2/GHSR	2
GO:0048738	cardiac muscle tissue development	3/113	189/17376	0.125384	0.351919	0.314838	ERBB4/RGS2/SOX6	3
GO:0050731	positive regulation of peptidyl-tyrosine phosphorylation	3/113	190/17376	0.126825	0.351919	0.314838	ERBB4/GHR/CD24	3
GO:0090277	positive regulation of peptide hormone secretion	2/113	95/17376	0.127024	0.351919	0.314838	CAMK2N1/SLC30A8	2
GO:1901989	positive regulation of cell cycle phase transition	2/113	95/17376	0.127024	0.351919	0.314838	PLCB1/UBE2E2	2
GO:0007617	mating behavior	1/113	21/17376	0.128111	0.351919	0.314838	THRB	1
GO:0009220	pyrimidine ribonucleotide biosynthetic process	1/113	21/17376	0.128111	0.351919	0.314838	AK5	1
GO:0035458	cellular response to interferon-beta	1/113	21/17376	0.128111	0.351919	0.314838	CAPN2	1
GO:0035812	renal sodium excretion	1/113	21/17376	0.128111	0.351919	0.314838	AGTR1	1
GO:0035929	steroid hormone secretion	1/113	21/17376	0.128111	0.351919	0.314838	AGTR1	1
GO:0040019	positive regulation of embryonic development	1/113	21/17376	0.128111	0.351919	0.314838	PLCB1	1
GO:0048710	regulation of astrocyte differentiation	1/113	21/17376	0.128111	0.351919	0.314838	DAB1	1
GO:0050908	detection of light stimulus involved in visual perception	1/113	21/17376	0.128111	0.351919	0.314838	EYS	1
GO:0050962	detection of light stimulus involved in sensory perception	1/113	21/17376	0.128111	0.351919	0.314838	EYS	1
GO:0060479	lung cell differentiation	1/113	21/17376	0.128111	0.351919	0.314838	THRB	1
GO:0060487	lung epithelial cell differentiation	1/113	21/17376	0.128111	0.351919	0.314838	THRB	1
GO:0072311	glomerular epithelial cell differentiation	1/113	21/17376	0.128111	0.351919	0.314838	CD24	1
GO:0099515	actin filament-based transport	1/113	21/17376	0.128111	0.351919	0.314838	FNBP1L	1
GO:0099633	protein localization to postsynaptic specialization membrane	1/113	21/17376	0.128111	0.351919	0.314838	GHSR	1
GO:0099645	neurotransmitter receptor localization to postsynaptic specialization membrane	1/113	21/17376	0.128111	0.351919	0.314838	GHSR	1
GO:1902307	positive regulation of sodium ion transmembrane transport	1/113	21/17376	0.128111	0.351919	0.314838	FXYD2	1
GO:1903672	positive regulation of sprouting angiogenesis	1/113	21/17376	0.128111	0.351919	0.314838	GHSR	1
GO:1904385	cellular response to angiotensin	1/113	21/17376	0.128111	0.351919	0.314838	AGTR1	1
GO:2000737	negative regulation of stem cell differentiation	1/113	21/17376	0.128111	0.351919	0.314838	PRICKLE1	1
GO:0098659	inorganic cation import across plasma membrane	2/113	96/17376	0.129201	0.353965	0.316669	KCNJ3/FXYD2	2
GO:0099587	inorganic ion import across plasma membrane	2/113	96/17376	0.129201	0.353965	0.316669	KCNJ3/FXYD2	2
GO:0016525	negative regulation of angiogenesis	2/113	97/17376	0.131386	0.356073	0.318555	SEMA3E/PTPRM	2
GO:0046545	development of primary female sexual characteristics	2/113	97/17376	0.131386	0.356073	0.318555	ESR1/PGR	2
GO:0120162	positive regulation of cold-induced thermogenesis	2/113	97/17376	0.131386	0.356073	0.318555	HADH/PEMT	2
GO:0030705	cytoskeleton-dependent intracellular transport	3/113	194/17376	0.132651	0.356073	0.318555	HSPB1/TANC2/FNBP1L	3
GO:0006644	phospholipid metabolic process	5/113	414/17376	0.132954	0.356073	0.318555	DGKB/PLCB1/PEMT/CAPN2/DGKH	5
GO:0051341	regulation of oxidoreductase activity	2/113	98/17376	0.13358	0.356073	0.318555	AGTR1/EDN3	2
GO:2000181	negative regulation of blood vessel morphogenesis	2/113	98/17376	0.13358	0.356073	0.318555	SEMA3E/PTPRM	2
GO:0001835	blastocyst hatching	1/113	22/17376	0.133788	0.356073	0.318555	PEMT	1
GO:0003081	regulation of systemic arterial blood pressure by renin-angiotensin	1/113	22/17376	0.133788	0.356073	0.318555	AGTR1	1
GO:0021801	cerebral cortex radial glia guided migration	1/113	22/17376	0.133788	0.356073	0.318555	DAB1	1
GO:0022030	telencephalon glial cell migration	1/113	22/17376	0.133788	0.356073	0.318555	DAB1	1
GO:0031281	positive regulation of cyclase activity	1/113	22/17376	0.133788	0.356073	0.318555	TIMP2	1
GO:0035188	hatching	1/113	22/17376	0.133788	0.356073	0.318555	PEMT	1
GO:0035994	response to muscle stretch	1/113	22/17376	0.133788	0.356073	0.318555	FOS	1
GO:0043567	regulation of insulin-like growth factor receptor signaling pathway	1/113	22/17376	0.133788	0.356073	0.318555	GHSR	1
GO:0044062	regulation of excretion	1/113	22/17376	0.133788	0.356073	0.318555	AGTR1	1
GO:0060045	positive regulation of cardiac muscle cell proliferation	1/113	22/17376	0.133788	0.356073	0.318555	ERBB4	1
GO:0060149	negative regulation of posttranscriptional gene silencing	1/113	22/17376	0.133788	0.356073	0.318555	ESR1	1
GO:0060967	negative regulation of gene silencing by RNA	1/113	22/17376	0.133788	0.356073	0.318555	ESR1	1
GO:0071684	organism emergence from protective structure	1/113	22/17376	0.133788	0.356073	0.318555	PEMT	1
GO:0086013	membrane repolarization during cardiac muscle cell action potential	1/113	22/17376	0.133788	0.356073	0.318555	KCNJ3	1
GO:1903203	regulation of oxidative stress-induced neuron death	1/113	22/17376	0.133788	0.356073	0.318555	MCL1	1
GO:0019722	calcium-mediated signaling	3/113	196/17376	0.135598	0.357699	0.32001	NUDT4/PLCE1/AGTR1	3
GO:0021510	spinal cord development	2/113	99/17376	0.135783	0.357699	0.32001	DAB1/SOX6	2
GO:0045639	positive regulation of myeloid cell differentiation	2/113	99/17376	0.135783	0.357699	0.32001	FOS/JUN	2
GO:1901343	negative regulation of vasculature development	2/113	99/17376	0.135783	0.357699	0.32001	SEMA3E/PTPRM	2
GO:0007044	cell-substrate junction assembly	2/113	100/17376	0.137993	0.357699	0.32001	PTPRK/PHLDB2	2
GO:0055007	cardiac muscle cell differentiation	2/113	100/17376	0.137993	0.357699	0.32001	RGS2/SOX6	2
GO:0070498	interleukin-1-mediated signaling pathway	2/113	100/17376	0.137993	0.357699	0.32001	PLCB1/EGR1	2
GO:0002021	response to dietary excess	1/113	23/17376	0.139428	0.357699	0.32001	SCTR	1
GO:0003071	renal system process involved in regulation of systemic arterial blood pressure	1/113	23/17376	0.139428	0.357699	0.32001	AGTR1	1
GO:0010560	positive regulation of glycoprotein biosynthetic process	1/113	23/17376	0.139428	0.357699	0.32001	PLCB1	1
GO:0014829	vascular associated smooth muscle contraction	1/113	23/17376	0.139428	0.357699	0.32001	EDN3	1
GO:0033032	regulation of myeloid cell apoptotic process	1/113	23/17376	0.139428	0.357699	0.32001	GHSR	1
GO:0046426	negative regulation of receptor signaling pathway via JAK-STAT	1/113	23/17376	0.139428	0.357699	0.32001	DAB1	1
GO:0051043	regulation of membrane protein ectodomain proteolysis	1/113	23/17376	0.139428	0.357699	0.32001	TIMP2	1
GO:0051123	RNA polymerase II preinitiation complex assembly	1/113	23/17376	0.139428	0.357699	0.32001	ESR1	1
GO:0051349	positive regulation of lyase activity	1/113	23/17376	0.139428	0.357699	0.32001	TIMP2	1
GO:0051446	positive regulation of meiotic cell cycle	1/113	23/17376	0.139428	0.357699	0.32001	PLCB1	1
GO:0055022	negative regulation of cardiac muscle tissue growth	1/113	23/17376	0.139428	0.357699	0.32001	RGS2	1
GO:0060143	positive regulation of syncytium formation by plasma membrane fusion	1/113	23/17376	0.139428	0.357699	0.32001	CAPN2	1
GO:0061117	negative regulation of heart growth	1/113	23/17376	0.139428	0.357699	0.32001	RGS2	1
GO:0070977	bone maturation	1/113	23/17376	0.139428	0.357699	0.32001	XYLT1	1
GO:0071577	zinc ion transmembrane transport	1/113	23/17376	0.139428	0.357699	0.32001	SLC30A8	1
GO:0071676	negative regulation of mononuclear cell migration	1/113	23/17376	0.139428	0.357699	0.32001	PLCB1	1
GO:0120255	olefinic compound biosynthetic process	1/113	23/17376	0.139428	0.357699	0.32001	EGR1	1
GO:1903055	positive regulation of extracellular matrix organization	1/113	23/17376	0.139428	0.357699	0.32001	PHLDB2	1
GO:1990776	response to angiotensin	1/113	23/17376	0.139428	0.357699	0.32001	AGTR1	1
GO:0010975	regulation of neuron projection development	5/113	421/17376	0.139776	0.357699	0.32001	SEMA3E/SEMA5A/RGS2/DAB1/TANC2	5
GO:0034329	cell junction assembly	5/113	421/17376	0.139776	0.357699	0.32001	ERBB4/GHSR/PTPRK/CNTN5/PHLDB2	5
GO:0070555	response to interleukin-1	3/113	199/17376	0.140062	0.357699	0.32001	PLCB1/SLC30A8/EGR1	3
GO:1902905	positive regulation of supramolecular fiber organization	3/113	199/17376	0.140062	0.357699	0.32001	SEMA5A/CDC42EP3/DSTN	3
GO:0006672	ceramide metabolic process	2/113	101/17376	0.140212	0.357699	0.32001	ST8SIA4/ST6GALNAC5	2
GO:2000134	negative regulation of G1/S transition of mitotic cell cycle	2/113	101/17376	0.140212	0.357699	0.32001	BTG2/CDK6	2
GO:0006493	protein O-linked glycosylation	2/113	102/17376	0.142438	0.357699	0.32001	GALNT13/GCNT1	2
GO:0042391	regulation of membrane potential	5/113	424/17376	0.142747	0.357699	0.32001	SLC4A4/JUN/KCNJ3/CACNA1A/UNC13B	5
GO:0002573	myeloid leukocyte differentiation	3/113	201/17376	0.143065	0.357699	0.32001	FOS/JUN/CDK6	3
GO:0009612	response to mechanical stimulus	3/113	201/17376	0.143065	0.357699	0.32001	BTG2/FOS/JUN	3
GO:0043010	camera-type eye development	4/113	310/17376	0.143556	0.357699	0.32001	MYOM1/USH1C/PTPRM/THRB	4
GO:0002062	chondrocyte differentiation	2/113	103/17376	0.144672	0.357699	0.32001	SOX5/SOX6	2
GO:0009116	nucleoside metabolic process	2/113	103/17376	0.144672	0.357699	0.32001	PEMT/NT5C2	2
GO:0035335	peptidyl-tyrosine dephosphorylation	2/113	103/17376	0.144672	0.357699	0.32001	PTPRK/PTPRM	2
GO:1902807	negative regulation of cell cycle G1/S phase transition	2/113	103/17376	0.144672	0.357699	0.32001	BTG2/CDK6	2
GO:0051222	positive regulation of protein transport	4/113	311/17376	0.144743	0.357699	0.32001	MYOM1/CAMK2N1/SLC30A8/UNC13B	4
GO:0001556	oocyte maturation	1/113	24/17376	0.145032	0.357699	0.32001	PDE3A	1
GO:0003309	type B pancreatic cell differentiation	1/113	24/17376	0.145032	0.357699	0.32001	CDK6	1
GO:0007628	adult walking behavior	1/113	24/17376	0.145032	0.357699	0.32001	DAB1	1
GO:0010661	positive regulation of muscle cell apoptotic process	1/113	24/17376	0.145032	0.357699	0.32001	CAPN2	1
GO:0015874	norepinephrine transport	1/113	24/17376	0.145032	0.357699	0.32001	GHSR	1
GO:0030318	melanocyte differentiation	1/113	24/17376	0.145032	0.357699	0.32001	EDN3	1
GO:0032528	microvillus organization	1/113	24/17376	0.145032	0.357699	0.32001	USH1C	1
GO:0034698	response to gonadotropin	1/113	24/17376	0.145032	0.357699	0.32001	GHSR	1
GO:0042104	positive regulation of activated T cell proliferation	1/113	24/17376	0.145032	0.357699	0.32001	CD24	1
GO:0045662	negative regulation of myoblast differentiation	1/113	24/17376	0.145032	0.357699	0.32001	PRICKLE1	1
GO:0045821	positive regulation of glycolytic process	1/113	24/17376	0.145032	0.357699	0.32001	SLC4A4	1
GO:0060396	growth hormone receptor signaling pathway	1/113	24/17376	0.145032	0.357699	0.32001	GHR	1
GO:0072010	glomerular epithelium development	1/113	24/17376	0.145032	0.357699	0.32001	CD24	1
GO:0072012	glomerulus vasculature development	1/113	24/17376	0.145032	0.357699	0.32001	EGR1	1
GO:0090344	negative regulation of cell aging	1/113	24/17376	0.145032	0.357699	0.32001	CDK6	1
GO:0099625	ventricular cardiac muscle cell membrane repolarization	1/113	24/17376	0.145032	0.357699	0.32001	KCNJ3	1
GO:1901018	positive regulation of potassium ion transmembrane transporter activity	1/113	24/17376	0.145032	0.357699	0.32001	FXYD2	1
GO:1904893	negative regulation of receptor signaling pathway via STAT	1/113	24/17376	0.145032	0.357699	0.32001	DAB1	1
GO:2000209	regulation of anoikis	1/113	24/17376	0.145032	0.357699	0.32001	MCL1	1
GO:0061387	regulation of extent of cell growth	2/113	104/17376	0.146913	0.361341	0.323268	SEMA3E/SEMA5A	2
GO:0002068	glandular epithelial cell development	1/113	25/17376	0.1506	0.361341	0.323268	CDK6	1
GO:0003298	physiological muscle hypertrophy	1/113	25/17376	0.1506	0.361341	0.323268	RGS2	1
GO:0003301	physiological cardiac muscle hypertrophy	1/113	25/17376	0.1506	0.361341	0.323268	RGS2	1
GO:0010460	positive regulation of heart rate	1/113	25/17376	0.1506	0.361341	0.323268	EDN3	1
GO:0010842	retina layer formation	1/113	25/17376	0.1506	0.361341	0.323268	PTPRM	1
GO:0015012	heparan sulfate proteoglycan biosynthetic process	1/113	25/17376	0.1506	0.361341	0.323268	XYLT1	1
GO:0030206	chondroitin sulfate biosynthetic process	1/113	25/17376	0.1506	0.361341	0.323268	XYLT1	1
GO:0033233	regulation of protein sumoylation	1/113	25/17376	0.1506	0.361341	0.323268	EGR1	1
GO:0033598	mammary gland epithelial cell proliferation	1/113	25/17376	0.1506	0.361341	0.323268	ESR1	1
GO:0035902	response to immobilization stress	1/113	25/17376	0.1506	0.361341	0.323268	FOS	1
GO:0060259	regulation of feeding behavior	1/113	25/17376	0.1506	0.361341	0.323268	GHSR	1
GO:0060740	prostate gland epithelium morphogenesis	1/113	25/17376	0.1506	0.361341	0.323268	ESR1	1
GO:0061049	cell growth involved in cardiac muscle cell development	1/113	25/17376	0.1506	0.361341	0.323268	RGS2	1
GO:0061437	renal system vasculature development	1/113	25/17376	0.1506	0.361341	0.323268	EGR1	1
GO:0061440	kidney vasculature development	1/113	25/17376	0.1506	0.361341	0.323268	EGR1	1
GO:0071378	cellular response to growth hormone stimulus	1/113	25/17376	0.1506	0.361341	0.323268	GHR	1
GO:0086011	membrane repolarization during action potential	1/113	25/17376	0.1506	0.361341	0.323268	KCNJ3	1
GO:0090659	walking behavior	1/113	25/17376	0.1506	0.361341	0.323268	DAB1	1
GO:0097164	ammonium ion metabolic process	1/113	25/17376	0.1506	0.361341	0.323268	BCHE	1
GO:1903020	positive regulation of glycoprotein metabolic process	1/113	25/17376	0.1506	0.361341	0.323268	PLCB1	1
GO:1903798	regulation of production of miRNAs involved in gene silencing by miRNA	1/113	25/17376	0.1506	0.361341	0.323268	ESR1	1
GO:0010001	glial cell differentiation	3/113	206/17376	0.150667	0.361341	0.323268	DAB1/SOX6/CDK6	3
GO:0032496	response to lipopolysaccharide	4/113	316/17376	0.150735	0.361341	0.323268	GHSR/FOS/JUN/CAPN2	4
GO:0045931	positive regulation of mitotic cell cycle	2/113	106/17376	0.151417	0.36171	0.323598	PLCB1/UBE2E2	2
GO:0072009	nephron epithelium development	2/113	106/17376	0.151417	0.36171	0.323598	CD24/MTSS1	2
GO:0150115	cell-substrate junction organization	2/113	106/17376	0.151417	0.36171	0.323598	PTPRK/PHLDB2	2
GO:0051056	regulation of small GTPase mediated signal transduction	4/113	317/17376	0.151945	0.362547	0.324347	PLCE1/PSD3/ARHGEF28/TIMP2	4
GO:0030178	negative regulation of Wnt signaling pathway	3/113	208/17376	0.153744	0.366415	0.327807	PRICKLE1/EGR1/MCC	3
GO:0051650	establishment of vesicle localization	3/113	209/17376	0.15529	0.366569	0.327946	SERPINA1/TANC2/FNBP1L	3
GO:0071375	cellular response to peptide hormone stimulus	4/113	320/17376	0.155597	0.366569	0.327946	GHR/GHSR/AGTR1/SESN3	4
GO:0006900	vesicle budding from membrane	2/113	108/17376	0.155949	0.366569	0.327946	SERPINA1/FNBP1L	2
GO:0006700	C21-steroid hormone biosynthetic process	1/113	26/17376	0.156131	0.366569	0.327946	EGR1	1
GO:0010614	negative regulation of cardiac muscle hypertrophy	1/113	26/17376	0.156131	0.366569	0.327946	RGS2	1
GO:0021772	olfactory bulb development	1/113	26/17376	0.156131	0.366569	0.327946	ERBB4	1
GO:0032104	regulation of response to extracellular stimulus	1/113	26/17376	0.156131	0.366569	0.327946	GHSR	1
GO:0032107	regulation of response to nutrient levels	1/113	26/17376	0.156131	0.366569	0.327946	GHSR	1
GO:0036475	neuron death in response to oxidative stress	1/113	26/17376	0.156131	0.366569	0.327946	MCL1	1
GO:0045987	positive regulation of smooth muscle contraction	1/113	26/17376	0.156131	0.366569	0.327946	GHSR	1
GO:0048520	positive regulation of behavior	1/113	26/17376	0.156131	0.366569	0.327946	GHSR	1
GO:0060142	regulation of syncytium formation by plasma membrane fusion	1/113	26/17376	0.156131	0.366569	0.327946	CAPN2	1
GO:0070920	regulation of production of small RNA involved in gene silencing by RNA	1/113	26/17376	0.156131	0.366569	0.327946	ESR1	1
GO:0006664	glycolipid metabolic process	2/113	109/17376	0.158224	0.370156	0.331154	ST8SIA4/ST6GALNAC5	2
GO:0043618	regulation of transcription from RNA polymerase II promoter in response to stress	2/113	109/17376	0.158224	0.370156	0.331154	JUN/EGR1	2
GO:1902414	protein localization to cell junction	2/113	109/17376	0.158224	0.370156	0.331154	GHSR/HSPB1	2
GO:0006643	membrane lipid metabolic process	3/113	212/17376	0.159957	0.370156	0.331154	ST8SIA4/ST6GALNAC5/PEMT	3
GO:0010810	regulation of cell-substrate adhesion	3/113	212/17376	0.159957	0.370156	0.331154	SEMA3E/PHLDB2/CDK6	3
GO:1903509	liposaccharide metabolic process	2/113	110/17376	0.160506	0.370156	0.331154	ST8SIA4/ST6GALNAC5	2
GO:0048588	developmental cell growth	3/113	213/17376	0.161523	0.370156	0.331154	SEMA3E/SEMA5A/RGS2	3
GO:0048705	skeletal system morphogenesis	3/113	213/17376	0.161523	0.370156	0.331154	FGFR1/SOX5/SOX6	3
GO:0003401	axis elongation	1/113	27/17376	0.161628	0.370156	0.331154	ESR1	1
GO:0006829	zinc ion transport	1/113	27/17376	0.161628	0.370156	0.331154	SLC30A8	1
GO:0007263	nitric oxide mediated signal transduction	1/113	27/17376	0.161628	0.370156	0.331154	RASD1	1
GO:0015949	nucleobase-containing small molecule interconversion	1/113	27/17376	0.161628	0.370156	0.331154	AK5	1
GO:0021591	ventricular system development	1/113	27/17376	0.161628	0.370156	0.331154	CDK6	1
GO:0035883	enteroendocrine cell differentiation	1/113	27/17376	0.161628	0.370156	0.331154	CDK6	1
GO:0045672	positive regulation of osteoclast differentiation	1/113	27/17376	0.161628	0.370156	0.331154	FOS	1
GO:0045940	positive regulation of steroid metabolic process	1/113	27/17376	0.161628	0.370156	0.331154	AGTR1	1
GO:0048265	response to pain	1/113	27/17376	0.161628	0.370156	0.331154	CAPN2	1
GO:0048799	animal organ maturation	1/113	27/17376	0.161628	0.370156	0.331154	XYLT1	1
GO:0051497	negative regulation of stress fiber assembly	1/113	27/17376	0.161628	0.370156	0.331154	PHLDB2	1
GO:0060512	prostate gland morphogenesis	1/113	27/17376	0.161628	0.370156	0.331154	ESR1	1
GO:0095500	acetylcholine receptor signaling pathway	1/113	27/17376	0.161628	0.370156	0.331154	PLCB1	1
GO:1902473	regulation of protein localization to synapse	1/113	27/17376	0.161628	0.370156	0.331154	GHSR	1
GO:0022612	gland morphogenesis	2/113	111/17376	0.162794	0.371998	0.332802	ESR1/PGR	2
GO:0046660	female sex differentiation	2/113	111/17376	0.162794	0.371998	0.332802	ESR1/PGR	2
GO:0060070	canonical Wnt signaling pathway	4/113	326/17376	0.162999	0.372052	0.33285	SEMA5A/PRICKLE1/EGR1/MCC	4
GO:1904951	positive regulation of establishment of protein localization	4/113	327/17376	0.164246	0.374162	0.334738	MYOM1/CAMK2N1/SLC30A8/UNC13B	4
GO:0007009	plasma membrane organization	2/113	112/17376	0.165088	0.374162	0.334738	MTSS1/FNBP1L	2
GO:0051261	protein depolymerization	2/113	112/17376	0.165088	0.374162	0.334738	SEMA5A/DSTN	2
GO:0009314	response to radiation	5/113	446/17376	0.165354	0.374162	0.334738	PTPRK/FOS/EYS/JUN/EGR1	5
GO:0051495	positive regulation of cytoskeleton organization	3/113	216/17376	0.166247	0.374162	0.334738	SEMA5A/CDC42EP3/DSTN	3
GO:0001893	maternal placenta development	1/113	28/17376	0.167088	0.374162	0.334738	GHSR	1
GO:0009218	pyrimidine ribonucleotide metabolic process	1/113	28/17376	0.167088	0.374162	0.334738	AK5	1
GO:0014741	negative regulation of muscle hypertrophy	1/113	28/17376	0.167088	0.374162	0.334738	RGS2	1
GO:0019098	reproductive behavior	1/113	28/17376	0.167088	0.374162	0.334738	THRB	1
GO:0021988	olfactory lobe development	1/113	28/17376	0.167088	0.374162	0.334738	ERBB4	1
GO:0032691	negative regulation of interleukin-1 beta production	1/113	28/17376	0.167088	0.374162	0.334738	GHSR	1
GO:0033028	myeloid cell apoptotic process	1/113	28/17376	0.167088	0.374162	0.334738	GHSR	1
GO:0060261	positive regulation of transcription initiation from RNA polymerase II promoter	1/113	28/17376	0.167088	0.374162	0.334738	ESR1	1
GO:0070979	protein K11-linked ubiquitination	1/113	28/17376	0.167088	0.374162	0.334738	UBE2E2	1
GO:0071480	cellular response to gamma radiation	1/113	28/17376	0.167088	0.374162	0.334738	EGR1	1
GO:0071875	adrenergic receptor signaling pathway	1/113	28/17376	0.167088	0.374162	0.334738	RGS2	1
GO:1901031	regulation of response to reactive oxygen species	1/113	28/17376	0.167088	0.374162	0.334738	SESN3	1
GO:0030518	intracellular steroid hormone receptor signaling pathway	2/113	113/17376	0.167388	0.374162	0.334738	ESR1/PGR	2
GO:0034404	nucleobase-containing small molecule biosynthetic process	2/113	113/17376	0.167388	0.374162	0.334738	NUDT4/NT5C2	2
GO:1904062	regulation of cation transmembrane transport	4/113	331/17376	0.169265	0.37726	0.33751	DPP10/RGS2/EDN3/FXYD2	4
GO:0008637	apoptotic mitochondrial changes	2/113	114/17376	0.169693	0.37726	0.33751	ERBB4/JUN	2
GO:0019218	regulation of steroid metabolic process	2/113	114/17376	0.169693	0.37726	0.33751	AGTR1/EGR1	2
GO:0043534	blood vessel endothelial cell migration	2/113	114/17376	0.169693	0.37726	0.33751	FGFR1/HSPB1	2
GO:0048675	axon extension	2/113	114/17376	0.169693	0.37726	0.33751	SEMA3E/SEMA5A	2
GO:0043620	regulation of DNA-templated transcription in response to stress	2/113	115/17376	0.172004	0.377396	0.337632	JUN/EGR1	2
GO:0045667	regulation of osteoblast differentiation	2/113	115/17376	0.172004	0.377396	0.337632	SMOC1/CDK6	2
GO:1903510	mucopolysaccharide metabolic process	2/113	115/17376	0.172004	0.377396	0.337632	XYLT1/IDS	2
GO:0006221	pyrimidine nucleotide biosynthetic process	1/113	29/17376	0.172513	0.377396	0.337632	AK5	1
GO:0006884	cell volume homeostasis	1/113	29/17376	0.172513	0.377396	0.337632	SCTR	1
GO:0010592	positive regulation of lamellipodium assembly	1/113	29/17376	0.172513	0.377396	0.337632	PLCE1	1
GO:0010665	regulation of cardiac muscle cell apoptotic process	1/113	29/17376	0.172513	0.377396	0.337632	CAPN2	1
GO:0021799	cerebral cortex radially oriented cell migration	1/113	29/17376	0.172513	0.377396	0.337632	DAB1	1
GO:0034405	response to fluid shear stress	1/113	29/17376	0.172513	0.377396	0.337632	MTSS1	1
GO:0051642	centrosome localization	1/113	29/17376	0.172513	0.377396	0.337632	PARD3B	1
GO:0071168	protein localization to chromatin	1/113	29/17376	0.172513	0.377396	0.337632	ESR1	1
GO:0072337	modified amino acid transport	1/113	29/17376	0.172513	0.377396	0.337632	SLC16A12	1
GO:1905144	response to acetylcholine	1/113	29/17376	0.172513	0.377396	0.337632	PLCB1	1
GO:1905145	cellular response to acetylcholine	1/113	29/17376	0.172513	0.377396	0.337632	PLCB1	1
GO:2000352	negative regulation of endothelial cell apoptotic process	1/113	29/17376	0.172513	0.377396	0.337632	SEMA5A	1
GO:0090257	regulation of muscle system process	3/113	222/17376	0.175816	0.381063	0.340912	RGS2/GHSR/PLCE1	3
GO:0007052	mitotic spindle organization	2/113	117/17376	0.176642	0.381063	0.340912	CEP126/TACC1	2
GO:0030534	adult behavior	2/113	117/17376	0.176642	0.381063	0.340912	GHSR/DAB1	2
GO:0016042	lipid catabolic process	4/113	337/17376	0.176896	0.381063	0.340912	PLCB1/PLCE1/HADH/PLCB4	4
GO:0042593	glucose homeostasis	3/113	223/17376	0.177426	0.381063	0.340912	CAMK2N1/SESN3/UNC13B	3
GO:0060560	developmental growth involved in morphogenesis	3/113	223/17376	0.177426	0.381063	0.340912	ESR1/SEMA3E/SEMA5A	3
GO:0001975	response to amphetamine	1/113	30/17376	0.177904	0.381063	0.340912	RGS2	1
GO:0008209	androgen metabolic process	1/113	30/17376	0.177904	0.381063	0.340912	ESR1	1
GO:0019934	cGMP-mediated signaling	1/113	30/17376	0.177904	0.381063	0.340912	PDE3A	1
GO:0032232	negative regulation of actin filament bundle assembly	1/113	30/17376	0.177904	0.381063	0.340912	PHLDB2	1
GO:0035456	response to interferon-beta	1/113	30/17376	0.177904	0.381063	0.340912	CAPN2	1
GO:0042755	eating behavior	1/113	30/17376	0.177904	0.381063	0.340912	GHSR	1
GO:0046621	negative regulation of organ growth	1/113	30/17376	0.177904	0.381063	0.340912	RGS2	1
GO:0050650	chondroitin sulfate proteoglycan biosynthetic process	1/113	30/17376	0.177904	0.381063	0.340912	XYLT1	1
GO:0050901	leukocyte tethering or rolling	1/113	30/17376	0.177904	0.381063	0.340912	GCNT1	1
GO:0055023	positive regulation of cardiac muscle tissue growth	1/113	30/17376	0.177904	0.381063	0.340912	ERBB4	1
GO:0061842	microtubule organizing center localization	1/113	30/17376	0.177904	0.381063	0.340912	PARD3B	1
GO:0071711	basement membrane organization	1/113	30/17376	0.177904	0.381063	0.340912	PHLDB2	1
GO:1901889	negative regulation of cell junction assembly	1/113	30/17376	0.177904	0.381063	0.340912	PHLDB2	1
GO:1904030	negative regulation of cyclin-dependent protein kinase activity	1/113	30/17376	0.177904	0.381063	0.340912	CAMK2N1	1
GO:0033500	carbohydrate homeostasis	3/113	224/17376	0.17904	0.382698	0.342375	CAMK2N1/SESN3/UNC13B	3
GO:0051648	vesicle localization	3/113	224/17376	0.17904	0.382698	0.342375	SERPINA1/TANC2/FNBP1L	3
GO:0016049	cell growth	5/113	460/17376	0.180446	0.385302	0.344704	SEMA3E/SEMA5A/RGS2/PLCE1/AGTR1	5
GO:0017015	regulation of transforming growth factor beta receptor signaling pathway	2/113	119/17376	0.181299	0.386479	0.345758	PEG10/LDLRAD4	2
GO:0003382	epithelial cell morphogenesis	1/113	31/17376	0.183259	0.386479	0.345758	PALLD	1
GO:0010662	regulation of striated muscle cell apoptotic process	1/113	31/17376	0.183259	0.386479	0.345758	CAPN2	1
GO:0010743	regulation of macrophage derived foam cell differentiation	1/113	31/17376	0.183259	0.386479	0.345758	AGTR1	1
GO:0030201	heparan sulfate proteoglycan metabolic process	1/113	31/17376	0.183259	0.386479	0.345758	XYLT1	1
GO:0030431	sleep	1/113	31/17376	0.183259	0.386479	0.345758	FOS	1
GO:0045761	regulation of adenylate cyclase activity	1/113	31/17376	0.183259	0.386479	0.345758	TIMP2	1
GO:0051955	regulation of amino acid transport	1/113	31/17376	0.183259	0.386479	0.345758	RGS2	1
GO:0060122	inner ear receptor cell stereocilium organization	1/113	31/17376	0.183259	0.386479	0.345758	USH1C	1
GO:0086019	cell-cell signaling involved in cardiac conduction	1/113	31/17376	0.183259	0.386479	0.345758	KCNJ3	1
GO:0090075	relaxation of muscle	1/113	31/17376	0.183259	0.386479	0.345758	RGS2	1
GO:0007173	epidermal growth factor receptor signaling pathway	2/113	120/17376	0.183634	0.386479	0.345758	PLCE1/GAREM1	2
GO:0043244	regulation of protein-containing complex disassembly	2/113	120/17376	0.183634	0.386479	0.345758	SEMA5A/DSTN	2
GO:1904375	regulation of protein localization to cell periphery	2/113	120/17376	0.183634	0.386479	0.345758	DPP10/GHSR	2
GO:0001933	negative regulation of protein phosphorylation	4/113	343/17376	0.184644	0.388206	0.347302	RGS2/CAMK2N1/HSPB1/LDLRAD4	4
GO:0098657	import into cell	3/113	229/17376	0.187171	0.390481	0.349338	RGS2/KCNJ3/FXYD2	3
GO:0014066	regulation of phosphatidylinositol 3-kinase signaling	2/113	122/17376	0.188319	0.390481	0.349338	ERBB4/FGFR1	2
GO:0046031	ADP metabolic process	2/113	122/17376	0.188319	0.390481	0.349338	SLC4A4/AK5	2
GO:1903844	regulation of cellular response to transforming growth factor beta stimulus	2/113	122/17376	0.188319	0.390481	0.349338	PEG10/LDLRAD4	2
GO:0001569	branching involved in blood vessel morphogenesis	1/113	32/17376	0.18858	0.390481	0.349338	SEMA3E	1
GO:0010659	cardiac muscle cell apoptotic process	1/113	32/17376	0.18858	0.390481	0.349338	CAPN2	1
GO:0034331	cell junction maintenance	1/113	32/17376	0.18858	0.390481	0.349338	C1QL1	1
GO:0038128	ERBB2 signaling pathway	1/113	32/17376	0.18858	0.390481	0.349338	ERBB4	1
GO:0051385	response to mineralocorticoid	1/113	32/17376	0.18858	0.390481	0.349338	FOS	1
GO:0051482	positive regulation of cytosolic calcium ion concentration involved in phospholipase C-activating G protein-coupled signaling pathway	1/113	32/17376	0.18858	0.390481	0.349338	AGTR1	1
GO:0098801	regulation of renal system process	1/113	32/17376	0.18858	0.390481	0.349338	AGTR1	1
GO:1901099	negative regulation of signal transduction in absence of ligand	1/113	32/17376	0.18858	0.390481	0.349338	MCL1	1
GO:1903960	negative regulation of anion transmembrane transport	1/113	32/17376	0.18858	0.390481	0.349338	RGS2	1
GO:1904707	positive regulation of vascular associated smooth muscle cell proliferation	1/113	32/17376	0.18858	0.390481	0.349338	JUN	1
GO:2001240	negative regulation of extrinsic apoptotic signaling pathway in absence of ligand	1/113	32/17376	0.18858	0.390481	0.349338	MCL1	1
GO:0097305	response to alcohol	3/113	230/17376	0.188809	0.39056	0.349408	RGS2/FOS/PEMT	3
GO:0071333	cellular response to glucose stimulus	2/113	123/17376	0.190667	0.394007	0.352492	CAMK2N1/UNC13B	2
GO:0032355	response to estradiol	2/113	124/17376	0.19302	0.39554	0.353864	ESR1/GHSR	2
GO:0031668	cellular response to extracellular stimulus	3/113	233/17376	0.193745	0.39554	0.353864	FOS/JUN/SESN3	3
GO:0002691	regulation of cellular extravasation	1/113	33/17376	0.193867	0.39554	0.353864	PLCB1	1
GO:0014014	negative regulation of gliogenesis	1/113	33/17376	0.193867	0.39554	0.353864	DAB1	1
GO:0032350	regulation of hormone metabolic process	1/113	33/17376	0.193867	0.39554	0.353864	EGR1	1
GO:0034368	protein-lipid complex remodeling	1/113	33/17376	0.193867	0.39554	0.353864	AGTR1	1
GO:0034369	plasma lipoprotein particle remodeling	1/113	33/17376	0.193867	0.39554	0.353864	AGTR1	1
GO:0044319	wound healing, spreading of cells	1/113	33/17376	0.193867	0.39554	0.353864	PHLDB2	1
GO:0045777	positive regulation of blood pressure	1/113	33/17376	0.193867	0.39554	0.353864	CAMK2N1	1
GO:0086005	ventricular cardiac muscle cell action potential	1/113	33/17376	0.193867	0.39554	0.353864	KCNJ3	1
GO:0090505	epiboly involved in wound healing	1/113	33/17376	0.193867	0.39554	0.353864	PHLDB2	1
GO:0071331	cellular response to hexose stimulus	2/113	125/17376	0.195376	0.39554	0.353864	CAMK2N1/UNC13B	2
GO:0006469	negative regulation of protein kinase activity	3/113	234/17376	0.195397	0.39554	0.353864	RGS2/CAMK2N1/HSPB1	3
GO:0031589	cell-substrate adhesion	4/113	352/17376	0.19647	0.39554	0.353864	SEMA3E/PTPRK/PHLDB2/CDK6	4
GO:0032102	negative regulation of response to external stimulus	4/113	352/17376	0.19647	0.39554	0.353864	SEMA3E/SEMA5A/GHSR/PHLDB2	4
GO:0045471	response to ethanol	2/113	126/17376	0.197736	0.39554	0.353864	RGS2/PEMT	2
GO:0071326	cellular response to monosaccharide stimulus	2/113	126/17376	0.197736	0.39554	0.353864	CAMK2N1/UNC13B	2
GO:0090101	negative regulation of transmembrane receptor protein serine/threonine kinase signaling pathway	2/113	126/17376	0.197736	0.39554	0.353864	PEG10/LDLRAD4	2
GO:1901657	glycosyl compound metabolic process	2/113	126/17376	0.197736	0.39554	0.353864	PEMT/NT5C2	2
GO:0000289	nuclear-transcribed mRNA poly(A) tail shortening	1/113	34/17376	0.199119	0.39554	0.353864	BTG2	1
GO:0006471	protein ADP-ribosylation	1/113	34/17376	0.199119	0.39554	0.353864	PARP8	1
GO:0009112	nucleobase metabolic process	1/113	34/17376	0.199119	0.39554	0.353864	TTR	1
GO:0009154	purine ribonucleotide catabolic process	1/113	34/17376	0.199119	0.39554	0.353864	NUDT4	1
GO:0010658	striated muscle cell apoptotic process	1/113	34/17376	0.199119	0.39554	0.353864	CAPN2	1
GO:0010837	regulation of keratinocyte proliferation	1/113	34/17376	0.199119	0.39554	0.353864	PTPRK	1
GO:0031646	positive regulation of nervous system process	1/113	34/17376	0.199119	0.39554	0.353864	UNC13B	1
GO:0032692	negative regulation of interleukin-1 production	1/113	34/17376	0.199119	0.39554	0.353864	GHSR	1
GO:0042491	inner ear auditory receptor cell differentiation	1/113	34/17376	0.199119	0.39554	0.353864	USH1C	1
GO:0043276	anoikis	1/113	34/17376	0.199119	0.39554	0.353864	MCL1	1
GO:0044060	regulation of endocrine process	1/113	34/17376	0.199119	0.39554	0.353864	AGTR1	1
GO:0045601	regulation of endothelial cell differentiation	1/113	34/17376	0.199119	0.39554	0.353864	PLCB1	1
GO:0045730	respiratory burst	1/113	34/17376	0.199119	0.39554	0.353864	CD24	1
GO:0050931	pigment cell differentiation	1/113	34/17376	0.199119	0.39554	0.353864	EDN3	1
GO:0060260	regulation of transcription initiation from RNA polymerase II promoter	1/113	34/17376	0.199119	0.39554	0.353864	ESR1	1
GO:0060421	positive regulation of heart growth	1/113	34/17376	0.199119	0.39554	0.353864	ERBB4	1
GO:0060428	lung epithelium development	1/113	34/17376	0.199119	0.39554	0.353864	THRB	1
GO:0070286	axonemal dynein complex assembly	1/113	34/17376	0.199119	0.39554	0.353864	DNAH7	1
GO:0090504	epiboly	1/113	34/17376	0.199119	0.39554	0.353864	PHLDB2	1
GO:0098926	postsynaptic signal transduction	1/113	34/17376	0.199119	0.39554	0.353864	PLCB1	1
GO:0099622	cardiac muscle cell membrane repolarization	1/113	34/17376	0.199119	0.39554	0.353864	KCNJ3	1
GO:0030001	metal ion transport	5/113	477/17376	0.199441	0.395795	0.354092	CACNA2D3/SLC4A4/SLC30A8/FXYD2/CACNA1A	5
GO:0042542	response to hydrogen peroxide	2/113	127/17376	0.2001	0.39672	0.35492	JUN/CAPN2	2
GO:0006814	sodium ion transport	3/113	237/17376	0.200376	0.396884	0.355066	SLC4A4/SLC38A4/FXYD2	3
GO:0045926	negative regulation of growth	3/113	238/17376	0.202043	0.399799	0.357674	SEMA3E/SEMA5A/RGS2	3
GO:0010719	negative regulation of epithelial to mesenchymal transition	1/113	35/17376	0.204338	0.400479	0.358282	LDLRAD4	1
GO:0010765	positive regulation of sodium ion transport	1/113	35/17376	0.204338	0.400479	0.358282	FXYD2	1
GO:0034367	protein-containing complex remodeling	1/113	35/17376	0.204338	0.400479	0.358282	AGTR1	1
GO:0035774	positive regulation of insulin secretion involved in cellular response to glucose stimulus	1/113	35/17376	0.204338	0.400479	0.358282	CAMK2N1	1
GO:0042311	vasodilation	1/113	35/17376	0.204338	0.400479	0.358282	RGS2	1
GO:0046676	negative regulation of insulin secretion	1/113	35/17376	0.204338	0.400479	0.358282	GHSR	1
GO:0060969	negative regulation of gene silencing	1/113	35/17376	0.204338	0.400479	0.358282	ESR1	1
GO:0070897	transcription preinitiation complex assembly	1/113	35/17376	0.204338	0.400479	0.358282	ESR1	1
GO:1903725	regulation of phospholipid metabolic process	1/113	35/17376	0.204338	0.400479	0.358282	CAPN2	1
GO:1904646	cellular response to amyloid-beta	1/113	35/17376	0.204338	0.400479	0.358282	CACNA1A	1
GO:1902903	regulation of supramolecular fiber organization	4/113	359/17376	0.205829	0.403016	0.360552	SEMA5A/CDC42EP3/DSTN/PHLDB2	4
GO:0061448	connective tissue development	3/113	241/17376	0.207062	0.40495	0.362282	SOX5/EGR1/SOX6	3
GO:0035264	multicellular organism growth	2/113	130/17376	0.207211	0.40495	0.362282	GHR/GHSR	2
GO:0009394	2'-deoxyribonucleotide metabolic process	1/113	36/17376	0.209523	0.406498	0.363667	AK5	1
GO:0010737	protein kinase A signaling	1/113	36/17376	0.209523	0.406498	0.363667	MYOM1	1
GO:0045923	positive regulation of fatty acid metabolic process	1/113	36/17376	0.209523	0.406498	0.363667	GHSR	1
GO:0071392	cellular response to estradiol stimulus	1/113	36/17376	0.209523	0.406498	0.363667	ESR1	1
GO:0006165	nucleoside diphosphate phosphorylation	2/113	131/17376	0.209588	0.406498	0.363667	SLC4A4/AK5	2
GO:0032675	regulation of interleukin-6 production	2/113	131/17376	0.209588	0.406498	0.363667	GHSR/CAPN2	2
GO:0060048	cardiac muscle contraction	2/113	131/17376	0.209588	0.406498	0.363667	RGS2/KCNJ3	2
GO:0072073	kidney epithelium development	2/113	131/17376	0.209588	0.406498	0.363667	CD24/MTSS1	2
GO:0010324	membrane invagination	2/113	132/17376	0.211967	0.410225	0.367002	GULP1/FNBP1L	2
GO:0046939	nucleotide phosphorylation	2/113	132/17376	0.211967	0.410225	0.367002	SLC4A4/AK5	2
GO:0090596	sensory organ morphogenesis	3/113	244/17376	0.21211	0.410225	0.367002	USH1C/PTPRM/THRB	3
GO:0043524	negative regulation of neuron apoptotic process	2/113	133/17376	0.21435	0.411308	0.36797	BTG2/TOX3	2
GO:0051147	regulation of muscle cell differentiation	2/113	133/17376	0.21435	0.411308	0.36797	RGS2/SOX6	2
GO:0006882	cellular zinc ion homeostasis	1/113	37/17376	0.214674	0.411308	0.36797	SLC30A8	1
GO:0010742	macrophage derived foam cell differentiation	1/113	37/17376	0.214674	0.411308	0.36797	AGTR1	1
GO:0043403	skeletal muscle tissue regeneration	1/113	37/17376	0.214674	0.411308	0.36797	EYS	1
GO:0045740	positive regulation of DNA replication	1/113	37/17376	0.214674	0.411308	0.36797	JUN	1
GO:0060043	regulation of cardiac muscle cell proliferation	1/113	37/17376	0.214674	0.411308	0.36797	ERBB4	1
GO:0090077	foam cell differentiation	1/113	37/17376	0.214674	0.411308	0.36797	AGTR1	1
GO:1902745	positive regulation of lamellipodium organization	1/113	37/17376	0.214674	0.411308	0.36797	PLCE1	1
GO:1903670	regulation of sprouting angiogenesis	1/113	37/17376	0.214674	0.411308	0.36797	GHSR	1
GO:0017148	negative regulation of translation	2/113	134/17376	0.216734	0.414064	0.370436	RGS2/BTG2	2
GO:0043401	steroid hormone mediated signaling pathway	2/113	134/17376	0.216734	0.414064	0.370436	ESR1/PGR	2
GO:0071322	cellular response to carbohydrate stimulus	2/113	134/17376	0.216734	0.414064	0.370436	CAMK2N1/UNC13B	2
GO:0009135	purine nucleoside diphosphate metabolic process	2/113	135/17376	0.219122	0.414064	0.370436	SLC4A4/AK5	2
GO:0009179	purine ribonucleoside diphosphate metabolic process	2/113	135/17376	0.219122	0.414064	0.370436	SLC4A4/AK5	2
GO:0032635	interleukin-6 production	2/113	135/17376	0.219122	0.414064	0.370436	GHSR/CAPN2	2
GO:0062013	positive regulation of small molecule metabolic process	2/113	135/17376	0.219122	0.414064	0.370436	SLC4A4/GHSR	2
GO:0002066	columnar/cuboidal epithelial cell development	1/113	38/17376	0.219792	0.414064	0.370436	CDK6	1
GO:0007223	Wnt signaling pathway, calcium modulating pathway	1/113	38/17376	0.219792	0.414064	0.370436	PLCB1	1
GO:0007618	mating	1/113	38/17376	0.219792	0.414064	0.370436	THRB	1
GO:0010463	mesenchymal cell proliferation	1/113	38/17376	0.219792	0.414064	0.370436	DCHS2	1
GO:0019692	deoxyribose phosphate metabolic process	1/113	38/17376	0.219792	0.414064	0.370436	AK5	1
GO:0032094	response to food	1/113	38/17376	0.219792	0.414064	0.370436	GHSR	1
GO:0048286	lung alveolus development	1/113	38/17376	0.219792	0.414064	0.370436	PGR	1
GO:0071548	response to dexamethasone	1/113	38/17376	0.219792	0.414064	0.370436	GHSR	1
GO:2000008	regulation of protein localization to cell surface	1/113	38/17376	0.219792	0.414064	0.370436	ERBB4	1
GO:2000249	regulation of actin cytoskeleton reorganization	1/113	38/17376	0.219792	0.414064	0.370436	SEMA3E	1
GO:0031644	regulation of nervous system process	2/113	136/17376	0.221511	0.414064	0.370436	GHSR/UNC13B	2
GO:0071901	negative regulation of protein serine/threonine kinase activity	2/113	136/17376	0.221511	0.414064	0.370436	RGS2/HSPB1	2
GO:0006790	sulfur compound metabolic process	4/113	371/17376	0.222169	0.414064	0.370436	GHR/XYLT1/PEMT/IDS	4
GO:0015711	organic anion transport	4/113	371/17376	0.222169	0.414064	0.370436	RGS2/SLC4A4/SLC16A12/UNC13B	4
GO:0031334	positive regulation of protein-containing complex assembly	3/113	250/17376	0.222285	0.414064	0.370436	ESR1/CDC42EP3/UNC13B	3
GO:0045936	negative regulation of phosphate metabolic process	5/113	498/17376	0.223808	0.414064	0.370436	RGS2/CAMK2N1/HSPB1/LDLRAD4/PPP1R1A	5
GO:0061351	neural precursor cell proliferation	2/113	137/17376	0.223903	0.414064	0.370436	BTG2/SOX5	2
GO:0045637	regulation of myeloid cell differentiation	3/113	251/17376	0.223991	0.414064	0.370436	FOS/JUN/CDK6	3
GO:0009261	ribonucleotide catabolic process	1/113	39/17376	0.224877	0.414064	0.370436	NUDT4	1
GO:0010591	regulation of lamellipodium assembly	1/113	39/17376	0.224877	0.414064	0.370436	PLCE1	1
GO:0014002	astrocyte development	1/113	39/17376	0.224877	0.414064	0.370436	CDK6	1
GO:0021587	cerebellum morphogenesis	1/113	39/17376	0.224877	0.414064	0.370436	DAB1	1
GO:0021795	cerebral cortex cell migration	1/113	39/17376	0.224877	0.414064	0.370436	DAB1	1
GO:0033146	regulation of intracellular estrogen receptor signaling pathway	1/113	39/17376	0.224877	0.414064	0.370436	ESR1	1
GO:0044058	regulation of digestive system process	1/113	39/17376	0.224877	0.414064	0.370436	GHSR	1
GO:0045773	positive regulation of axon extension	1/113	39/17376	0.224877	0.414064	0.370436	SEMA5A	1
GO:0055069	zinc ion homeostasis	1/113	39/17376	0.224877	0.414064	0.370436	SLC30A8	1
GO:0070317	negative regulation of G0 to G1 transition	1/113	39/17376	0.224877	0.414064	0.370436	CBX5	1
GO:0071634	regulation of transforming growth factor beta production	1/113	39/17376	0.224877	0.414064	0.370436	CD24	1
GO:0072210	metanephric nephron development	1/113	39/17376	0.224877	0.414064	0.370436	EGR1	1
GO:0072528	pyrimidine-containing compound biosynthetic process	1/113	39/17376	0.224877	0.414064	0.370436	AK5	1
GO:0086091	regulation of heart rate by cardiac conduction	1/113	39/17376	0.224877	0.414064	0.370436	KCNJ3	1
GO:1903432	regulation of TORC1 signaling	1/113	39/17376	0.224877	0.414064	0.370436	SESN3	1
GO:1903539	protein localization to postsynaptic membrane	1/113	39/17376	0.224877	0.414064	0.370436	GHSR	1
GO:1903580	positive regulation of ATP metabolic process	1/113	39/17376	0.224877	0.414064	0.370436	SLC4A4	1
GO:2001222	regulation of neuron migration	1/113	39/17376	0.224877	0.414064	0.370436	ERBB4	1
GO:0010563	negative regulation of phosphorus metabolic process	5/113	499/17376	0.224991	0.414064	0.370436	RGS2/CAMK2N1/HSPB1/LDLRAD4/PPP1R1A	5
GO:0051146	striated muscle cell differentiation	3/113	252/17376	0.225699	0.414996	0.371269	RGS2/CAPN2/SOX6	3
GO:0009185	ribonucleoside diphosphate metabolic process	2/113	138/17376	0.226297	0.41535	0.371586	SLC4A4/AK5	2
GO:1904064	positive regulation of cation transmembrane transport	2/113	138/17376	0.226297	0.41535	0.371586	EDN3/FXYD2	2
GO:0045787	positive regulation of cell cycle	4/113	376/17376	0.229078	0.418275	0.374203	BTG2/PLCB1/EDN3/UBE2E2	4
GO:0050730	regulation of peptidyl-tyrosine phosphorylation	3/113	254/17376	0.229124	0.418275	0.374203	ERBB4/GHR/CD24	3
GO:0001937	negative regulation of endothelial cell proliferation	1/113	40/17376	0.229929	0.418275	0.374203	PTPRM	1
GO:0008207	C21-steroid hormone metabolic process	1/113	40/17376	0.229929	0.418275	0.374203	EGR1	1
GO:0009167	purine ribonucleoside monophosphate metabolic process	1/113	40/17376	0.229929	0.418275	0.374203	NT5C2	1
GO:0009262	deoxyribonucleotide metabolic process	1/113	40/17376	0.229929	0.418275	0.374203	AK5	1
GO:0014047	glutamate secretion	1/113	40/17376	0.229929	0.418275	0.374203	UNC13B	1
GO:0032735	positive regulation of interleukin-12 production	1/113	40/17376	0.229929	0.418275	0.374203	PLCB1	1
GO:0045197	establishment or maintenance of epithelial cell apical/basal polarity	1/113	40/17376	0.229929	0.418275	0.374203	PARD3B	1
GO:0046006	regulation of activated T cell proliferation	1/113	40/17376	0.229929	0.418275	0.374203	CD24	1
GO:0001678	cellular glucose homeostasis	2/113	140/17376	0.23109	0.419643	0.375427	CAMK2N1/UNC13B	2
GO:0032680	regulation of tumor necrosis factor production	2/113	140/17376	0.23109	0.419643	0.375427	GHSR/HSPB1	2
GO:0030856	regulation of epithelial cell differentiation	2/113	141/17376	0.23349	0.422537	0.378016	PLCB1/CD24	2
GO:0033673	negative regulation of kinase activity	3/113	257/17376	0.234279	0.422537	0.378016	RGS2/CAMK2N1/HSPB1	3
GO:0001709	cell fate determination	1/113	41/17376	0.234949	0.422537	0.378016	MCL1	1
GO:0007520	myoblast fusion	1/113	41/17376	0.234949	0.422537	0.378016	CAPN2	1
GO:0030850	prostate gland development	1/113	41/17376	0.234949	0.422537	0.378016	ESR1	1
GO:0038084	vascular endothelial growth factor signaling pathway	1/113	41/17376	0.234949	0.422537	0.378016	HSPB1	1
GO:0043114	regulation of vascular permeability	1/113	41/17376	0.234949	0.422537	0.378016	PDE3A	1
GO:0060119	inner ear receptor cell development	1/113	41/17376	0.234949	0.422537	0.378016	USH1C	1
GO:0071604	transforming growth factor beta production	1/113	41/17376	0.234949	0.422537	0.378016	CD24	1
GO:0090278	negative regulation of peptide hormone secretion	1/113	41/17376	0.234949	0.422537	0.378016	GHSR	1
GO:2000772	regulation of cellular senescence	1/113	41/17376	0.234949	0.422537	0.378016	CDK6	1
GO:0032640	tumor necrosis factor production	2/113	142/17376	0.23589	0.423488	0.378867	GHSR/HSPB1	2
GO:1902850	microtubule cytoskeleton organization involved in mitosis	2/113	142/17376	0.23589	0.423488	0.378867	CEP126/TACC1	2
GO:0031331	positive regulation of cellular catabolic process	4/113	383/17376	0.238843	0.426275	0.381361	SLC4A4/BTG2/PRICKLE1/SESN3	4
GO:0006509	membrane protein ectodomain proteolysis	1/113	42/17376	0.239936	0.426275	0.381361	TIMP2	1
GO:0010559	regulation of glycoprotein biosynthetic process	1/113	42/17376	0.239936	0.426275	0.381361	PLCB1	1
GO:0014075	response to amine	1/113	42/17376	0.239936	0.426275	0.381361	RGS2	1
GO:0021575	hindbrain morphogenesis	1/113	42/17376	0.239936	0.426275	0.381361	DAB1	1
GO:0042181	ketone biosynthetic process	1/113	42/17376	0.239936	0.426275	0.381361	EGR1	1
GO:0048806	genitalia development	1/113	42/17376	0.239936	0.426275	0.381361	ESR1	1
GO:0050885	neuromuscular process controlling balance	1/113	42/17376	0.239936	0.426275	0.381361	USH1C	1
GO:0060976	coronary vasculature development	1/113	42/17376	0.239936	0.426275	0.381361	PRICKLE1	1
GO:0086009	membrane repolarization	1/113	42/17376	0.239936	0.426275	0.381361	KCNJ3	1
GO:0089718	amino acid import across plasma membrane	1/113	42/17376	0.239936	0.426275	0.381361	RGS2	1
GO:1903202	negative regulation of oxidative stress-induced cell death	1/113	42/17376	0.239936	0.426275	0.381361	HSPB1	1
GO:0106106	cold-induced thermogenesis	2/113	144/17376	0.240696	0.426519	0.381579	HADH/PEMT	2
GO:0120161	regulation of cold-induced thermogenesis	2/113	144/17376	0.240696	0.426519	0.381579	HADH/PEMT	2
GO:1903555	regulation of tumor necrosis factor superfamily cytokine production	2/113	144/17376	0.240696	0.426519	0.381579	GHSR/HSPB1	2
GO:0042326	negative regulation of phosphorylation	4/113	386/17376	0.243058	0.430236	0.384904	RGS2/CAMK2N1/HSPB1/LDLRAD4	4
GO:0019216	regulation of lipid metabolic process	4/113	387/17376	0.244467	0.430236	0.384904	GHSR/AGTR1/CAPN2/EGR1	4
GO:0002686	negative regulation of leukocyte migration	1/113	43/17376	0.244891	0.430236	0.384904	PLCB1	1
GO:0009126	purine nucleoside monophosphate metabolic process	1/113	43/17376	0.244891	0.430236	0.384904	NT5C2	1
GO:0015701	bicarbonate transport	1/113	43/17376	0.244891	0.430236	0.384904	SLC4A4	1
GO:0021517	ventral spinal cord development	1/113	43/17376	0.244891	0.430236	0.384904	DAB1	1
GO:0035315	hair cell differentiation	1/113	43/17376	0.244891	0.430236	0.384904	USH1C	1
GO:0045840	positive regulation of mitotic nuclear division	1/113	43/17376	0.244891	0.430236	0.384904	EDN3	1
GO:0048599	oocyte development	1/113	43/17376	0.244891	0.430236	0.384904	PDE3A	1
GO:0050798	activated T cell proliferation	1/113	43/17376	0.244891	0.430236	0.384904	CD24	1
GO:0030048	actin filament-based movement	2/113	147/17376	0.247914	0.432954	0.387335	KCNJ3/FNBP1L	2
GO:0071706	tumor necrosis factor superfamily cytokine production	2/113	147/17376	0.247914	0.432954	0.387335	GHSR/HSPB1	2
GO:0006904	vesicle docking involved in exocytosis	1/113	44/17376	0.249813	0.432954	0.387335	UNC13B	1
GO:0015804	neutral amino acid transport	1/113	44/17376	0.249813	0.432954	0.387335	RGS2	1
GO:0032007	negative regulation of TOR signaling	1/113	44/17376	0.249813	0.432954	0.387335	SESN3	1
GO:0032715	negative regulation of interleukin-6 production	1/113	44/17376	0.249813	0.432954	0.387335	GHSR	1
GO:0043124	negative regulation of I-kappaB kinase/NF-kappaB signaling	1/113	44/17376	0.249813	0.432954	0.387335	ESR1	1
GO:0045494	photoreceptor cell maintenance	1/113	44/17376	0.249813	0.432954	0.387335	USH1C	1
GO:0046622	positive regulation of organ growth	1/113	44/17376	0.249813	0.432954	0.387335	ERBB4	1
GO:0048066	developmental pigmentation	1/113	44/17376	0.249813	0.432954	0.387335	EDN3	1
GO:0061756	leukocyte adhesion to vascular endothelial cell	1/113	44/17376	0.249813	0.432954	0.387335	GCNT1	1
GO:0062237	protein localization to postsynapse	1/113	44/17376	0.249813	0.432954	0.387335	GHSR	1
GO:0070316	regulation of G0 to G1 transition	1/113	44/17376	0.249813	0.432954	0.387335	CBX5	1
GO:0085029	extracellular matrix assembly	1/113	44/17376	0.249813	0.432954	0.387335	PHLDB2	1
GO:1904036	negative regulation of epithelial cell apoptotic process	1/113	44/17376	0.249813	0.432954	0.387335	SEMA5A	1
GO:1904645	response to amyloid-beta	1/113	44/17376	0.249813	0.432954	0.387335	CACNA1A	1
GO:0014065	phosphatidylinositol 3-kinase signaling	2/113	149/17376	0.252731	0.43482	0.389005	ERBB4/FGFR1	2
GO:0007595	lactation	1/113	45/17376	0.254704	0.43482	0.389005	ERBB4	1
GO:0031018	endocrine pancreas development	1/113	45/17376	0.254704	0.43482	0.389005	CDK6	1
GO:0032570	response to progesterone	1/113	45/17376	0.254704	0.43482	0.389005	FOS	1
GO:0035088	establishment or maintenance of apical/basal cell polarity	1/113	45/17376	0.254704	0.43482	0.389005	PARD3B	1
GO:0042551	neuron maturation	1/113	45/17376	0.254704	0.43482	0.389005	C1QL1	1
GO:0043616	keratinocyte proliferation	1/113	45/17376	0.254704	0.43482	0.389005	PTPRK	1
GO:0045023	G0 to G1 transition	1/113	45/17376	0.254704	0.43482	0.389005	CBX5	1
GO:0045646	regulation of erythrocyte differentiation	1/113	45/17376	0.254704	0.43482	0.389005	CDK6	1
GO:0045668	negative regulation of osteoblast differentiation	1/113	45/17376	0.254704	0.43482	0.389005	CDK6	1
GO:0045981	positive regulation of nucleotide metabolic process	1/113	45/17376	0.254704	0.43482	0.389005	SLC4A4	1
GO:0048512	circadian behavior	1/113	45/17376	0.254704	0.43482	0.389005	EGR1	1
GO:0060986	endocrine hormone secretion	1/113	45/17376	0.254704	0.43482	0.389005	AGTR1	1
GO:0061001	regulation of dendritic spine morphogenesis	1/113	45/17376	0.254704	0.43482	0.389005	TANC2	1
GO:0061245	establishment or maintenance of bipolar cell polarity	1/113	45/17376	0.254704	0.43482	0.389005	PARD3B	1
GO:1900544	positive regulation of purine nucleotide metabolic process	1/113	45/17376	0.254704	0.43482	0.389005	SLC4A4	1
GO:1903053	regulation of extracellular matrix organization	1/113	45/17376	0.254704	0.43482	0.389005	PHLDB2	1
GO:2000107	negative regulation of leukocyte apoptotic process	1/113	45/17376	0.254704	0.43482	0.389005	GHSR	1
GO:0008360	regulation of cell shape	2/113	150/17376	0.25514	0.43484	0.389023	SEMA3E/CDC42EP3	2
GO:0051017	actin filament bundle assembly	2/113	150/17376	0.25514	0.43484	0.389023	USH1C/PHLDB2	2
GO:0090287	regulation of cellular response to growth factor stimulus	3/113	270/17376	0.256847	0.436172	0.390214	FGFR1/PEG10/LDLRAD4	3
GO:1905039	carboxylic acid transmembrane transport	2/113	151/17376	0.25755	0.436172	0.390214	RGS2/SLC38A4	2
GO:2001236	regulation of extrinsic apoptotic signaling pathway	2/113	151/17376	0.25755	0.436172	0.390214	FGFR1/MCL1	2
GO:0030522	intracellular receptor signaling pathway	3/113	271/17376	0.258597	0.436172	0.390214	ESR1/PGR/THRB	3
GO:0006953	acute-phase response	1/113	46/17376	0.259564	0.436172	0.390214	SERPINA1	1
GO:0007622	rhythmic behavior	1/113	46/17376	0.259564	0.436172	0.390214	EGR1	1
GO:0009409	response to cold	1/113	46/17376	0.259564	0.436172	0.390214	FOS	1
GO:0010171	body morphogenesis	1/113	46/17376	0.259564	0.436172	0.390214	PHLDB2	1
GO:0034198	cellular response to amino acid starvation	1/113	46/17376	0.259564	0.436172	0.390214	SESN3	1
GO:0046460	neutral lipid biosynthetic process	1/113	46/17376	0.259564	0.436172	0.390214	PLCE1	1
GO:0046463	acylglycerol biosynthetic process	1/113	46/17376	0.259564	0.436172	0.390214	PLCE1	1
GO:0050873	brown fat cell differentiation	1/113	46/17376	0.259564	0.436172	0.390214	RGS2	1
GO:0060038	cardiac muscle cell proliferation	1/113	46/17376	0.259564	0.436172	0.390214	ERBB4	1
GO:0072583	clathrin-dependent endocytosis	1/113	46/17376	0.259564	0.436172	0.390214	FNBP1L	1
GO:0099054	presynapse assembly	1/113	46/17376	0.259564	0.436172	0.390214	CNTN5	1
GO:0046434	organophosphate catabolic process	2/113	152/17376	0.25996	0.436172	0.390214	NUDT4/NT5C2	2
GO:1902107	positive regulation of leukocyte differentiation	2/113	152/17376	0.25996	0.436172	0.390214	FOS/JUN	2
GO:1903708	positive regulation of hemopoiesis	2/113	152/17376	0.25996	0.436172	0.390214	FOS/JUN	2
GO:1903825	organic acid transmembrane transport	2/113	152/17376	0.25996	0.436172	0.390214	RGS2/SLC38A4	2
GO:1902105	regulation of leukocyte differentiation	3/113	273/17376	0.2621	0.438171	0.392002	FOS/JUN/CDK6	3
GO:0035567	non-canonical Wnt signaling pathway	2/113	153/17376	0.262371	0.438171	0.392002	PRICKLE1/PLCB1	2
GO:0009150	purine ribonucleotide metabolic process	4/113	401/17376	0.264381	0.438171	0.392002	SLC4A4/AK5/NUDT4/NT5C2	4
GO:0002067	glandular epithelial cell differentiation	1/113	47/17376	0.264392	0.438171	0.392002	CDK6	1
GO:0002762	negative regulation of myeloid leukocyte differentiation	1/113	47/17376	0.264392	0.438171	0.392002	CDK6	1
GO:0007157	heterophilic cell-cell adhesion via plasma membrane cell adhesion molecules	1/113	47/17376	0.264392	0.438171	0.392002	TENM2	1
GO:0008089	anterograde axonal transport	1/113	47/17376	0.264392	0.438171	0.392002	HSPB1	1
GO:0009994	oocyte differentiation	1/113	47/17376	0.264392	0.438171	0.392002	PDE3A	1
GO:0031279	regulation of cyclase activity	1/113	47/17376	0.264392	0.438171	0.392002	TIMP2	1
GO:0035722	interleukin-12-mediated signaling pathway	1/113	47/17376	0.264392	0.438171	0.392002	PLCB1	1
GO:0038202	TORC1 signaling	1/113	47/17376	0.264392	0.438171	0.392002	SESN3	1
GO:0042572	retinol metabolic process	1/113	47/17376	0.264392	0.438171	0.392002	TTR	1
GO:1903018	regulation of glycoprotein metabolic process	1/113	47/17376	0.264392	0.438171	0.392002	PLCB1	1
GO:2000351	regulation of endothelial cell apoptotic process	1/113	47/17376	0.264392	0.438171	0.392002	SEMA5A	1
GO:0000187	activation of MAPK activity	2/113	154/17376	0.264781	0.438171	0.392002	GHR/PLCE1	2
GO:0061572	actin filament bundle organization	2/113	154/17376	0.264781	0.438171	0.392002	USH1C/PHLDB2	2
GO:2001242	regulation of intrinsic apoptotic signaling pathway	2/113	154/17376	0.264781	0.438171	0.392002	HSPB1/MCL1	2
GO:0042063	gliogenesis	3/113	275/17376	0.26561	0.439188	0.392913	DAB1/SOX6/CDK6	3
GO:0009132	nucleoside diphosphate metabolic process	2/113	155/17376	0.267192	0.441448	0.394935	SLC4A4/AK5	2
GO:0097193	intrinsic apoptotic signaling pathway	3/113	277/17376	0.269126	0.442227	0.395631	HSPB1/CD24/MCL1	3
GO:0008347	glial cell migration	1/113	48/17376	0.269189	0.442227	0.395631	DAB1	1
GO:0042149	cellular response to glucose starvation	1/113	48/17376	0.269189	0.442227	0.395631	SESN3	1
GO:0043090	amino acid import	1/113	48/17376	0.269189	0.442227	0.395631	RGS2	1
GO:0060688	regulation of morphogenesis of a branching structure	1/113	48/17376	0.269189	0.442227	0.395631	ESR1	1
GO:0061028	establishment of endothelial barrier	1/113	48/17376	0.269189	0.442227	0.395631	PLCB1	1
GO:0090342	regulation of cell aging	1/113	48/17376	0.269189	0.442227	0.395631	CDK6	1
GO:0009267	cellular response to starvation	2/113	156/17376	0.269603	0.442227	0.395631	JUN/SESN3	2
GO:0034249	negative regulation of cellular amide metabolic process	2/113	156/17376	0.269603	0.442227	0.395631	RGS2/BTG2	2
GO:1901990	regulation of mitotic cell cycle phase transition	4/113	406/17376	0.271569	0.4445	0.397665	BTG2/PLCB1/CDK6/UBE2E2	4
GO:0007338	single fertilization	2/113	157/17376	0.272014	0.4445	0.397665	PLCB1/UNC13B	2
GO:0002931	response to ischemia	1/113	49/17376	0.273954	0.4445	0.397665	EGR1	1
GO:0006220	pyrimidine nucleotide metabolic process	1/113	49/17376	0.273954	0.4445	0.397665	AK5	1
GO:0021515	cell differentiation in spinal cord	1/113	49/17376	0.273954	0.4445	0.397665	SOX6	1
GO:0021879	forebrain neuron differentiation	1/113	49/17376	0.273954	0.4445	0.397665	ERBB4	1
GO:0045744	negative regulation of G protein-coupled receptor signaling pathway	1/113	49/17376	0.273954	0.4445	0.397665	RGS2	1
GO:0046580	negative regulation of Ras protein signal transduction	1/113	49/17376	0.273954	0.4445	0.397665	TIMP2	1
GO:0051339	regulation of lyase activity	1/113	49/17376	0.273954	0.4445	0.397665	TIMP2	1
GO:0071349	cellular response to interleukin-12	1/113	49/17376	0.273954	0.4445	0.397665	PLCB1	1
GO:0099172	presynapse organization	1/113	49/17376	0.273954	0.4445	0.397665	CNTN5	1
GO:0120178	steroid hormone biosynthetic process	1/113	49/17376	0.273954	0.4445	0.397665	EGR1	1
GO:1990928	response to amino acid starvation	1/113	49/17376	0.273954	0.4445	0.397665	SESN3	1
GO:0046942	carboxylic acid transport	3/113	280/17376	0.274411	0.4445	0.397665	RGS2/SLC16A12/UNC13B	3
GO:0030203	glycosaminoglycan metabolic process	2/113	158/17376	0.274425	0.4445	0.397665	XYLT1/IDS	2
GO:0043547	positive regulation of GTPase activity	4/113	408/17376	0.274455	0.4445	0.397665	RGS2/PLCB1/JUN/RGS7	4
GO:0022029	telencephalon cell migration	1/113	50/17376	0.278689	0.449584	0.402213	DAB1	1
GO:0043900	regulation of multi-organism process	1/113	50/17376	0.278689	0.449584	0.402213	PLCB1	1
GO:0070671	response to interleukin-12	1/113	50/17376	0.278689	0.449584	0.402213	PLCB1	1
GO:1904705	regulation of vascular associated smooth muscle cell proliferation	1/113	50/17376	0.278689	0.449584	0.402213	JUN	1
GO:1990874	vascular associated smooth muscle cell proliferation	1/113	50/17376	0.278689	0.449584	0.402213	JUN	1
GO:0070372	regulation of ERK1 and ERK2 cascade	3/113	284/17376	0.281474	0.453298	0.405536	ERBB4/CAMK2N1/GAREM1	3
GO:0030324	lung development	2/113	161/17376	0.281655	0.453298	0.405536	PGR/THRB	2
GO:0055067	monovalent inorganic cation homeostasis	2/113	161/17376	0.281655	0.453298	0.405536	SLC4A4/AGTR1	2
GO:0035196	production of miRNAs involved in gene silencing by miRNA	1/113	51/17376	0.283394	0.454316	0.406446	ESR1	1
GO:0035904	aorta development	1/113	51/17376	0.283394	0.454316	0.406446	PRICKLE1	1
GO:0071827	plasma lipoprotein particle organization	1/113	51/17376	0.283394	0.454316	0.406446	AGTR1	1
GO:0086002	cardiac muscle cell action potential involved in contraction	1/113	51/17376	0.283394	0.454316	0.406446	KCNJ3	1
GO:1902743	regulation of lamellipodium organization	1/113	51/17376	0.283394	0.454316	0.406446	PLCE1	1
GO:0051348	negative regulation of transferase activity	3/113	286/17376	0.285012	0.456553	0.408448	RGS2/CAMK2N1/HSPB1	3
GO:1990138	neuron projection extension	2/113	163/17376	0.286472	0.458534	0.41022	SEMA3E/SEMA5A	2
GO:0030858	positive regulation of epithelial cell differentiation	1/113	52/17376	0.288068	0.459654	0.411222	CD24	1
GO:0043392	negative regulation of DNA binding	1/113	52/17376	0.288068	0.459654	0.411222	JUN	1
GO:0050433	regulation of catecholamine secretion	1/113	52/17376	0.288068	0.459654	0.411222	GHSR	1
GO:0061014	positive regulation of mRNA catabolic process	1/113	52/17376	0.288068	0.459654	0.411222	BTG2	1
GO:0007584	response to nutrient	2/113	164/17376	0.288879	0.46036	0.411854	BCHE/PEMT	2
GO:0009259	ribonucleotide metabolic process	4/113	418/17376	0.288959	0.46036	0.411854	SLC4A4/AK5/NUDT4/NT5C2	4
GO:0030323	respiratory tube development	2/113	165/17376	0.291286	0.462389	0.413669	PGR/THRB	2
GO:0001541	ovarian follicle development	1/113	53/17376	0.292711	0.462389	0.413669	ESR1	1
GO:0007215	glutamate receptor signaling pathway	1/113	53/17376	0.292711	0.462389	0.413669	PLCB1	1
GO:0010332	response to gamma radiation	1/113	53/17376	0.292711	0.462389	0.413669	EGR1	1
GO:0010596	negative regulation of endothelial cell migration	1/113	53/17376	0.292711	0.462389	0.413669	PTPRM	1
GO:0010611	regulation of cardiac muscle hypertrophy	1/113	53/17376	0.292711	0.462389	0.413669	RGS2	1
GO:0021885	forebrain cell migration	1/113	53/17376	0.292711	0.462389	0.413669	DAB1	1
GO:0050432	catecholamine secretion	1/113	53/17376	0.292711	0.462389	0.413669	GHSR	1
GO:0072577	endothelial cell apoptotic process	1/113	53/17376	0.292711	0.462389	0.413669	SEMA5A	1
GO:0097120	receptor localization to synapse	1/113	53/17376	0.292711	0.462389	0.413669	GHSR	1
GO:2000649	regulation of sodium ion transmembrane transporter activity	1/113	53/17376	0.292711	0.462389	0.413669	FXYD2	1
GO:0038095	Fc-epsilon receptor signaling pathway	2/113	166/17376	0.293692	0.463581	0.414735	FOS/JUN	2
GO:0043409	negative regulation of MAPK cascade	2/113	167/17376	0.296096	0.466803	0.417618	RGS2/CAMK2N1	2
GO:0000768	syncytium formation by plasma membrane fusion	1/113	54/17376	0.297325	0.466803	0.417618	CAPN2	1
GO:0001954	positive regulation of cell-matrix adhesion	1/113	54/17376	0.297325	0.466803	0.417618	CDK6	1
GO:0007405	neuroblast proliferation	1/113	54/17376	0.297325	0.466803	0.417618	SOX5	1
GO:0055078	sodium ion homeostasis	1/113	54/17376	0.297325	0.466803	0.417618	AGTR1	1
GO:0140253	cell-cell fusion	1/113	54/17376	0.297325	0.466803	0.417618	CAPN2	1
GO:1905515	non-motile cilium assembly	1/113	54/17376	0.297325	0.466803	0.417618	CEP126	1
GO:0001836	release of cytochrome c from mitochondria	1/113	55/17376	0.301909	0.471834	0.422118	JUN	1
GO:0031050	dsRNA processing	1/113	55/17376	0.301909	0.471834	0.422118	ESR1	1
GO:0044273	sulfur compound catabolic process	1/113	55/17376	0.301909	0.471834	0.422118	IDS	1
GO:0070918	production of small RNA involved in gene silencing by RNA	1/113	55/17376	0.301909	0.471834	0.422118	ESR1	1
GO:0071825	protein-lipid complex subunit organization	1/113	55/17376	0.301909	0.471834	0.422118	AGTR1	1
GO:0086065	cell communication involved in cardiac conduction	1/113	55/17376	0.301909	0.471834	0.422118	KCNJ3	1
GO:0035725	sodium ion transmembrane transport	2/113	170/17376	0.303303	0.473652	0.423745	SLC4A4/FXYD2	2
GO:0019693	ribose phosphate metabolic process	4/113	428/17376	0.303573	0.473712	0.423799	SLC4A4/AK5/NUDT4/NT5C2	4
GO:0006949	syncytium formation	1/113	56/17376	0.306463	0.474322	0.424345	CAPN2	1
GO:0006977	DNA damage response, signal transduction by p53 class mediator resulting in cell cycle arrest	1/113	56/17376	0.306463	0.474322	0.424345	BTG2	1
GO:0009161	ribonucleoside monophosphate metabolic process	1/113	56/17376	0.306463	0.474322	0.424345	NT5C2	1
GO:0010043	response to zinc ion	1/113	56/17376	0.306463	0.474322	0.424345	SLC30A8	1
GO:0014743	regulation of muscle hypertrophy	1/113	56/17376	0.306463	0.474322	0.424345	RGS2	1
GO:0021872	forebrain generation of neurons	1/113	56/17376	0.306463	0.474322	0.424345	ERBB4	1
GO:0032720	negative regulation of tumor necrosis factor production	1/113	56/17376	0.306463	0.474322	0.424345	GHSR	1
GO:0051058	negative regulation of small GTPase mediated signal transduction	1/113	56/17376	0.306463	0.474322	0.424345	TIMP2	1
GO:0070534	protein K63-linked ubiquitination	1/113	56/17376	0.306463	0.474322	0.424345	UBE2E2	1
GO:1903779	regulation of cardiac conduction	1/113	56/17376	0.306463	0.474322	0.424345	FXYD2	1
GO:0051656	establishment of organelle localization	4/113	430/17376	0.306506	0.474322	0.424345	SERPINA1/PARD3B/TANC2/FNBP1L	4
GO:0045930	negative regulation of mitotic cell cycle	3/113	299/17376	0.308092	0.475714	0.42559	BTG2/CDK6/TIMP2	3
GO:0006022	aminoglycan metabolic process	2/113	172/17376	0.308101	0.475714	0.42559	XYLT1/IDS	2
GO:0006941	striated muscle contraction	2/113	172/17376	0.308101	0.475714	0.42559	RGS2/KCNJ3	2
GO:0140013	meiotic nuclear division	2/113	173/17376	0.310498	0.47623	0.426051	PLCB1/PDE3A	2
GO:0002011	morphogenesis of an epithelial sheet	1/113	57/17376	0.310988	0.47623	0.426051	PHLDB2	1
GO:0030520	intracellular estrogen receptor signaling pathway	1/113	57/17376	0.310988	0.47623	0.426051	ESR1	1
GO:0031295	T cell costimulation	1/113	57/17376	0.310988	0.47623	0.426051	CD24	1
GO:0032515	negative regulation of phosphoprotein phosphatase activity	1/113	57/17376	0.310988	0.47623	0.426051	PPP1R1A	1
GO:0060113	inner ear receptor cell differentiation	1/113	57/17376	0.310988	0.47623	0.426051	USH1C	1
GO:0061178	regulation of insulin secretion involved in cellular response to glucose stimulus	1/113	57/17376	0.310988	0.47623	0.426051	CAMK2N1	1
GO:0072431	signal transduction involved in mitotic G1 DNA damage checkpoint	1/113	57/17376	0.310988	0.47623	0.426051	BTG2	1
GO:1901016	regulation of potassium ion transmembrane transporter activity	1/113	57/17376	0.310988	0.47623	0.426051	FXYD2	1
GO:1902400	intracellular signal transduction involved in G1 DNA damage checkpoint	1/113	57/17376	0.310988	0.47623	0.426051	BTG2	1
GO:2001244	positive regulation of intrinsic apoptotic signaling pathway	1/113	57/17376	0.310988	0.47623	0.426051	MCL1	1
GO:0071496	cellular response to external stimulus	3/113	301/17376	0.311651	0.476889	0.426642	FOS/JUN/SESN3	3
GO:0006163	purine nucleotide metabolic process	4/113	434/17376	0.312383	0.477298	0.427007	SLC4A4/AK5/NUDT4/NT5C2	4
GO:0051346	negative regulation of hydrolase activity	4/113	434/17376	0.312383	0.477298	0.427007	RGS2/SERPINA1/TIMP2/PPP1R1A	4
GO:0070371	ERK1 and ERK2 cascade	3/113	303/17376	0.315213	0.480247	0.429645	ERBB4/CAMK2N1/GAREM1	3
GO:0032781	positive regulation of ATPase activity	1/113	58/17376	0.315484	0.480247	0.429645	FXYD2	1
GO:1902402	signal transduction involved in mitotic DNA damage checkpoint	1/113	58/17376	0.315484	0.480247	0.429645	BTG2	1
GO:1902403	signal transduction involved in mitotic DNA integrity checkpoint	1/113	58/17376	0.315484	0.480247	0.429645	BTG2	1
GO:1903556	negative regulation of tumor necrosis factor superfamily cytokine production	1/113	58/17376	0.315484	0.480247	0.429645	GHSR	1
GO:0010565	regulation of cellular ketone metabolic process	2/113	176/17376	0.317678	0.482156	0.431353	GHSR/EGR1	2
GO:0015718	monocarboxylic acid transport	2/113	176/17376	0.317678	0.482156	0.431353	SLC16A12/UNC13B	2
GO:0071347	cellular response to interleukin-1	2/113	176/17376	0.317678	0.482156	0.431353	PLCB1/EGR1	2
GO:0099504	synaptic vesicle cycle	2/113	176/17376	0.317678	0.482156	0.431353	RAPGEF4/UNC13B	2
GO:0043254	regulation of protein-containing complex assembly	4/113	438/17376	0.318272	0.482571	0.431724	ESR1/CDC42EP3/LDLRAD4/UNC13B	4
GO:0010660	regulation of muscle cell apoptotic process	1/113	59/17376	0.31995	0.482571	0.431724	CAPN2	1
GO:0031294	lymphocyte costimulation	1/113	59/17376	0.31995	0.482571	0.431724	CD24	1
GO:0032615	interleukin-12 production	1/113	59/17376	0.31995	0.482571	0.431724	PLCB1	1
GO:0032655	regulation of interleukin-12 production	1/113	59/17376	0.31995	0.482571	0.431724	PLCB1	1
GO:0032722	positive regulation of chemokine production	1/113	59/17376	0.31995	0.482571	0.431724	EGR1	1
GO:0098930	axonal transport	1/113	59/17376	0.31995	0.482571	0.431724	HSPB1	1
GO:1903078	positive regulation of protein localization to plasma membrane	1/113	59/17376	0.31995	0.482571	0.431724	DPP10	1
GO:0033002	muscle cell proliferation	2/113	177/17376	0.320068	0.482571	0.431724	ERBB4/JUN	2
GO:0021953	central nervous system neuron differentiation	2/113	178/17376	0.322455	0.483051	0.432154	ERBB4/BTG2	2
GO:1901987	regulation of cell cycle phase transition	4/113	442/17376	0.32417	0.483051	0.432154	BTG2/PLCB1/CDK6/UBE2E2	4
GO:0007588	excretion	1/113	60/17376	0.324388	0.483051	0.432154	AGTR1	1
GO:0014855	striated muscle cell proliferation	1/113	60/17376	0.324388	0.483051	0.432154	ERBB4	1
GO:0016239	positive regulation of macroautophagy	1/113	60/17376	0.324388	0.483051	0.432154	SESN3	1
GO:0032890	regulation of organic acid transport	1/113	60/17376	0.324388	0.483051	0.432154	RGS2	1
GO:0035924	cellular response to vascular endothelial growth factor stimulus	1/113	60/17376	0.324388	0.483051	0.432154	HSPB1	1
GO:0046888	negative regulation of hormone secretion	1/113	60/17376	0.324388	0.483051	0.432154	GHSR	1
GO:0051851	modulation by host of symbiont process	1/113	60/17376	0.324388	0.483051	0.432154	JUN	1
GO:0060997	dendritic spine morphogenesis	1/113	60/17376	0.324388	0.483051	0.432154	TANC2	1
GO:0060998	regulation of dendritic spine development	1/113	60/17376	0.324388	0.483051	0.432154	TANC2	1
GO:0061077	chaperone-mediated protein folding	1/113	60/17376	0.324388	0.483051	0.432154	HSPB1	1
GO:0061098	positive regulation of protein tyrosine kinase activity	1/113	60/17376	0.324388	0.483051	0.432154	CD24	1
GO:0071806	protein transmembrane transport	1/113	60/17376	0.324388	0.483051	0.432154	MCL1	1
GO:0072413	signal transduction involved in mitotic cell cycle checkpoint	1/113	60/17376	0.324388	0.483051	0.432154	BTG2	1
GO:0099072	regulation of postsynaptic membrane neurotransmitter receptor levels	1/113	60/17376	0.324388	0.483051	0.432154	GHSR	1
GO:1905330	regulation of morphogenesis of an epithelium	1/113	60/17376	0.324388	0.483051	0.432154	ESR1	1
GO:0007051	spindle organization	2/113	180/17376	0.327225	0.48679	0.435499	CEP126/TACC1	2
GO:0031122	cytoplasmic microtubule organization	1/113	61/17376	0.328797	0.48679	0.435499	CEP126	1
GO:0033619	membrane protein proteolysis	1/113	61/17376	0.328797	0.48679	0.435499	TIMP2	1
GO:0043954	cellular component maintenance	1/113	61/17376	0.328797	0.48679	0.435499	C1QL1	1
GO:0050709	negative regulation of protein secretion	1/113	61/17376	0.328797	0.48679	0.435499	GHSR	1
GO:0060393	regulation of pathway-restricted SMAD protein phosphorylation	1/113	61/17376	0.328797	0.48679	0.435499	LDLRAD4	1
GO:0070936	protein K48-linked ubiquitination	1/113	61/17376	0.328797	0.48679	0.435499	UBE2E2	1
GO:1902475	L-alpha-amino acid transmembrane transport	1/113	61/17376	0.328797	0.48679	0.435499	RGS2	1
GO:0009896	positive regulation of catabolic process	4/113	448/17376	0.333032	0.490444	0.438768	SLC4A4/BTG2/PRICKLE1/SESN3	4
GO:0006027	glycosaminoglycan catabolic process	1/113	62/17376	0.333177	0.490444	0.438768	IDS	1
GO:0008344	adult locomotory behavior	1/113	62/17376	0.333177	0.490444	0.438768	DAB1	1
GO:0030166	proteoglycan biosynthetic process	1/113	62/17376	0.333177	0.490444	0.438768	XYLT1	1
GO:0031571	mitotic G1 DNA damage checkpoint	1/113	62/17376	0.333177	0.490444	0.438768	BTG2	1
GO:0035308	negative regulation of protein dephosphorylation	1/113	62/17376	0.333177	0.490444	0.438768	PPP1R1A	1
GO:0042490	mechanoreceptor differentiation	1/113	62/17376	0.333177	0.490444	0.438768	USH1C	1
GO:0070527	platelet aggregation	1/113	62/17376	0.333177	0.490444	0.438768	HSPB1	1
GO:0006986	response to unfolded protein	2/113	184/17376	0.336738	0.494368	0.442279	HSPB1/PACRG	2
GO:0051216	cartilage development	2/113	184/17376	0.336738	0.494368	0.442279	SOX5/SOX6	2
GO:0010657	muscle cell apoptotic process	1/113	63/17376	0.337529	0.494368	0.442279	CAPN2	1
GO:0044783	G1 DNA damage checkpoint	1/113	63/17376	0.337529	0.494368	0.442279	BTG2	1
GO:0044819	mitotic G1/S transition checkpoint	1/113	63/17376	0.337529	0.494368	0.442279	BTG2	1
GO:0045670	regulation of osteoclast differentiation	1/113	63/17376	0.337529	0.494368	0.442279	FOS	1
GO:1902305	regulation of sodium ion transmembrane transport	1/113	63/17376	0.337529	0.494368	0.442279	FXYD2	1
GO:0060541	respiratory system development	2/113	186/17376	0.341479	0.498332	0.445825	PGR/THRB	2
GO:0009880	embryonic pattern specification	1/113	64/17376	0.341853	0.498332	0.445825	ERBB4	1
GO:0050805	negative regulation of synaptic transmission	1/113	64/17376	0.341853	0.498332	0.445825	BCHE	1
GO:0051893	regulation of focal adhesion assembly	1/113	64/17376	0.341853	0.498332	0.445825	PHLDB2	1
GO:0060389	pathway-restricted SMAD protein phosphorylation	1/113	64/17376	0.341853	0.498332	0.445825	LDLRAD4	1
GO:0090109	regulation of cell-substrate junction assembly	1/113	64/17376	0.341853	0.498332	0.445825	PHLDB2	1
GO:0009416	response to light stimulus	3/113	318/17376	0.341936	0.498332	0.445825	PTPRK/FOS/EYS	3
GO:0006470	protein dephosphorylation	3/113	319/17376	0.343716	0.500572	0.447829	PTPRK/PTPRM/PPP1R1A	3
GO:0035773	insulin secretion involved in cellular response to glucose stimulus	1/113	65/17376	0.346149	0.502067	0.449167	CAMK2N1	1
GO:0045685	regulation of glial cell differentiation	1/113	65/17376	0.346149	0.502067	0.449167	DAB1	1
GO:0048278	vesicle docking	1/113	65/17376	0.346149	0.502067	0.449167	UNC13B	1
GO:0050795	regulation of behavior	1/113	65/17376	0.346149	0.502067	0.449167	GHSR	1
GO:0071479	cellular response to ionizing radiation	1/113	65/17376	0.346149	0.502067	0.449167	EGR1	1
GO:0071248	cellular response to metal ion	2/113	188/17376	0.346211	0.502067	0.449167	FOS/JUN	2
GO:0008202	steroid metabolic process	3/113	321/17376	0.347276	0.502901	0.449913	ESR1/AGTR1/EGR1	3
GO:0015849	organic acid transport	3/113	321/17376	0.347276	0.502901	0.449913	RGS2/SLC38A4/UNC13B	3
GO:0071222	cellular response to lipopolysaccharide	2/113	189/17376	0.348573	0.504067	0.450956	GHSR/CAPN2	2
GO:1903046	meiotic cell cycle process	2/113	189/17376	0.348573	0.504067	0.450956	PLCB1/PDE3A	2
GO:0050727	regulation of inflammatory response	3/113	322/17376	0.349056	0.504246	0.451116	ESR1/GHSR/AGTR1	3
GO:0001885	endothelial cell development	1/113	66/17376	0.350417	0.504246	0.451116	PLCB1	1
GO:0009584	detection of visible light	1/113	66/17376	0.350417	0.504246	0.451116	EYS	1
GO:0048207	vesicle targeting, rough ER to cis-Golgi	1/113	66/17376	0.350417	0.504246	0.451116	SERPINA1	1
GO:0048208	COPII vesicle coating	1/113	66/17376	0.350417	0.504246	0.451116	SERPINA1	1
GO:0050918	positive chemotaxis	1/113	66/17376	0.350417	0.504246	0.451116	SEMA5A	1
GO:1904377	positive regulation of protein localization to cell periphery	1/113	66/17376	0.350417	0.504246	0.451116	DPP10	1
GO:0009566	fertilization	2/113	191/17376	0.353288	0.507311	0.453858	PLCB1/UNC13B	2
GO:0046890	regulation of lipid biosynthetic process	2/113	191/17376	0.353288	0.507311	0.453858	CAPN2/EGR1	2
GO:0071478	cellular response to radiation	2/113	191/17376	0.353288	0.507311	0.453858	PTPRK/EGR1	2
GO:0015800	acidic amino acid transport	1/113	67/17376	0.354657	0.507501	0.454028	UNC13B	1
GO:0019226	transmission of nerve impulse	1/113	67/17376	0.354657	0.507501	0.454028	GHSR	1
GO:0032922	circadian regulation of gene expression	1/113	67/17376	0.354657	0.507501	0.454028	EGR1	1
GO:0033555	multicellular organismal response to stress	1/113	67/17376	0.354657	0.507501	0.454028	CAPN2	1
GO:0046626	regulation of insulin receptor signaling pathway	1/113	67/17376	0.354657	0.507501	0.454028	SESN3	1
GO:1901215	negative regulation of neuron death	2/113	192/17376	0.355641	0.507847	0.454337	BTG2/TOX3	2
GO:1901888	regulation of cell junction assembly	2/113	192/17376	0.355641	0.507847	0.454337	GHSR/PHLDB2	2
GO:1903792	negative regulation of anion transport	2/113	192/17376	0.355641	0.507847	0.454337	RGS2/GHSR	2
GO:0010506	regulation of autophagy	3/113	326/17376	0.35617	0.508248	0.454696	HSPB1/MCL1/SESN3	3
GO:0099003	vesicle-mediated transport in synapse	2/113	193/17376	0.357992	0.508565	0.45498	RAPGEF4/UNC13B	2
GO:1901136	carbohydrate derivative catabolic process	2/113	193/17376	0.357992	0.508565	0.45498	NUDT4/IDS	2
GO:1901654	response to ketone	2/113	193/17376	0.357992	0.508565	0.45498	GHSR/FOS	2
GO:1905475	regulation of protein localization to membrane	2/113	193/17376	0.357992	0.508565	0.45498	DPP10/GHSR	2
GO:0002792	negative regulation of peptide secretion	1/113	68/17376	0.35887	0.508565	0.45498	GHSR	1
GO:0006026	aminoglycan catabolic process	1/113	68/17376	0.35887	0.508565	0.45498	IDS	1
GO:0051937	catecholamine transport	1/113	68/17376	0.35887	0.508565	0.45498	GHSR	1
GO:0090398	cellular senescence	1/113	68/17376	0.35887	0.508565	0.45498	CDK6	1
GO:0098840	protein transport along microtubule	1/113	68/17376	0.35887	0.508565	0.45498	HSPB1	1
GO:0099118	microtubule-based protein transport	1/113	68/17376	0.35887	0.508565	0.45498	HSPB1	1
GO:0045861	negative regulation of proteolysis	3/113	329/17376	0.361499	0.51167	0.457757	SERPINA1/CAMK2N1/TIMP2	3
GO:0042594	response to starvation	2/113	195/17376	0.362683	0.51167	0.457757	JUN/SESN3	2
GO:0008088	axo-dendritic transport	1/113	69/17376	0.363056	0.51167	0.457757	HSPB1	1
GO:0042446	hormone biosynthetic process	1/113	69/17376	0.363056	0.51167	0.457757	EGR1	1
GO:0055013	cardiac muscle cell development	1/113	69/17376	0.363056	0.51167	0.457757	RGS2	1
GO:0061045	negative regulation of wound healing	1/113	69/17376	0.363056	0.51167	0.457757	PHLDB2	1
GO:0086003	cardiac muscle cell contraction	1/113	69/17376	0.363056	0.51167	0.457757	KCNJ3	1
GO:0150116	regulation of cell-substrate junction organization	1/113	69/17376	0.363056	0.51167	0.457757	PHLDB2	1
GO:0006901	vesicle coating	1/113	70/17376	0.367215	0.516467	0.462049	SERPINA1	1
GO:0030032	lamellipodium assembly	1/113	70/17376	0.367215	0.516467	0.462049	PLCE1	1
GO:0070373	negative regulation of ERK1 and ERK2 cascade	1/113	70/17376	0.367215	0.516467	0.462049	CAMK2N1	1
GO:0042692	muscle cell differentiation	3/113	333/17376	0.368595	0.518053	0.463468	RGS2/CAPN2/SOX6	3
GO:0071219	cellular response to molecule of bacterial origin	2/113	198/17376	0.369697	0.519076	0.464383	GHSR/CAPN2	2
GO:0001701	in utero embryonic development	3/113	334/17376	0.370368	0.519076	0.464383	PEMT/TANC2/CAPN2	3
GO:0010948	negative regulation of cell cycle process	3/113	334/17376	0.370368	0.519076	0.464383	BTG2/CDK6/CBX5	3
GO:0006305	DNA alkylation	1/113	71/17376	0.371347	0.519076	0.464383	FOS	1
GO:0006306	DNA methylation	1/113	71/17376	0.371347	0.519076	0.464383	FOS	1
GO:0021536	diencephalon development	1/113	71/17376	0.371347	0.519076	0.464383	SEMA5A	1
GO:0034121	regulation of toll-like receptor signaling pathway	1/113	71/17376	0.371347	0.519076	0.464383	ESR1	1
GO:0061333	renal tubule morphogenesis	1/113	71/17376	0.371347	0.519076	0.464383	MTSS1	1
GO:2001233	regulation of apoptotic signaling pathway	3/113	336/17376	0.373909	0.521226	0.466307	FGFR1/HSPB1/MCL1	3
GO:0070374	positive regulation of ERK1 and ERK2 cascade	2/113	200/17376	0.374356	0.521226	0.466307	ERBB4/GAREM1	2
GO:1903793	positive regulation of anion transport	4/113	476/17376	0.374496	0.521226	0.466307	MYOM1/CAMK2N1/SLC30A8/UNC13B	4
GO:0005977	glycogen metabolic process	1/113	72/17376	0.375452	0.521226	0.466307	PPP1R1A	1
GO:0031016	pancreas development	1/113	72/17376	0.375452	0.521226	0.466307	CDK6	1
GO:0055117	regulation of cardiac muscle contraction	1/113	72/17376	0.375452	0.521226	0.466307	RGS2	1
GO:0072401	signal transduction involved in DNA integrity checkpoint	1/113	72/17376	0.375452	0.521226	0.466307	BTG2	1
GO:0072422	signal transduction involved in DNA damage checkpoint	1/113	72/17376	0.375452	0.521226	0.466307	BTG2	1
GO:0086001	cardiac muscle cell action potential	1/113	72/17376	0.375452	0.521226	0.466307	KCNJ3	1
GO:0001666	response to hypoxia	3/113	337/17376	0.375679	0.521226	0.466307	CD24/CAPN2/EGR1	3
GO:0016050	vesicle organization	3/113	337/17376	0.375679	0.521226	0.466307	SERPINA1/FNBP1L/UNC13B	3
GO:0002685	regulation of leukocyte migration	2/113	201/17376	0.376681	0.52191	0.466918	PLCB1/EDN3	2
GO:0071383	cellular response to steroid hormone stimulus	2/113	201/17376	0.376681	0.52191	0.466918	ESR1/PGR	2
GO:0006073	cellular glucan metabolic process	1/113	73/17376	0.37953	0.524442	0.469184	PPP1R1A	1
GO:0033143	regulation of intracellular steroid hormone receptor signaling pathway	1/113	73/17376	0.37953	0.524442	0.469184	ESR1	1
GO:0044042	glucan metabolic process	1/113	73/17376	0.37953	0.524442	0.469184	PPP1R1A	1
GO:0090114	COPII-coated vesicle budding	1/113	73/17376	0.37953	0.524442	0.469184	SERPINA1	1
GO:0050767	regulation of neurogenesis	3/113	340/17376	0.380982	0.525851	0.470445	SEMA3E/SEMA5A/DAB1	3
GO:0034764	positive regulation of transmembrane transport	2/113	203/17376	0.381319	0.525851	0.470445	EDN3/FXYD2	2
GO:0034767	positive regulation of ion transmembrane transport	2/113	203/17376	0.381319	0.525851	0.470445	EDN3/FXYD2	2
GO:0043087	regulation of GTPase activity	4/113	482/17376	0.383374	0.527554	0.471968	RGS2/PLCB1/JUN/RGS7	4
GO:0006487	protein N-linked glycosylation	1/113	74/17376	0.383582	0.527554	0.471968	MGAT4C	1
GO:0048199	vesicle targeting, to, from or within Golgi	1/113	74/17376	0.383582	0.527554	0.471968	SERPINA1	1
GO:0055006	cardiac cell development	1/113	74/17376	0.383582	0.527554	0.471968	RGS2	1
GO:0035966	response to topologically incorrect protein	2/113	205/17376	0.385943	0.529895	0.474062	HSPB1/PACRG	2
GO:0001501	skeletal system development	4/113	484/17376	0.386331	0.529895	0.474062	FGFR1/SOX5/XYLT1/SOX6	4
GO:0016311	dephosphorylation	4/113	484/17376	0.386331	0.529895	0.474062	PTPRK/PTPRM/NT5C2/PPP1R1A	4
GO:0006635	fatty acid beta-oxidation	1/113	75/17376	0.387608	0.529895	0.474062	HADH	1
GO:0035082	axoneme assembly	1/113	75/17376	0.387608	0.529895	0.474062	DNAH7	1
GO:0043407	negative regulation of MAP kinase activity	1/113	75/17376	0.387608	0.529895	0.474062	RGS2	1
GO:0045913	positive regulation of carbohydrate metabolic process	1/113	75/17376	0.387608	0.529895	0.474062	SLC4A4	1
GO:0051668	localization within membrane	1/113	75/17376	0.387608	0.529895	0.474062	CD24	1
GO:0072395	signal transduction involved in cell cycle checkpoint	1/113	75/17376	0.387608	0.529895	0.474062	BTG2	1
GO:0000288	nuclear-transcribed mRNA catabolic process, deadenylation-dependent decay	1/113	76/17376	0.391608	0.535006	0.478635	BTG2	1
GO:0031669	cellular response to nutrient levels	2/113	208/17376	0.392852	0.536349	0.479836	JUN/SESN3	2
GO:0032259	methylation	3/113	347/17376	0.393319	0.536629	0.480087	BTG2/FOS/PEMT	3
GO:0001649	osteoblast differentiation	2/113	209/17376	0.395147	0.538285	0.481568	SMOC1/CDK6	2
GO:0003300	cardiac muscle hypertrophy	1/113	77/17376	0.395582	0.538285	0.481568	RGS2	1
GO:0009583	detection of light stimulus	1/113	77/17376	0.395582	0.538285	0.481568	EYS	1
GO:0061418	regulation of transcription from RNA polymerase II promoter in response to hypoxia	1/113	77/17376	0.395582	0.538285	0.481568	EGR1	1
GO:0036293	response to decreased oxygen levels	3/113	349/17376	0.396833	0.539629	0.482771	CD24/CAPN2/EGR1	3
GO:0061013	regulation of mRNA catabolic process	2/113	210/17376	0.397439	0.540096	0.483188	BTG2/HSPB1	2
GO:0050772	positive regulation of axonogenesis	1/113	78/17376	0.39953	0.542127	0.485005	SEMA5A	1
GO:0140029	exocytic process	1/113	78/17376	0.39953	0.542127	0.485005	UNC13B	1
GO:0007623	circadian rhythm	2/113	211/17376	0.399726	0.542127	0.485005	JUN/EGR1	2
GO:0006417	regulation of translation	3/113	351/17376	0.400342	0.542245	0.485111	RGS2/BTG2/HSPB1	3
GO:0010038	response to metal ion	3/113	351/17376	0.400342	0.542245	0.485111	FOS/JUN/SLC30A8	3
GO:0008406	gonad development	2/113	212/17376	0.40201	0.543231	0.485993	ESR1/PGR	2
GO:0045444	fat cell differentiation	2/113	212/17376	0.40201	0.543231	0.485993	RGS2/PLCB1	2
GO:0006110	regulation of glycolytic process	1/113	79/17376	0.403453	0.543231	0.485993	SLC4A4	1
GO:0009142	nucleoside triphosphate biosynthetic process	1/113	79/17376	0.403453	0.543231	0.485993	AK5	1
GO:0015844	monoamine transport	1/113	79/17376	0.403453	0.543231	0.485993	GHSR	1
GO:0030104	water homeostasis	1/113	79/17376	0.403453	0.543231	0.485993	SCTR	1
GO:0043502	regulation of muscle adaptation	1/113	79/17376	0.403453	0.543231	0.485993	RGS2	1
GO:0071158	positive regulation of cell cycle arrest	1/113	79/17376	0.403453	0.543231	0.485993	BTG2	1
GO:2000106	regulation of leukocyte apoptotic process	1/113	79/17376	0.403453	0.543231	0.485993	GHSR	1
GO:0097191	extrinsic apoptotic signaling pathway	2/113	214/17376	0.406565	0.545615	0.488126	FGFR1/MCL1	2
GO:0097529	myeloid leukocyte migration	2/113	214/17376	0.406565	0.545615	0.488126	PLCB1/EDN3	2
GO:0002065	columnar/cuboidal epithelial cell differentiation	1/113	80/17376	0.40735	0.545615	0.488126	CDK6	1
GO:0006446	regulation of translational initiation	1/113	80/17376	0.40735	0.545615	0.488126	HSPB1	1
GO:0014897	striated muscle hypertrophy	1/113	80/17376	0.40735	0.545615	0.488126	RGS2	1
GO:0016925	protein sumoylation	1/113	80/17376	0.40735	0.545615	0.488126	EGR1	1
GO:0042632	cholesterol homeostasis	1/113	80/17376	0.40735	0.545615	0.488126	CD24	1
GO:1904035	regulation of epithelial cell apoptotic process	1/113	80/17376	0.40735	0.545615	0.488126	SEMA5A	1
GO:0071241	cellular response to inorganic substance	2/113	215/17376	0.408836	0.547229	0.48957	FOS/JUN	2
GO:0010507	negative regulation of autophagy	1/113	81/17376	0.411222	0.547229	0.48957	MCL1	1
GO:0021954	central nervous system neuron development	1/113	81/17376	0.411222	0.547229	0.48957	BTG2	1
GO:0043462	regulation of ATPase activity	1/113	81/17376	0.411222	0.547229	0.48957	FXYD2	1
GO:0046889	positive regulation of lipid biosynthetic process	1/113	81/17376	0.411222	0.547229	0.48957	CAPN2	1
GO:0048661	positive regulation of smooth muscle cell proliferation	1/113	81/17376	0.411222	0.547229	0.48957	JUN	1
GO:0055092	sterol homeostasis	1/113	81/17376	0.411222	0.547229	0.48957	CD24	1
GO:0097061	dendritic spine organization	1/113	81/17376	0.411222	0.547229	0.48957	TANC2	1
GO:1904063	negative regulation of cation transmembrane transport	1/113	81/17376	0.411222	0.547229	0.48957	RGS2	1
GO:2000177	regulation of neural precursor cell proliferation	1/113	81/17376	0.411222	0.547229	0.48957	BTG2	1
[truncated: 510 more rows]

## Sheet: Sheet5
Enriched GO terms of cluster-2 in δ2-cells, related to Figure. S7E.
[truncated: 1,889 more rows]
