# Supplementary material for: Comprehensive Characterization of Bihormonal Cells and Endocrine Cell Lineages in Mammalian Pancreatic Islets
Source: Adv Sci (Weinh). 2025 May 29;12(30):e16326. doi: 10.1002/advs.202416326 (PMC12376548; doi:10.1002/advs.202416326)
Supplement: Supplementary file 7 — Supplemental TableS6 [file ADVS-12-e16326-s005.xlsx]

## Sheet: Sheet1
Table S6: DEGs adult mouse and human endocrine cell types, including transcription factor annotations and fold-change statistics.
DEGs of P60 mouse β, δ, α and PP cells, related to Figure. 7A.
gene	TF	p_val	avg_log2FC	pct.1	pct.2	p_val_adj	cluster
Ins2	-	0	10.341	1	0.939	0	beta
Ins1	-	0	9.41813	1	0.757	0	beta
Slc2a2	-	0	6.23708	0.973	0.026	0	beta
G6pc2	-	0	6.23475	0.995	0.071	0	beta
Prlr	-	0	6.13978	0.998	0.083	0	beta
Cox6a2	-	0	6.06957	0.888	0.01	0	beta
Ucn3	-	0	5.87924	0.969	0.006	0	beta
Prss53	-	0	5.79002	0.97	0.031	0	beta
Bace2	-	0	5.24901	0.992	0.081	0	beta
Tmem215	-	0	5.1099	0.95	0.008	0	beta
Sytl4	-	0	4.7757	0.937	0.013	0	beta
Papss2	-	0	4.72158	0.988	0.106	0	beta
Nupr1	-	8.81584e-257	4.63368	0.467	0.053	2.46826e-252	beta
Ero1lb	-	0	4.6021	1	0.554	0	beta
Ppp1r1a	-	0	4.14053	1	0.316	0	beta
Fkbp1b	-	0	4.00601	0.95	0.118	0	beta
Hist1h2al	-	1.03048e-263	3.95822	0.423	0.032	2.88514e-259	beta
Trpm5	-	0	3.86905	0.686	0.009	0	beta
Pde5a	-	0	3.8223	0.922	0.119	0	beta
Fam151a	-	0	3.75722	0.786	0.014	0	beta
Ckb	-	1.23152e-300	3.6031	0.817	0.375	3.448e-296	beta
Car10	-	0	3.53411	0.726	0.004	0	beta
Iapp	-	0	3.44973	1	0.922	0	beta
Nkx6-1	TRUE	0	3.43869	0.996	0.423	0	beta
Atf5	TRUE	0	3.4313	0.864	0.283	0	beta
2210019I11Rik	-	0	3.35882	0.575	0.029	0	beta
Ntrk2	-	0	3.24202	0.92	0.179	0	beta
Spc25	-	0	3.20241	0.912	0.27	0	beta
Gng12	-	0	3.19473	0.988	0.662	0	beta
Slco1a6	-	0	3.19305	0.48	0.004	0	beta
Itpkb	-	0	3.12944	0.811	0.072	0	beta
Gpr158	-	0	3.03728	0.638	0.011	0	beta
Tmigd3	-	0	3.02254	0.539	0.025	0	beta
Zc3h3	-	0	3.00761	0.772	0.174	0	beta
Pcsk1	-	0	2.95351	0.984	0.389	0	beta
Dapl1	-	0	2.87817	0.704	0.138	0	beta
Emilin1	-	0	2.87443	0.604	0.067	0	beta
Adra2a	-	0	2.79781	0.774	0.082	0	beta
Enho	-	0	2.74996	0.999	0.392	0	beta
Phgdh	-	1.05879e-253	2.68162	0.454	0.048	2.9644e-249	beta
Ttc28	-	0	2.63446	0.834	0.327	0	beta
Rims3	-	0	2.62478	0.582	0.032	0	beta
Phactr1	-	0	2.59874	0.961	0.437	0	beta
Pcx	-	0	2.57668	0.702	0.091	0	beta
Gpr45	-	0	2.55815	0.788	0.165	0	beta
Slc4a7	-	0	2.5281	0.897	0.302	0	beta
Cib3	-	9.68812e-296	2.51399	0.428	0.019	2.71248e-291	beta
Atp2a2	-	0	2.50831	1	0.949	0	beta
Gm30173	-	0	2.4871	0.447	0.008	0	beta
Asb11	-	0	2.48374	0.403	0.002	0	beta
Cntfr	-	2.50483e-305	2.47844	0.455	0.023	7.01301e-301	beta
Gjd2	-	0	2.47244	0.914	0.292	0	beta
Rad51ap2	-	1.19557e-293	2.46484	0.593	0.096	3.34736e-289	beta
Gad1	-	1.32498e-251	2.44475	0.359	0.012	3.70967e-247	beta
Adh1	-	0	2.41865	0.629	0.106	0	beta
Ffar1	-	0	2.41158	0.826	0.207	0	beta
Arhgdig	-	0	2.40813	0.553	0.048	0	beta
Nell1	-	0	2.39113	0.878	0.266	0	beta
Mns1	-	0	2.39015	0.776	0.237	0	beta
Tmprss4	-	0	2.37293	0.469	0.015	0	beta
Tcf24	TRUE	2.14537e-250	2.36202	0.517	0.08	6.00662e-246	beta
Vstm2l	-	0	2.34439	0.889	0.281	0	beta
S100a4	-	9.50623e-283	2.33638	0.439	0.026	2.66155e-278	beta
Vps8	-	1.80058e-258	2.30674	0.609	0.136	5.04125e-254	beta
Ndufs2	-	0	2.28686	0.997	0.949	0	beta
Defb1	-	1.30734e-286	2.28526	0.863	0.39	3.6603e-282	beta
Ovol2	TRUE	6.66715e-285	2.28506	0.355	0	1.86667e-280	beta
Maob	-	0	2.2841	0.849	0.283	0	beta
Kdm2b	-	5.22957e-288	2.28211	0.739	0.234	1.46417e-283	beta
Iqgap2	-	4.58571e-226	2.26458	0.393	0.035	1.28391e-221	beta
Ica1l	-	5.28735e-284	2.24033	0.436	0.026	1.48035e-279	beta
Tmem163	-	0	2.2402	0.831	0.276	0	beta
Mnx1	TRUE	7.29137e-289	2.17043	0.366	0.002	2.04144e-284	beta
Hadh	-	0	2.1656	1	0.66	0	beta
Vdr	TRUE	0	2.14785	0.893	0.408	0	beta
Il1r1	-	0	2.14513	0.995	0.758	0	beta
Rasgrf1	-	1.15125e-293	2.1418	0.775	0.212	3.22327e-289	beta
Lrrc10b	-	0	2.12322	0.858	0.36	0	beta
Skap1	-	0	2.10317	0.92	0.397	0	beta
Gm27033	-	1.10711e-259	2.08007	0.576	0.099	3.09968e-255	beta
Insrr	-	0	2.07866	0.83	0.247	0	beta
Tmem229b	-	4.31576e-216	2.05508	0.541	0.119	1.20833e-211	beta
Dnajc24	-	0	2.05163	0.873	0.428	0	beta
Asns	-	1.18632e-296	2.03345	0.904	0.549	3.32145e-292	beta
Slc22a23	-	7.27967e-249	2.03329	0.612	0.137	2.03816e-244	beta
Pdx1	TRUE	0	2.02626	0.965	0.411	0	beta
Loxl2	-	1.21698e-261	2.02202	0.376	0.013	3.40731e-257	beta
Itgav	-	9.84923e-289	2.01974	0.796	0.282	2.75759e-284	beta
Gm5860	-	1.45569e-232	2.00917	0.527	0.091	4.07565e-228	beta
Fhdc1	-	1.37197e-249	1.98905	0.374	0.017	3.84125e-245	beta
Col4a1	-	9.75652e-212	1.98836	0.399	0.045	2.73163e-207	beta
Zdhhc2	-	0	1.981	0.961	0.661	0	beta
Lifr	-	1.8495e-223	1.9804	0.678	0.232	5.17823e-219	beta
Spock2	-	0	1.95966	0.945	0.461	0	beta
Tmem65	-	0	1.9464	0.939	0.493	0	beta
Hapln4	-	1.14576e-214	1.93337	0.488	0.087	3.20789e-210	beta
Gm10941	-	4.87493e-214	1.92807	0.446	0.064	1.36488e-209	beta
Rassf10	-	3.3432e-179	1.92796	0.419	0.072	9.36029e-175	beta
C2cd4b	-	3.05908e-271	1.92409	0.89	0.375	8.5648e-267	beta
Galr1	-	4.38e-229	1.92311	0.455	0.056	1.22631e-224	beta
Igfals	-	1.3673e-234	1.90987	0.629	0.17	3.82816e-230	beta
Eps8	-	1.43629e-188	1.89431	0.483	0.103	4.02133e-184	beta
Rhobtb1	-	2.88353e-260	1.8899	0.833	0.387	8.07331e-256	beta
Slc30a8	-	0	1.88762	0.996	0.442	0	beta
Hs3st6	-	8.34379e-217	1.88492	0.635	0.191	2.33609e-212	beta
Rgs11	-	1.81665e-197	1.883	0.557	0.147	5.08625e-193	beta
Tmem206	-	1.54642e-208	1.87328	0.586	0.156	4.32965e-204	beta
Entpd3	-	4.86097e-235	1.87009	0.717	0.239	1.36097e-230	beta
Ociad2	-	0	1.85949	0.985	0.563	0	beta
Dhrs4	-	4.26241e-213	1.84529	0.725	0.291	1.19339e-208	beta
Uap1l1	-	2.32356e-189	1.84257	0.623	0.218	6.50551e-185	beta
Creg1	-	0	1.83367	0.996	0.922	0	beta
Stk26	-	4.36054e-197	1.81035	0.416	0.056	1.22087e-192	beta
Sorl1	-	1.0448e-181	1.79096	0.469	0.091	2.92523e-177	beta
Chga	-	0	1.78591	1	1	0	beta
Ddc	-	1.12015e-290	1.779	0.939	0.477	3.13618e-286	beta
Gdap2	-	6.60594e-140	1.75895	0.537	0.193	1.84953e-135	beta
Mthfd2	-	6.12286e-161	1.75419	0.706	0.348	1.71428e-156	beta
Sirpa	-	6.36548e-205	1.75387	0.68	0.239	1.78221e-200	beta
Sdk2	-	6.96599e-264	1.75362	0.801	0.226	1.95034e-259	beta
Fam83g	-	1.26163e-161	1.7493	0.391	0.069	3.53232e-157	beta
Ftl1	-	0	1.74065	1	1	0	beta
Bmp1	-	7.96076e-172	1.73595	0.396	0.064	2.22885e-167	beta
Lbh	-	2.42197e-223	1.73518	0.785	0.347	6.78103e-219	beta
Cyb5b	-	9.35792e-258	1.72995	0.864	0.486	2.62003e-253	beta
Piga	-	1.47856e-147	1.72724	0.393	0.081	4.13967e-143	beta
Cttnbp2	-	1.66265e-156	1.72361	0.486	0.125	4.6551e-152	beta
Edem1	-	3.34467e-194	1.71541	0.681	0.268	9.3644e-190	beta
Rnf182	-	4.32172e-160	1.70405	0.39	0.068	1.21e-155	beta
Cntnap2	-	1.79643e-177	1.70109	0.375	0.047	5.02964e-173	beta
Slc12a7	-	2.86718e-164	1.69774	0.479	0.11	8.02753e-160	beta
Ret	-	5.93784e-179	1.69726	0.565	0.166	1.66248e-174	beta
Rnase4	-	4.17207e-265	1.69389	0.965	0.655	1.1681e-260	beta
Cbs	-	9.66407e-150	1.69028	0.532	0.18	2.70575e-145	beta
Pclo	-	0	1.68893	0.982	0.697	0	beta
Ufm1	-	0	1.68881	0.995	0.907	0	beta
Rtn4	-	0	1.68455	0.997	0.892	0	beta
Adarb1	-	8.05627e-165	1.67831	0.463	0.108	2.25559e-160	beta
Klhl32	-	2.26318e-254	1.67762	0.836	0.323	6.33646e-250	beta
Dlgap1	-	4.31165e-168	1.67731	0.351	0.043	1.20718e-163	beta
Msmo1	-	1.56235e-214	1.67521	0.817	0.416	4.37427e-210	beta
Scnn1b	-	1.24378e-237	1.67504	0.808	0.295	3.48234e-233	beta
Abracl	-	0	1.67096	0.978	0.719	0	beta
Muc4	-	7.50753e-187	1.67087	0.362	0.036	2.10196e-182	beta
6430548M08Rik	-	5.91309e-142	1.6639	0.511	0.169	1.65555e-137	beta
Nup93	-	1.14365e-153	1.64957	0.43	0.095	3.20198e-149	beta
Gipr	-	7.03792e-179	1.64849	0.665	0.251	1.97048e-174	beta
Tssc4	-	3.1423e-293	1.64824	0.954	0.734	8.79782e-289	beta
Tubb3	-	1.43774e-162	1.64061	0.359	0.048	4.02538e-158	beta
Akap13	-	6.06535e-226	1.63906	0.908	0.655	1.69818e-221	beta
Pitpnm3	-	6.35554e-161	1.6345	0.479	0.12	1.77942e-156	beta
Sqle	-	1.09562e-239	1.63405	0.852	0.465	3.06752e-235	beta
Bag2	-	1.27164e-150	1.62927	0.587	0.222	3.56035e-146	beta
Ttyh2	-	6.92273e-156	1.62507	0.503	0.138	1.93822e-151	beta
Dusp23	-	1.90799e-177	1.62288	0.694	0.291	5.342e-173	beta
Tmod1	-	2.84388e-169	1.62015	0.537	0.144	7.96229e-165	beta
Mcc	-	7.05471e-153	1.61938	0.43	0.098	1.97518e-148	beta
Gpd2	-	8.35446e-194	1.60779	0.788	0.389	2.33908e-189	beta
Btbd17	-	7.66341e-156	1.60702	0.693	0.33	2.1456e-151	beta
Gch1	-	0	1.597	0.982	0.697	0	beta
Ky	-	4.04367e-139	1.59556	0.379	0.08	1.13215e-134	beta
Akr1c12	-	3.60151e-184	1.59098	0.758	0.367	1.00835e-179	beta
Wls	-	5.49552e-295	1.57227	0.963	0.639	1.53864e-290	beta
Fam234a	-	1.0346e-150	1.57111	0.561	0.196	2.89666e-146	beta
Ctnnbip1	-	9.17974e-177	1.56845	0.779	0.425	2.57014e-172	beta
Vil1	-	7.33788e-172	1.56118	0.576	0.156	2.05446e-167	beta
Banp	-	9.01942e-191	1.55713	0.804	0.447	2.52526e-186	beta
Lrrfip1	TRUE	5.61288e-153	1.55585	0.397	0.072	1.57149e-148	beta
Cryl1	-	2.50012e-123	1.552	0.439	0.127	6.99983e-119	beta
Atp2a3	-	1.01289e-267	1.53967	0.939	0.583	2.83588e-263	beta
Scd2	-	1.16095e-142	1.53682	0.739	0.403	3.25044e-138	beta
Cdhr1	-	4.7452e-119	1.53526	0.396	0.105	1.32856e-114	beta
Madd	-	3.70744e-242	1.53352	0.914	0.609	1.03801e-237	beta
P2ry1	-	3.07709e-156	1.52619	0.562	0.155	8.61523e-152	beta
Cerk	-	3.12115e-167	1.52252	0.677	0.282	8.7386e-163	beta
Tmem8	-	2.77895e-118	1.51944	0.442	0.141	7.7805e-114	beta
2010111I01Rik	-	1.71283e-180	1.51542	0.793	0.402	4.79557e-176	beta
Pfkfb2	-	7.07845e-129	1.51432	0.479	0.152	1.98182e-124	beta
Lrrfip2	TRUE	1.1619e-215	1.51178	0.863	0.524	3.25309e-211	beta
Dnajb11	-	7.00916e-284	1.51148	0.968	0.773	1.96242e-279	beta
Cdkn1a	-	1.45649e-96	1.50895	0.561	0.25	4.07787e-92	beta
Cntn1	-	1.12511e-116	1.49614	0.396	0.098	3.15008e-112	beta
Ssfa2	-	5.06335e-124	1.49196	0.433	0.127	1.41764e-119	beta
Glul	-	7.03466e-210	1.4869	0.911	0.627	1.96956e-205	beta
Fdps	-	1.10563e-201	1.48518	0.891	0.635	3.09553e-197	beta
D630024D03Rik	-	9.96376e-167	1.48451	0.704	0.287	2.78965e-162	beta
Chst11	-	7.16096e-141	1.47933	0.524	0.167	2.00493e-136	beta
4833439L19Rik	-	4.33292e-252	1.47828	0.946	0.718	1.21313e-247	beta
Tnfaip8	-	1.92821e-139	1.47716	0.558	0.19	5.39861e-135	beta
Neat1	-	3.38659e-220	1.47609	0.883	0.406	9.48178e-216	beta
Sh3pxd2a	-	1.48387e-164	1.4709	0.696	0.272	4.15454e-160	beta
Akr1c14	-	4.31691e-121	1.47071	0.35	0.076	1.20865e-116	beta
Mthfd1	-	7.78605e-141	1.47025	0.66	0.316	2.17994e-136	beta
1810008I18Rik	-	2.81197e-143	1.46771	0.684	0.328	7.87296e-139	beta
Nrtn	-	2.25185e-149	1.46745	0.742	0.391	6.30474e-145	beta
Degs1	-	3.49687e-249	1.46288	0.935	0.711	9.79055e-245	beta
Cited4	-	9.44047e-103	1.45265	0.43	0.144	2.64314e-98	beta
Cda	-	4.38647e-160	1.45175	0.662	0.266	1.22812e-155	beta
Mtss1l	-	2.19968e-119	1.44736	0.42	0.122	6.15866e-115	beta
Mars	-	7.34664e-136	1.44618	0.618	0.282	2.05691e-131	beta
Pip5k1b	-	4.28936e-186	1.44435	0.788	0.377	1.20093e-181	beta
Lgalsl	-	2.87827e-194	1.44148	0.85	0.523	8.05858e-190	beta
Galnt14	-	3.02185e-149	1.44034	0.515	0.14	8.46059e-145	beta
Tmem248	-	1.13018e-229	1.43934	0.902	0.625	3.16429e-225	beta
Yif1b	-	2.97081e-188	1.43904	0.824	0.483	8.31767e-184	beta
Dennd4c	-	1.775e-186	1.43839	0.84	0.507	4.96966e-182	beta
Cad	-	6.54572e-111	1.43647	0.488	0.184	1.83267e-106	beta
Tmtc3	-	2.32241e-142	1.43021	0.638	0.285	6.50229e-138	beta
Rpl9-ps6	-	4.35877e-129	1.42287	0.597	0.261	1.22037e-124	beta
Galnt18	-	3.83045e-124	1.41613	0.396	0.091	1.07245e-119	beta
Ankrd33b	-	1.12202e-136	1.41516	0.636	0.277	3.14144e-132	beta
Tle3	-	1.80133e-120	1.41156	0.489	0.164	5.04337e-116	beta
Glrx5	-	0	1.41002	0.983	0.835	0	beta
Asah1	-	1.35701e-281	1.40515	0.967	0.795	3.79936e-277	beta
Rasd1	-	3.1781e-104	1.402	0.579	0.258	8.89805e-100	beta
Prune2	-	2.36796e-128	1.39585	0.663	0.336	6.62983e-124	beta
Sec11c	-	0	1.38981	0.999	0.989	0	beta
Gcat	-	4.75203e-141	1.38545	0.725	0.411	1.33047e-136	beta
Tor3a	-	1.33391e-131	1.38244	0.589	0.243	3.73467e-127	beta
Lman1	-	0	1.38215	1	0.982	0	beta
Cox5a	-	1.22533e-291	1.38169	0.963	0.796	3.43069e-287	beta
Hyou1	-	2.68659e-250	1.38143	0.969	0.741	7.52191e-246	beta
Eif4ebp1	-	1.19438e-59	1.37951	0.495	0.289	3.34402e-55	beta
Hist1h4h	-	3.22773e-71	1.37695	0.499	0.261	9.03701e-67	beta
Derl2	-	4.04576e-227	1.37364	0.923	0.663	1.13273e-222	beta
Cpeb1	TRUE	4.16994e-133	1.37078	0.671	0.343	1.1675e-128	beta
Hip1r	-	8.43285e-135	1.37016	0.72	0.4	2.36103e-130	beta
Nipal1	-	5.06879e-208	1.36737	0.925	0.634	1.41916e-203	beta
Rragd	-	5.19037e-136	1.36264	0.722	0.406	1.4532e-131	beta
9330182L06Rik	-	3.41964e-129	1.36128	0.645	0.31	9.57432e-125	beta
Scg2	-	0	1.35962	0.999	1	0	beta
Agpat3	-	4.27449e-212	1.35494	0.896	0.622	1.19677e-207	beta
Insm1	TRUE	3.03816e-203	1.35286	0.914	0.606	8.50624e-199	beta
Sdf2l1	-	4.46781e-227	1.35229	0.991	0.888	1.2509e-222	beta
E530001K10Rik	-	1.74614e-148	1.35218	0.771	0.449	4.88884e-144	beta
Glrx	-	1.0409e-131	1.3511	0.619	0.27	2.91432e-127	beta
Serp1	-	0	1.35085	0.997	0.91	0	beta
Srebf1	TRUE	3.2123e-113	1.34432	0.556	0.24	8.99379e-109	beta
Chchd10	-	1.9277e-296	1.34423	0.988	0.901	5.39716e-292	beta
Jakmip1	-	2.02998e-165	1.33473	0.731	0.288	5.68353e-161	beta
Ankrd10	-	7.48714e-143	1.33435	0.734	0.403	2.09625e-138	beta
Elovl5	-	3.20673e-121	1.33294	0.611	0.266	8.97821e-117	beta
Uggt1	-	5.64421e-211	1.33026	0.913	0.65	1.58027e-206	beta
Mt1	-	7.8462e-115	1.32873	0.901	0.765	2.19678e-110	beta
Coro2b	-	1.05644e-106	1.32452	0.476	0.176	2.95783e-102	beta
Sgpl1	-	1.963e-117	1.32339	0.647	0.335	5.49601e-113	beta
Fkbp11	-	2.3042e-170	1.31485	0.95	0.775	6.4513e-166	beta
Cish	-	9.03653e-95	1.3137	0.454	0.166	2.53005e-90	beta
Nbas	-	5.83075e-127	1.30858	0.704	0.391	1.63249e-122	beta
Cgrrf1	-	7.51201e-106	1.30542	0.615	0.319	2.10321e-101	beta
Lrrn1	-	9.25676e-155	1.30357	0.786	0.418	2.59171e-150	beta
Cib2	-	7.17384e-137	1.30039	0.749	0.452	2.00853e-132	beta
Sel1l	-	2.72715e-160	1.29908	0.845	0.607	7.63546e-156	beta
Larp1b	-	2.47858e-150	1.29867	0.805	0.501	6.93952e-146	beta
Rab3d	-	1.53254e-162	1.29614	0.829	0.542	4.29082e-158	beta
Acly	-	0	1.2931	0.999	0.943	0	beta
Atp6v1e1	-	0	1.29209	0.991	0.921	0	beta
Oxct1	-	5.94668e-197	1.2917	0.919	0.644	1.66495e-192	beta
Insig1	-	7.19211e-121	1.29147	0.727	0.433	2.01365e-116	beta
Mboat2	-	9.64325e-143	1.28851	0.717	0.364	2.69992e-138	beta
Cyfip2	-	3.8569e-214	1.28776	0.928	0.674	1.07985e-209	beta
Dcdc2a	-	4.66432e-97	1.28525	0.425	0.134	1.30592e-92	beta
Bpnt1	-	1.51743e-156	1.28418	0.82	0.521	4.24849e-152	beta
Hepacam2	-	2.35839e-215	1.2795	0.941	0.72	6.60303e-211	beta
Zdhhc3	-	2.66534e-116	1.27926	0.66	0.353	7.46241e-112	beta
Slc35f5	-	6.51165e-155	1.27837	0.793	0.476	1.82313e-150	beta
Ldlr	-	4.43517e-126	1.27549	0.686	0.354	1.24176e-121	beta
Gadd45g	-	3.29651e-168	1.27318	0.906	0.624	9.22957e-164	beta
Slc35b1	-	1.80604e-248	1.27305	0.976	0.805	5.05655e-244	beta
Cd63	-	0	1.27165	1	1	0	beta
Dynlt3	-	2.77629e-175	1.27022	0.864	0.604	7.77305e-171	beta
Hist1h4i	-	1.17019e-90	1.27011	0.491	0.207	3.27629e-86	beta
Sars	-	4.49441e-217	1.26985	0.946	0.81	1.25834e-212	beta
Kif5b	-	0	1.26142	1	0.987	0	beta
Kcnip1	-	2.53099e-137	1.25539	0.592	0.189	7.08626e-133	beta
Prkar2b	-	8.92193e-107	1.25446	0.563	0.244	2.49796e-102	beta
Adam9	-	1.43717e-77	1.25437	0.35	0.12	4.02379e-73	beta
Pde8a	-	2.05724e-115	1.25166	0.64	0.333	5.75985e-111	beta
Uba5	-	4.86056e-205	1.25111	0.93	0.75	1.36086e-200	beta
Dcaf12l1	-	1.34656e-87	1.25064	0.506	0.226	3.7701e-83	beta
Klf5	TRUE	7.55538e-87	1.24167	0.5	0.217	2.11535e-82	beta
Idh2	-	2.17832e-231	1.24124	0.966	0.785	6.09886e-227	beta
Fam210b	-	7.97358e-123	1.23831	0.765	0.48	2.23244e-118	beta
H2afj	-	1.26289e-276	1.23724	0.983	0.866	3.53584e-272	beta
Derl1	-	7.53909e-221	1.22984	0.941	0.735	2.11079e-216	beta
Aqp11	-	2.24295e-107	1.22404	0.564	0.236	6.2798e-103	beta
Ppat	-	7.29079e-102	1.22182	0.655	0.371	2.04128e-97	beta
Dusp18	-	1.983e-82	1.22094	0.503	0.231	5.552e-78	beta
Rab6a	-	1.02405e-184	1.21983	0.906	0.686	2.86713e-180	beta
Vapb	-	2.29651e-235	1.21692	0.967	0.797	6.42977e-231	beta
Tsga10	-	4.10318e-70	1.21691	0.401	0.167	1.14881e-65	beta
Wfs1	-	3.78229e-134	1.21418	0.753	0.424	1.05897e-129	beta
Tmod2	-	6.70271e-185	1.21275	0.941	0.72	1.87663e-180	beta
Esyt1	-	1.59259e-78	1.21123	0.444	0.194	4.45895e-74	beta
Gnpda1	-	1.17812e-84	1.21063	0.439	0.176	3.29851e-80	beta
Tmem147	-	3.68182e-222	1.20789	0.974	0.831	1.03084e-217	beta
Mia3	-	4.44078e-262	1.20438	0.98	0.875	1.24333e-257	beta
Gm15706	-	5.30202e-116	1.20329	0.791	0.544	1.48446e-111	beta
Ier5	-	2.69774e-96	1.2031	0.586	0.284	7.55315e-92	beta
Mbd2	TRUE	1.44005e-120	1.19328	0.758	0.485	4.03184e-116	beta
Ppm1b	-	5.46929e-166	1.18946	0.888	0.643	1.53129e-161	beta
Rwdd1	-	0	1.18726	0.99	0.929	0	beta
Gpsm1	-	6.81882e-95	1.1871	0.626	0.336	1.90913e-90	beta
Atp6v1a	-	3.13028e-143	1.18596	0.824	0.551	8.76417e-139	beta
Rps12-ps3	-	3.54921e-98	1.18562	0.615	0.334	9.93709e-94	beta
Serpinb6a	-	1.72721e-176	1.18499	0.892	0.643	4.83585e-172	beta
Fmnl2	-	4.37571e-83	1.18288	0.513	0.245	1.22511e-78	beta
Srpr	-	0	1.18238	0.998	0.977	0	beta
Rps6ka2	-	5.68738e-103	1.18184	0.629	0.322	1.59235e-98	beta
Cmbl	-	1.65442e-80	1.18155	0.464	0.202	4.63205e-76	beta
Gm9843	-	3.29689e-98	1.1751	0.649	0.374	9.23063e-94	beta
Clptm1l	-	5.53732e-167	1.17394	0.89	0.695	1.55034e-162	beta
Mmd	-	6.17931e-80	1.17114	0.381	0.133	1.73008e-75	beta
Pxylp1	-	2.79593e-65	1.16966	0.43	0.204	7.82805e-61	beta
Hsd17b12	-	4.12385e-133	1.16902	0.839	0.613	1.15459e-128	beta
Atp6ap2	-	0	1.16859	0.999	0.97	0	beta
Vegfb	-	1.92222e-125	1.16687	0.785	0.52	5.38182e-121	beta
Creld2	-	2.81691e-121	1.15859	0.914	0.782	7.88678e-117	beta
Igf1r	-	3.06182e-123	1.15696	0.786	0.485	8.57247e-119	beta
Macf1	-	7.04771e-179	1.1546	0.929	0.761	1.97322e-174	beta
Tbcd	-	3.46407e-68	1.15429	0.405	0.176	9.69869e-64	beta
Syp	-	7.97715e-183	1.15051	0.925	0.714	2.23344e-178	beta
Mpp6	-	2.57592e-92	1.14715	0.693	0.427	7.21206e-88	beta
Syt4	-	9.6202e-130	1.14017	0.866	0.645	2.69346e-125	beta
Scg3	-	0	1.13894	1	1	0	beta
Ptpn11	-	2.73842e-190	1.13872	0.935	0.741	7.66703e-186	beta
DHRSX	-	6.20269e-85	1.13578	0.576	0.301	1.73663e-80	beta
Smim1	-	4.29973e-145	1.13439	0.872	0.623	1.20384e-140	beta
Sytl1	-	5.48261e-79	1.13388	0.53	0.265	1.53502e-74	beta
Sar1b	-	1.15517e-249	1.12938	0.98	0.901	3.23425e-245	beta
Tes	-	9.46589e-108	1.12732	0.723	0.426	2.65026e-103	beta
Kras	-	4.47971e-197	1.12625	0.966	0.87	1.25423e-192	beta
Cmpk2	-	8.25887e-64	1.12459	0.4	0.175	2.31232e-59	beta
Chd7	-	5.55604e-106	1.12368	0.676	0.36	1.55558e-101	beta
Socs2	-	4.59755e-94	1.11924	0.569	0.255	1.28722e-89	beta
Ifi30	-	1.16665e-82	1.11262	0.575	0.299	3.26638e-78	beta
Prr15l	-	1.52905e-73	1.11187	0.439	0.181	4.28102e-69	beta
Comt	-	2.68493e-165	1.11129	0.926	0.769	7.51727e-161	beta
Atp13a1	-	1.26159e-74	1.11109	0.504	0.254	3.53219e-70	beta
Psme4	-	2.96433e-97	1.11082	0.717	0.457	8.29953e-93	beta
Hdlbp	-	1.02116e-266	1.10869	0.997	0.938	2.85905e-262	beta
Wars	-	8.31483e-80	1.10733	0.558	0.301	2.32798e-75	beta
Fam135a	-	1.58814e-102	1.10706	0.719	0.448	4.44648e-98	beta
Sv2a	-	3.45069e-112	1.10686	0.752	0.48	9.66125e-108	beta
S100a1	-	1.20926e-127	1.10628	0.853	0.546	3.38569e-123	beta
Fbxl2	-	9.4527e-80	1.10594	0.433	0.17	2.64657e-75	beta
Ghr	-	4.06957e-171	1.1059	0.922	0.679	1.1394e-166	beta
Spcs3	-	1.88867e-228	1.10382	0.986	0.887	5.28791e-224	beta
Atp7a	-	1.45555e-74	1.10362	0.54	0.282	4.07525e-70	beta
Acot13	-	9.57653e-130	1.10111	0.843	0.627	2.68124e-125	beta
Prepl	-	2.26621e-86	1.09948	0.612	0.354	6.34492e-82	beta
Pvrl3	-	8.97169e-142	1.09588	0.835	0.507	2.51189e-137	beta
Fbxo2	-	5.95495e-87	1.09433	0.702	0.454	1.66727e-82	beta
Cyb5a	-	7.58344e-182	1.0943	0.931	0.755	2.12321e-177	beta
Atp8a1	-	3.17653e-68	1.09013	0.419	0.178	8.89366e-64	beta
Wsb2	-	9.14053e-171	1.08954	0.924	0.759	2.55917e-166	beta
Psap	-	0	1.08916	0.998	0.982	0	beta
Guk1	-	0	1.08633	0.997	0.969	0	beta
Chic1	-	7.23294e-241	1.08625	0.997	0.924	2.02508e-236	beta
Nucb2	-	1.63183e-197	1.08521	0.987	0.921	4.56879e-193	beta
Whrn	-	8.51941e-73	1.08497	0.381	0.141	2.38527e-68	beta
Ddit4	-	8.49758e-82	1.08305	0.633	0.358	2.37915e-77	beta
Bmi1	-	3.63184e-76	1.0815	0.548	0.29	1.01684e-71	beta
Syn2	-	4.64373e-73	1.08105	0.545	0.293	1.30015e-68	beta
Tmed9	-	5.57459e-263	1.07879	0.996	0.935	1.56077e-258	beta
Iqgap1	-	3.80277e-156	1.0755	0.914	0.676	1.0647e-151	beta
Rfk	-	5.17441e-123	1.07492	0.828	0.608	1.44873e-118	beta
Mettl7a1	-	2.11074e-74	1.07462	0.554	0.294	5.90965e-70	beta
Mettl21b	-	2.02855e-56	1.07314	0.351	0.151	5.67954e-52	beta
Dnajc3	-	2.28456e-288	1.0726	1	0.996	6.39631e-284	beta
Impdh1	-	2.83744e-87	1.07257	0.644	0.384	7.94426e-83	beta
Ldhb	-	1.96651e-62	1.06776	0.393	0.173	5.50583e-58	beta
Sec14l1	-	4.30722e-84	1.06628	0.626	0.362	1.20594e-79	beta
Tmem160	-	3.66742e-145	1.06179	0.889	0.72	1.0268e-140	beta
Edem2	-	4.70567e-163	1.06099	0.942	0.75	1.31749e-158	beta
2610507B11Rik	-	1.71486e-85	1.06023	0.625	0.359	4.80127e-81	beta
Reps2	-	1.09866e-57	1.06012	0.352	0.147	3.07604e-53	beta
Rpl27-ps3	-	3.04809e-73	1.05723	0.613	0.385	8.53404e-69	beta
Siah2	-	9.66617e-77	1.05697	0.596	0.345	2.70633e-72	beta
Gmpr	-	5.63498e-177	1.05691	0.946	0.795	1.57768e-172	beta
Abat	-	7.25373e-102	1.05683	0.717	0.436	2.0309e-97	beta
Svip	-	2.41226e-130	1.05455	0.857	0.622	6.75384e-126	beta
Eif3m	-	1.15415e-203	1.05381	0.98	0.943	3.2314e-199	beta
Manf	-	8.5181e-239	1.05261	0.999	0.989	2.3849e-234	beta
Sepsecs	-	8.95809e-73	1.05142	0.548	0.293	2.50809e-68	beta
Trabd	-	6.63544e-177	1.05117	0.956	0.814	1.85779e-172	beta
Trp53inp2	-	1.13503e-113	1.04637	0.827	0.612	3.17786e-109	beta
Slc37a4	-	9.22931e-79	1.04554	0.602	0.344	2.58402e-74	beta
Sptbn4	-	6.80448e-61	1.0428	0.452	0.225	1.90512e-56	beta
Rab3a	-	2.75904e-167	1.04157	0.943	0.79	7.72477e-163	beta
Lman2	-	1.1951e-200	1.04139	0.968	0.849	3.34603e-196	beta
Rhoq	-	3.87475e-60	1.04027	0.463	0.239	1.08485e-55	beta
Uqcrq	-	1.61283e-306	1.03885	0.998	0.985	4.5156e-302	beta
Cln6	-	6.03533e-67	1.03766	0.594	0.371	1.68977e-62	beta
Flnb	-	7.00809e-93	1.03724	0.714	0.456	1.96213e-88	beta
Arl8b	-	2.66181e-131	1.03646	0.858	0.64	7.45252e-127	beta
Bhlha15	TRUE	3.84053e-57	1.03642	0.464	0.247	1.07527e-52	beta
Vimp	-	1.27163e-284	1.03617	0.997	0.974	3.56031e-280	beta
Tacc2	-	1.10957e-58	1.03426	0.435	0.214	3.10658e-54	beta
Gga2	-	1.97272e-91	1.03283	0.697	0.442	5.52322e-87	beta
Nt5c3	-	1.13959e-143	1.03263	0.913	0.715	3.19062e-139	beta
Gm43194	-	6.36514e-90	1.03079	0.749	0.511	1.78211e-85	beta
Exph5	-	5.57938e-69	1.0298	0.585	0.335	1.56212e-64	beta
Rgs16	-	5.70741e-54	1.02806	0.386	0.174	1.59796e-49	beta
C2cd2l	-	2.11854e-61	1.0273	0.443	0.221	5.93148e-57	beta
Slc38a4	-	1.18782e-123	1.02404	0.838	0.501	3.32567e-119	beta
Ghitm	-	1.26115e-135	1.0237	0.886	0.691	3.53096e-131	beta
Paxip1	-	7.7418e-88	1.02067	0.652	0.369	2.16755e-83	beta
Stxbp1	-	1.20309e-119	1.00999	0.863	0.681	3.3684e-115	beta
Vldlr	-	3.90315e-67	1.00808	0.445	0.188	1.0928e-62	beta
Neu1	-	2.28189e-105	1.00694	0.803	0.597	6.38883e-101	beta
Npepl1	-	1.2136e-102	1.00626	0.797	0.581	3.39784e-98	beta
Pycr2	-	1.17798e-186	1.00617	0.97	0.878	3.2981e-182	beta
Vps35	-	9.35345e-167	1.00584	0.943	0.801	2.61878e-162	beta
Gosr2	-	2.64043e-96	1.00367	0.749	0.521	7.39268e-92	beta
Zfp568	TRUE	5.16455e-58	1.00298	0.506	0.28	1.44597e-53	beta
Slc7a5	-	1.0317e-55	1.00247	0.508	0.302	2.88856e-51	beta
Gnat2	-	2.38233e-55	0.999977	0.452	0.239	6.67004e-51	beta
Trpm4	-	2.00746e-66	0.994338	0.442	0.197	5.62047e-62	beta
Gmppb	-	3.44117e-98	0.992719	0.799	0.575	9.6346e-94	beta
Derl3	-	6.00979e-38	0.991653	0.384	0.209	1.68262e-33	beta
Ggact	-	7.98003e-77	0.991503	0.645	0.417	2.23425e-72	beta
Tbc1d22b	-	8.02461e-54	0.990789	0.407	0.197	2.24673e-49	beta
Dio1	-	6.00593e-120	0.985607	0.858	0.565	1.68154e-115	beta
Tollip	-	2.84128e-64	0.984519	0.575	0.347	7.95502e-60	beta
Trmt6	-	2.2878e-85	0.983378	0.715	0.474	6.40537e-81	beta
Gsn	-	2.74113e-78	0.982746	0.725	0.467	7.67463e-74	beta
Spcs2	-	0	0.982006	1	0.998	0	beta
Gas2	-	1.36035e-49	0.981338	0.402	0.202	3.8087e-45	beta
Ube3c	-	4.44619e-70	0.981304	0.635	0.399	1.24484e-65	beta
Gadd45gip1	-	2.8949e-121	0.980893	0.872	0.736	8.10514e-117	beta
Selt	-	2.22032e-171	0.98052	0.959	0.859	6.21646e-167	beta
Cep83	-	2.17361e-49	0.978335	0.425	0.221	6.08568e-45	beta
Uso1	-	2.13186e-166	0.9774	0.95	0.818	5.96879e-162	beta
Fh1	-	1.6111e-80	0.976201	0.863	0.753	4.51075e-76	beta
Satb1	TRUE	3.16447e-44	0.975606	0.385	0.204	8.85988e-40	beta
Akr1c13	-	1.22221e-63	0.974375	0.572	0.341	3.42194e-59	beta
Tex264	-	1.8074e-81	0.973164	0.677	0.42	5.06036e-77	beta
Nars	-	3.46294e-107	0.97175	0.87	0.738	9.69553e-103	beta
Cyp51	-	1.16848e-59	0.971	0.563	0.344	3.27152e-55	beta
Ergic2	-	6.67531e-130	0.970542	0.888	0.727	1.86895e-125	beta
Rcan2	-	5.40999e-76	0.969896	0.647	0.408	1.51469e-71	beta
Arfgap3	-	1.41966e-111	0.967178	0.841	0.634	3.97476e-107	beta
Scly	-	5.53139e-102	0.966166	0.79	0.561	1.54868e-97	beta
Echdc2	-	6.64246e-57	0.963798	0.567	0.352	1.85976e-52	beta
Prkcb	-	2.34577e-57	0.963549	0.54	0.327	6.56768e-53	beta
Lars	-	3.92764e-96	0.962157	0.801	0.595	1.09966e-91	beta
Ndufb9	-	0	0.961195	0.999	0.987	0	beta
Casc4	-	7.59924e-144	0.956032	0.927	0.783	2.12764e-139	beta
Nceh1	-	1.87436e-69	0.956014	0.654	0.435	5.24784e-65	beta
Mdh1	-	3.29158e-242	0.953208	0.995	0.969	9.21578e-238	beta
Emc4	-	2.78278e-90	0.952792	0.744	0.527	7.79122e-86	beta
Plpp5	-	7.19872e-115	0.952453	0.861	0.704	2.0155e-110	beta
Abhd6	-	2.39855e-53	0.952015	0.377	0.173	6.71547e-49	beta
Tcn2	-	3.79615e-63	0.951954	0.592	0.375	1.06285e-58	beta
Zfp516	TRUE	1.18145e-106	0.951448	0.85	0.618	3.30783e-102	beta
mt-Co2	-	0	0.951138	1	1	0	beta
Kat2b	-	2.00411e-55	0.951026	0.513	0.298	5.6111e-51	beta
Arfgef2	-	5.44387e-60	0.949661	0.523	0.299	1.52417e-55	beta
Armc5	-	2.18084e-56	0.949481	0.436	0.217	6.10592e-52	beta
Mras	-	3.30482e-62	0.948736	0.495	0.251	9.25284e-58	beta
Tubb4b	-	1.45255e-128	0.94772	0.938	0.784	4.06685e-124	beta
Slc44a3	-	3.10394e-72	0.94768	0.65	0.411	8.69042e-68	beta
Sqrdl	-	1.63773e-70	0.946654	0.633	0.402	4.58531e-66	beta
Erp29	-	3.04812e-183	0.945155	0.988	0.933	8.53413e-179	beta
Epb41l3	-	5.06941e-115	0.945037	0.873	0.683	1.41933e-110	beta
mt-Cytb	-	0	0.940471	1	1	0	beta
Slc44a1	-	3.87331e-63	0.940323	0.587	0.355	1.08445e-58	beta
Erp44	-	4.04496e-154	0.940008	0.952	0.844	1.13251e-149	beta
Cebpg	TRUE	4.19038e-74	0.939282	0.741	0.558	1.17322e-69	beta
Letm1	-	2.06059e-60	0.938914	0.521	0.294	5.76924e-56	beta
Atp2c1	-	1.62037e-105	0.938874	0.837	0.593	4.53672e-101	beta
D5Ertd579e	-	2.1957e-90	0.938114	0.774	0.565	6.14753e-86	beta
Gns	-	7.25397e-117	0.937613	0.874	0.679	2.03097e-112	beta
Pik3r1	-	2.57015e-79	0.937405	0.685	0.428	7.1959e-75	beta
Jak1	-	1.13316e-119	0.936805	0.893	0.723	3.17261e-115	beta
Prkca	-	6.3946e-68	0.936778	0.65	0.436	1.79036e-63	beta
Cyb561	-	4.50477e-73	0.936612	0.688	0.483	1.26125e-68	beta
Tram1	-	5.03929e-248	0.933889	0.995	0.969	1.4109e-243	beta
Abcb10	-	8.62023e-54	0.933787	0.457	0.244	2.41349e-49	beta
Camk2n1	-	2.66457e-216	0.92855	0.999	0.995	7.46028e-212	beta
Mcfd2	-	2.48548e-79	0.928163	0.745	0.557	6.95884e-75	beta
Magt1	-	1.30023e-211	0.927993	0.991	0.929	3.64039e-207	beta
Rab22a	-	1.10002e-96	0.924725	0.791	0.577	3.07985e-92	beta
Akt1	-	4.59778e-70	0.924293	0.661	0.443	1.28729e-65	beta
Erich3	-	1.52735e-48	0.923078	0.425	0.223	4.27627e-44	beta
Tmem192	-	3.7205e-66	0.922456	0.618	0.387	1.04167e-61	beta
Mrps14	-	1.05706e-184	0.922212	0.969	0.893	2.95955e-180	beta
Kpna3	-	4.46424e-58	0.921917	0.635	0.434	1.2499e-53	beta
Fam174b	-	1.70621e-164	0.921313	0.958	0.845	4.77704e-160	beta
Tmem150c	-	6.70081e-46	0.918625	0.396	0.201	1.87609e-41	beta
Hmbs	-	1.42174e-60	0.918624	0.597	0.39	3.98058e-56	beta
Gde1	-	1.35888e-167	0.918559	0.967	0.884	3.80461e-163	beta
Cars	-	1.79849e-54	0.917987	0.563	0.353	5.03541e-50	beta
Slc35b4	-	1.85905e-49	0.917407	0.413	0.213	5.20496e-45	beta
Uqcc2	-	0	0.916936	1	0.998	0	beta
Surf4	-	1.85936e-187	0.916926	0.981	0.919	5.20583e-183	beta
Rab39b	-	4.99234e-81	0.915981	0.742	0.532	1.39776e-76	beta
Pitrm1	-	2.50271e-48	0.914123	0.422	0.225	7.00709e-44	beta
Tspan5	-	1.03215e-135	0.913386	0.935	0.722	2.88983e-131	beta
Pxk	-	1.93576e-73	0.913171	0.643	0.396	5.41974e-69	beta
Saraf	-	2.14719e-205	0.912212	0.996	0.951	6.01171e-201	beta
Mfsd11	-	1.04505e-56	0.909663	0.553	0.346	2.92593e-52	beta
Nans	-	2.53265e-88	0.908839	0.793	0.571	7.09092e-84	beta
Vps13c	-	2.36131e-62	0.908392	0.579	0.346	6.6112e-58	beta
Vrk1	-	1.54161e-41	0.907141	0.392	0.212	4.3162e-37	beta
Atf4	TRUE	1.37961e-150	0.905396	0.968	0.87	3.86262e-146	beta
Snx5	-	4.14648e-84	0.90326	0.779	0.572	1.16093e-79	beta
Kif1a	-	2.31513e-103	0.902773	0.871	0.709	6.48191e-99	beta
Iars	-	1.56532e-52	0.901838	0.521	0.314	4.38257e-48	beta
Trib1	-	1.13016e-60	0.901746	0.557	0.311	3.16421e-56	beta
mt-Nd4	-	0	0.901633	1	1	0	beta
Tmem238	-	1.67314e-107	0.901296	0.864	0.677	4.68444e-103	beta
Hmgcr	-	2.83534e-93	0.897654	0.859	0.687	7.93838e-89	beta
Dgke	-	1.30176e-43	0.897553	0.416	0.229	3.64467e-39	beta
Ddrgk1	-	3.18076e-155	0.895619	0.955	0.85	8.9055e-151	beta
Scarb2	-	8.27684e-102	0.895286	0.824	0.611	2.31735e-97	beta
Ttc30b	-	5.68872e-35	0.894973	0.381	0.219	1.59273e-30	beta
Trim37	-	5.04846e-54	0.894401	0.578	0.377	1.41347e-49	beta
Hspa13	-	3.43139e-114	0.894246	0.924	0.783	9.60719e-110	beta
mt-Atp6	-	7.88028e-288	0.894139	1	1	2.20632e-283	beta
Atp6v1d	-	1.28413e-146	0.893911	0.946	0.835	3.5953e-142	beta
Lamp2	-	1.03937e-182	0.893878	0.977	0.901	2.91002e-178	beta
Psph	-	6.23184e-33	0.892622	0.376	0.221	1.74479e-28	beta
Prnp	-	5.81796e-264	0.892022	0.999	0.989	1.62891e-259	beta
Nubp1	-	2.25593e-50	0.892013	0.45	0.248	6.31616e-46	beta
Ppib	-	2.25977e-155	0.891551	0.988	0.951	6.32691e-151	beta
Six4	TRUE	4.41592e-40	0.889619	0.395	0.213	1.23637e-35	beta
Fth1	-	0	0.888459	1	1	0	beta
Golga4	-	3.61587e-190	0.887768	0.992	0.944	1.01237e-185	beta
Noct	-	2.62482e-47	0.88701	0.462	0.266	7.34896e-43	beta
Galk2	-	3.1292e-58	0.886553	0.604	0.396	8.76112e-54	beta
Emb	-	4.68673e-191	0.885955	0.995	0.936	1.31219e-186	beta
Sphkap	-	3.36739e-154	0.884105	0.99	0.846	9.42803e-150	beta
Cited2	-	1.27184e-92	0.882409	0.901	0.714	3.56088e-88	beta
Hint3	-	3.67229e-96	0.882081	0.821	0.655	1.02817e-91	beta
Fbxo7	-	1.42435e-45	0.880859	0.422	0.232	3.9879e-41	beta
Preb	TRUE	1.25487e-82	0.877652	0.782	0.588	3.51339e-78	beta
Mospd2	-	3.09596e-49	0.877496	0.508	0.305	8.66808e-45	beta
AI413582	-	2.3456e-65	0.876194	0.686	0.472	6.56721e-61	beta
Tmem9b	-	5.41312e-54	0.875686	0.529	0.31	1.51557e-49	beta
Aida	-	3.2012e-58	0.875552	0.612	0.403	8.96272e-54	beta
Abhd2	-	8.30052e-69	0.875218	0.663	0.425	2.32398e-64	beta
Ufc1	-	1.65612e-244	0.875193	0.996	0.969	4.6368e-240	beta
Acyp2	-	1.25554e-52	0.873705	0.513	0.292	3.51525e-48	beta
Zcchc2	-	1.44486e-39	0.86951	0.392	0.214	4.04531e-35	beta
Pkib	-	1.14744e-41	0.868924	0.436	0.252	3.21261e-37	beta
Syt13	-	2.83818e-201	0.868633	0.996	0.975	7.94635e-197	beta
Zfyve21	-	1.2016e-94	0.867224	0.843	0.641	3.36424e-90	beta
Cebpb	TRUE	7.08843e-70	0.866848	0.619	0.357	1.98462e-65	beta
Trio	-	4.81709e-49	0.86668	0.53	0.326	1.34869e-44	beta
mt-Nd2	-	7.1026e-245	0.866298	1	1	1.98859e-240	beta
Fuom	-	2.14007e-123	0.866238	0.93	0.795	5.99177e-119	beta
Dlg3	-	4.76485e-42	0.865456	0.373	0.187	1.33406e-37	beta
Slc25a44	-	5.08467e-50	0.864934	0.595	0.403	1.4236e-45	beta
Mdm1	-	2.13065e-79	0.864677	0.712	0.447	5.96538e-75	beta
Pank3	-	2.60875e-64	0.864305	0.691	0.497	7.30397e-60	beta
Tmem56	-	1.02183e-48	0.862282	0.5	0.3	2.86093e-44	beta
Rpn2	-	1.17762e-243	0.862196	0.999	0.983	3.2971e-239	beta
Mroh1	-	9.10104e-42	0.85934	0.391	0.209	2.54811e-37	beta
Ndufb8	-	2.299e-277	0.858316	1	0.988	6.43675e-273	beta
Gramd3	-	6.0163e-75	0.857766	0.763	0.546	1.68444e-70	beta
Ift81	-	1.96159e-72	0.855925	0.786	0.605	5.49205e-68	beta
Cnnm2	-	3.15472e-44	0.855311	0.447	0.259	8.83258e-40	beta
D15Ertd621e	-	9.11345e-63	0.854746	0.667	0.466	2.55158e-58	beta
Fnip2	-	2.01718e-38	0.85371	0.498	0.329	5.64769e-34	beta
Zfp106	-	4.47286e-105	0.853282	0.906	0.73	1.25231e-100	beta
Nav1	-	4.87529e-64	0.85169	0.709	0.494	1.36498e-59	beta
Pex11g	-	6.78671e-40	0.849695	0.37	0.193	1.90014e-35	beta
Qdpr	-	6.95044e-124	0.849491	0.939	0.819	1.94598e-119	beta
2011-09-01	-	3.09332e-48	0.848592	0.52	0.312	8.66067e-44	beta
Yipf2	-	4.7265e-75	0.84852	0.768	0.567	1.32333e-70	beta
Esrp1	-	8.34547e-65	0.846744	0.683	0.473	2.33657e-60	beta
Srp9	-	4.86151e-254	0.845752	1	0.99	1.36113e-249	beta
Tmem218	-	6.68211e-69	0.845699	0.731	0.539	1.87086e-64	beta
Pik3c2a	-	1.13973e-59	0.84461	0.724	0.544	3.19101e-55	beta
Acap2	-	3.03241e-42	0.844137	0.497	0.313	8.49013e-38	beta
Cep290	-	2.26232e-59	0.844073	0.655	0.432	6.33406e-55	beta
Gm15417	-	1.11051e-36	0.843692	0.392	0.222	3.10922e-32	beta
Terf2	TRUE	4.49685e-42	0.843383	0.522	0.341	1.25903e-37	beta
Shc1	-	1.43953e-54	0.843275	0.678	0.512	4.0304e-50	beta
1110020A21Rik	-	7.8523e-43	0.841619	0.394	0.206	2.19849e-38	beta
Abhd17c	-	7.40666e-40	0.840555	0.407	0.232	2.07372e-35	beta
0610040J01Rik	-	2.78694e-80	0.840075	0.802	0.62	7.80288e-76	beta
Hars	-	1.23232e-43	0.837394	0.45	0.261	3.45025e-39	beta
Mfsd1	-	1.08268e-38	0.837153	0.432	0.258	3.0313e-34	beta
Slc31a1	-	3.73241e-43	0.836055	0.478	0.295	1.045e-38	beta
Hopx	TRUE	4.46042e-56	0.834187	0.572	0.339	1.24883e-51	beta
Slc33a1	-	1.98826e-88	0.833965	0.845	0.682	5.56673e-84	beta
Ube2a	-	1.46079e-53	0.833228	0.652	0.475	4.08993e-49	beta
H13	-	5.51281e-126	0.833119	0.947	0.86	1.54348e-121	beta
Atf6	TRUE	3.91638e-76	0.832523	0.755	0.53	1.09651e-71	beta
Abcd3	-	4.14603e-111	0.832102	0.929	0.8	1.16081e-106	beta
Rpl10-ps3	-	1.03683e-52	0.830393	0.652	0.475	2.9029e-48	beta
Cacna1d	-	1.70014e-57	0.829719	0.699	0.508	4.76005e-53	beta
Pofut2	-	2.70301e-97	0.829492	0.876	0.735	7.56787e-93	beta
Fbrsl1	-	1.80736e-46	0.828406	0.55	0.354	5.06024e-42	beta
Hspa9	-	5.05715e-90	0.824941	0.909	0.822	1.4159e-85	beta
Grtp1	-	9.10213e-46	0.82292	0.566	0.386	2.54841e-41	beta
Grn	-	9.2015e-43	0.820557	0.576	0.408	2.57624e-38	beta
1110008P14Rik	-	4.1987e-118	0.819073	0.921	0.79	1.17555e-113	beta
Efcab1	-	4.44852e-114	0.818884	0.927	0.818	1.2455e-109	beta
Ccnd2	-	2.31383e-231	0.818684	0.996	0.998	6.47827e-227	beta
BC003331	-	2.49428e-65	0.815841	0.741	0.575	6.98348e-61	beta
Nus1	-	4.08733e-60	0.815791	0.697	0.499	1.14437e-55	beta
Etfb	-	3.46576e-151	0.815309	0.98	0.924	9.70344e-147	beta
Nipal3	-	4.813e-60	0.814852	0.689	0.493	1.34754e-55	beta
Idi1	-	1.13839e-29	0.813113	0.363	0.212	3.18727e-25	beta
BC022687	-	2.73679e-43	0.812749	0.443	0.255	7.66247e-39	beta
Rwdd4a	-	4.4004e-79	0.812125	0.832	0.651	1.23203e-74	beta
Smap2	-	9.40483e-113	0.810297	0.94	0.811	2.63317e-108	beta
Epb41	-	1.22381e-43	0.807218	0.559	0.372	3.42642e-39	beta
Snx30	-	7.33482e-47	0.807164	0.498	0.297	2.0536e-42	beta
Mpc1	-	8.04894e-118	0.806847	0.936	0.848	2.25354e-113	beta
Pip4k2c	-	4.12769e-57	0.806487	0.69	0.507	1.15567e-52	beta
Endog	-	1.97329e-52	0.806385	0.615	0.419	5.52481e-48	beta
Slc38a10	-	1.19555e-93	0.805868	0.896	0.754	3.34729e-89	beta
mt-Nd5	-	8.09499e-222	0.80565	1	0.999	2.26644e-217	beta
Timm8b	-	5.79326e-140	0.805546	0.964	0.883	1.622e-135	beta
Clic4	-	7.99004e-43	0.804795	0.564	0.387	2.23705e-38	beta
Ube2o	-	6.30844e-44	0.80326	0.581	0.414	1.76624e-39	beta
Dhx32	-	2.80408e-72	0.80253	0.782	0.611	7.85087e-68	beta
Slc2a5	-	3.41586e-184	0.801371	0.992	0.958	9.56374e-180	beta
Glb1l2	-	1.75398e-45	0.799985	0.512	0.303	4.91078e-41	beta
Osbp	-	4.54715e-44	0.799776	0.599	0.435	1.27311e-39	beta
Nfkb1	TRUE	4.96234e-51	0.799626	0.637	0.449	1.38935e-46	beta
Fam175b	-	2.46436e-54	0.799245	0.662	0.478	6.89971e-50	beta
Ccm2	-	6.52701e-39	0.798329	0.471	0.296	1.82743e-34	beta
Pank1	-	1.77324e-34	0.798263	0.357	0.194	4.96471e-30	beta
Enpp5	-	2.70744e-74	0.795776	0.822	0.698	7.5803e-70	beta
Srp72	-	7.46667e-147	0.795459	0.983	0.923	2.09052e-142	beta
1600002K03Rik	-	2.95941e-45	0.794568	0.603	0.437	8.28575e-41	beta
Cyp20a1	-	3.56861e-49	0.79451	0.635	0.45	9.99141e-45	beta
Selk	-	9.45526e-292	0.794151	1	0.999	2.64728e-287	beta
Sfxn2	-	5.35857e-51	0.794062	0.602	0.399	1.50029e-46	beta
Mrps12	-	2.69106e-136	0.793225	0.971	0.939	7.53443e-132	beta
Leprotl1	-	4.49721e-82	0.793207	0.837	0.68	1.25913e-77	beta
Otud7b	-	3.00078e-32	0.79196	0.412	0.253	8.40158e-28	beta
Prkcsh	-	1.269e-84	0.791456	0.853	0.723	3.55295e-80	beta
Sh3kbp1	-	5.67937e-33	0.789642	0.37	0.215	1.59011e-28	beta
Bzw1	-	1.5677e-68	0.787341	0.775	0.602	4.38926e-64	beta
Usp9x	-	5.74679e-157	0.786926	0.991	0.948	1.60899e-152	beta
Scrn1	-	4.66076e-58	0.785781	0.689	0.524	1.30492e-53	beta
C330007P06Rik	-	1.72793e-35	0.785305	0.479	0.313	4.83785e-31	beta
Phf20l1	-	6.69974e-77	0.783812	0.852	0.698	1.87579e-72	beta
Mlec	-	2.05412e-162	0.783773	0.988	0.938	5.75111e-158	beta
Fbxo32	-	9.65293e-30	0.783641	0.383	0.228	2.70263e-25	beta
Atp5g1	-	6.53106e-237	0.782995	1	0.995	1.82857e-232	beta
Camkk2	-	1.78043e-35	0.781221	0.381	0.212	4.98484e-31	beta
Smim20	-	2.27041e-66	0.781219	0.789	0.65	6.35669e-62	beta
Bccip	-	1.0872e-101	0.780521	0.906	0.805	3.04395e-97	beta
Tspan13	-	8.82887e-168	0.778778	0.993	0.925	2.47191e-163	beta
Sh3glb1	-	4.10759e-129	0.778776	0.963	0.88	1.15004e-124	beta
Smim14	-	2.9002e-216	0.778776	0.998	0.984	8.11999e-212	beta
Vkorc1l1	-	1.73004e-44	0.77819	0.561	0.382	4.84376e-40	beta
Pkm	-	6.09517e-203	0.777064	0.999	0.99	1.70653e-198	beta
Isg20	-	6.33167e-112	0.774741	0.955	0.863	1.77274e-107	beta
Trub1	-	3.36449e-46	0.774459	0.563	0.374	9.4199e-42	beta
Cib1	-	1.49029e-59	0.773801	0.71	0.51	4.17252e-55	beta
Mif	-	1.88721e-107	0.773752	0.947	0.877	5.28382e-103	beta
Zmpste24	-	2.6499e-67	0.773495	0.738	0.539	7.41919e-63	beta
Ptprf	-	6.9606e-105	0.772902	0.947	0.866	1.94883e-100	beta
Pdia6	-	3.47659e-150	0.7727	1	0.995	9.73376e-146	beta
Cope	-	4.20072e-187	0.771952	0.998	0.978	1.17612e-182	beta
Scpep1	-	2.66221e-48	0.771794	0.559	0.362	7.45365e-44	beta
Ankrd44	-	3.25132e-45	0.771202	0.51	0.299	9.10305e-41	beta
Napa	-	2.1709e-118	0.770777	0.944	0.851	6.07808e-114	beta
Wnt4	-	5.1112e-107	0.770669	0.985	0.761	1.43103e-102	beta
Fam173b	-	6.37946e-45	0.768546	0.536	0.338	1.78612e-40	beta
Rab7	-	3.16045e-125	0.768426	0.959	0.876	8.84863e-121	beta
Prom1	-	9.67023e-23	0.768189	0.528	0.435	2.70747e-18	beta
P4hb	-	9.10233e-164	0.766973	0.994	0.967	2.54847e-159	beta
Ddx3x	-	5.03813e-75	0.766572	0.852	0.714	1.41058e-70	beta
Eaf1	-	2.49056e-29	0.765416	0.367	0.222	6.97307e-25	beta
Sec61b	-	0	0.761742	1	0.999	0	beta
Nt5c2	-	4.62979e-51	0.760755	0.623	0.43	1.29625e-46	beta
Ift20	-	5.67369e-166	0.760546	0.996	0.98	1.58852e-161	beta
Rpn1	-	1.42308e-132	0.760306	0.985	0.944	3.98435e-128	beta
Lpgat1	-	6.20246e-54	0.760126	0.769	0.598	1.73657e-49	beta
Ube2q2	-	3.74602e-71	0.760029	0.803	0.634	1.04881e-66	beta
Map2k2	-	2.49169e-113	0.759966	0.948	0.838	6.97622e-109	beta
Lactb2	-	1.49537e-34	0.75895	0.465	0.296	4.18675e-30	beta
Ssx2ip	-	9.6595e-41	0.758548	0.488	0.301	2.70447e-36	beta
Tmem184a	-	2.36247e-44	0.756443	0.622	0.446	6.61445e-40	beta
Grina	-	5.84248e-58	0.755632	0.743	0.58	1.63578e-53	beta
Uck2	-	1.93624e-36	0.75551	0.419	0.245	5.4211e-32	beta
Tmem63a	-	1.84064e-29	0.75446	0.404	0.253	5.15343e-25	beta
Gale	-	9.01787e-33	0.754181	0.459	0.303	2.52482e-28	beta
Psen2	-	4.98875e-49	0.751247	0.613	0.415	1.39675e-44	beta
Gm8730	-	8.99883e-31	0.751072	0.408	0.26	2.51949e-26	beta
Pecr	-	1.2034e-41	0.750343	0.62	0.466	3.36928e-37	beta
Tspyl4	-	5.97224e-68	0.749049	0.829	0.684	1.67211e-63	beta
Mvb12a	-	1.33674e-65	0.748913	0.815	0.657	3.74261e-61	beta
Slc25a16	-	7.17865e-35	0.74889	0.406	0.236	2.00988e-30	beta
Cyc1	-	2.18237e-73	0.748323	0.816	0.678	6.11019e-69	beta
Fam122a	-	2.33912e-87	0.747278	0.898	0.787	6.54908e-83	beta
Rnf14	-	1.87524e-63	0.747035	0.787	0.61	5.25029e-59	beta
Sdhc	-	6.68866e-76	0.746967	0.848	0.709	1.87269e-71	beta
Srm	-	9.88289e-49	0.745545	0.666	0.484	2.76701e-44	beta
Dhrs7	-	8.97651e-79	0.74412	0.877	0.757	2.51324e-74	beta
Ube4a	-	9.0326e-35	0.743495	0.496	0.329	2.52895e-30	beta
Slc3a2	-	2.19652e-87	0.743381	0.913	0.766	6.14982e-83	beta
4930402H24Rik	-	7.55305e-42	0.743006	0.63	0.462	2.1147e-37	beta
Pdgfa	-	3.07208e-38	0.741914	0.568	0.401	8.60122e-34	beta
Rcbtb1	-	2.2323e-42	0.7419	0.597	0.426	6.24998e-38	beta
Stx7	-	2.06961e-75	0.74151	0.848	0.697	5.79448e-71	beta
Cd164	-	1.16674e-179	0.740324	0.997	0.98	3.26665e-175	beta
Ostm1	-	8.11628e-30	0.739632	0.386	0.235	2.2724e-25	beta
Cdc34	-	3.55324e-39	0.738772	0.532	0.356	9.94837e-35	beta
Etnk1	-	2.82982e-73	0.737607	0.847	0.711	7.92294e-69	beta
Sec63	-	7.10961e-106	0.73707	0.938	0.857	1.99055e-101	beta
Osbpl8	-	3.50107e-35	0.736966	0.45	0.274	9.8023e-31	beta
Clstn1	-	4.58838e-50	0.736923	0.72	0.533	1.28466e-45	beta
Cks1b	-	1.04166e-30	0.736585	0.538	0.398	2.91643e-26	beta
Rsrp1	-	7.37654e-212	0.735494	0.999	0.999	2.06528e-207	beta
Bcar1	-	4.54945e-33	0.735113	0.469	0.308	1.27376e-28	beta
Ddt	-	1.18226e-83	0.734928	0.896	0.773	3.3101e-79	beta
Eva1b	-	2.12542e-74	0.734556	0.857	0.733	5.95076e-70	beta
Appl2	-	1.68084e-30	0.734502	0.465	0.306	4.70601e-26	beta
Arl2bp	-	2.93355e-47	0.734391	0.66	0.496	8.21336e-43	beta
Xpot	-	3.08052e-34	0.73322	0.519	0.365	8.62484e-30	beta
Ybx3	TRUE	1.01538e-47	0.732687	0.661	0.506	2.84285e-43	beta
Txnl4a	-	2.66749e-54	0.732594	0.748	0.584	7.46845e-50	beta
Tlk1	-	7.48727e-71	0.73223	0.843	0.701	2.09629e-66	beta
Fam19a5	-	4.36559e-49	0.730757	0.551	0.329	1.22228e-44	beta
Kcnma1	-	1.19212e-46	0.729834	0.632	0.44	3.33769e-42	beta
Usp16	-	4.20111e-67	0.729633	0.817	0.679	1.17623e-62	beta
Ly96	-	3.70229e-32	0.728954	0.437	0.282	1.03657e-27	beta
Dpp3	-	3.16557e-37	0.72853	0.587	0.436	8.86296e-33	beta
Hexa	-	1.83328e-105	0.726761	0.959	0.917	5.1328e-101	beta
Neurod1	TRUE	4.5312e-113	0.726464	0.976	0.878	1.26865e-108	beta
Myo10	-	8.35647e-45	0.725645	0.65	0.458	2.33964e-40	beta
Sec61a1	-	4.3241e-96	0.725171	0.947	0.858	1.21066e-91	beta
Crot	-	3.67894e-27	0.724542	0.362	0.215	1.03003e-22	beta
Ccnh	-	6.40677e-54	0.724048	0.752	0.603	1.79377e-49	beta
Bag4	-	3.23674e-36	0.723914	0.55	0.4	9.06223e-32	beta
Cln3	-	1.42033e-30	0.723731	0.406	0.248	3.97663e-26	beta
Atg5	-	4.8016e-49	0.723085	0.668	0.503	1.34435e-44	beta
Cluh	-	1.09002e-26	0.723021	0.394	0.258	3.05183e-22	beta
Aldh3a2	-	2.1834e-34	0.72299	0.427	0.255	6.11308e-30	beta
Larp1	-	3.25612e-54	0.722334	0.746	0.582	9.11648e-50	beta
Ccdc25	-	1.58943e-43	0.72137	0.653	0.5	4.4501e-39	beta
Ptrhd1	-	3.30881e-37	0.721128	0.592	0.439	9.264e-33	beta
Scamp2	-	3.62267e-66	0.719939	0.832	0.686	1.01427e-61	beta
Nudt7	-	2.92988e-30	0.719858	0.42	0.268	8.20309e-26	beta
Yars	-	6.3512e-28	0.719833	0.437	0.297	1.77821e-23	beta
Mrpl42	-	2.81069e-86	0.719111	0.892	0.777	7.86936e-82	beta
Ankrd54	-	3.23651e-51	0.718008	0.698	0.523	9.06157e-47	beta
Ina	-	3.39762e-36	0.717945	0.52	0.348	9.51264e-32	beta
Eif2b5	-	2.3029e-35	0.717857	0.511	0.348	6.44766e-31	beta
Flcn	-	5.11692e-26	0.717673	0.368	0.228	1.43264e-21	beta
Agpat5	-	1.54946e-37	0.717495	0.547	0.378	4.33818e-33	beta
mt-Co3	-	2.12481e-229	0.715616	1	1	5.94905e-225	beta
Stat5b	TRUE	7.2523e-31	0.712333	0.443	0.284	2.0305e-26	beta
Clcn4	-	3.4608e-48	0.712123	0.697	0.529	9.68955e-44	beta
1110008F13Rik	-	6.19259e-63	0.711793	0.783	0.636	1.7338e-58	beta
Pgrmc2	-	1.87955e-70	0.711718	0.863	0.739	5.26237e-66	beta
Ift57	-	3.03067e-84	0.711411	0.91	0.808	8.48527e-80	beta
Mphosph10	-	1.56211e-44	0.711044	0.649	0.478	4.3736e-40	beta
Naga	-	1.67865e-62	0.710032	0.812	0.657	4.69988e-58	beta
Pikfyve	-	8.71051e-35	0.709127	0.48	0.31	2.43877e-30	beta
mt-Nd4l	-	2.71224e-114	0.708991	0.991	0.966	7.59374e-110	beta
Svil	-	4.37076e-32	0.708394	0.361	0.198	1.22372e-27	beta
Ubr3	-	3.32962e-55	0.708145	0.76	0.615	9.32227e-51	beta
Mrpl54	-	5.70048e-108	0.707785	0.948	0.869	1.59602e-103	beta
Atp6v0a2	-	5.93057e-34	0.707775	0.484	0.322	1.66044e-29	beta
Paip2b	-	1.17548e-40	0.705572	0.618	0.442	3.2911e-36	beta
Fpgt	-	1.86437e-22	0.704651	0.387	0.264	5.21988e-18	beta
Atm	-	1.33812e-30	0.704536	0.507	0.357	3.74648e-26	beta
Tfrc	-	1.26256e-26	0.703796	0.462	0.318	3.53491e-22	beta
Tmem205	-	2.83659e-55	0.703484	0.744	0.588	7.9419e-51	beta
Aff1	TRUE	1.92254e-29	0.703431	0.4	0.244	5.38274e-25	beta
AW549877	-	2.77012e-35	0.703141	0.517	0.351	7.75579e-31	beta
Ppm1l	-	1.54826e-58	0.702637	0.801	0.637	4.33482e-54	beta
Lamp1	-	5.16081e-216	0.701975	0.999	0.995	1.44492e-211	beta
Slc39a7	-	2.40448e-101	0.701833	0.948	0.862	6.73205e-97	beta
2006-03-01	-	1.54838e-50	0.701642	0.734	0.57	4.33514e-46	beta
Serpini1	-	1.76265e-35	0.701348	0.538	0.372	4.93506e-31	beta
Atp6v0b	-	1.19839e-247	0.701248	0.999	0.999	3.35525e-243	beta
Tesk1	-	1.24645e-39	0.700694	0.619	0.46	3.4898e-35	beta
Aldh9a1	-	8.14316e-49	0.700527	0.678	0.486	2.27992e-44	beta
Rfesd	-	6.36446e-46	0.700469	0.701	0.547	1.78192e-41	beta
Pgp	-	2.7113e-64	0.699631	0.823	0.671	7.59109e-60	beta
Aig1	-	4.76222e-94	0.699131	0.924	0.844	1.33333e-89	beta
Ubxn4	-	1.23738e-144	0.69871	0.995	0.973	3.46441e-140	beta
Ccdc6	-	2.23496e-33	0.698252	0.465	0.304	6.25744e-29	beta
Spcs1	-	3.49393e-154	0.698171	0.998	0.992	9.7823e-150	beta
Hddc2	-	8.24887e-31	0.697183	0.358	0.197	2.30952e-26	beta
Ltv1	-	7.62665e-29	0.697041	0.378	0.231	2.13531e-24	beta
Rangap1	-	2.5204e-38	0.696781	0.659	0.51	7.05662e-34	beta
Gfpt1	-	2.57969e-127	0.696535	0.992	0.925	7.22263e-123	beta
Fnip1	-	9.3218e-47	0.695571	0.709	0.547	2.60992e-42	beta
Nmt2	-	1.02052e-41	0.694956	0.673	0.525	2.85724e-37	beta
Prdx6	-	3.23795e-142	0.694762	0.989	0.965	9.06561e-138	beta
Ccng1	-	6.23222e-25	0.693271	0.564	0.437	1.7449e-20	beta
Ube2m	-	1.71267e-63	0.693078	0.815	0.679	4.79514e-59	beta
Tgfbr1	-	4.08698e-29	0.692629	0.438	0.286	1.14427e-24	beta
Tars	-	3.27343e-37	0.692519	0.62	0.47	9.16494e-33	beta
Ids	-	1.09674e-79	0.69226	0.886	0.702	3.07064e-75	beta
Vps29	-	8.63239e-92	0.691525	0.93	0.851	2.4169e-87	beta
Elmod2	-	1.12361e-28	0.690914	0.389	0.24	3.1459e-24	beta
Slc35c2	-	1.40092e-25	0.690756	0.433	0.303	3.9223e-21	beta
Hbs1l	-	8.21469e-34	0.690269	0.547	0.392	2.29995e-29	beta
Herc2	-	4.01751e-49	0.689187	0.757	0.631	1.12482e-44	beta
Lmf1	-	1.62218e-30	0.68757	0.447	0.295	4.54177e-26	beta
Timm10b	-	9.2854e-92	0.68697	0.932	0.855	2.59973e-87	beta
Cdk5rap3	-	1.6273e-77	0.686862	0.914	0.818	4.55611e-73	beta
Zbtb8os	-	2.33885e-42	0.686817	0.67	0.507	6.54832e-38	beta
Mtch1	-	1.58447e-151	0.686629	0.988	0.973	4.4362e-147	beta
Isoc2b	-	7.69341e-29	0.686185	0.508	0.369	2.154e-24	beta
Ap1s1	-	3.43151e-47	0.685406	0.715	0.572	9.60755e-43	beta
Tshz1	TRUE	3.11117e-70	0.684456	0.869	0.736	8.71065e-66	beta
mt-Nd3	-	5.74979e-163	0.6844	1	0.996	1.60983e-158	beta
Ufl1	-	8.89711e-84	0.683904	0.922	0.82	2.49101e-79	beta
Egln1	-	1.09576e-28	0.683805	0.423	0.276	3.06792e-24	beta
Tmem127	-	4.26852e-27	0.683492	0.443	0.297	1.1951e-22	beta
Plxnb2	-	3.72682e-43	0.683048	0.719	0.577	1.04344e-38	beta
Sar1a	-	1.67294e-101	0.682526	0.954	0.87	4.6839e-97	beta
Myo5a	-	3.19296e-27	0.681995	0.503	0.374	8.93965e-23	beta
Ndufa11	-	8.10547e-169	0.680913	0.992	0.98	2.26937e-164	beta
Hes6	TRUE	4.55658e-47	0.680264	0.7	0.534	1.27575e-42	beta
Sec23b	-	4.12628e-61	0.680122	0.837	0.743	1.15528e-56	beta
Hagh	-	6.84155e-118	0.679689	0.978	0.92	1.9155e-113	beta
Immp1l	-	1.07993e-98	0.678067	0.947	0.896	3.02358e-94	beta
Gabarap	-	1.79751e-273	0.67712	1	0.999	5.03267e-269	beta
Scfd1	-	7.03834e-94	0.676778	0.964	0.892	1.97059e-89	beta
Ulk2	-	5.8044e-25	0.675462	0.467	0.333	1.62512e-20	beta
Dnajc15	-	4.38788e-54	0.675317	0.754	0.617	1.22852e-49	beta
Mrps34	-	4.30603e-69	0.674259	0.868	0.729	1.2056e-64	beta
F8a	-	2.60331e-35	0.673285	0.562	0.412	7.28875e-31	beta
Tmem50b	-	8.68552e-32	0.672934	0.547	0.4	2.43177e-27	beta
D730003I15Rik	-	3.54319e-43	0.672524	0.721	0.568	9.92023e-39	beta
Yrdc	-	1.82333e-45	0.6725	0.729	0.599	5.10496e-41	beta
Cuta	-	1.26956e-76	0.671822	0.929	0.836	3.55451e-72	beta
Sdhaf1	-	2.82463e-45	0.671775	0.708	0.544	7.9084e-41	beta
Usp33	-	3.04126e-49	0.671767	0.719	0.561	8.51492e-45	beta
Elk3	TRUE	1.37584e-18	0.671064	0.36	0.247	3.85208e-14	beta
Nol8	-	1.23416e-24	0.670876	0.481	0.35	3.45539e-20	beta
Aars	-	4.41462e-46	0.670735	0.725	0.586	1.23601e-41	beta
Ddi2	-	1.98116e-27	0.67054	0.463	0.316	5.54685e-23	beta
Steap2	-	3.16638e-37	0.670489	0.55	0.368	8.86524e-33	beta
Abca3	-	7.05828e-28	0.670337	0.473	0.333	1.97618e-23	beta
Hist1h2bc	-	3.87606e-105	0.670285	0.992	0.947	1.08522e-100	beta
Sfmbt1	-	2.89926e-29	0.670068	0.45	0.304	8.11735e-25	beta
Sys1	-	5.80875e-127	0.669889	0.981	0.94	1.62634e-122	beta
Edem3	-	2.79148e-25	0.669671	0.403	0.265	7.81558e-21	beta
Suco	-	4.1003e-63	0.669402	0.845	0.69	1.148e-58	beta
Dus1l	-	2.2907e-25	0.668585	0.373	0.238	6.41352e-21	beta
Eml5	-	5.04712e-34	0.667112	0.592	0.429	1.41309e-29	beta
Bicc1	-	6.41003e-26	0.667001	0.582	0.463	1.79468e-21	beta
BC029214	-	1.74757e-39	0.666819	0.655	0.514	4.89285e-35	beta
Nckap1	-	1.43217e-84	0.666475	0.942	0.839	4.0098e-80	beta
Gnai3	-	7.97909e-44	0.666048	0.724	0.583	2.23399e-39	beta
Rgag4	-	1.54027e-23	0.665872	0.372	0.24	4.31246e-19	beta
Slc25a1	-	7.16422e-43	0.662841	0.725	0.582	2.00584e-38	beta
Fam220a	-	8.20297e-38	0.662415	0.668	0.52	2.29667e-33	beta
Pebp1	-	3.82605e-274	0.659564	1	0.999	1.07122e-269	beta
Ampd2	-	1.1118e-33	0.658919	0.58	0.441	3.11282e-29	beta
Mrps18b	-	1.14559e-38	0.658759	0.651	0.509	3.20742e-34	beta
Ube2j1	-	2.07246e-34	0.657895	0.617	0.485	5.80247e-30	beta
Tkt	-	3.0604e-51	0.656645	0.783	0.655	8.5685e-47	beta
Fn3k	-	1.22332e-21	0.656329	0.355	0.231	3.42506e-17	beta
Tmem14c	-	1.00087e-80	0.65597	0.908	0.841	2.80223e-76	beta
Dnajc10	-	1.11011e-54	0.655452	0.84	0.713	3.10809e-50	beta
Fuca1	-	6.6632e-61	0.655118	0.844	0.736	1.86556e-56	beta
Coprs	-	6.4058e-39	0.653326	0.653	0.506	1.7935e-34	beta
Trappc10	-	1.73094e-40	0.65307	0.669	0.512	4.84628e-36	beta
Mtcl1	-	3.29751e-34	0.651663	0.522	0.351	9.23237e-30	beta
Adcy9	-	2.1431e-25	0.651638	0.429	0.293	6.00025e-21	beta
Ndufv3	-	2.55981e-164	0.650857	0.998	0.983	7.16694e-160	beta
Suds3	-	2.03606e-53	0.650223	0.799	0.665	5.70056e-49	beta
Pi4k2b	-	1.23337e-19	0.64903	0.381	0.264	3.4532e-15	beta
Usp31	-	8.60358e-26	0.646873	0.388	0.245	2.40883e-21	beta
Gpr27	-	5.63637e-40	0.646808	0.675	0.527	1.57807e-35	beta
Tmem167	-	2.09945e-102	0.646144	0.963	0.909	5.87804e-98	beta
Nptxr	-	5.82525e-25	0.645532	0.476	0.339	1.63095e-20	beta
Bckdk	-	2.3677e-40	0.645156	0.676	0.542	6.62909e-36	beta
Fmn2	-	9.82824e-41	0.644755	0.717	0.572	2.75171e-36	beta
Mogs	-	1.38865e-31	0.644698	0.611	0.477	3.88795e-27	beta
2015-09-01	-	1.56858e-210	0.644464	0.999	0.998	4.39171e-206	beta
Reep6	-	1.4138e-32	0.643875	0.63	0.489	3.95836e-28	beta
Eif1	-	0	0.643526	1	1	0	beta
Prkrir	TRUE	3.51831e-29	0.64332	0.459	0.303	9.85057e-25	beta
Mrpl57	-	5.78738e-99	0.643263	0.971	0.906	1.62035e-94	beta
Dnajc21	-	3.67732e-64	0.643182	0.88	0.751	1.02958e-59	beta
Tmem126a	-	1.60437e-73	0.642715	0.889	0.799	4.4919e-69	beta
Fdx1l	-	4.6264e-33	0.642688	0.606	0.47	1.2953e-28	beta
Sephs2	-	7.92624e-28	0.641864	0.553	0.426	2.21919e-23	beta
Ttc39a	-	5.22809e-43	0.641665	0.701	0.55	1.46376e-38	beta
Mocs2	-	1.65121e-56	0.641398	0.83	0.724	4.62305e-52	beta
Rbfa	-	5.6396e-24	0.638771	0.449	0.319	1.57898e-19	beta
Clpp	-	1.18865e-62	0.63782	0.839	0.717	3.32798e-58	beta
Abcb9	-	2.29048e-23	0.636985	0.44	0.313	6.4129e-19	beta
Abce1	-	6.50514e-30	0.636976	0.549	0.398	1.82131e-25	beta
Efcab14	-	4.73567e-59	0.636338	0.865	0.753	1.32589e-54	beta
Fbxo6	-	6.62573e-21	0.636192	0.38	0.254	1.85507e-16	beta
Cycs	-	6.81115e-84	0.635852	0.967	0.903	1.90698e-79	beta
Sptlc1	-	2.07273e-21	0.635817	0.414	0.291	5.80323e-17	beta
Ubc	-	6.42269e-129	0.635627	0.998	0.998	1.79822e-124	beta
Ccnd1	-	1.15632e-60	0.635298	0.902	0.889	3.23747e-56	beta
Prkaa1	-	3.35479e-33	0.634975	0.635	0.496	9.39274e-29	beta
Nlk	-	7.82307e-33	0.632916	0.547	0.39	2.1903e-28	beta
Bex2	-	8.5332e-173	0.632817	1	0.998	2.38912e-168	beta
Fasn	-	2.44958e-19	0.632608	0.409	0.296	6.85833e-15	beta
Psmd6	-	7.00713e-86	0.63224	0.93	0.871	1.96186e-81	beta
Slain2	-	3.47474e-36	0.630192	0.64	0.493	9.72858e-32	beta
Fam117a	-	4.90799e-37	0.630113	0.643	0.483	1.37414e-32	beta
Cep170b	-	1.34665e-27	0.629987	0.574	0.447	3.77035e-23	beta
Smap1	-	4.7465e-73	0.629928	0.907	0.834	1.32892e-68	beta
Irak1	-	1.6419e-69	0.62961	0.911	0.837	4.597e-65	beta
Med8	-	7.5221e-35	0.629378	0.628	0.485	2.10604e-30	beta
Trappc13	-	1.42477e-41	0.628261	0.72	0.589	3.98908e-37	beta
Ap3d1	-	8.40417e-46	0.627093	0.778	0.638	2.353e-41	beta
Sacm1l	-	6.8393e-45	0.626683	0.733	0.584	1.91487e-40	beta
Gcdh	-	1.16837e-29	0.626255	0.515	0.367	3.2712e-25	beta
Dynll2	-	8.76158e-123	0.625341	0.989	0.969	2.45307e-118	beta
Sdccag3	-	1.10045e-30	0.624133	0.552	0.405	3.08104e-26	beta
Sf3b6	-	2.67249e-107	0.624071	0.98	0.956	7.48243e-103	beta
Podxl2	-	4.19034e-37	0.62357	0.669	0.502	1.17321e-32	beta
Fkbp2	-	1.19353e-195	0.623514	1	0.998	3.34164e-191	beta
Atp2b2	-	2.71805e-29	0.622931	0.511	0.355	7.60999e-25	beta
Rusc1	-	8.74597e-24	0.622888	0.43	0.297	2.4487e-19	beta
Stard7	-	9.4063e-30	0.622763	0.584	0.456	2.63358e-25	beta
Arhgap5	-	1.2578e-100	0.622425	0.988	0.957	3.52159e-96	beta
Sec16a	-	1.07327e-37	0.621801	0.709	0.576	3.00493e-33	beta
Acsl5	-	8.07761e-23	0.621389	0.413	0.28	2.26157e-18	beta
Zfp91	TRUE	1.20173e-73	0.621252	0.93	0.862	3.36461e-69	beta
Tbc1d15	-	9.30148e-50	0.620086	0.794	0.684	2.60423e-45	beta
Asna1	-	5.7369e-35	0.620066	0.64	0.496	1.60622e-30	beta
Dgkd	-	1.57387e-23	0.619899	0.452	0.325	4.40651e-19	beta
Cog7	-	4.40384e-32	0.619299	0.615	0.48	1.23299e-27	beta
Pcca	-	7.26475e-26	0.619001	0.48	0.347	2.03398e-21	beta
Eprs	-	2.15571e-65	0.618966	0.961	0.923	6.03557e-61	beta
Ech1	-	6.39016e-45	0.618914	0.748	0.6	1.78912e-40	beta
Ganab	-	1.69985e-46	0.617905	0.755	0.618	4.75924e-42	beta
Pkp4	-	2.95908e-47	0.617734	0.791	0.647	8.28483e-43	beta
Txn2	-	1.23463e-48	0.617677	0.773	0.645	3.4567e-44	beta
Grpel1	-	2.85991e-79	0.617369	0.921	0.857	8.00717e-75	beta
Ttll7	-	9.78731e-67	0.61731	0.898	0.798	2.74025e-62	beta
Rnf115	-	6.69743e-47	0.616797	0.798	0.685	1.87515e-42	beta
Ireb2	-	1.93238e-24	0.616585	0.51	0.375	5.41028e-20	beta
Canx	-	2.43188e-161	0.616135	1	0.994	6.80879e-157	beta
D1Ertd622e	-	4.57913e-20	0.616032	0.365	0.239	1.28206e-15	beta
Lsm12	-	3.13582e-38	0.615104	0.682	0.549	8.77968e-34	beta
Zxdb	TRUE	2.5681e-21	0.614891	0.365	0.239	7.19016e-17	beta
Zranb1	-	3.62169e-44	0.613833	0.834	0.76	1.014e-39	beta
Btg1	-	5.1158e-64	0.613128	0.955	0.883	1.43232e-59	beta
Pi4ka	-	1.11524e-28	0.612879	0.6	0.48	3.12244e-24	beta
Dnajb9	-	8.60754e-86	0.61276	0.988	0.946	2.40994e-81	beta
Tmem256	-	1.51339e-91	0.6125	0.971	0.932	4.23718e-87	beta
Ncbp1	-	1.01181e-24	0.612396	0.446	0.309	2.83287e-20	beta
Txnl1	-	1.81004e-121	0.611895	0.987	0.97	5.06776e-117	beta
Khk	-	9.05731e-20	0.611701	0.495	0.391	2.53586e-15	beta
Map1lc3b	-	7.37673e-113	0.611687	0.992	0.953	2.06534e-108	beta
Atp6v1g1	-	2.23336e-156	0.611287	0.998	0.996	6.25297e-152	beta
Coa3	-	5.74287e-165	0.610644	0.999	0.99	1.60789e-160	beta
Stxbp2	-	3.77058e-22	0.610616	0.461	0.344	1.05569e-17	beta
Prps1	-	1.65074e-62	0.610163	0.897	0.762	4.62175e-58	beta
Atp8b1	-	4.07144e-77	0.609539	0.939	0.85	1.13992e-72	beta
Arfgef3	-	2.86717e-39	0.609387	0.703	0.569	8.02749e-35	beta
Hook1	-	5.45908e-60	0.608823	0.906	0.828	1.52843e-55	beta
Adi1	-	4.17715e-34	0.60879	0.734	0.622	1.16952e-29	beta
Tpd52	-	5.9351e-113	0.608614	0.987	0.955	1.66171e-108	beta
Dph3	-	5.29532e-72	0.607936	0.915	0.818	1.48258e-67	beta
Tmem19	-	2.93715e-19	0.607487	0.359	0.242	8.22344e-15	beta
Ndufa4	-	1.4865e-175	0.606991	0.999	0.997	4.16191e-171	beta
Exoc5	-	4.68013e-28	0.606756	0.574	0.439	1.31034e-23	beta
Bcr	-	6.55623e-31	0.606582	0.561	0.408	1.83561e-26	beta
1110065P20Rik	-	5.28347e-67	0.606245	0.925	0.854	1.47927e-62	beta
Riok3	-	7.42203e-43	0.606088	0.767	0.648	2.07802e-38	beta
Carhsp1	TRUE	2.35885e-18	0.604278	0.379	0.268	6.60432e-14	beta
Arhgap35	-	2.39451e-23	0.604001	0.48	0.352	6.70414e-19	beta
Cdc42se2	-	4.21336e-28	0.603835	0.596	0.471	1.17966e-23	beta
Parva	-	6.07358e-31	0.602979	0.588	0.446	1.70048e-26	beta
Ddx50	-	1.85955e-77	0.60187	0.943	0.883	5.20637e-73	beta
Akr1b3	-	1.12218e-46	0.60175	0.783	0.66	3.14187e-42	beta
Rasal2	-	4.94583e-19	0.60173	0.359	0.242	1.38473e-14	beta
Plaa	-	2.68884e-18	0.601521	0.446	0.344	7.52823e-14	beta
C1galt1	-	1.70803e-40	0.601499	0.744	0.586	4.78213e-36	beta
BC026585	-	1.9245e-18	0.601051	0.438	0.328	5.38821e-14	beta
Bri3	-	2.3401e-95	0.600983	0.98	0.968	6.55182e-91	beta
Dpp7	-	2.58866e-36	0.600312	0.655	0.498	7.24773e-32	beta
Tmem219	-	6.15906e-49	0.600154	0.791	0.66	1.72441e-44	beta
Park7	-	2.93756e-164	0.599831	0.999	0.996	8.22459e-160	beta
Yipf6	-	2.38288e-36	0.599523	0.693	0.574	6.67158e-32	beta
Fbxo9	-	1.60442e-50	0.598092	0.833	0.722	4.49204e-46	beta
Klf9	TRUE	3.10094e-62	0.597662	0.914	0.798	8.68201e-58	beta
Golph3	-	1.19875e-39	0.597564	0.727	0.6	3.35625e-35	beta
Anapc5	-	4.80036e-75	0.597288	0.959	0.859	1.344e-70	beta
Ptbp3	-	6.32835e-71	0.597057	0.947	0.865	1.77181e-66	beta
Ppp2ca	-	8.13486e-71	0.595474	0.94	0.857	2.2776e-66	beta
Reep5	-	5.26849e-122	0.594501	0.993	0.974	1.47507e-117	beta
Cmip	-	3.13571e-76	0.594372	0.939	0.881	8.77937e-72	beta
Crls1	-	2.74381e-23	0.594032	0.451	0.32	7.68212e-19	beta
Fam63b	-	2.29458e-42	0.593394	0.793	0.669	6.42436e-38	beta
Desi1	-	4.14806e-43	0.592822	0.782	0.661	1.16138e-38	beta
Tmf1	TRUE	5.27493e-46	0.592213	0.807	0.688	1.47687e-41	beta
Sdhb	-	4.44643e-68	0.591583	0.928	0.86	1.24491e-63	beta
Gars	-	4.05566e-59	0.591201	0.909	0.84	1.1355e-54	beta
Eif3d	-	2.68672e-53	0.589899	0.857	0.76	7.52229e-49	beta
Trappc9	-	9.40683e-20	0.589615	0.463	0.351	2.63372e-15	beta
Dad1	-	2.94777e-190	0.589554	1	0.999	8.25317e-186	beta
Pcyox1	-	5.30319e-25	0.589552	0.52	0.391	1.48479e-20	beta
Tmem203	-	4.37249e-22	0.589348	0.467	0.333	1.22421e-17	beta
Gdap1	-	5.6367e-42	0.588789	0.798	0.669	1.57816e-37	beta
Cpox	-	2.13275e-23	0.588587	0.552	0.438	5.97127e-19	beta
Gak	-	1.75863e-23	0.587626	0.493	0.366	4.9238e-19	beta
Parn	-	1.7257e-19	0.587121	0.401	0.285	4.8316e-15	beta
Ahcyl1	-	6.90236e-51	0.586055	0.861	0.765	1.93252e-46	beta
Sub1	TRUE	9.5743e-137	0.585686	0.996	0.993	2.68061e-132	beta
Pex2	-	4.83295e-44	0.585589	0.779	0.673	1.35313e-39	beta
Nemf	-	6.29572e-39	0.585531	0.783	0.674	1.76268e-34	beta
Atg13	-	8.29102e-27	0.584797	0.553	0.426	2.32132e-22	beta
Pon2	-	1.31266e-18	0.584564	0.481	0.37	3.67519e-14	beta
Phkb	-	6.99462e-20	0.584422	0.443	0.327	1.95835e-15	beta
Uqcrc1	-	1.07589e-46	0.583576	0.839	0.745	3.01228e-42	beta
Akirin1	-	2.81586e-43	0.583487	0.751	0.616	7.88386e-39	beta
Ssr1	-	4.91289e-81	0.583018	0.96	0.914	1.37551e-76	beta
Wbp5	-	1.32304e-198	0.582819	1	0.999	3.70424e-194	beta
Jtb	-	5.42101e-88	0.582395	0.97	0.922	1.51777e-83	beta
Lonp1	-	1.33195e-19	0.582207	0.481	0.373	3.72921e-15	beta
Tmed2	-	2.60047e-164	0.582195	1	0.995	7.2808e-160	beta
Cdc37l1	-	7.24999e-31	0.581985	0.665	0.542	2.02985e-26	beta
Eea1	-	7.573e-41	0.581819	0.785	0.663	2.12029e-36	beta
Rap1a	-	6.97304e-76	0.58172	0.958	0.901	1.95231e-71	beta
2410015M20Rik	-	8.30214e-133	0.581426	0.996	0.984	2.32443e-128	beta
Commd1	-	1.36803e-54	0.581246	0.876	0.765	3.83021e-50	beta
Ddx24	-	4.15868e-85	0.581228	0.963	0.921	1.16435e-80	beta
Nampt	-	4.50703e-18	0.580018	0.434	0.33	1.26188e-13	beta
Bin1	-	5.42459e-17	0.579814	0.376	0.271	1.51878e-12	beta
Hspa5	-	1.00514e-95	0.579696	1	0.999	2.8142e-91	beta
Dgcr6	-	2.06077e-37	0.579349	0.734	0.606	5.76975e-33	beta
RP23-54G8.4	-	5.76685e-31	0.578916	0.663	0.513	1.6146e-26	beta
Pex7	-	7.67972e-45	0.578509	0.825	0.721	2.15017e-40	beta
Igf2r	-	1.8517e-28	0.577679	0.602	0.476	5.18438e-24	beta
Tcta	-	7.19175e-34	0.577633	0.665	0.521	2.01355e-29	beta
Mydgf	-	9.65748e-90	0.577506	0.98	0.943	2.7039e-85	beta
Mien1	-	5.32737e-115	0.577465	0.99	0.977	1.49156e-110	beta
Aldh5a1	-	8.71375e-18	0.577347	0.365	0.253	2.43968e-13	beta
Ankrd24	-	2.47123e-30	0.576451	0.63	0.504	6.91894e-26	beta
Mob1b	-	7.71884e-26	0.576422	0.554	0.42	2.16112e-21	beta
Slc30a5	-	1.30297e-27	0.576347	0.611	0.482	3.64805e-23	beta
Cltc	-	3.9708e-95	0.575762	0.98	0.936	1.11175e-90	beta
Pop5	-	9.99465e-74	0.575581	0.94	0.897	2.7983e-69	beta
H2-Q2	-	1.93433e-41	0.575427	0.824	0.687	5.41575e-37	beta
Exosc7	-	1.26136e-43	0.57418	0.798	0.698	3.53155e-39	beta
Lrrc59	-	2.27198e-38	0.573226	0.78	0.666	6.36108e-34	beta
Mgea5	-	5.667e-26	0.572983	0.611	0.486	1.58665e-21	beta
Aacs	-	9.77621e-16	0.572243	0.374	0.274	2.73714e-11	beta
Tmem30a	-	3.9993e-81	0.572068	0.956	0.905	1.11973e-76	beta
mt-Nd1	-	1.21823e-164	0.571104	1	1	3.4108e-160	beta
Cox7a2l	-	2.21816e-136	0.570749	0.999	0.997	6.2104e-132	beta
Syne4	-	8.69584e-31	0.570439	0.631	0.494	2.43466e-26	beta
Mapk14	-	5.98041e-21	0.570376	0.488	0.376	1.6744e-16	beta
Mtpn	-	2.03113e-47	0.570111	0.837	0.731	5.68677e-43	beta
Gpr108	-	1.86243e-33	0.569409	0.677	0.545	5.21444e-29	beta
Sec24c	-	1.20752e-25	0.568156	0.564	0.443	3.38082e-21	beta
Gbf1	-	4.13705e-51	0.567822	0.861	0.743	1.15829e-46	beta
Rexo2	-	2.26032e-84	0.567445	0.969	0.926	6.32844e-80	beta
Fam213b	-	1.32959e-26	0.567392	0.624	0.508	3.72257e-22	beta
Sfxn1	-	1.28272e-59	0.567019	0.898	0.806	3.59137e-55	beta
Insig2	-	1.76605e-36	0.566582	0.725	0.603	4.94458e-32	beta
Coq10a	-	2.19638e-23	0.565462	0.51	0.379	6.14942e-19	beta
Aurkaip1	-	1.26278e-67	0.565073	0.914	0.851	3.53553e-63	beta
Znhit2	-	9.60002e-22	0.564842	0.52	0.399	2.68781e-17	beta
Bach1	TRUE	2.96357e-17	0.564832	0.373	0.261	8.29741e-13	beta
Nudt9	-	5.82048e-25	0.563938	0.535	0.406	1.62962e-20	beta
Ebp	-	1.77894e-39	0.562256	0.774	0.675	4.98068e-35	beta
Pdpk1	-	8.39084e-36	0.561121	0.747	0.644	2.34927e-31	beta
Snx13	-	8.77357e-19	0.560678	0.41	0.293	2.45642e-14	beta
Ssr3	-	1.87967e-71	0.56065	0.968	0.904	5.26271e-67	beta
Ehd1	-	7.08716e-19	0.560512	0.398	0.28	1.98426e-14	beta
Nfkbib	-	8.36446e-18	0.559551	0.394	0.288	2.34188e-13	beta
Scap	-	7.28277e-16	0.559348	0.418	0.317	2.03903e-11	beta
Zfp654	TRUE	2.58517e-17	0.558907	0.354	0.243	7.23795e-13	beta
Yipf5	-	2.45301e-37	0.558634	0.789	0.699	6.86793e-33	beta
Selm	-	3.47011e-156	0.557899	0.998	0.998	9.71562e-152	beta
Eif3c	-	1.41343e-78	0.557691	0.979	0.958	3.95731e-74	beta
Mrpl12	-	4.40692e-34	0.556651	0.694	0.58	1.23385e-29	beta
Arl5a	-	2.06775e-23	0.556242	0.563	0.458	5.78929e-19	beta
Gnaz	-	2.90936e-34	0.555809	0.724	0.596	8.14563e-30	beta
Suclg1	-	1.59069e-77	0.555129	0.952	0.926	4.45361e-73	beta
Pgap1	-	2.43006e-24	0.554876	0.565	0.441	6.80367e-20	beta
BC004004	-	2.91766e-39	0.554737	0.779	0.651	8.16888e-35	beta
Aco2	-	1.10492e-55	0.554289	0.902	0.8	3.09355e-51	beta
Pi4k2a	-	3.3884e-20	0.553805	0.526	0.42	9.48683e-16	beta
Cst6	-	6.18441e-21	0.552893	0.357	0.228	1.73151e-16	beta
Ecsit	-	8.1658e-18	0.552794	0.364	0.254	2.28626e-13	beta
Ndfip1	-	2.51098e-37	0.552741	0.762	0.655	7.03023e-33	beta
mt-Co1	-	1.59534e-221	0.552462	1	1	4.46662e-217	beta
Brox	-	5.5171e-18	0.551839	0.438	0.329	1.54468e-13	beta
Ap3b2	-	1.11622e-34	0.550925	0.744	0.649	3.1252e-30	beta
Borcs7	-	3.82667e-34	0.550335	0.725	0.597	1.07139e-29	beta
Smarca4	-	4.34713e-43	0.549992	0.849	0.747	1.21711e-38	beta
Aagab	-	1.83047e-16	0.549383	0.404	0.301	5.12495e-12	beta
Golgb1	-	4.76465e-132	0.548925	1	0.996	1.33401e-127	beta
Diaph2	-	6.7253e-17	0.548044	0.351	0.238	1.88295e-12	beta
Tm9sf3	-	8.03338e-94	0.546725	0.99	0.967	2.24918e-89	beta
Slc30a7	-	4.2196e-16	0.546712	0.389	0.286	1.1814e-11	beta
Tmem208	-	1.56694e-59	0.546533	0.925	0.873	4.38711e-55	beta
Rhobtb3	-	1.53605e-21	0.546464	0.517	0.392	4.30064e-17	beta
Jagn1	-	6.77371e-43	0.545108	0.813	0.707	1.8965e-38	beta
Mon2	-	1.32203e-23	0.545066	0.601	0.487	3.70142e-19	beta
Hmox2	-	9.40933e-44	0.544759	0.798	0.684	2.63442e-39	beta
Gatad2a	TRUE	8.83906e-21	0.544387	0.484	0.362	2.47476e-16	beta
Uhmk1	-	1.4871e-17	0.544111	0.451	0.348	4.16359e-13	beta
Zfhx2	TRUE	1.054e-51	0.54409	0.899	0.816	2.95098e-47	beta
Ranbp2	-	3.10222e-41	0.544043	0.827	0.726	8.6856e-37	beta
Polr2j	-	1.82906e-61	0.543683	0.916	0.867	5.12099e-57	beta
Vmp1	-	8.36632e-32	0.543509	0.705	0.586	2.3424e-27	beta
Mapre2	-	5.20356e-39	0.543403	0.749	0.604	1.45689e-34	beta
Pdha1	-	2.06494e-28	0.54327	0.634	0.504	5.78143e-24	beta
Tmem184c	-	3.10674e-26	0.543138	0.593	0.467	8.69825e-22	beta
Fam173a	-	5.53169e-69	0.542672	0.947	0.873	1.54876e-64	beta
Bcl2l2	-	2.64721e-19	0.542274	0.446	0.328	7.41167e-15	beta
Lactb	-	5.24808e-20	0.542247	0.422	0.298	1.46936e-15	beta
Znfx1	TRUE	2.30861e-18	0.542132	0.437	0.323	6.46364e-14	beta
Mrpl28	-	4.61916e-46	0.541771	0.84	0.75	1.29327e-41	beta
Atf6b	TRUE	1.18037e-18	0.541371	0.499	0.395	3.3048e-14	beta
Gart	-	2.58133e-17	0.541246	0.422	0.316	7.22722e-13	beta
Sdccag8	-	4.43814e-22	0.541225	0.557	0.443	1.24259e-17	beta
Fxn	-	4.40068e-16	0.540997	0.427	0.321	1.2321e-11	beta
Smpd2	-	3.382e-17	0.53891	0.381	0.27	9.46893e-13	beta
Tomm20	-	1.47539e-107	0.538769	0.992	0.97	4.13079e-103	beta
Ankrd40	-	1.04007e-29	0.538659	0.679	0.564	2.91199e-25	beta
Krt18	-	3.23886e-61	0.537874	0.963	0.951	9.06815e-57	beta
Kidins220	-	1.40523e-34	0.537705	0.804	0.714	3.93436e-30	beta
Tbc1d1	-	2.86165e-29	0.537146	0.645	0.508	8.01206e-25	beta
Eif3b	-	2.21084e-35	0.536805	0.752	0.655	6.18992e-31	beta
Mtdh	-	1.16027e-87	0.536367	0.984	0.947	3.24852e-83	beta
Atp13a3	-	4.98605e-17	0.535989	0.474	0.375	1.396e-12	beta
Actr2	-	1.99637e-37	0.535985	0.775	0.667	5.58943e-33	beta
Lsm1	-	2.46314e-30	0.535802	0.673	0.56	6.8963e-26	beta
Lrrc73	-	1.25795e-26	0.534668	0.676	0.562	3.52201e-22	beta
BC005537	-	9.70035e-44	0.534104	0.84	0.731	2.7159e-39	beta
Hax1	-	8.57743e-27	0.534021	0.689	0.609	2.40151e-22	beta
Rnpepl1	-	1.35888e-31	0.534006	0.701	0.568	3.80459e-27	beta
Clock	TRUE	5.29794e-38	0.533564	0.777	0.664	1.48332e-33	beta
Tm2d2	-	9.96362e-63	0.533374	0.934	0.889	2.78962e-58	beta
Ncoa1	TRUE	7.4403e-25	0.533297	0.68	0.587	2.08313e-20	beta
Fam20b	-	1.49849e-22	0.533238	0.587	0.491	4.19547e-18	beta
Armc1	-	3.48037e-34	0.531318	0.75	0.659	9.74435e-30	beta
Grhpr	-	8.82687e-20	0.529673	0.523	0.425	2.47135e-15	beta
Nrd1	-	3.01611e-43	0.529489	0.848	0.783	8.44451e-39	beta
Kif1b	-	4.0535e-56	0.528814	0.942	0.898	1.1349e-51	beta
Cul3	-	6.44486e-34	0.528679	0.781	0.658	1.80443e-29	beta
Mut	-	9.27895e-24	0.528577	0.572	0.443	2.59792e-19	beta
Mbp	-	1.51223e-23	0.528453	0.579	0.453	4.23393e-19	beta
Psmc4	-	3.77851e-46	0.527761	0.853	0.771	1.05791e-41	beta
1700113A16Rik	-	5.42319e-14	0.527195	0.354	0.257	1.51838e-09	beta
Arf1	-	3.30892e-109	0.526458	0.996	0.982	9.26432e-105	beta
Deb1	-	1.70982e-54	0.525548	0.907	0.835	4.78715e-50	beta
Dhx29	-	4.65155e-14	0.52536	0.368	0.27	1.30234e-09	beta
Pcbp3	-	1.67603e-15	0.524765	0.354	0.247	4.69256e-11	beta
Zswim7	-	2.13939e-14	0.524629	0.373	0.277	5.98987e-10	beta
Slmap	-	1.43504e-15	0.524185	0.434	0.335	4.01782e-11	beta
Mrpl3	-	1.86469e-18	0.523979	0.511	0.408	5.22077e-14	beta
Armc10	-	4.67356e-19	0.523906	0.448	0.324	1.3085e-14	beta
Tmco1	-	1.37952e-66	0.523769	0.943	0.876	3.86238e-62	beta
Ndufc2	-	4.68199e-105	0.523028	0.996	0.991	1.31086e-100	beta
Ffar2	-	7.04173e-26	0.522927	0.629	0.494	1.97154e-21	beta
2005-03-01	-	6.55799e-47	0.522772	0.873	0.781	1.83611e-42	beta
Cdkl2	-	4.78066e-21	0.522663	0.512	0.393	1.33849e-16	beta
Mtss1	-	3.709e-29	0.522611	0.678	0.554	1.03845e-24	beta
Gorasp2	-	1.67045e-46	0.521549	0.878	0.763	4.67693e-42	beta
Sod2	-	2.21137e-64	0.521192	0.963	0.922	6.19138e-60	beta
Iscu	-	1.63568e-75	0.520272	0.972	0.938	4.57957e-71	beta
Txndc17	-	2.5306e-87	0.520239	0.988	0.967	7.08518e-83	beta
Dip2c	-	1.84139e-18	0.519646	0.545	0.445	5.15551e-14	beta
Disp2	-	1.96496e-41	0.518734	0.858	0.782	5.50149e-37	beta
Glg1	-	7.55036e-48	0.518731	0.919	0.848	2.11395e-43	beta
Dld	-	1.06069e-27	0.5187	0.723	0.64	2.96972e-23	beta
Rab24	-	5.84437e-43	0.5186	0.867	0.778	1.63631e-38	beta
Cmtm4	-	4.17087e-32	0.51844	0.75	0.625	1.16776e-27	beta
Nme1	-	1.56481e-94	0.517256	0.998	0.979	4.38116e-90	beta
Dpp9	-	1.20949e-28	0.517059	0.707	0.6	3.38633e-24	beta
Gmds	-	3.90853e-36	0.516875	0.78	0.668	1.09431e-31	beta
Ccdc167	-	1.91569e-21	0.516497	0.542	0.427	5.36356e-17	beta
Fem1a	-	3.33248e-15	0.515987	0.4	0.305	9.33027e-11	beta
Inpp4a	-	1.59473e-25	0.515883	0.659	0.532	4.46494e-21	beta
Alg1	-	4.27176e-18	0.515872	0.453	0.341	1.19601e-13	beta
Yif1a	-	1.58292e-43	0.515766	0.85	0.757	4.43187e-39	beta
Serinc1	-	4.96371e-86	0.515178	0.987	0.965	1.38974e-81	beta
Fam46c	-	2.0715e-27	0.515055	0.729	0.611	5.79979e-23	beta
Srpk1	-	1.82737e-32	0.514738	0.775	0.676	5.11626e-28	beta
Tcf25	TRUE	3.51744e-88	0.5144	0.99	0.973	9.84812e-84	beta
Asl	-	2.30766e-14	0.513994	0.375	0.276	6.46099e-10	beta
Srp54b	-	7.36634e-91	0.513801	0.994	0.974	2.06243e-86	beta
Lpcat3	-	4.87029e-31	0.513735	0.715	0.601	1.36358e-26	beta
Dlst	-	2.64533e-15	0.512892	0.463	0.373	7.40639e-11	beta
Pabpc4	-	1.05725e-20	0.512431	0.541	0.422	2.96008e-16	beta
Nf2	-	1.31387e-15	0.512361	0.423	0.322	3.67858e-11	beta
Uvrag	-	3.80871e-18	0.511892	0.497	0.39	1.06636e-13	beta
Cdc5l	TRUE	2.46189e-47	0.511841	0.89	0.825	6.89281e-43	beta
Pptc7	-	2.12625e-15	0.511579	0.357	0.252	5.95306e-11	beta
Gpatch2	-	4.03783e-18	0.511042	0.512	0.4	1.13051e-13	beta
Akt2	-	7.48146e-16	0.510986	0.455	0.358	2.09466e-11	beta
Coa5	-	2.19186e-22	0.510896	0.572	0.456	6.13678e-18	beta
Adrm1	-	9.076e-31	0.510872	0.725	0.622	2.5411e-26	beta
Eif5	-	5.75113e-94	0.5103	1	0.988	1.6102e-89	beta
mt-Atp8	-	1.48246e-31	0.510089	0.814	0.714	4.15059e-27	beta
Srprb	-	6.54969e-22	0.509559	0.589	0.475	1.83378e-17	beta
Tbc1d19	-	5.85703e-15	0.509487	0.391	0.294	1.63985e-10	beta
Mphosph8	-	1.50825e-46	0.509311	0.884	0.808	4.2228e-42	beta
Naa20	-	7.76609e-49	0.509221	0.897	0.827	2.17435e-44	beta
Stt3b	-	1.21148e-26	0.509134	0.651	0.521	3.39192e-22	beta
Ociad1	-	1.08649e-51	0.509118	0.902	0.837	3.04195e-47	beta
Atp6v1b2	-	1.32919e-47	0.509083	0.9	0.843	3.72146e-43	beta
Mtf1	TRUE	4.0839e-16	0.509012	0.475	0.378	1.14341e-11	beta
Ibtk	-	7.30477e-19	0.50882	0.575	0.482	2.04519e-14	beta
Krtcap2	-	7.37913e-135	0.506445	0.999	0.999	2.06601e-130	beta
Pcnx	-	1.46107e-15	0.506415	0.459	0.355	4.09071e-11	beta
Il6ra	-	3.26309e-38	0.506083	0.908	0.822	9.13599e-34	beta
Pkdcc	-	8.71476e-33	0.505928	0.789	0.665	2.43996e-28	beta
Amfr	-	4.67691e-27	0.50585	0.694	0.603	1.30944e-22	beta
Srp68	-	1.20039e-24	0.505338	0.71	0.642	3.36085e-20	beta
Etf1	-	8.3289e-32	0.504968	0.743	0.641	2.33193e-27	beta
Saysd1	-	7.72446e-31	0.503752	0.746	0.65	2.16269e-26	beta
Uckl1	-	4.40629e-16	0.503401	0.466	0.359	1.23367e-11	beta
Rabep1	-	1.57987e-26	0.503141	0.728	0.645	4.42333e-22	beta
Reps1	-	2.61578e-14	0.503026	0.401	0.308	7.32367e-10	beta
Ostc	-	6.38794e-93	0.50212	0.998	0.995	1.7885e-88	beta
Dnajc19	-	2.99107e-48	0.501553	0.912	0.834	8.37438e-44	beta
G2e3	-	1.0918e-11	0.501515	0.393	0.305	3.05681e-07	beta
Lysmd2	-	1.37001e-54	0.500955	0.93	0.873	3.83576e-50	beta
Agl	-	1.83448e-16	0.500861	0.459	0.354	5.13618e-12	beta
Rnf145	-	3.79857e-15	0.500748	0.48	0.389	1.06352e-10	beta
Gtpbp2	-	2.70485e-24	0.500436	0.679	0.585	7.57305e-20	beta
Sst	-	0	9.89419	1	0.508	0	delta
Ly6h	-	0	5.99415	0.904	0.01	0	delta
Cd24a	-	0	5.54137	0.979	0.017	0	delta
Fam159b	-	0	5.32841	0.996	0.188	0	delta
Hhex	TRUE	0	5.23231	0.94	0.007	0	delta
Dpp6	-	0	4.63169	0.938	0.06	0	delta
Mef2c	TRUE	0	4.42484	0.857	0.015	0	delta
Ppp1r17	-	2.43897e-301	4.37607	0.386	0.004	6.82863e-297	delta
Gap43	-	0	4.31054	0.726	0.049	0	delta
Ptprz1	-	0	4.30283	0.804	0.005	0	delta
Arg1	-	0	4.1977	0.991	0.225	0	delta
Cela1	-	1.45823e-202	3.9022	0.462	0.086	4.08275e-198	delta
Fabp5	-	0	3.67226	0.672	0.084	0	delta
Nnat	-	0	3.66613	0.69	0.064	0	delta
Mest	-	0	3.58925	0.64	0.006	0	delta
Ehf	TRUE	0	3.51859	0.891	0.184	0	delta
Syt1	-	0	3.35328	0.664	0.041	0	delta
Spock3	-	0	3.3378	0.587	0.004	0	delta
Cacna2d2	-	0	3.22455	0.608	0.007	0	delta
Rbp4	-	0	3.16875	1	0.719	0	delta
Bmp3	-	0	3.12424	0.588	0.002	0	delta
Cpa2	-	0	3.10933	0.611	0.029	0	delta
Fam46a	-	0	3.09296	0.921	0.36	0	delta
Adgrf5	-	0	3.02082	0.593	0.008	0	delta
Car8	-	0	2.96556	0.896	0.225	0	delta
Cfap61	-	0	2.9566	0.488	0.035	0	delta
Neurog3	TRUE	0	2.95421	0.537	0.009	0	delta
Ptn	-	4.71373e-273	2.93932	0.368	0.008	1.31975e-268	delta
Pcp4	-	0	2.85904	0.714	0.18	0	delta
Oit1	-	1.26414e-305	2.82385	0.468	0.03	3.53935e-301	delta
Rtp4	-	0	2.77044	0.516	0.019	0	delta
Nhs	-	0	2.72697	0.543	0.054	0	delta
Gm14964	-	0	2.71709	0.577	0.05	0	delta
F5	-	0	2.70078	0.466	0.005	0	delta
Sez6l	-	0	2.66384	0.971	0.269	0	delta
Tmem132b	-	0	2.66206	0.636	0.082	0	delta
Unc5c	-	0	2.60144	0.699	0.141	0	delta
Efnb3	-	0	2.57552	0.797	0.184	0	delta
Gpm6a	-	0	2.57174	0.515	0.017	0	delta
Stxbp5l	-	0	2.56957	0.903	0.339	0	delta
Filip1	-	0	2.56612	0.859	0.207	0	delta
Cd44	-	0	2.56367	0.602	0.066	0	delta
Ambp	-	6.09009e-273	2.55273	0.737	0.255	1.7051e-268	delta
Ncam2	-	0	2.54892	0.574	0.057	0	delta
Dscam	-	0	2.53126	0.468	0.007	0	delta
Cacna1h	-	0	2.48447	0.474	0.012	0	delta
Fermt1	-	0	2.48388	0.432	0.006	0	delta
Rab3b	-	0	2.41846	0.933	0.402	0	delta
Auts2	-	0	2.41041	1	0.829	0	delta
Per3	-	5.65023e-290	2.40453	0.682	0.172	1.58195e-285	delta
Clu	-	0	2.39957	0.998	0.773	0	delta
Caly	-	3.58243e-207	2.38099	0.591	0.169	1.00301e-202	delta
Sftpd	-	5.61736e-256	2.37641	0.376	0.015	1.57275e-251	delta
Ctsh	-	5.29684e-221	2.37472	0.435	0.056	1.48301e-216	delta
Ramp1	-	0	2.37456	0.861	0.355	0	delta
Cpne4	-	0	2.36356	0.44	0.012	0	delta
Nebl	-	1.09337e-284	2.35713	0.398	0.013	3.06121e-280	delta
Rgs9	-	0	2.34353	0.852	0.344	0	delta
Efna5	-	1.90195e-263	2.30828	0.609	0.134	5.32508e-259	delta
Lmo3	-	0	2.30099	0.425	0.011	0	delta
AW551984	-	2.166e-273	2.28746	0.484	0.052	6.06436e-269	delta
Tiam1	-	1.2785e-199	2.26532	0.406	0.057	3.57955e-195	delta
Pcdh15	-	0	2.25358	0.78	0.216	0	delta
Rasgef1a	-	1.96636e-251	2.25296	0.386	0.021	5.50541e-247	delta
Lima1	-	0	2.23108	0.872	0.371	0	delta
Lingo1	-	5.70197e-295	2.22547	0.615	0.101	1.59644e-290	delta
Rnaset2b	-	0	2.20104	0.963	0.643	0	delta
Dbp	TRUE	6.62413e-157	2.17669	0.61	0.261	1.85463e-152	delta
Creg2	-	2.55716e-235	2.17449	0.447	0.053	7.15954e-231	delta
Cd164l2	-	7.04917e-266	2.1612	0.711	0.221	1.97363e-261	delta
Slc4a4	-	4.74229e-237	2.14413	0.62	0.16	1.32775e-232	delta
Erich5	-	1.10166e-252	2.13283	0.481	0.059	3.08443e-248	delta
Slitrk6	-	2.11785e-297	2.11283	0.857	0.35	5.92956e-293	delta
Dct	-	9.93608e-226	2.09144	0.533	0.096	2.7819e-221	delta
Kcnc2	-	1.92416e-247	2.07683	0.383	0.021	5.38726e-243	delta
Hspb1	-	3.07681e-173	2.07355	0.542	0.147	8.61446e-169	delta
Kcna5	-	2.11456e-212	2.03664	0.43	0.058	5.92035e-208	delta
Kctd1	-	1.12772e-202	2.01861	0.488	0.098	3.15738e-198	delta
Efcab10	-	7.06661e-219	1.9958	0.59	0.156	1.97851e-214	delta
Slc16a7	-	8.19883e-236	1.99154	0.378	0.025	2.29551e-231	delta
Smpd3	-	3.62729e-251	1.97866	0.745	0.284	1.01557e-246	delta
Nr1d1	TRUE	1.38135e-180	1.97855	0.482	0.107	3.86751e-176	delta
Scn3b	-	5.53384e-238	1.97453	0.641	0.17	1.54937e-233	delta
Rnaset2a	-	0	1.9708	0.962	0.755	0	delta
Frzb	-	0	1.9215	0.925	0.298	0	delta
Tmed6	-	2.51986e-185	1.90697	0.607	0.19	7.05511e-181	delta
Dock1	-	4.38334e-190	1.90651	0.394	0.053	1.22725e-185	delta
Tmie	-	1.2936e-200	1.89876	0.36	0.033	3.62181e-196	delta
Tagln3	-	3.93961e-206	1.89555	0.365	0.033	1.10301e-201	delta
S100a10	-	3.77334e-281	1.88122	0.9	0.417	1.05646e-276	delta
1190002N15Rik	-	5.83148e-205	1.87376	0.627	0.201	1.6327e-200	delta
Ppfia2	-	7.13793e-163	1.85722	0.37	0.06	1.99848e-158	delta
Smim6	-	2.90893e-195	1.8462	0.655	0.238	8.14441e-191	delta
Baiap3	-	8.83483e-217	1.82237	0.72	0.284	2.47358e-212	delta
Arid5b	TRUE	1.56518e-231	1.81807	0.79	0.359	4.3822e-227	delta
Ogfrl1	-	2.82236e-165	1.81253	0.513	0.143	7.90206e-161	delta
Runx1t1	-	9.04353e-255	1.81083	0.889	0.509	2.53201e-250	delta
Stk32a	-	4.61887e-251	1.80221	0.865	0.455	1.29319e-246	delta
Traf5	-	3.19339e-185	1.78017	0.438	0.077	8.94086e-181	delta
Ptprg	-	3.14021e-150	1.77729	0.41	0.091	8.79197e-146	delta
Tcf4	TRUE	6.86662e-286	1.7763	0.929	0.613	1.92252e-281	delta
Psd	-	1.18825e-161	1.77163	0.524	0.161	3.32685e-157	delta
Tle4	-	6.07759e-157	1.77146	0.422	0.091	1.7016e-152	delta
Trp53i11	-	1.34253e-203	1.7707	0.687	0.264	3.75881e-199	delta
Nbl1	-	3.82146e-169	1.76942	0.627	0.236	1.06993e-164	delta
Stk39	-	2.63999e-175	1.76498	0.667	0.301	7.39144e-171	delta
Pex5l	-	5.14874e-228	1.76428	0.837	0.491	1.44154e-223	delta
Smco4	-	2.16999e-206	1.75688	0.681	0.252	6.07553e-202	delta
Hap1	-	2.11459e-283	1.75668	0.956	0.77	5.92042e-279	delta
Kcnb2	-	1.27814e-131	1.7549	0.459	0.139	3.57853e-127	delta
Igsf5	-	2.109e-167	1.75393	0.507	0.139	5.90478e-163	delta
Adam22	-	6.92363e-204	1.74991	0.696	0.279	1.93848e-199	delta
Sim1	TRUE	3.19601e-118	1.71514	0.486	0.181	8.94818e-114	delta
Zfhx4	TRUE	3.73292e-142	1.71413	0.35	0.061	1.04514e-137	delta
Nudt4	-	3.92687e-204	1.70803	0.886	0.656	1.09945e-199	delta
Chgb	-	0	1.69445	1	1	0	delta
Asph	-	1.57425e-287	1.69282	0.921	0.588	4.4076e-283	delta
Klhdc8b	-	1.16257e-244	1.68603	0.848	0.442	3.25496e-240	delta
Dsp	-	5.99785e-198	1.68347	0.717	0.282	1.67928e-193	delta
Cadm1	-	9.91887e-171	1.68221	0.684	0.298	2.77709e-166	delta
Smarca2	-	0	1.67858	0.973	0.749	0	delta
Fxyd6	-	0	1.65568	0.977	0.725	0	delta
Cdh2	-	0	1.65129	0.984	0.801	0	delta
Itgb8	-	8.52072e-140	1.65051	0.391	0.083	2.38563e-135	delta
Golim4	-	0	1.64323	0.988	0.839	0	delta
Bcam	-	3.06879e-148	1.63944	0.439	0.109	8.592e-144	delta
Hlf	TRUE	3.80357e-119	1.63791	0.407	0.115	1.06492e-114	delta
Ncald	-	0	1.63789	0.962	0.764	0	delta
Fxyd3	-	6.13397e-130	1.63769	0.756	0.43	1.71739e-125	delta
Meox1	TRUE	1.536e-131	1.62963	0.405	0.101	4.30049e-127	delta
Basp1	-	4.81518e-204	1.62186	0.858	0.406	1.34815e-199	delta
Tef	TRUE	3.01246e-129	1.61472	0.561	0.233	8.43427e-125	delta
Nr1d2	TRUE	3.65809e-156	1.59808	0.639	0.275	1.02419e-151	delta
Lrp8	-	9.6427e-121	1.59708	0.491	0.176	2.69976e-116	delta
Gm609	-	3.39978e-174	1.58888	0.71	0.327	9.51869e-170	delta
Mlxipl	TRUE	1.8844e-230	1.57044	0.892	0.413	5.27595e-226	delta
Nostrin	-	1.62037e-167	1.56589	0.727	0.332	4.5367e-163	delta
Ffar4	-	2.03944e-192	1.55949	0.815	0.445	5.71002e-188	delta
Fam92b	-	2.10483e-147	1.55632	0.629	0.283	5.89311e-143	delta
Kctd8	-	1.89263e-131	1.54355	0.504	0.166	5.29899e-127	delta
Gabrb3	-	2.81319e-199	1.5338	0.809	0.471	7.87637e-195	delta
Tmcc3	-	1.19616e-149	1.52946	0.649	0.281	3.34902e-145	delta
Anpep	-	2.59815e-95	1.52678	0.486	0.204	7.27431e-91	delta
Met	-	1.43129e-120	1.5255	0.395	0.105	4.00731e-116	delta
Sntg1	-	2.35059e-121	1.52543	0.433	0.125	6.58118e-117	delta
Scn9a	-	4.57077e-160	1.52133	0.779	0.486	1.27972e-155	delta
Cdh4	-	2.3883e-103	1.5188	0.362	0.097	6.68675e-99	delta
Capsl	-	1.82173e-254	1.5188	0.911	0.652	5.10048e-250	delta
Npnt	-	5.51926e-119	1.51848	0.458	0.141	1.54528e-114	delta
App	-	0	1.51723	0.996	0.899	0	delta
Rhoc	-	9.84666e-196	1.51576	0.759	0.346	2.75687e-191	delta
Parm1	-	4.39189e-118	1.51262	0.416	0.12	1.22964e-113	delta
Erc2	-	1.97036e-114	1.50879	0.378	0.098	5.51661e-110	delta
Gprasp2	-	1.76126e-220	1.50513	0.889	0.594	4.93117e-216	delta
Amigo2	-	4.04853e-118	1.50299	0.472	0.163	1.13351e-113	delta
Ptprt	-	8.35623e-131	1.49671	0.594	0.258	2.33958e-126	delta
Asap1	-	5.52791e-164	1.49537	0.725	0.386	1.5477e-159	delta
Sorcs2	-	3.17904e-147	1.46769	0.674	0.317	8.90067e-143	delta
Pea15a	-	2.11286e-198	1.4626	0.818	0.457	5.91558e-194	delta
1500009L16Rik	-	4.43882e-172	1.46188	0.73	0.316	1.24278e-167	delta
Fam101b	-	6.65513e-99	1.45695	0.457	0.179	1.8633e-94	delta
Serping1	-	4.93115e-184	1.4429	0.818	0.428	1.38062e-179	delta
Il17re	-	3.14212e-114	1.44142	0.383	0.098	8.79731e-110	delta
Dzip1l	-	6.43058e-110	1.4348	0.36	0.092	1.80043e-105	delta
Jam3	-	1.62681e-132	1.42948	0.586	0.258	4.55473e-128	delta
Eif4e3	-	1.45711e-140	1.42767	0.658	0.331	4.07961e-136	delta
Rfx6	TRUE	2.45961e-157	1.4253	0.74	0.393	6.88641e-153	delta
Perp	-	3.38292e-96	1.4216	0.406	0.142	9.47149e-92	delta
Pitpnc1	-	3.47562e-143	1.41964	0.736	0.441	9.73103e-139	delta
Lmo7	-	3.25051e-176	1.41555	0.82	0.506	9.10077e-172	delta
Mapt	-	1.42641e-123	1.40767	0.526	0.182	3.99367e-119	delta
Syndig1l	-	1.51353e-151	1.40354	0.742	0.333	4.23758e-147	delta
Cbarp	-	2.30974e-169	1.39933	0.818	0.516	6.46682e-165	delta
Atp1b2	-	1.10435e-90	1.39556	0.394	0.136	3.09196e-86	delta
Jam2	-	3.20699e-98	1.38557	0.416	0.141	8.97892e-94	delta
Pamr1	-	3.20099e-140	1.37722	0.704	0.387	8.96213e-136	delta
Nrsn1	-	2.02167e-100	1.37672	0.443	0.159	5.66028e-96	delta
Tenm4	-	9.13783e-98	1.37049	0.491	0.207	2.55841e-93	delta
Pbxip1	-	3.20402e-148	1.36218	0.83	0.581	8.97062e-144	delta
BC048546	-	2.29431e-109	1.36115	0.746	0.485	6.42361e-105	delta
Wfdc16	-	4.41205e-80	1.35392	0.392	0.152	1.23529e-75	delta
PISD	-	1.33335e-224	1.35186	0.957	0.808	3.73311e-220	delta
Anks4b	-	1.06556e-110	1.33753	0.519	0.198	2.98335e-106	delta
Phyhipl	-	1.30181e-122	1.3352	0.671	0.379	3.64481e-118	delta
Raph1	-	1.46961e-77	1.33461	0.419	0.178	4.11462e-73	delta
Fgf9	-	6.43725e-100	1.3316	0.593	0.316	1.8023e-95	delta
Gatm	-	3.58974e-103	1.32861	0.593	0.294	1.00505e-98	delta
2010300C02Rik	-	6.11298e-93	1.32799	0.356	0.105	1.71151e-88	delta
Gm11837	-	5.67877e-151	1.32601	0.764	0.452	1.58994e-146	delta
Ache	-	1.23459e-79	1.32215	0.415	0.163	3.45662e-75	delta
Gm16638	-	8.72051e-84	1.32087	0.412	0.16	2.44157e-79	delta
Ocrl	-	3.57367e-248	1.3206	0.981	0.773	1.00056e-243	delta
Rgs2	-	1.23753e-157	1.32044	0.958	0.818	3.46483e-153	delta
Cdk14	-	6.13282e-133	1.31934	0.706	0.358	1.71707e-128	delta
Adgrb3	-	7.04271e-82	1.3173	0.451	0.196	1.97182e-77	delta
Tmtc1	-	1.44146e-83	1.315	0.361	0.123	4.03579e-79	delta
Fbxl3	-	2.58384e-135	1.30568	0.733	0.452	7.23425e-131	delta
Cdh8	-	6.58291e-88	1.30556	0.546	0.283	1.84308e-83	delta
Sgce	-	2.25887e-121	1.30102	0.668	0.349	6.32439e-117	delta
2010107G23Rik	-	9.12039e-139	1.2984	0.738	0.449	2.55353e-134	delta
Gprasp1	-	2.93324e-231	1.29503	0.965	0.798	8.21249e-227	delta
Itpr1	-	2.72154e-221	1.28824	0.977	0.698	7.61978e-217	delta
Ntm	-	1.4207e-91	1.2877	0.479	0.186	3.97768e-87	delta
Ptpn13	-	4.06838e-91	1.28577	0.523	0.256	1.13906e-86	delta
Tox	TRUE	2.0946e-120	1.27659	0.693	0.396	5.86446e-116	delta
Pgf	-	1.36034e-88	1.27285	0.594	0.341	3.80867e-84	delta
Trps1	TRUE	1.64728e-95	1.27023	0.553	0.271	4.61207e-91	delta
Scn3a	-	3.67141e-141	1.26881	0.809	0.516	1.02792e-136	delta
Olfm1	-	4.41685e-106	1.26728	0.568	0.251	1.23663e-101	delta
Meis2	TRUE	0	1.26396	0.998	0.974	0	delta
Gfra1	-	8.76321e-85	1.26259	0.516	0.253	2.45352e-80	delta
Igsf8	-	2.79208e-96	1.26194	0.538	0.252	7.81726e-92	delta
Plekhb1	-	6.92606e-89	1.25478	0.464	0.197	1.93916e-84	delta
Casz1	TRUE	3.00714e-114	1.25415	0.685	0.391	8.41938e-110	delta
Slc29a4	-	3.72988e-85	1.25346	0.524	0.269	1.04429e-80	delta
Spock1	-	2.6406e-136	1.25168	0.693	0.301	7.39315e-132	delta
Enpp2	-	1.46727e-160	1.25129	0.873	0.6	4.10807e-156	delta
1810010H24Rik	-	1.63304e-75	1.24603	0.36	0.132	4.57218e-71	delta
Fam81a	-	2.61936e-62	1.23982	0.432	0.219	7.33368e-58	delta
3222401L13Rik	-	3.3888e-63	1.23807	0.482	0.261	9.48795e-59	delta
Rnf217	-	1.43795e-107	1.23805	0.668	0.392	4.02598e-103	delta
Uaca	-	4.70973e-117	1.22522	0.719	0.44	1.31863e-112	delta
Sema4a	-	1.59451e-73	1.21978	0.353	0.13	4.46431e-69	delta
Sema3e	-	4.26175e-77	1.2168	0.404	0.162	1.19321e-72	delta
Pak1	-	2.06277e-79	1.21316	0.359	0.121	5.77534e-75	delta
Cnn3	-	3.84073e-144	1.20628	0.824	0.545	1.07533e-139	delta
Ccdc82	-	2.1386e-72	1.19803	0.465	0.231	5.98765e-68	delta
Abca5	-	2.60031e-131	1.19622	0.781	0.496	7.28035e-127	delta
Plcb4	-	9.6197e-132	1.19563	0.792	0.543	2.69332e-127	delta
Efemp2	-	9.54919e-89	1.19099	0.518	0.236	2.67358e-84	delta
Gnb4	-	9.10555e-69	1.17488	0.458	0.227	2.54937e-64	delta
Tspan12	-	4.11777e-109	1.17416	0.668	0.357	1.15289e-104	delta
Tspo	-	1.5753e-188	1.16425	0.92	0.704	4.41052e-184	delta
Gm12942	-	1.96639e-77	1.1624	0.476	0.225	5.50551e-73	delta
Man2a1	-	7.31134e-112	1.15056	0.761	0.507	2.04703e-107	delta
Ptk2b	-	2.23867e-75	1.14782	0.488	0.246	6.26782e-71	delta
Ppp2r3a	-	2.27102e-84	1.14618	0.66	0.438	6.35841e-80	delta
Gbe1	-	9.73429e-65	1.1345	0.412	0.19	2.72541e-60	delta
Zbtb20	TRUE	0	1.13441	0.998	0.991	0	delta
S100a16	-	2.22227e-95	1.13294	0.499	0.19	6.22191e-91	delta
Pabpc1l	-	2.19004e-72	1.12529	0.468	0.223	6.13168e-68	delta
Isl1	TRUE	2.111e-266	1.11918	0.995	0.964	5.91038e-262	delta
Kcnmb2	-	1.92351e-183	1.11617	0.955	0.784	5.38545e-179	delta
Gpr179	-	2.20418e-85	1.11421	0.428	0.168	6.17125e-81	delta
Nrip1	-	5.93404e-90	1.11185	0.713	0.506	1.66141e-85	delta
Rgs7	-	4.21714e-76	1.10837	0.582	0.347	1.18071e-71	delta
Samd14	-	5.38224e-64	1.10725	0.38	0.164	1.50692e-59	delta
Ctso	-	9.97613e-131	1.106	0.831	0.622	2.79312e-126	delta
Mirg	-	3.13033e-74	1.10525	0.553	0.315	8.7643e-70	delta
Fam134b	-	2.21294e-65	1.10143	0.464	0.24	6.1958e-61	delta
Pnck	-	8.88391e-67	1.0982	0.456	0.228	2.48732e-62	delta
Plppr4	-	1.55198e-70	1.09332	0.369	0.135	4.34524e-66	delta
Msh3	-	3.74553e-54	1.08938	0.444	0.247	1.04867e-49	delta
St3gal5	-	7.42831e-72	1.08869	0.495	0.25	2.07978e-67	delta
Frk	-	9.75144e-86	1.08586	0.622	0.376	2.73021e-81	delta
Vwa5b2	-	6.05426e-150	1.07904	0.91	0.731	1.69507e-145	delta
Flrt1	-	5.07272e-61	1.07814	0.422	0.196	1.42026e-56	delta
Rfx3	TRUE	1.74866e-60	1.07797	0.534	0.332	4.8959e-56	delta
Epcam	-	0	1.07288	1	0.997	0	delta
Atp2b4	-	8.62448e-78	1.06937	0.655	0.433	2.41468e-73	delta
Zfhx3	TRUE	5.09447e-104	1.06111	0.782	0.552	1.42635e-99	delta
Atp1b1	-	2.00872e-244	1.06034	0.993	0.941	5.62401e-240	delta
Actn4	-	1.00809e-115	1.0593	0.786	0.563	2.82244e-111	delta
Smim22	-	1.02674e-213	1.05621	0.977	0.903	2.87467e-209	delta
Dapk1	-	1.61534e-93	1.05501	0.693	0.447	4.52263e-89	delta
Slc24a2	-	2.08883e-100	1.05214	0.728	0.435	5.84829e-96	delta
Jmjd1c	-	4.15619e-137	1.0497	0.885	0.689	1.16365e-132	delta
Cacnb2	-	1.6077e-81	1.0488	0.672	0.458	4.50125e-77	delta
Rbms3	-	7.66969e-82	1.04843	0.603	0.338	2.14736e-77	delta
Lgi1	-	1.10554e-49	1.04685	0.401	0.202	3.09529e-45	delta
Zcchc11	-	2.94599e-188	1.04579	0.969	0.888	8.24818e-184	delta
Rgs17	-	6.37344e-78	1.03967	0.739	0.548	1.78444e-73	delta
Ece1	-	4.43296e-196	1.03907	0.97	0.864	1.24114e-191	delta
Igfbp7	-	6.62392e-242	1.03729	1	0.936	1.85456e-237	delta
Hgfac	-	5.76615e-105	1.03498	0.807	0.602	1.61441e-100	delta
Tspan33	-	1.17677e-89	1.03026	0.678	0.426	3.29472e-85	delta
Dach1	TRUE	8.02625e-87	1.02942	0.711	0.493	2.24719e-82	delta
Efnb1	-	2.08495e-57	1.02035	0.482	0.276	5.83744e-53	delta
Cabp7	-	1.01408e-77	1.02028	0.644	0.372	2.83922e-73	delta
Ttc3	-	4.86319e-209	1.02006	0.988	0.942	1.3616e-204	delta
Frmd4a	-	1.94338e-62	1.01978	0.496	0.274	5.44107e-58	delta
Cldn6	-	2.64288e-78	1.01936	0.611	0.353	7.39953e-74	delta
Anxa4	-	2.2522e-166	1.01813	0.936	0.791	6.3057e-162	delta
Fam155a	-	1.6234e-79	1.0165	0.663	0.449	4.54518e-75	delta
Bambi	-	2.11759e-182	1.01137	0.991	0.817	5.92884e-178	delta
Tshz2	TRUE	1.51806e-200	1.01099	0.988	0.916	4.25026e-196	delta
Fam184a	-	9.94901e-52	1.00272	0.518	0.33	2.78552e-47	delta
B4galt6	-	1.67424e-139	0.99511	0.93	0.806	4.68753e-135	delta
Cpne3	-	3.98509e-93	0.99463	0.75	0.547	1.11575e-88	delta
Kifc3	-	3.42825e-70	0.994615	0.613	0.391	9.59841e-66	delta
Glce	-	2.67203e-54	0.994242	0.402	0.192	7.48115e-50	delta
Hmgn3	-	0	0.990409	1	0.996	0	delta
Arhgap29	-	4.38036e-59	0.988579	0.55	0.337	1.22641e-54	delta
Ppp1r9a	-	3.44596e-82	0.985998	0.749	0.58	9.64799e-78	delta
Syt5	-	2.56751e-70	0.983398	0.674	0.48	7.18852e-66	delta
Nrxn1	-	2.45514e-76	0.980025	0.719	0.526	6.87391e-72	delta
Acer2	-	2.96407e-54	0.97823	0.496	0.298	8.2988e-50	delta
Ggcx	-	8.97627e-63	0.976655	0.57	0.363	2.51317e-58	delta
Ptprk	-	4.48614e-48	0.967091	0.383	0.194	1.25603e-43	delta
Slc12a2	-	5.78503e-37	0.966787	0.361	0.202	1.61969e-32	delta
Cdh1	-	5.85786e-114	0.959926	0.84	0.598	1.64008e-109	delta
Nat14	-	6.27439e-42	0.957186	0.375	0.207	1.7567e-37	delta
Sri	-	3.73128e-169	0.955697	0.958	0.873	1.04468e-164	delta
Stxbp6	-	1.82725e-87	0.952958	0.723	0.461	5.11594e-83	delta
Fgl2	-	1.5094e-36	0.949776	0.516	0.373	4.22602e-32	delta
Psme1	-	7.85164e-142	0.947955	0.922	0.804	2.1983e-137	delta
Zadh2	-	3.36457e-50	0.945869	0.447	0.253	9.42012e-46	delta
Ccdc148	-	7.6106e-38	0.945428	0.353	0.192	2.13082e-33	delta
Akap7	-	2.40796e-40	0.944509	0.394	0.228	6.7418e-36	delta
H2-T23	-	5.94632e-85	0.942411	0.804	0.625	1.66485e-80	delta
Gng4	-	5.25672e-85	0.940083	0.75	0.548	1.47178e-80	delta
Nfatc2	TRUE	1.68227e-48	0.940024	0.442	0.248	4.71002e-44	delta
Tcf7l2	TRUE	5.87631e-43	0.939934	0.436	0.263	1.64525e-38	delta
Itpr3	-	1.72052e-46	0.930245	0.41	0.22	4.81712e-42	delta
Psmb8	-	5.80032e-68	0.925239	0.656	0.458	1.62397e-63	delta
Dync1i2	-	1.00156e-183	0.924297	0.978	0.918	2.80418e-179	delta
Usp51	-	1.37419e-38	0.922655	0.56	0.406	3.84747e-34	delta
Foxp1	TRUE	1.57014e-169	0.920663	0.982	0.886	4.39607e-165	delta
Pls3	-	3.64576e-37	0.919413	0.403	0.247	1.02074e-32	delta
Gpx1	-	3.08803e-105	0.916538	0.908	0.846	8.64588e-101	delta
Trnp1	-	1.16332e-53	0.914479	0.355	0.147	3.25705e-49	delta
Id2	TRUE	4.85435e-52	0.90983	0.452	0.241	1.35912e-47	delta
Ddhd1	-	7.38878e-39	0.908379	0.428	0.272	2.06871e-34	delta
S100a13	-	2.29489e-82	0.904503	0.717	0.481	6.42523e-78	delta
Pde10a	-	1.1716e-38	0.902728	0.681	0.567	3.28023e-34	delta
Mrps6	-	5.78495e-44	0.901931	0.439	0.269	1.61967e-39	delta
Abcc8	-	2.64858e-247	0.901198	1	0.993	7.41551e-243	delta
Fbxo30	-	3.16796e-33	0.899108	0.353	0.201	8.86967e-29	delta
Pcyt1b	-	1.75558e-40	0.891504	0.36	0.189	4.91528e-36	delta
Dnase2a	-	4.35218e-69	0.88956	0.701	0.495	1.21852e-64	delta
Fbxo21	-	6.75251e-85	0.884064	0.778	0.604	1.89057e-80	delta
Ssbp3	-	1.58572e-105	0.883949	0.856	0.685	4.43969e-101	delta
Hpcal1	-	9.41694e-61	0.88153	0.626	0.422	2.63655e-56	delta
Smc6	-	2.05968e-115	0.881406	0.94	0.861	5.76671e-111	delta
Il11ra1	-	8.42645e-61	0.880278	0.615	0.398	2.35924e-56	delta
Spaca6	-	1.17548e-33	0.875887	0.458	0.311	3.29112e-29	delta
Cers4	-	9.74576e-58	0.871245	0.664	0.478	2.72862e-53	delta
Map2	-	2.01626e-96	0.871107	0.906	0.819	5.64513e-92	delta
Dpp4	-	3.34016e-54	0.870747	0.509	0.285	9.35178e-50	delta
Clasp1	-	1.85969e-40	0.870178	0.499	0.348	5.20675e-36	delta
Tpm1	-	1.15551e-93	0.867625	0.831	0.65	3.23519e-89	delta
Zfp467	TRUE	1.70377e-46	0.866249	0.558	0.375	4.7702e-42	delta
Wipi1	-	1.1293e-47	0.863017	0.691	0.567	3.16182e-43	delta
Ss18	-	1.30714e-33	0.862722	0.43	0.292	3.65974e-29	delta
Spint1	-	9.04688e-120	0.861926	0.914	0.818	2.53294e-115	delta
Spr	-	2.49328e-67	0.861458	0.651	0.445	6.98068e-63	delta
Rtn4rl1	-	7.29781e-41	0.860761	0.392	0.214	2.04324e-36	delta
Add3	-	1.17551e-50	0.859067	0.579	0.404	3.2912e-46	delta
Atxn7l1	-	1.51732e-37	0.855311	0.455	0.296	4.2482e-33	delta
Camk1	-	2.25396e-65	0.851731	0.714	0.559	6.31065e-61	delta
Cetn4	-	6.03405e-41	0.850157	0.489	0.323	1.68941e-36	delta
Eps8l2	-	2.34977e-45	0.84871	0.504	0.328	6.57888e-41	delta
Slc4a3	-	1.29047e-46	0.848322	0.567	0.4	3.61305e-42	delta
Hmgn2	-	3.75187e-124	0.844527	0.945	0.871	1.05045e-119	delta
Ikzf4	TRUE	4.53932e-33	0.842764	0.353	0.199	1.27092e-28	delta
BC029722	-	3.63053e-54	0.841534	0.628	0.459	1.01648e-49	delta
N4bp2	-	1.04197e-41	0.838078	0.522	0.356	2.91732e-37	delta
Lrp1	-	2.57652e-39	0.833565	0.461	0.288	7.21375e-35	delta
Col4a3bp	-	5.3528e-70	0.83321	0.753	0.6	1.49868e-65	delta
Gng2	-	2.45014e-34	0.833117	0.412	0.263	6.85991e-30	delta
Chd3	-	7.52117e-111	0.832932	0.922	0.825	2.10578e-106	delta
Zmiz1	TRUE	2.93145e-58	0.832509	0.677	0.523	8.20746e-54	delta
Fcho2	-	9.86158e-58	0.832218	0.679	0.524	2.76104e-53	delta
Vwa5a	-	9.06596e-32	0.83197	0.381	0.238	2.53829e-27	delta
Arhgef12	-	3.36477e-104	0.831836	0.877	0.707	9.42068e-100	delta
Fam60a	-	3.51367e-32	0.83165	0.459	0.316	9.83758e-28	delta
Dennd5b	-	9.39943e-46	0.828251	0.609	0.462	2.63165e-41	delta
Tmbim1	-	1.68897e-41	0.826092	0.545	0.395	4.72879e-37	delta
Cdc42bpa	-	7.06258e-74	0.825567	0.796	0.641	1.97738e-69	delta
Stox1	-	4.77131e-33	0.822371	0.396	0.245	1.33587e-28	delta
Dennd4a	-	1.61089e-37	0.820644	0.392	0.225	4.51017e-33	delta
Fat1	-	1.46814e-43	0.819961	0.529	0.361	4.11049e-39	delta
Tubb2a	-	2.14707e-72	0.815669	0.837	0.707	6.01136e-68	delta
Hjurp	-	3.96882e-48	0.809513	0.616	0.458	1.11119e-43	delta
Lrrc42	-	2.08659e-46	0.807032	0.561	0.391	5.84204e-42	delta
Lhfpl5	-	1.23189e-37	0.804674	0.381	0.209	3.44906e-33	delta
Hacd2	-	8.94099e-47	0.799842	0.633	0.493	2.5033e-42	delta
Irf2bpl	-	1.84926e-44	0.79219	0.598	0.438	5.17757e-40	delta
Mpdz	-	9.3395e-29	0.783358	0.351	0.209	2.61487e-24	delta
Syne2	-	2.70662e-33	0.777739	0.518	0.365	7.578e-29	delta
Creb3l1	TRUE	2.55664e-44	0.775568	0.538	0.332	7.15809e-40	delta
Hmgb3	TRUE	6.40864e-30	0.775282	0.401	0.256	1.79429e-25	delta
Mat2a	-	1.96929e-48	0.774694	0.646	0.478	5.51362e-44	delta
Tmem246	-	3.98523e-30	0.774542	0.452	0.326	1.11578e-25	delta
Cd47	-	3.89342e-152	0.773284	0.985	0.951	1.09008e-147	delta
Neurl1a	-	1.73907e-28	0.771651	0.396	0.257	4.86903e-24	delta
Nedd4l	-	3.78267e-34	0.770807	0.536	0.405	1.05907e-29	delta
Utrn	-	1.09519e-75	0.770759	0.843	0.697	3.06632e-71	delta
Phip	-	8.75352e-119	0.769589	0.968	0.931	2.45081e-114	delta
Hnf1aos1	-	1.45472e-40	0.769463	0.563	0.41	4.07291e-36	delta
Abhd17b	-	6.65714e-32	0.769447	0.442	0.3	1.86387e-27	delta
Pkd1	-	1.07535e-48	0.768747	0.627	0.461	3.01075e-44	delta
Stim1	-	2.8302e-55	0.767377	0.643	0.446	7.92401e-51	delta
Grb14	-	5.34426e-58	0.766764	0.752	0.598	1.49629e-53	delta
Samd9l	-	4.51597e-36	0.765672	0.48	0.32	1.26438e-31	delta
Gm20342	-	3.92348e-29	0.765669	0.498	0.368	1.0985e-24	delta
Golga7b	-	3.55539e-29	0.764676	0.376	0.234	9.95439e-25	delta
Vegfa	-	2.37094e-93	0.761219	0.919	0.797	6.63816e-89	delta
Zfp667	TRUE	1.72919e-44	0.760455	0.646	0.508	4.84138e-40	delta
Rell1	-	8.83276e-26	0.760027	0.392	0.262	2.473e-21	delta
Ush1c	-	2.60602e-47	0.759108	0.633	0.472	7.29634e-43	delta
Shoc2	-	2.59293e-44	0.758278	0.632	0.489	7.25968e-40	delta
Sgsm1	-	4.76151e-44	0.756936	0.632	0.498	1.33313e-39	delta
Prox1	TRUE	1.04525e-67	0.756847	0.859	0.718	2.92649e-63	delta
Slc6a6	-	4.42563e-121	0.756239	0.964	0.906	1.23909e-116	delta
Ahi1	-	3.24785e-92	0.755639	0.944	0.863	9.09334e-88	delta
Rabgap1l	-	1.28989e-59	0.754267	0.754	0.606	3.61143e-55	delta
Socs5	-	2.47919e-24	0.75423	0.355	0.232	6.94124e-20	delta
Pbx3	TRUE	1.95252e-58	0.753331	0.731	0.51	5.46666e-54	delta
Rassf3	-	1.77403e-45	0.752947	0.628	0.479	4.96694e-41	delta
Sik2	-	8.82954e-24	0.751643	0.392	0.268	2.47209e-19	delta
Btbd3	-	3.05084e-27	0.75101	0.488	0.375	8.54175e-23	delta
Lrp6	-	1.08203e-52	0.750277	0.686	0.555	3.02948e-48	delta
Arf6	-	9.84408e-34	0.750017	0.557	0.45	2.75615e-29	delta
Pycard	-	1.34149e-33	0.748291	0.4	0.24	3.7559e-29	delta
Cds1	-	1.01601e-28	0.746801	0.382	0.233	2.84462e-24	delta
Dgkz	-	7.29157e-37	0.746281	0.52	0.365	2.04149e-32	delta
Elavl4	-	1.45372e-38	0.745952	0.683	0.593	4.07013e-34	delta
Wdsub1	-	2.32303e-28	0.742515	0.412	0.277	6.50403e-24	delta
St18	TRUE	5.80531e-63	0.740379	0.825	0.716	1.62537e-58	delta
Vezt	-	9.41161e-30	0.739557	0.445	0.31	2.63506e-25	delta
Cldn7	-	3.52068e-83	0.739344	0.892	0.709	9.8572e-79	delta
Ncam1	-	3.16637e-98	0.739184	0.934	0.853	8.8652e-94	delta
Dcx	-	1.25502e-31	0.738955	0.363	0.206	3.51381e-27	delta
Sdhaf4	-	2.61986e-104	0.73735	0.922	0.849	7.33509e-100	delta
Man2a2	-	1.39321e-37	0.736491	0.509	0.355	3.90071e-33	delta
Rmi1	-	2.47866e-25	0.736341	0.412	0.289	6.93976e-21	delta
Gm3294	-	2.84776e-24	0.735188	0.371	0.244	7.97317e-20	delta
Clstn3	-	2.41558e-27	0.732191	0.404	0.266	6.76314e-23	delta
Dnaja4	-	5.27044e-51	0.731596	0.684	0.519	1.47562e-46	delta
Dynll1	-	1.27834e-102	0.731477	0.974	0.947	3.57909e-98	delta
Fsd1l	-	1.53899e-28	0.731242	0.422	0.291	4.30887e-24	delta
Dbi	-	2.92262e-86	0.730955	0.904	0.794	8.18276e-82	delta
Efhd2	-	3.21004e-29	0.729952	0.492	0.366	8.98746e-25	delta
Ncoa7	-	4.49309e-73	0.728525	0.862	0.772	1.25798e-68	delta
Hnrnpl	-	5.04594e-71	0.727523	0.823	0.708	1.41276e-66	delta
Snx4	-	1.65931e-44	0.724962	0.642	0.49	4.64575e-40	delta
Xpr1	-	1.13316e-36	0.722285	0.575	0.428	3.17261e-32	delta
5930430L01Rik	-	2.96259e-22	0.721778	0.384	0.27	8.29467e-18	delta
Usp35	-	1.99898e-24	0.720435	0.384	0.254	5.59674e-20	delta
Tulp4	TRUE	3.36413e-77	0.719404	0.906	0.842	9.41889e-73	delta
Glis3	TRUE	8.81257e-28	0.719172	0.446	0.304	2.46734e-23	delta
Clcn5	-	6.07197e-28	0.71834	0.471	0.344	1.70003e-23	delta
Akap11	-	3.21262e-74	0.71799	0.889	0.807	8.9947e-70	delta
Fgd4	-	2.49478e-25	0.717268	0.49	0.38	6.9849e-21	delta
Pax6	TRUE	1.99083e-127	0.715207	0.996	0.977	5.57393e-123	delta
Adprm	-	6.70917e-33	0.714692	0.488	0.349	1.87843e-28	delta
Pard3	-	7.84233e-37	0.713471	0.55	0.38	2.1957e-32	delta
Pde1c	-	3.03797e-18	0.7123	0.351	0.247	8.50571e-14	delta
Sesn1	-	3.37045e-32	0.710498	0.482	0.341	9.4366e-28	delta
Slc24a5	-	3.36447e-42	0.708611	0.627	0.459	9.41985e-38	delta
Dag1	-	7.02477e-52	0.705603	0.723	0.591	1.9668e-47	delta
Phc1	-	1.22552e-24	0.70259	0.38	0.251	3.43121e-20	delta
Sorbs2	-	4.47496e-61	0.702363	0.825	0.708	1.2529e-56	delta
Cd2ap	-	1.98458e-75	0.701961	0.907	0.849	5.55641e-71	delta
Anxa11	-	7.53466e-38	0.700684	0.526	0.355	2.10955e-33	delta
Arhgap21	-	3.16245e-35	0.699974	0.579	0.447	8.85421e-31	delta
Sowahc	-	3.99844e-43	0.699428	0.649	0.508	1.11948e-38	delta
Baiap2l1	-	2.51212e-44	0.696665	0.643	0.493	7.03345e-40	delta
Tapbp	-	1.74385e-71	0.695079	0.836	0.709	4.88244e-67	delta
Syne1	-	6.3863e-45	0.694477	0.714	0.585	1.78804e-40	delta
N6amt1	-	1.33266e-39	0.69141	0.633	0.493	3.73117e-35	delta
Tet3	-	5.74075e-30	0.691109	0.464	0.318	1.60729e-25	delta
Pld3	-	3.98182e-60	0.689566	0.868	0.767	1.11483e-55	delta
Erap1	-	1.89576e-24	0.689517	0.43	0.308	5.30776e-20	delta
Ucp2	-	1.91255e-125	0.689349	0.993	0.95	5.35475e-121	delta
Inpp5f	-	1.87506e-32	0.688181	0.596	0.466	5.24979e-28	delta
Ppdpf	-	8.36824e-59	0.686683	0.787	0.645	2.34294e-54	delta
Cplx2	-	1.62961e-122	0.685127	0.994	0.97	4.56259e-118	delta
Zfp462	-	1.21121e-21	0.684965	0.371	0.252	3.39114e-17	delta
Epn2	-	1.16348e-24	0.684229	0.396	0.27	3.2575e-20	delta
Hspb11	-	1.98439e-41	0.683345	0.608	0.463	5.5559e-37	delta
Ssbp4	-	5.40675e-72	0.683278	0.869	0.77	1.51378e-67	delta
Lrpap1	-	3.21018e-109	0.68303	0.977	0.946	8.98787e-105	delta
Trim8	-	2.00146e-27	0.682898	0.519	0.405	5.60368e-23	delta
Ctbp2	-	3.61784e-23	0.682144	0.421	0.311	1.01292e-18	delta
Shisa5	-	3.92898e-37	0.68087	0.603	0.463	1.10004e-32	delta
Ivns1abp	-	1.5802e-45	0.680609	0.777	0.708	4.42425e-41	delta
Cox20	-	2.74646e-79	0.67973	0.895	0.824	7.68955e-75	delta
Kdm6b	-	1.19343e-40	0.677287	0.731	0.619	3.34137e-36	delta
Jade1	-	1.13319e-45	0.676901	0.745	0.621	3.1727e-41	delta
Ptbp2	-	6.49902e-27	0.676864	0.479	0.358	1.8196e-22	delta
Cacna1a	-	1.25311e-44	0.67668	0.722	0.593	3.50846e-40	delta
Eif2ak2	-	6.10496e-25	0.674015	0.481	0.365	1.70927e-20	delta
Bhlhb9	-	4.19332e-47	0.673906	0.737	0.62	1.17405e-42	delta
Gkap1	-	3.23944e-35	0.67351	0.676	0.578	9.06978e-31	delta
Atp6v0e	-	3.56934e-147	0.67193	0.994	0.981	9.99344e-143	delta
Aldoc	-	7.99851e-19	0.671501	0.361	0.259	2.23942e-14	delta
Dsg2	-	2.05746e-23	0.670835	0.466	0.356	5.76047e-19	delta
Chmp4c	-	1.7777e-30	0.670319	0.484	0.331	4.97721e-26	delta
Fam204a	-	1.25617e-53	0.667044	0.798	0.696	3.51701e-49	delta
Gck	-	7.18631e-33	0.666366	0.606	0.49	2.01202e-28	delta
Rap1gap2	-	2.20657e-69	0.665301	0.89	0.814	6.17795e-65	delta
Dlg1	-	1.16883e-31	0.663507	0.549	0.418	3.27248e-27	delta
Mpp2	-	8.92414e-24	0.66257	0.404	0.278	2.49858e-19	delta
Rap1b	-	1.57749e-88	0.660163	0.947	0.917	4.41665e-84	delta
Rcn2	-	1.38225e-71	0.659632	0.888	0.805	3.87001e-67	delta
Nfat5	TRUE	3.28255e-61	0.658903	0.898	0.834	9.19047e-57	delta
Sipa1l1	-	1.05306e-21	0.656812	0.428	0.316	2.94835e-17	delta
Fnbp1l	-	3.78987e-17	0.656716	0.373	0.276	1.06109e-12	delta
Sncb	-	3.0442e-22	0.656614	0.526	0.438	8.52315e-18	delta
Morf4l1	-	3.09541e-236	0.655721	1	0.998	8.66653e-232	delta
Stim2	-	1.58565e-24	0.65505	0.511	0.403	4.43951e-20	delta
Foxp4	TRUE	8.72535e-34	0.653681	0.619	0.512	2.44292e-29	delta
Tet2	TRUE	4.73776e-25	0.653081	0.519	0.411	1.32648e-20	delta
Crip1	-	5.0964e-48	0.653056	0.776	0.632	1.42689e-43	delta
Prpsap2	-	7.2011e-29	0.65261	0.504	0.375	2.01616e-24	delta
Nmi	-	1.20029e-19	0.652391	0.394	0.292	3.36057e-15	delta
D3Ertd751e	-	1.19335e-29	0.651991	0.578	0.46	3.34115e-25	delta
Serpinb9	-	7.93136e-21	0.651348	0.36	0.246	2.22062e-16	delta
Gaa	-	1.09851e-52	0.650512	0.792	0.693	3.07561e-48	delta
Celf3	-	3.41033e-71	0.650316	0.907	0.832	9.54824e-67	delta
Btbd7	-	3.10741e-25	0.648814	0.474	0.358	8.70014e-21	delta
Mapk10	-	5.06891e-33	0.64867	0.567	0.427	1.41919e-28	delta
Vps37d	-	8.2873e-24	0.647241	0.422	0.306	2.32028e-19	delta
Ep300	-	6.01658e-47	0.646827	0.756	0.65	1.68452e-42	delta
Psmb10	-	2.31641e-28	0.646754	0.533	0.418	6.48547e-24	delta
Ccdc184	-	1.38257e-16	0.645787	0.381	0.291	3.87091e-12	delta
1110059E24Rik	-	9.40071e-33	0.645699	0.577	0.461	2.63201e-28	delta
Akr1e1	-	1.9077e-25	0.645225	0.433	0.3	5.34119e-21	delta
Wdr35	-	2.21164e-23	0.644478	0.43	0.311	6.19215e-19	delta
Xiap	-	6.65603e-35	0.641737	0.66	0.539	1.86356e-30	delta
Fam110b	-	2.1552e-26	0.641327	0.478	0.347	6.03414e-22	delta
Galnt7	-	9.12028e-15	0.640894	0.355	0.264	2.5535e-10	delta
Prpf4b	-	2.57118e-82	0.64068	0.951	0.917	7.19878e-78	delta
Fam208a	-	3.89039e-43	0.640516	0.753	0.633	1.08923e-38	delta
Zdhhc8	-	2.5404e-23	0.640266	0.51	0.408	7.11261e-19	delta
Zmat1	TRUE	1.21649e-17	0.639666	0.388	0.287	3.40593e-13	delta
Sos2	-	3.15824e-23	0.639279	0.487	0.389	8.84244e-19	delta
Arhgef1	-	1.28419e-32	0.638452	0.594	0.481	3.59546e-28	delta
M6pr	-	1.82744e-57	0.638262	0.821	0.715	5.11648e-53	delta
Anxa6	-	4.77406e-52	0.63804	0.8	0.672	1.33664e-47	delta
Add1	-	1.28012e-37	0.637086	0.668	0.563	3.58407e-33	delta
Kcnk1	-	5.3368e-52	0.636905	0.793	0.681	1.4942e-47	delta
Ralgps2	-	2.87011e-22	0.636632	0.422	0.304	8.03574e-18	delta
Dlg4	-	1.70258e-24	0.636573	0.488	0.377	4.76687e-20	delta
Ezh1	-	3.7362e-21	0.63361	0.476	0.373	1.04606e-16	delta
Chp1	-	7.52799e-26	0.632948	0.552	0.458	2.10769e-21	delta
Gm1673	-	5.15012e-56	0.631708	0.863	0.734	1.44193e-51	delta
Crebrf	TRUE	3.03235e-42	0.630711	0.791	0.7	8.48998e-38	delta
Crebl2	TRUE	5.36349e-22	0.630309	0.451	0.34	1.50167e-17	delta
Hsp90aa1	-	2.31361e-75	0.629114	0.998	0.999	6.47763e-71	delta
Ywhah	-	4.42126e-69	0.629073	0.915	0.874	1.23786e-64	delta
Cobll1	-	3.07845e-27	0.626523	0.591	0.489	8.61904e-23	delta
Dusp5	-	1.39823e-19	0.625615	0.362	0.248	3.91477e-15	delta
Ccdc34	-	7.23203e-25	0.623129	0.618	0.537	2.02482e-20	delta
Exoc6	-	2.90564e-20	0.622814	0.376	0.264	8.1352e-16	delta
Rreb1	TRUE	7.69762e-21	0.622806	0.414	0.3	2.15518e-16	delta
Smad1	TRUE	1.0082e-25	0.620705	0.592	0.496	2.82277e-21	delta
Impa1	-	2.18079e-44	0.620196	0.756	0.675	6.10577e-40	delta
Secisbp2l	-	2.09492e-20	0.619441	0.442	0.345	5.86537e-16	delta
Soat1	-	2.73717e-17	0.619127	0.35	0.244	7.66354e-13	delta
Itgb1	-	4.98184e-104	0.619069	0.983	0.936	1.39481e-99	delta
Tubgcp5	-	1.13936e-19	0.618892	0.431	0.332	3.18998e-15	delta
Meis1	TRUE	4.47806e-22	0.618756	0.444	0.322	1.25377e-17	delta
Pim3	-	2.47931e-26	0.618491	0.631	0.543	6.94157e-22	delta
Krtcap3	-	6.38413e-27	0.618183	0.553	0.449	1.78743e-22	delta
Slc16a11	-	6.95445e-18	0.617992	0.387	0.287	1.94711e-13	delta
Spata7	-	2.34705e-15	0.617881	0.373	0.286	6.57127e-11	delta
Pik3c2g	-	2.46095e-14	0.617741	0.398	0.315	6.89018e-10	delta
Arid4a	TRUE	5.88369e-46	0.617521	0.764	0.639	1.64732e-41	delta
Terf1	TRUE	1.45781e-25	0.6151	0.478	0.359	4.08156e-21	delta
C1qa	-	5.63095e-44	0.614791	0.834	0.696	1.57655e-39	delta
Cnnm3	-	1.48859e-20	0.612976	0.351	0.237	4.16774e-16	delta
Fbxl12	-	1.74141e-17	0.612748	0.386	0.292	4.87561e-13	delta
Cnep1r1	-	2.22725e-22	0.612407	0.52	0.428	6.23584e-18	delta
Rprd1a	-	3.17986e-21	0.61208	0.438	0.333	8.90296e-17	delta
Nsa2	-	5.16928e-69	0.611675	0.929	0.885	1.44729e-64	delta
Zdhhc21	-	7.42625e-19	0.610511	0.382	0.28	2.0792e-14	delta
Faap20	-	1.24014e-34	0.610433	0.676	0.571	3.47213e-30	delta
Slc35g1	-	1.79571e-20	0.610046	0.443	0.337	5.02763e-16	delta
Csnk1g3	-	7.40356e-36	0.609728	0.701	0.605	2.07285e-31	delta
Psd3	-	7.40722e-21	0.609417	0.48	0.38	2.07387e-16	delta
Cd99l2	-	1.45527e-22	0.609402	0.487	0.384	4.07445e-18	delta
Rpa1	-	3.61201e-20	0.608765	0.429	0.32	1.01129e-15	delta
Psmb9	-	3.96845e-16	0.60876	0.369	0.275	1.11109e-11	delta
Cbl	-	2.19108e-23	0.607478	0.538	0.444	6.13458e-19	delta
Phactr4	-	2.25377e-24	0.60728	0.496	0.391	6.3101e-20	delta
Ptp4a1	-	2.1156e-34	0.60533	0.693	0.603	5.92326e-30	delta
Cry2	-	3.75549e-43	0.604966	0.807	0.728	1.05146e-38	delta
Ptpra	-	4.40167e-37	0.603133	0.688	0.588	1.23238e-32	delta
Sil1	-	6.15667e-36	0.602675	0.709	0.622	1.72375e-31	delta
Ksr2	-	2.43909e-28	0.600631	0.634	0.55	6.82896e-24	delta
Hsd17b11	-	4.1949e-21	0.600268	0.466	0.362	1.17449e-16	delta
Gnao1	-	7.62034e-61	0.600202	0.923	0.855	2.13354e-56	delta
Gcc2	-	5.4837e-54	0.600092	0.922	0.873	1.53533e-49	delta
Pkia	-	1.81779e-18	0.599562	0.352	0.244	5.08944e-14	delta
Eci2	-	1.17247e-60	0.599259	0.896	0.83	3.28269e-56	delta
Tia1	-	8.04028e-57	0.599243	0.889	0.825	2.25112e-52	delta
Cd200	-	1.3033e-54	0.598933	0.882	0.826	3.64898e-50	delta
Srsf5	-	1.93053e-92	0.598547	0.98	0.962	5.40509e-88	delta
Tex9	-	1.32632e-15	0.598215	0.371	0.277	3.71342e-11	delta
Aplp2	-	2.48065e-41	0.596346	0.773	0.676	6.94533e-37	delta
Tmcc1	-	2.59665e-29	0.594803	0.623	0.526	7.27011e-25	delta
Mkl2	-	2.56079e-15	0.594556	0.406	0.331	7.16971e-11	delta
Zfp110	TRUE	3.7594e-19	0.594244	0.441	0.343	1.05256e-14	delta
Cyld	-	3.75227e-34	0.593758	0.675	0.573	1.05056e-29	delta
Tcf12	TRUE	2.10935e-33	0.592718	0.669	0.556	5.90577e-29	delta
Casd1	-	1.26546e-23	0.592505	0.531	0.426	3.54304e-19	delta
Abhd10	-	6.77481e-19	0.591396	0.41	0.311	1.89681e-14	delta
Eid2b	-	2.96812e-18	0.591367	0.443	0.357	8.31014e-14	delta
Lrrcc1	-	1.68544e-20	0.590944	0.469	0.363	4.71891e-16	delta
Tap2	-	1.50097e-25	0.590428	0.505	0.384	4.20242e-21	delta
Zdbf2	-	4.68017e-48	0.590183	0.885	0.8	1.31035e-43	delta
Mgat5	-	5.74228e-16	0.588587	0.372	0.277	1.60772e-11	delta
S100a11	-	9.74253e-129	0.587932	0.997	0.987	2.72771e-124	delta
Hprt	-	5.27425e-71	0.587709	0.925	0.888	1.47668e-66	delta
Plekhb2	-	3.90862e-29	0.587549	0.575	0.468	1.09434e-24	delta
Tceal1	-	4.16171e-40	0.587012	0.729	0.635	1.16519e-35	delta
Snx14	-	3.18962e-26	0.586778	0.61	0.518	8.9303e-22	delta
Zmynd8	-	1.98228e-55	0.586454	0.893	0.842	5.55e-51	delta
Cbx5	-	4.29645e-63	0.58603	0.916	0.865	1.20292e-58	delta
Eml2	-	3.38956e-19	0.585889	0.442	0.338	9.49008e-15	delta
Ttc8	-	4.11909e-24	0.585482	0.532	0.435	1.15326e-19	delta
Arhgef9	-	9.60466e-17	0.585214	0.425	0.334	2.68911e-12	delta
Pttg1	-	4.55459e-20	0.58485	0.462	0.363	1.27519e-15	delta
Zfp280d	TRUE	2.59412e-34	0.584527	0.712	0.623	7.26303e-30	delta
Nptn	-	7.51016e-53	0.58389	0.842	0.772	2.1027e-48	delta
Hipk1	-	1.39407e-28	0.583694	0.647	0.556	3.90312e-24	delta
Pigc	-	1.40042e-15	0.582541	0.406	0.321	3.9209e-11	delta
4921524J17Rik	-	5.2411e-25	0.582346	0.569	0.478	1.4674e-20	delta
Stag2	-	1.02476e-43	0.582187	0.819	0.746	2.86911e-39	delta
Lncpint	-	1.20163e-14	0.582083	0.352	0.262	3.36432e-10	delta
Calm2	-	7.2807e-175	0.581894	0.998	0.997	2.03845e-170	delta
Fubp3	-	1.79634e-21	0.581762	0.471	0.364	5.0294e-17	delta
Ywhaz	-	2.4308e-58	0.580902	0.892	0.829	6.80574e-54	delta
Ppfibp1	-	3.65057e-33	0.580855	0.718	0.628	1.02209e-28	delta
Cntln	-	1.31427e-18	0.57894	0.497	0.4	3.67969e-14	delta
Meis3	TRUE	5.89947e-24	0.578672	0.557	0.458	1.65173e-19	delta
Prkar1b	-	4.16514e-28	0.578067	0.625	0.522	1.16616e-23	delta
Appl1	-	2.1273e-36	0.577156	0.729	0.627	5.95601e-32	delta
Ccl27a	-	4.67282e-27	0.575261	0.534	0.407	1.3083e-22	delta
Znhit6	-	2.83898e-20	0.575235	0.519	0.442	7.94856e-16	delta
Fam133b	-	8.79083e-31	0.574314	0.717	0.652	2.46126e-26	delta
Rph3al	-	2.11296e-36	0.573252	0.727	0.637	5.91588e-32	delta
Mmgt2	-	1.52812e-31	0.57278	0.636	0.533	4.27844e-27	delta
Sat1	-	2.1975e-18	0.572635	0.42	0.319	6.15257e-14	delta
Sp4	TRUE	3.54784e-17	0.571966	0.428	0.337	9.93323e-13	delta
Vgll4	-	1.03673e-23	0.571582	0.542	0.444	2.90264e-19	delta
Lgmn	-	8.81049e-19	0.571565	0.381	0.274	2.46676e-14	delta
Nap1l1	-	7.26738e-76	0.571314	0.947	0.912	2.03472e-71	delta
Ccdc181	-	1.14864e-17	0.570652	0.398	0.301	3.21597e-13	delta
Klc3	-	7.52406e-28	0.570257	0.572	0.455	2.10659e-23	delta
Sepn1	-	7.20082e-19	0.570048	0.458	0.364	2.01609e-14	delta
Rab27a	-	2.86054e-38	0.568866	0.763	0.682	8.00893e-34	delta
Cetn2	-	2.02772e-52	0.568589	0.867	0.795	5.67721e-48	delta
Mecp2	TRUE	2.1262e-33	0.567978	0.708	0.613	5.95294e-29	delta
Gbas	-	1.27267e-23	0.566858	0.539	0.434	3.56322e-19	delta
Atp1a1	-	1.33814e-104	0.565918	0.992	0.97	3.74652e-100	delta
Vsig10	-	1.02409e-15	0.565767	0.394	0.302	2.86726e-11	delta
Epb41l4b	-	2.67772e-23	0.565186	0.541	0.439	7.49709e-19	delta
Pan3	-	3.00551e-22	0.563763	0.57	0.487	8.41483e-18	delta
Cdc42se1	-	7.93711e-16	0.563647	0.373	0.281	2.22223e-11	delta
Htt	-	1.54647e-18	0.563129	0.503	0.427	4.32982e-14	delta
Atf7ip	-	3.0034e-21	0.562185	0.574	0.494	8.40892e-17	delta
Tm2d3	-	1.41608e-67	0.560918	0.922	0.883	3.96474e-63	delta
Wnk1	-	2.88915e-79	0.560571	0.971	0.952	8.08904e-75	delta
Cnot6	-	4.44515e-27	0.560352	0.616	0.52	1.24455e-22	delta
Trp53bp1	-	2.04605e-24	0.559641	0.612	0.527	5.72852e-20	delta
Apip	-	9.9664e-24	0.559224	0.519	0.409	2.79039e-19	delta
Fam177a	-	4.28468e-27	0.559096	0.585	0.473	1.19962e-22	delta
Pbx1	TRUE	2.00108e-59	0.55897	0.922	0.831	5.60262e-55	delta
Adam10	-	1.61735e-16	0.558269	0.452	0.374	4.52826e-12	delta
Hnrnpr	-	6.036e-61	0.558215	0.935	0.907	1.68996e-56	delta
Sh3d19	-	9.47119e-14	0.557647	0.404	0.321	2.65174e-09	delta
Gm26699	-	7.89869e-29	0.557533	0.61	0.477	2.21147e-24	delta
Dek	-	1.36959e-48	0.557439	0.878	0.804	3.83457e-44	delta
Sema4b	-	2.03293e-15	0.557077	0.355	0.265	5.69179e-11	delta
Zscan26	TRUE	2.73567e-27	0.556296	0.668	0.584	7.65934e-23	delta
Acadl	-	4.23069e-36	0.556262	0.747	0.673	1.18451e-31	delta
Ranbp9	-	2.27617e-14	0.555986	0.404	0.324	6.37282e-10	delta
Gm561	-	5.00582e-47	0.555485	0.827	0.773	1.40153e-42	delta
Stk38	-	8.78516e-23	0.555327	0.591	0.516	2.45967e-18	delta
Ndufaf2	-	6.56854e-25	0.555321	0.578	0.481	1.83906e-20	delta
Ubxn7	-	6.96156e-14	0.554948	0.426	0.354	1.9491e-09	delta
Rap1gap	-	6.17459e-19	0.554253	0.507	0.416	1.72876e-14	delta
Ano6	-	5.17485e-18	0.553987	0.502	0.43	1.44885e-13	delta
Smg6	-	3.31383e-21	0.553963	0.57	0.485	9.27808e-17	delta
Cspp1	-	3.11353e-44	0.553717	0.86	0.81	8.71727e-40	delta
Camk2b	-	7.26801e-62	0.55347	0.939	0.907	2.0349e-57	delta
Usp40	-	1.29551e-16	0.552355	0.444	0.357	3.62716e-12	delta
Sgcb	-	2.9359e-14	0.55176	0.387	0.31	8.21993e-10	delta
Leng8	-	6.24443e-30	0.551721	0.681	0.605	1.74832e-25	delta
Mef2a	TRUE	8.60931e-31	0.551618	0.695	0.615	2.41044e-26	delta
Prkacb	-	1.07206e-87	0.551099	0.99	0.969	3.00154e-83	delta
Gse1	-	1.53869e-35	0.550922	0.747	0.667	4.30802e-31	delta
AY036118	-	1.44078e-27	0.550256	0.919	0.855	4.03389e-23	delta
E130102H24Rik	-	1.70171e-14	0.550153	0.425	0.344	4.76445e-10	delta
Ifi35	-	6.65975e-19	0.549954	0.51	0.427	1.8646e-14	delta
Agtrap	-	1.75719e-18	0.549568	0.459	0.364	4.91978e-14	delta
C77080	-	1.45356e-16	0.549536	0.392	0.292	4.06968e-12	delta
Iffo1	-	3.10212e-13	0.549495	0.408	0.334	8.68532e-09	delta
Ypel3	-	3.67047e-68	0.549275	0.968	0.942	1.02766e-63	delta
Xrcc4	-	1.86054e-15	0.549131	0.416	0.337	5.20913e-11	delta
Ift80	-	1.3904e-14	0.548183	0.41	0.329	3.89284e-10	delta
Hnrnpd	-	2.94788e-59	0.548136	0.917	0.876	8.25347e-55	delta
Pla2g2f	-	7.91757e-27	0.548086	0.611	0.482	2.21676e-22	delta
Ogt	-	1.67364e-53	0.546934	0.898	0.837	4.68584e-49	delta
Hspa4l	-	1.59783e-32	0.546596	0.761	0.709	4.4736e-28	delta
Klf13	TRUE	1.61576e-31	0.546522	0.768	0.7	4.52381e-27	delta
Rbbp7	-	3.67955e-62	0.546397	0.943	0.898	1.0302e-57	delta
Nalcn	-	5.9439e-13	0.545716	0.362	0.285	1.66417e-08	delta
Fuz	-	6.66922e-18	0.545593	0.456	0.366	1.86725e-13	delta
Cfap126	-	4.41945e-16	0.54552	0.404	0.313	1.23736e-11	delta
Plscr3	-	9.92975e-16	0.544888	0.379	0.288	2.78013e-11	delta
Tmx4	-	2.44999e-67	0.544762	0.949	0.896	6.85949e-63	delta
Agbl3	-	1.23464e-16	0.544648	0.455	0.371	3.45673e-12	delta
Pou2f1	TRUE	1.41807e-12	0.544591	0.369	0.288	3.97032e-08	delta
Ints8	-	4.84751e-15	0.543385	0.383	0.296	1.35721e-10	delta
Fggy	-	1.04569e-14	0.543239	0.381	0.294	2.92773e-10	delta
Ern1	-	6.73561e-23	0.542922	0.634	0.555	1.88584e-18	delta
Dock7	-	1.18246e-19	0.542518	0.563	0.487	3.31065e-15	delta
Cxxc4	-	4.63371e-48	0.540076	0.916	0.847	1.29735e-43	delta
Luc7l3	-	1.09172e-69	0.539705	0.963	0.94	3.05659e-65	delta
Wdr6	-	3.14439e-36	0.53873	0.792	0.725	8.80366e-32	delta
Tor1aip1	-	4.72296e-27	0.538503	0.628	0.523	1.32233e-22	delta
Pts	-	1.26759e-59	0.538082	0.914	0.867	3.54899e-55	delta
Rrm2b	-	1.64439e-32	0.538028	0.716	0.64	4.60396e-28	delta
Pnmal1	-	3.22219e-30	0.537568	0.704	0.621	9.02148e-26	delta
Phpt1	-	7.45406e-20	0.535911	0.512	0.42	2.08699e-15	delta
Lrrc58	-	3.73374e-51	0.535745	0.888	0.856	1.04537e-46	delta
Gabpb2	TRUE	1.35892e-17	0.535673	0.508	0.428	3.8047e-13	delta
Asap2	-	6.6593e-14	0.535599	0.353	0.26	1.86447e-09	delta
Kmt2d	-	9.98058e-24	0.535295	0.59	0.501	2.79436e-19	delta
Ank3	-	5.97641e-27	0.535134	0.716	0.636	1.67328e-22	delta
Nfkbia	-	4.38527e-54	0.53366	0.822	0.705	1.22779e-49	delta
Hn1	-	5.47437e-16	0.533293	0.46	0.384	1.53271e-11	delta
Inppl1	-	4.8341e-13	0.532297	0.357	0.277	1.35345e-08	delta
Prmt2	-	6.01874e-18	0.532147	0.515	0.43	1.68513e-13	delta
Fam149a	-	1.50828e-15	0.531324	0.373	0.28	4.22287e-11	delta
Samhd1	-	1.82098e-11	0.531232	0.362	0.296	5.09837e-07	delta
Gemin6	-	5.66797e-19	0.531138	0.488	0.395	1.58692e-14	delta
Phf3	-	4.87485e-52	0.529992	0.927	0.891	1.36486e-47	delta
Nab1	-	2.45819e-11	0.529793	0.358	0.29	6.88244e-07	delta
Bex1	-	2.31361e-64	0.529549	0.973	0.946	6.47765e-60	delta
Tmc4	-	3.84887e-46	0.529151	0.87	0.82	1.07761e-41	delta
Ahctf1	TRUE	6.25915e-18	0.52875	0.503	0.421	1.75244e-13	delta
Mif4gd	-	4.07078e-16	0.527949	0.357	0.253	1.13974e-11	delta
Tmem191c	-	1.10217e-13	0.527672	0.372	0.286	3.08586e-09	delta
Parp8	-	1.4982e-18	0.52715	0.505	0.417	4.19466e-14	delta
Tagln2	-	1.91755e-38	0.526888	0.846	0.803	5.36876e-34	delta
Smim11	-	5.18852e-54	0.526865	0.897	0.846	1.45268e-49	delta
Meg3	-	3.48984e-126	0.526594	0.999	0.971	9.77086e-122	delta
Ak1	-	4.1866e-18	0.525351	0.442	0.34	1.17217e-13	delta
Marveld3	-	3.80222e-25	0.524964	0.616	0.527	1.06455e-20	delta
Vat1l	-	8.06034e-13	0.524874	0.393	0.319	2.25673e-08	delta
Ino80d	-	1.96564e-24	0.524778	0.624	0.545	5.50339e-20	delta
Eml4	-	1.60799e-17	0.524372	0.48	0.389	4.50205e-13	delta
Ctps2	-	1.36764e-15	0.523371	0.458	0.381	3.82912e-11	delta
Msi2	-	7.91719e-48	0.522374	0.944	0.925	2.21666e-43	delta
Rab36	-	5.70279e-15	0.52189	0.416	0.33	1.59667e-10	delta
Apbb2	-	9.63804e-16	0.521633	0.464	0.382	2.69846e-11	delta
Ccdc90b	-	1.03379e-16	0.521633	0.496	0.418	2.8944e-12	delta
Smad5	TRUE	1.4065e-16	0.521245	0.458	0.374	3.93792e-12	delta
Susd6	-	2.28565e-14	0.520878	0.48	0.414	6.39936e-10	delta
Ptprj	-	8.85833e-12	0.520143	0.353	0.28	2.48016e-07	delta
Tnrc18	-	1.79936e-20	0.519708	0.539	0.443	5.03786e-16	delta
Zfp945	TRUE	2.93472e-17	0.519042	0.52	0.438	8.21663e-13	delta
Ip6k2	-	1.39771e-37	0.518227	0.865	0.822	3.91331e-33	delta
Tspan2	-	2.34404e-22	0.517032	0.594	0.51	6.56284e-18	delta
Cbx3	-	1.33662e-50	0.516649	0.931	0.874	3.74227e-46	delta
Pla2g16	-	1.71151e-33	0.515957	0.735	0.627	4.79189e-29	delta
Baz1b	-	1.02515e-31	0.515778	0.824	0.783	2.87021e-27	delta
Csnk1e	-	4.23655e-20	0.515522	0.521	0.427	1.18615e-15	delta
Smc1a	-	2.91949e-33	0.515144	0.804	0.754	8.17399e-29	delta
Dtx3	-	7.47039e-28	0.514817	0.676	0.6	2.09156e-23	delta
Cab39l	-	5.45402e-13	0.512754	0.43	0.366	1.52702e-08	delta
Snx10	-	3.41763e-17	0.512365	0.537	0.46	9.56869e-13	delta
Gpcpd1	-	2.80194e-12	0.512296	0.373	0.3	7.84488e-08	delta
[truncated: 474 more rows]

## Sheet: Sheet2
DEGs of adult human β, δ, α and PP cells from Augsornworawat et al., related to Figure. 7B.
gene	TF	p_val	avg_log2FC	pct.1	pct.2	p_val_adj	cluster
ZNF385D	-	0	5.84911	0.979	0.095	0	beta
INS	-	0	3.88238	1	1	0	beta
MEG8	-	0	3.83283	0.898	0.1	0	beta
IAPP	-	0	3.72229	0.999	0.995	0	beta
MEG3	-	0	3.63069	0.955	0.143	0	beta
LINC01099	-	0	3.50499	0.496	0.035	0	beta
LRRTM3	-	0	3.39803	0.576	0.037	0	beta
PCDH7	-	3.77625e-252	3.34233	0.453	0.044	1.38214e-247	beta
KIRREL3	-	9.97868e-252	3.23007	0.47	0.051	3.6523e-247	beta
SEMA6D	-	0	3.17455	0.726	0.104	0	beta
TMEM108	-	0	2.8795	0.607	0.052	0	beta
ADCYAP1	-	0	2.83321	0.733	0.142	0	beta
SLCO1A2	-	4.34005e-277	2.813	0.368	0.006	1.5885e-272	beta
DLK1	-	1.83848e-215	2.81154	0.455	0.063	6.72901e-211	beta
DOCK10	-	0	2.75347	0.828	0.152	0	beta
LRFN2	-	0	2.72368	0.446	0.009	0	beta
IGSF11	-	0	2.63566	0.52	0.021	0	beta
ZNF385D-AS2	-	0	2.56272	0.416	0.004	0	beta
APCDD1L-DT	-	4.95302e-276	2.55461	0.545	0.069	1.81286e-271	beta
SLC6A6	-	0	2.48896	0.756	0.16	0	beta
NPTX2	-	5.95093e-256	2.46774	0.621	0.127	2.1781e-251	beta
GSN	-	0	2.45468	0.79	0.196	0	beta
KIAA1211	-	8.06893e-244	2.38994	0.422	0.034	2.95331e-239	beta
MAFA	TRUE	6.28684e-229	2.27861	0.476	0.063	2.30105e-224	beta
CTNNA3	-	6.297e-237	2.2504	0.499	0.066	2.30477e-232	beta
CDKN1C	-	1.13458e-123	2.24063	0.731	0.392	4.15266e-119	beta
GRIA4	-	2.5505e-180	2.20901	0.493	0.104	9.33508e-176	beta
NEFM	-	8.99472e-103	2.20089	0.39	0.112	3.29216e-98	beta
PPM1E	-	4.36718e-286	2.19629	0.827	0.246	1.59843e-281	beta
CYYR1	-	2.54217e-217	2.15882	0.365	0.025	9.30459e-213	beta
DGCR9	-	9.95571e-226	2.15327	0.488	0.068	3.64389e-221	beta
PLUT	-	1.96174e-94	2.13948	0.389	0.115	7.18016e-90	beta
TSPAN1	-	2.26179e-162	2.12313	0.364	0.051	8.27838e-158	beta
HADH	-	0	2.04325	0.916	0.377	0	beta
TCERG1L	-	2.82466e-193	2.03724	0.357	0.031	1.03385e-188	beta
GPM6A	-	1.55679e-132	2.03318	0.527	0.176	5.698e-128	beta
SAMD11	TRUE	7.86672e-262	1.91869	0.791	0.239	2.8793e-257	beta
UNC5D	-	2.52801e-249	1.90789	0.595	0.101	9.25277e-245	beta
VEGFA	-	2.84352e-233	1.90511	0.881	0.434	1.04076e-228	beta
TGFBR3	-	1.68815e-181	1.89578	0.591	0.158	6.17881e-177	beta
LINC01933	-	1.0527e-151	1.81151	0.398	0.069	3.85299e-147	beta
ROBO2	-	0	1.80616	0.966	0.301	0	beta
KLHL29	-	1.38773e-148	1.79807	0.642	0.232	5.07923e-144	beta
ENDOD1	-	3.53433e-199	1.79339	0.615	0.16	1.2936e-194	beta
LMNTD1	-	2.2542e-144	1.79133	0.355	0.056	8.25059e-140	beta
GLRA1	-	2.19929e-161	1.77299	0.353	0.044	8.04962e-157	beta
NECTIN3	-	5.76851e-224	1.75068	0.793	0.275	2.11133e-219	beta
WLS	-	6.94798e-213	1.74621	0.788	0.296	2.54303e-208	beta
C1orf127	-	4.43055e-163	1.71458	0.448	0.089	1.62163e-158	beta
GRIN2A	-	4.83439e-136	1.67856	0.365	0.065	1.76944e-131	beta
DACH2	TRUE	2.7984e-251	1.66751	0.898	0.296	1.02424e-246	beta
TFF3	-	6.46358e-128	1.66651	0.396	0.087	2.36573e-123	beta
C1QL1	-	9.49717e-160	1.60821	0.689	0.255	3.47606e-155	beta
TMEM132A	-	5.59705e-147	1.59901	0.37	0.061	2.04857e-142	beta
NKX6-1	TRUE	7.50226e-158	1.56831	0.561	0.154	2.7459e-153	beta
IQSEC1	-	2.01151e-146	1.55454	0.637	0.213	7.36235e-142	beta
EEPD1	-	2.06881e-122	1.53319	0.372	0.076	7.57203e-118	beta
VAT1L	-	7.48939e-131	1.52198	0.601	0.215	2.74119e-126	beta
FSTL4	-	6.13846e-31	1.51636	0.386	0.21	2.24674e-26	beta
RASGRF1	-	3.94041e-170	1.51511	0.583	0.144	1.44223e-165	beta
ITPR3	-	1.4037e-152	1.48665	0.539	0.143	5.13769e-148	beta
SYT13	-	3.44619e-183	1.48579	0.833	0.392	1.26134e-178	beta
CTNNA2	-	1.74023e-125	1.438	0.872	0.551	6.36941e-121	beta
PLCXD3	-	7.16863e-145	1.43568	0.904	0.593	2.62379e-140	beta
AP000829.1	-	1.66491e-124	1.42955	0.351	0.064	6.09374e-120	beta
STX1A	-	4.29575e-110	1.42509	0.612	0.255	1.57229e-105	beta
GLP1R	-	1.92656e-148	1.3988	0.566	0.162	7.0514e-144	beta
ERO1B	-	7.79505e-210	1.39664	0.991	0.939	2.85307e-205	beta
TIMP2	-	1.53536e-175	1.39642	0.817	0.373	5.61958e-171	beta
TNFRSF11A	-	3.21138e-142	1.38735	0.519	0.133	1.1754e-137	beta
ADGRG1	-	1.58001e-123	1.3795	0.742	0.382	5.78299e-119	beta
ENO1	-	1.77476e-162	1.37513	0.857	0.483	6.49578e-158	beta
GLIS3	TRUE	6.15679e-169	1.36208	0.954	0.658	2.25345e-164	beta
PALM2-AKAP2	-	1.06262e-130	1.34819	0.745	0.339	3.88929e-126	beta
EDARADD	-	5.91417e-116	1.33351	0.688	0.31	2.16464e-111	beta
HSPA5	-	9.09884e-37	1.33001	0.849	0.664	3.33027e-32	beta
SUSD4	-	7.00688e-129	1.313	0.59	0.197	2.56459e-124	beta
SURF4	-	1.47937e-144	1.29982	0.864	0.546	5.41466e-140	beta
ZNF395	TRUE	1.89429e-81	1.2991	0.486	0.193	6.93329e-77	beta
SYT16	-	3.77759e-54	1.29219	0.735	0.515	1.38264e-49	beta
PRUNE2	-	6.86457e-124	1.29204	0.822	0.488	2.5125e-119	beta
G6PC2	-	1.20965e-143	1.29095	0.819	0.378	4.42743e-139	beta
ESR1	TRUE	1.44591e-96	1.27301	0.455	0.147	5.29217e-92	beta
ABCC8	-	5.12292e-171	1.25708	0.958	0.764	1.87504e-166	beta
TSHZ3	TRUE	7.94945e-99	1.23958	0.414	0.118	2.90958e-94	beta
CHST8	-	8.86532e-113	1.21722	0.358	0.075	3.2448e-108	beta
L3MBTL4	TRUE	1.01268e-110	1.21262	0.357	0.075	3.70652e-106	beta
ENO2	-	8.36646e-80	1.21227	0.555	0.251	3.06221e-75	beta
PDX1	TRUE	2.11709e-90	1.20996	0.387	0.113	7.74875e-86	beta
PFKFB2	-	9.72601e-98	1.20864	0.442	0.137	3.55982e-93	beta
KCNK16	-	1.43556e-107	1.2078	0.542	0.19	5.25431e-103	beta
CYP2U1	-	5.65894e-107	1.19868	0.395	0.1	2.07123e-102	beta
SIPA1L2	-	2.07343e-102	1.19855	0.679	0.306	7.58895e-98	beta
HSP90AA1	-	1.43987e-169	1.19691	0.974	0.918	5.27008e-165	beta
PIR	-	7.78653e-97	1.19319	0.403	0.112	2.84995e-92	beta
LINGO2	-	1.89851e-174	1.18149	0.886	0.381	6.94872e-170	beta
MAPT	-	1.74783e-91	1.17554	0.384	0.109	6.39722e-87	beta
GJD2	-	9.15019e-80	1.1753	0.381	0.12	3.34906e-75	beta
DHRS7	-	5.28752e-137	1.17494	0.754	0.334	1.93529e-132	beta
MCF2L2	-	1.01137e-105	1.16948	0.743	0.373	3.70173e-101	beta
IER3	-	2.28524e-38	1.16769	0.585	0.36	8.36421e-34	beta
FMN1	-	2.97365e-55	1.16138	0.684	0.437	1.08839e-50	beta
SLC25A29	-	1.12606e-95	1.1587	0.401	0.114	4.1215e-91	beta
CRYBG3	-	1.53748e-70	1.14347	0.366	0.124	5.62734e-66	beta
PRSS23	-	5.83242e-79	1.1276	0.648	0.331	2.13473e-74	beta
PDIA4	-	3.57656e-28	1.11465	0.436	0.247	1.30906e-23	beta
ANKRD6	-	1.00947e-88	1.10538	0.446	0.146	3.69476e-84	beta
CHPF	-	1.83533e-100	1.09835	0.661	0.305	6.71747e-96	beta
FAT1	-	5.71905e-84	1.09221	0.526	0.209	2.09323e-79	beta
ATP2A3	-	3.83984e-67	1.04511	0.699	0.406	1.40542e-62	beta
MTUS2	-	2.42501e-133	1.0438	0.922	0.522	8.87576e-129	beta
ROBO1	-	6.59754e-160	1.04235	0.835	0.345	2.41476e-155	beta
HSP90B1	-	1.95805e-45	1.02138	0.936	0.815	7.16665e-41	beta
GAD2	-	4.3801e-90	1.01779	0.928	0.753	1.60316e-85	beta
ENTPD3	-	1.39946e-71	1.01566	0.397	0.137	5.12216e-67	beta
TRIM9	-	5.93435e-71	1.01081	0.462	0.176	2.17203e-66	beta
PGK1	-	5.75336e-67	0.994826	0.68	0.387	2.10579e-62	beta
SLCO3A1	-	4.51274e-69	0.981915	0.43	0.163	1.65171e-64	beta
FFAR1	-	8.00905e-73	0.980766	0.35	0.105	2.93139e-68	beta
FXYD2	-	6.21429e-94	0.972243	0.912	0.695	2.27449e-89	beta
TPPP3	-	5.17271e-62	0.970848	0.488	0.219	1.89326e-57	beta
P4HA1	-	3.68417e-58	0.970677	0.609	0.323	1.34844e-53	beta
ABHD3	-	5.60168e-74	0.968033	0.538	0.234	2.05027e-69	beta
OTULINL	-	6.95188e-65	0.962023	0.491	0.212	2.54446e-60	beta
SCD	-	2.81084e-71	0.95929	0.725	0.422	1.0288e-66	beta
HSP90AB1	-	7.45491e-152	0.949017	0.965	0.883	2.72857e-147	beta
SORL1	-	2.41976e-104	0.94619	0.904	0.555	8.85656e-100	beta
VAV2	-	7.06785e-52	0.937566	0.422	0.185	2.5869e-47	beta
ATP11A	-	2.23358e-55	0.937362	0.439	0.191	8.17513e-51	beta
CLGN	-	6.34104e-68	0.927858	0.555	0.257	2.32088e-63	beta
PRKCA	-	1.89844e-75	0.923327	0.706	0.374	6.94848e-71	beta
GAPDH	-	7.13512e-117	0.92302	0.965	0.862	2.61152e-112	beta
KDELR1	-	1.85373e-95	0.920306	0.824	0.512	6.78484e-91	beta
SLC39A14	-	1.16422e-57	0.919514	0.57	0.288	4.26118e-53	beta
TSPAN13	-	1.10798e-72	0.904774	0.597	0.282	4.05531e-68	beta
CPD	-	1.37054e-89	0.898317	0.879	0.594	5.01632e-85	beta
UCHL1	-	3.30923e-74	0.895312	0.785	0.482	1.21121e-69	beta
SYNE2	-	1.98178e-108	0.895222	0.937	0.635	7.25352e-104	beta
PSD3	-	4.47682e-79	0.893698	0.717	0.372	1.63856e-74	beta
ANKRD34C-AS1	-	1.34937e-51	0.890961	0.385	0.16	4.93882e-47	beta
FAM162A	-	6.65997e-51	0.883388	0.528	0.275	2.43762e-46	beta
C2CD4A	-	5.36438e-42	0.877408	0.55	0.32	1.96342e-37	beta
TMEM60	-	8.82726e-56	0.871685	0.402	0.164	3.23086e-51	beta
ANXA2	-	3.42084e-67	0.867368	0.674	0.357	1.25206e-62	beta
HSPA1A	-	1.64939e-31	0.864577	0.409	0.213	6.03694e-27	beta
ESYT1	-	1.14135e-59	0.864352	0.546	0.266	4.17744e-55	beta
MIRLET7BHG	-	9.51627e-41	0.860173	0.43	0.213	3.48305e-36	beta
DNAJB9	-	9.10836e-61	0.856222	0.631	0.343	3.33375e-56	beta
DAD1	-	3.14867e-85	0.850696	0.781	0.457	1.15244e-80	beta
CDKN1A	-	2.1003e-57	0.850016	0.458	0.197	7.68729e-53	beta
NFE2L1	TRUE	1.89611e-64	0.844083	0.659	0.354	6.93996e-60	beta
TBC1D22A	-	3.24196e-47	0.841301	0.677	0.417	1.18659e-42	beta
AC096564.1	-	4.22391e-51	0.829994	0.375	0.154	1.54599e-46	beta
SCG3	-	4.44772e-93	0.829386	0.95	0.874	1.62791e-88	beta
ABCA3	-	2.5023e-63	0.828858	0.462	0.189	9.15867e-59	beta
MYH14	-	1.35414e-69	0.825681	0.606	0.287	4.9563e-65	beta
NEU1	-	3.75402e-71	0.824031	0.534	0.225	1.37401e-66	beta
WDR25	-	1.51701e-47	0.807064	0.403	0.178	5.55242e-43	beta
RNF6	-	4.43021e-50	0.805701	0.45	0.204	1.6215e-45	beta
SPCS1	-	1.97864e-66	0.805243	0.791	0.515	7.24201e-62	beta
PERP	-	1.851e-67	0.799073	0.779	0.48	6.77485e-63	beta
EEF1A2	-	1.31486e-56	0.795692	0.666	0.374	4.8125e-52	beta
OLMALINC	-	1.39357e-52	0.792578	0.485	0.227	5.1006e-48	beta
LMAN1	-	1.28475e-96	0.787386	0.911	0.672	4.70232e-92	beta
SCGN	-	3.0691e-69	0.784813	0.957	0.864	1.12332e-64	beta
PRDX1	-	4.97308e-65	0.782922	0.69	0.391	1.8202e-60	beta
SRPRA	-	3.57228e-64	0.781795	0.714	0.406	1.30749e-59	beta
APLP2	-	1.90538e-78	0.777469	0.893	0.675	6.9739e-74	beta
ATP6V0B	-	1.64375e-73	0.774342	0.832	0.543	6.01628e-69	beta
LINC02197	-	2.74374e-37	0.759427	0.594	0.367	1.00424e-32	beta
STBD1	-	1.12683e-47	0.757931	0.404	0.177	4.12431e-43	beta
MAGEH1	-	1.93211e-45	0.756804	0.408	0.186	7.07173e-41	beta
TOMM20	-	1.56711e-56	0.755037	0.689	0.398	5.73578e-52	beta
EPAS1	TRUE	4.07964e-43	0.753029	0.565	0.314	1.49319e-38	beta
ID1	TRUE	2.03455e-34	0.75113	0.595	0.377	7.44667e-30	beta
MCUB	-	2.68738e-59	0.749642	0.488	0.212	9.83608e-55	beta
SYT7	-	5.37122e-63	0.748312	0.774	0.468	1.96592e-58	beta
SLC4A7	-	1.90492e-67	0.746693	0.703	0.38	6.97221e-63	beta
TPP1	-	2.28852e-56	0.746023	0.545	0.261	8.3762e-52	beta
ARL1	-	3.95703e-64	0.742071	0.734	0.418	1.44831e-59	beta
TPI1	-	1.39078e-43	0.738051	0.699	0.457	5.09038e-39	beta
PLOD2	-	2.89114e-43	0.735694	0.861	0.684	1.05819e-38	beta
TMEM123	-	1.59981e-53	0.735098	0.616	0.332	5.85546e-49	beta
INSM1	TRUE	1.59559e-34	0.733915	0.355	0.166	5.84001e-30	beta
SPTB	-	2.86157e-57	0.733737	0.666	0.367	1.04736e-52	beta
HSD17B12	-	5.88764e-32	0.732019	0.697	0.481	2.15494e-27	beta
FRMPD4	-	4.15913e-52	0.723807	0.376	0.15	1.52228e-47	beta
BUD23	-	2.32744e-46	0.723411	0.582	0.318	8.51864e-42	beta
SLC2A13	-	2.09064e-45	0.717006	0.944	0.831	7.65197e-41	beta
VWDE	-	1.08061e-55	0.712151	0.815	0.534	3.95514e-51	beta
FTL	-	1.18941e-55	0.711047	0.988	0.972	4.35335e-51	beta
VAT1	-	6.93326e-46	0.709897	0.48	0.233	2.53764e-41	beta
GNAS	-	1.41477e-148	0.708584	0.999	0.997	5.17818e-144	beta
PPP1R1A	-	5.06606e-50	0.704111	0.79	0.552	1.85423e-45	beta
SLC6A17	-	9.79332e-47	0.698136	0.464	0.218	3.58445e-42	beta
OSTC	-	4.19296e-54	0.696277	0.654	0.355	1.53466e-49	beta
NAV2	-	8.60677e-55	0.692888	0.763	0.482	3.15016e-50	beta
TMEM208	-	7.90815e-53	0.689992	0.596	0.302	2.89446e-48	beta
PGRMC2	-	6.61041e-55	0.687145	0.698	0.408	2.41948e-50	beta
C14orf132	-	2.30293e-53	0.68687	0.57	0.285	8.42895e-49	beta
LAPTM4A	-	3.39096e-50	0.681765	0.709	0.426	1.24112e-45	beta
PEBP1	-	1.96605e-68	0.681327	0.881	0.651	7.19594e-64	beta
SCGB2A1	-	4.75244e-53	0.680111	0.623	0.329	1.73944e-48	beta
DGKD	-	2.39827e-32	0.679794	0.377	0.189	8.77791e-28	beta
PSMB1	-	1.29818e-60	0.678753	0.784	0.497	4.75148e-56	beta
TFRC	-	1.01749e-29	0.675964	0.414	0.226	3.7241e-25	beta
SPCS2	-	8.69934e-60	0.674019	0.809	0.536	3.18405e-55	beta
TBC1D4	-	3.20702e-50	0.672183	0.745	0.449	1.1738e-45	beta
SNHG7	-	2.50451e-34	0.671625	0.416	0.21	9.16675e-30	beta
PSENEN	-	1.46964e-47	0.670979	0.355	0.14	5.37904e-43	beta
CD81	-	1.00797e-48	0.670733	0.878	0.679	3.68927e-44	beta
ARL6IP5	-	3.39301e-46	0.668405	0.64	0.362	1.24188e-41	beta
PSAP	-	1.23392e-86	0.666855	0.954	0.829	4.51627e-82	beta
NUCB2	-	7.89819e-59	0.666448	0.901	0.735	2.89082e-54	beta
CUTA	-	1.86993e-63	0.66548	0.832	0.553	6.84414e-59	beta
CYP51A1	-	4.77787e-52	0.661866	0.734	0.46	1.74875e-47	beta
HSPA8	-	8.73809e-56	0.654383	0.865	0.651	3.19823e-51	beta
EPB41L1	-	1.54826e-41	0.653755	0.414	0.19	5.6668e-37	beta
UBC	-	6.09693e-77	0.652891	0.933	0.782	2.23154e-72	beta
TMED9	-	5.02237e-45	0.648719	0.567	0.301	1.83824e-40	beta
FUT11	-	7.89896e-38	0.639673	0.35	0.158	2.8911e-33	beta
ATP6V0C	-	6.77343e-51	0.637499	0.756	0.479	2.47914e-46	beta
MANF	-	4.86415e-29	0.636875	0.447	0.251	1.78033e-24	beta
P4HB	-	4.66405e-52	0.636329	0.79	0.525	1.70709e-47	beta
ODC1	-	7.47858e-24	0.634278	0.395	0.222	2.73723e-19	beta
TUBB	-	2.16796e-53	0.633213	0.767	0.491	7.93494e-49	beta
SRP54	-	9.56814e-50	0.631694	0.784	0.52	3.50204e-45	beta
CFC1	-	7.65259e-49	0.624582	0.447	0.198	2.80092e-44	beta
VDAC1	-	1.22519e-44	0.622296	0.676	0.404	4.48431e-40	beta
SLC39A7	-	6.09351e-43	0.620661	0.594	0.33	2.23029e-38	beta
ATP6AP1	-	3.22503e-43	0.619633	0.682	0.417	1.18039e-38	beta
DSP	-	4.65687e-58	0.619567	0.934	0.785	1.70446e-53	beta
COX7A2L	-	1.22346e-46	0.618943	0.661	0.377	4.478e-42	beta
MYDGF	-	3.7744e-41	0.618626	0.639	0.38	1.38147e-36	beta
FUCA1	-	4.06393e-32	0.617057	0.381	0.193	1.48744e-27	beta
SMPD1	-	7.21036e-42	0.615502	0.55	0.3	2.63906e-37	beta
DPP6	-	9.5628e-46	0.614366	0.993	0.909	3.50008e-41	beta
CTSD	-	8.54778e-40	0.610221	0.651	0.387	3.12857e-35	beta
VKORC1	-	6.53255e-38	0.604662	0.633	0.389	2.39098e-33	beta
MRPL40	-	2.98842e-35	0.604301	0.395	0.19	1.09379e-30	beta
TUBA1A	-	1.74244e-44	0.603844	0.862	0.637	6.37749e-40	beta
DNAJC12	-	6.57411e-47	0.603754	0.823	0.576	2.40619e-42	beta
NR3C1	TRUE	2.31739e-49	0.602323	0.892	0.662	8.48189e-45	beta
IQGAP1	-	7.68751e-51	0.60078	0.803	0.557	2.81371e-46	beta
ATP6V1G1	-	8.25233e-50	0.598665	0.781	0.5	3.02043e-45	beta
ARL6IP1	-	7.53671e-42	0.597231	0.636	0.373	2.75851e-37	beta
ATP6AP2	-	2.19554e-48	0.596394	0.787	0.502	8.0359e-44	beta
ANXA5	-	2.4517e-44	0.593927	0.782	0.535	8.97345e-40	beta
ABR	-	4.59264e-33	0.59089	0.572	0.342	1.68095e-28	beta
GTF3C1	-	7.40657e-39	0.589662	0.526	0.287	2.71088e-34	beta
RABAC1	-	6.84049e-49	0.588011	0.828	0.577	2.50369e-44	beta
ERLEC1	-	2.37437e-32	0.587797	0.766	0.551	8.69044e-28	beta
PEPD	-	2.98988e-42	0.586197	0.414	0.19	1.09433e-37	beta
OCIAD2	-	1.01941e-38	0.585869	0.535	0.288	3.73114e-34	beta
PGAM1	-	2.36624e-38	0.582378	0.488	0.25	8.66067e-34	beta
DARS	-	7.41622e-33	0.581572	0.657	0.421	2.71441e-28	beta
ADAMTS2	-	5.67825e-39	0.580231	0.458	0.227	2.07829e-34	beta
MLXIPL	TRUE	5.59608e-40	0.580023	0.645	0.384	2.04822e-35	beta
SREBF1	TRUE	6.18302e-40	0.579921	0.434	0.207	2.26305e-35	beta
EPRS	-	1.21735e-44	0.579285	0.825	0.58	4.45564e-40	beta
MT-CO1	-	1.06742e-125	0.57856	0.996	0.994	3.90685e-121	beta
KDELR2	-	4.18546e-42	0.577981	0.632	0.365	1.53192e-37	beta
EIF4A2	-	1.79762e-47	0.574647	0.872	0.686	6.57947e-43	beta
SLC3A2	-	3.20504e-34	0.574262	0.693	0.448	1.17308e-29	beta
CANX	-	7.08444e-54	0.571227	0.887	0.678	2.59298e-49	beta
YIF1A	-	2.8594e-42	0.568539	0.613	0.343	1.04657e-37	beta
GLT8D1	-	3.68042e-33	0.568211	0.474	0.254	1.34707e-28	beta
TMED4	-	1.13149e-42	0.567523	0.693	0.427	4.14137e-38	beta
ACTB	-	5.36504e-46	0.567374	0.909	0.754	1.96366e-41	beta
TMEM59	-	5.60916e-50	0.558802	0.919	0.725	2.05301e-45	beta
CNP	-	4.19047e-29	0.558317	0.387	0.202	1.53375e-24	beta
MT-ND4	-	6.56325e-156	0.554862	0.994	0.992	2.40222e-151	beta
FBXO17	-	1.36792e-18	0.552629	0.439	0.275	5.00674e-14	beta
FUNDC2	-	5.22781e-39	0.552164	0.451	0.221	1.91343e-34	beta
SLCO5A1	-	2.8576e-35	0.551571	0.563	0.324	1.04591e-30	beta
BNIP3	-	2.56464e-25	0.54542	0.538	0.332	9.38683e-21	beta
CIB1	-	8.07301e-34	0.544116	0.559	0.321	2.9548e-29	beta
MDH1	-	3.18216e-39	0.54375	0.624	0.357	1.1647e-34	beta
CISD2	-	8.13428e-35	0.539564	0.453	0.232	2.97723e-30	beta
GNL3	-	4.5004e-32	0.538911	0.629	0.397	1.64719e-27	beta
XBP1	TRUE	2.64983e-34	0.538905	0.856	0.642	9.69865e-30	beta
ATP6V0E2	-	1.08985e-33	0.538529	0.386	0.187	3.98896e-29	beta
NDUFC2	-	1.45588e-45	0.537404	0.774	0.497	5.32868e-41	beta
ST13	-	5.52254e-45	0.53727	0.859	0.632	2.02131e-40	beta
ORMDL2	-	6.98854e-32	0.535629	0.425	0.22	2.55788e-27	beta
KIF1A	-	6.00242e-39	0.533362	0.775	0.531	2.19694e-34	beta
NUDT9	-	2.8562e-38	0.53174	0.652	0.396	1.0454e-33	beta
SNHG32	-	1.343e-28	0.523723	0.499	0.29	4.91553e-24	beta
PLCL2	-	1.4874e-31	0.522787	0.869	0.688	5.44402e-27	beta
SGO1-AS1	-	4.97979e-24	0.522265	0.359	0.198	1.82265e-19	beta
CCSER1	-	1.2331e-38	0.518803	0.966	0.851	4.51325e-34	beta
PRNP	-	5.1307e-29	0.517534	0.455	0.253	1.87789e-24	beta
TMX1	-	4.09125e-27	0.51709	0.439	0.246	1.49744e-22	beta
NANS	-	3.78114e-27	0.51642	0.362	0.19	1.38394e-22	beta
SERINC1	-	1.65784e-39	0.515826	0.848	0.649	6.06788e-35	beta
DNAJC3	-	7.53673e-36	0.51451	0.815	0.613	2.75852e-31	beta
HMGN5	-	1.0965e-28	0.514379	0.379	0.195	4.01332e-24	beta
CLDN7	-	3.79479e-35	0.514201	0.634	0.388	1.38893e-30	beta
KIF5C	-	4.00739e-40	0.512773	0.808	0.558	1.46675e-35	beta
TMED3	-	1.01171e-28	0.512746	0.674	0.453	3.70295e-24	beta
SIL1	-	3.56565e-31	0.509271	0.867	0.697	1.30507e-26	beta
TMED10	-	6.88903e-36	0.505452	0.815	0.601	2.52146e-31	beta
EMC7	-	1.14495e-33	0.504795	0.527	0.29	4.19063e-29	beta
MCTP2	-	3.25689e-27	0.504378	0.774	0.547	1.19206e-22	beta
PPM1K	-	1.84063e-22	0.500547	0.71	0.521	6.7369e-18	beta
SST	-	0	5.88521	1	1	0	delta
LRFN5	-	0	5.79283	0.954	0.018	0	delta
LEPR	-	0	4.75513	0.978	0.164	0	delta
EPHA6	-	0	3.72382	0.512	0.008	0	delta
NTNG1	-	0	3.71915	0.537	0.012	0	delta
PCED1B	-	0	3.6852	0.594	0.006	0	delta
DPP10	-	4.21362e-172	3.41579	0.471	0.105	1.54223e-167	delta
PPFIA2	-	0	3.41321	0.432	0.007	0	delta
BCHE	-	0	3.38481	0.638	0.02	0	delta
PRG4	-	2.98294e-265	3.37141	0.664	0.168	1.09178e-260	delta
RBP4	-	0	3.34231	0.948	0.377	0	delta
ERBB4	-	0	3.25133	0.925	0.158	0	delta
GHSR	-	0	3.22431	0.606	0.028	0	delta
PTH2R	-	1.40192e-249	3.18787	0.44	0.04	5.13115e-245	delta
PHACTR1	-	0	3.07569	0.518	0.032	0	delta
SLC38A1	-	0	3.06538	0.635	0.035	0	delta
ADGRB3	-	0	3.06525	0.704	0.108	0	delta
GRM7	-	0	3.02037	0.675	0.065	0	delta
FHOD3	-	0	2.96868	0.671	0.062	0	delta
GHR	-	0	2.93848	0.463	0.014	0	delta
HAP1	-	4.23451e-284	2.85231	0.446	0.029	1.54987e-279	delta
HCN1	-	8.43445e-231	2.7667	0.381	0.026	3.08709e-226	delta
SLC9A9	-	1.11159e-301	2.75476	0.611	0.092	4.06851e-297	delta
ASIC2	-	2.59759e-274	2.7546	0.512	0.055	9.50744e-270	delta
XYLT1	-	0	2.7481	0.605	0.067	0	delta
LINC01035	-	6.04255e-169	2.69759	0.355	0.046	2.21163e-164	delta
ADARB2	-	0	2.69099	0.537	0.047	0	delta
HHEX	TRUE	2.29062e-300	2.63957	0.448	0.022	8.38389e-296	delta
PCK1	-	1.64168e-137	2.60666	0.355	0.064	6.00871e-133	delta
KCTD8	-	0	2.60013	0.947	0.298	0	delta
UNC5B	-	1.8054e-269	2.43125	0.53	0.071	6.60794e-265	delta
ST8SIA4	-	2.10703e-239	2.34884	0.367	0.018	7.71193e-235	delta
EYS	-	2.54927e-297	2.31201	0.932	0.489	9.33058e-293	delta
SLC44A5	-	8.06254e-271	2.30714	0.777	0.226	2.95097e-266	delta
KHDRBS2	-	2.30335e-228	2.29218	0.442	0.046	8.43048e-224	delta
RGS2	-	4.24688e-145	2.1338	0.439	0.104	1.5544e-140	delta
GULP1	-	2.5316e-159	2.13186	0.452	0.097	9.26591e-155	delta
TSHZ2	TRUE	1.47559e-300	2.06761	0.869	0.275	5.40082e-296	delta
ASB4	-	8.18601e-193	2.06222	0.462	0.079	2.99616e-188	delta
PAIP2B	-	1.16317e-186	2.05297	0.451	0.08	4.2573e-182	delta
AK5	-	1.91477e-195	1.95003	0.386	0.042	7.00824e-191	delta
TRPM3	-	0	1.93401	0.982	0.357	0	delta
AC116362.1	-	1.47034e-102	1.91474	0.372	0.096	5.38161e-98	delta
RYR2	-	5.08688e-159	1.91473	0.537	0.15	1.86185e-154	delta
MLPH	-	2.92034e-136	1.87531	0.354	0.063	1.06887e-131	delta
KCNT2	-	1.51386e-303	1.85892	0.94	0.288	5.54089e-299	delta
SEC11C	-	1.77458e-298	1.83873	0.953	0.683	6.49515e-294	delta
BMP5	-	1.44849e-172	1.82924	0.703	0.275	5.30161e-168	delta
CD9	-	3.92097e-202	1.82916	0.607	0.156	1.43512e-197	delta
SLC4A4	-	0	1.80705	0.907	0.27	0	delta
PDE7B	-	4.32146e-159	1.80149	0.483	0.111	1.5817e-154	delta
PAPPA2	-	1.90776e-195	1.75485	0.823	0.346	6.98259e-191	delta
DHRS2	-	1.79199e-152	1.73753	0.607	0.219	6.55886e-148	delta
PCSK1	-	4.54048e-260	1.71601	0.971	0.67	1.66186e-255	delta
SFXN5	-	4.97428e-139	1.69347	0.57	0.201	1.82064e-134	delta
CASR	-	3.39417e-270	1.69196	0.951	0.404	1.2423e-265	delta
OPRD1	-	2.93402e-142	1.68471	0.485	0.132	1.07388e-137	delta
EDN3	-	8.98481e-171	1.67974	0.618	0.191	3.28853e-166	delta
SCTR	-	1.54054e-142	1.64949	0.529	0.162	5.63852e-138	delta
RASSF6	-	2.03922e-144	1.62304	0.584	0.199	7.46375e-140	delta
HTATSF1	-	1.49196e-134	1.62134	0.644	0.284	5.46073e-130	delta
DIRAS3	-	2.1652e-136	1.61639	0.369	0.069	7.92486e-132	delta
SLC7A5	-	4.99871e-152	1.59255	0.67	0.269	1.82958e-147	delta
LY6H	-	2.43442e-153	1.59134	0.425	0.08	8.9102e-149	delta
SLC17A6	-	6.43321e-98	1.58452	0.392	0.117	2.35462e-93	delta
ARHGEF38	-	4.86448e-129	1.58213	0.369	0.071	1.78045e-124	delta
AKAP12	-	5.4916e-185	1.57367	0.712	0.234	2.00998e-180	delta
MCC	-	7.56001e-161	1.53104	0.745	0.317	2.76704e-156	delta
MEST	-	5.4617e-114	1.51062	0.538	0.199	1.99904e-109	delta
FFAR4	-	1.43974e-116	1.50693	0.402	0.102	5.2696e-112	delta
PEG10	-	2.16618e-99	1.47347	0.871	0.649	7.92844e-95	delta
MS4A8	-	9.14827e-132	1.47321	0.392	0.078	3.34836e-127	delta
EXOC6	-	2.34715e-171	1.47297	0.845	0.452	8.59081e-167	delta
2003-03-01	-	1.66408e-139	1.46808	0.489	0.124	6.09069e-135	delta
GABRB3	-	3.65355e-216	1.46615	0.947	0.623	1.33724e-211	delta
ADCY2	-	1.28943e-139	1.45503	0.517	0.14	4.71944e-135	delta
PRICKLE1	-	1.19034e-155	1.45146	0.492	0.108	4.35676e-151	delta
NCKAP5	-	4.96204e-75	1.40735	0.389	0.138	1.81615e-70	delta
NLRP1	-	3.70277e-93	1.40276	0.394	0.124	1.35525e-88	delta
SIM1	TRUE	3.34498e-97	1.38809	0.601	0.275	1.2243e-92	delta
MYRIP	-	1.05281e-71	1.37867	0.444	0.187	3.85337e-67	delta
RBMS1	-	3.30908e-99	1.35359	0.438	0.14	1.21116e-94	delta
BAIAP3	-	2.22968e-125	1.34393	0.607	0.234	8.16086e-121	delta
TENM3	-	4.52254e-159	1.34322	0.931	0.579	1.65529e-154	delta
ST6GALNAC5	-	1.61526e-142	1.33876	0.741	0.311	5.912e-138	delta
NCOA7	-	1.1091e-125	1.31856	0.703	0.317	4.05941e-121	delta
NAV3	-	1.27053e-139	1.306	0.807	0.406	4.65025e-135	delta
MYOM1	-	4.0134e-67	1.30015	0.585	0.31	1.46894e-62	delta
ERN1	-	2.77359e-75	1.27665	0.433	0.171	1.01516e-70	delta
PSIP1	-	1.12263e-123	1.24897	0.708	0.34	4.10893e-119	delta
ADGRL2	-	2.88332e-169	1.24611	0.848	0.333	1.05532e-164	delta
PTPRM	-	2.24958e-135	1.23862	0.926	0.656	8.23368e-131	delta
PCP4	-	2.80176e-84	1.20791	0.501	0.209	1.02547e-79	delta
DNAH7	-	2.93437e-69	1.2021	0.385	0.143	1.07401e-64	delta
FILIP1L	-	1.89376e-92	1.19516	0.542	0.222	6.93136e-88	delta
PKIB	-	1.30519e-106	1.18796	0.716	0.365	4.77713e-102	delta
MAP1B	-	3.05643e-199	1.18786	0.961	0.768	1.11868e-194	delta
TNFRSF12A	-	2.03959e-67	1.18467	0.465	0.209	7.4651e-63	delta
PACRG	-	6.03483e-84	1.18144	0.662	0.349	2.20881e-79	delta
CADM1	-	1.45705e-186	1.1445	0.985	0.767	5.33295e-182	delta
GAS2	-	1.16063e-147	1.13992	0.958	0.718	4.24804e-143	delta
LPIN1	-	1.95543e-72	1.12739	0.626	0.343	7.15708e-68	delta
VMP1	-	9.47146e-91	1.11102	0.824	0.584	3.46665e-86	delta
SLC4A8	-	2.18727e-77	1.10687	0.63	0.339	8.00562e-73	delta
DYNC2H1	-	1.38064e-92	1.09078	0.716	0.394	5.05326e-88	delta
GOLIM4	-	1.96894e-75	1.08671	0.634	0.351	7.20652e-71	delta
TLE1	-	1.55884e-67	1.08421	0.502	0.24	5.70551e-63	delta
EHF	TRUE	6.21002e-76	1.08075	0.483	0.194	2.27293e-71	delta
SFT2D2	-	3.51273e-77	1.05087	0.603	0.311	1.28569e-72	delta
ABHD16A	-	9.56773e-67	1.04747	0.454	0.198	3.50188e-62	delta
PARP8	-	2.19441e-99	1.02608	0.823	0.518	8.03176e-95	delta
RBBP8	-	2.84832e-54	1.02304	0.478	0.238	1.04252e-49	delta
STXBP5L	-	1.98812e-124	1.00666	0.961	0.825	7.2767e-120	delta
MIR7-3HG	-	3.85035e-75	0.992742	0.76	0.5	1.40926e-70	delta
CALD1	-	4.29018e-64	0.991449	0.533	0.268	1.57025e-59	delta
MAP9	-	3.23504e-80	0.99116	0.721	0.436	1.18406e-75	delta
NORAD	-	1.1417e-75	0.990507	0.693	0.408	4.17874e-71	delta
PELI1	-	3.21554e-52	0.987851	0.398	0.178	1.17692e-47	delta
AQP3	-	9.72927e-60	0.97414	0.351	0.13	3.56101e-55	delta
SCD5	-	1.01539e-67	0.963311	0.542	0.26	3.71644e-63	delta
IDS	-	1.50284e-112	0.9588	0.916	0.748	5.50053e-108	delta
LEPROT	-	3.21963e-53	0.957132	0.448	0.219	1.17842e-48	delta
MTUS1	-	2.4629e-61	0.955273	0.592	0.316	9.01446e-57	delta
MYO16	-	8.47059e-66	0.949987	0.487	0.207	3.10032e-61	delta
BEX1	-	3.88241e-100	0.936432	0.893	0.702	1.421e-95	delta
RAB30	-	2.70222e-41	0.936353	0.372	0.185	9.89039e-37	delta
LCORL	TRUE	4.55892e-104	0.928505	0.928	0.703	1.66861e-99	delta
LRCH2	-	5.73486e-67	0.915674	0.48	0.201	2.09902e-62	delta
APOL6	-	6.66862e-44	0.914356	0.363	0.17	2.44078e-39	delta
IER2	-	1.09154e-47	0.906561	0.434	0.209	3.99515e-43	delta
KLF3	TRUE	1.16366e-47	0.903156	0.392	0.181	4.25911e-43	delta
RORA	TRUE	2.48025e-113	0.892301	0.99	0.849	9.07798e-109	delta
SPATA13	-	1.83542e-59	0.890736	0.725	0.472	6.71781e-55	delta
PDE10A	-	9.75692e-101	0.887477	0.948	0.739	3.57113e-96	delta
RUNX1T1	-	5.80244e-67	0.877295	0.668	0.377	2.12375e-62	delta
NPHP4	-	3.56826e-47	0.868752	0.468	0.234	1.30602e-42	delta
DNAJC10	-	5.21202e-60	0.868295	0.684	0.417	1.90765e-55	delta
FBXO16	-	5.9558e-46	0.867783	0.488	0.263	2.17988e-41	delta
ARFGEF3	-	6.44782e-146	0.862864	0.985	0.898	2.35997e-141	delta
PPIB	-	4.37199e-80	0.861932	0.807	0.562	1.60019e-75	delta
FGF12	-	2.09802e-66	0.859011	0.811	0.528	7.67895e-62	delta
CDK14	-	1.52206e-68	0.850781	0.845	0.584	5.57089e-64	delta
TTC39B	-	1.72251e-42	0.847556	0.545	0.321	6.30454e-38	delta
TMEM64	-	2.29033e-41	0.846813	0.357	0.168	8.38285e-37	delta
QDPR	-	8.97562e-61	0.846067	0.658	0.385	3.28517e-56	delta
DNAH6	-	1.21109e-51	0.840781	0.476	0.232	4.43272e-47	delta
EMB	-	1.26106e-55	0.836552	0.529	0.27	4.61559e-51	delta
EGR1	TRUE	8.89661e-72	0.830582	0.715	0.405	3.25625e-67	delta
TUBB4B	-	6.36629e-62	0.830376	0.682	0.403	2.33013e-57	delta
MDK	-	6.596e-58	0.821454	0.549	0.281	2.4142e-53	delta
KCNJ8	-	1.97198e-53	0.820476	0.406	0.171	7.21766e-49	delta
IRS2	-	1.15682e-78	0.819979	0.692	0.37	4.23407e-74	delta
HSPA13	-	1.84132e-47	0.818877	0.51	0.283	6.73943e-43	delta
SSR1	-	1.30138e-72	0.817066	0.817	0.552	4.76316e-68	delta
CD24	-	9.3408e-57	0.815898	0.703	0.459	3.41882e-52	delta
S100A6	-	1.18363e-55	0.811406	0.886	0.722	4.33222e-51	delta
SPTBN1	-	9.23038e-74	0.806143	0.83	0.587	3.37841e-69	delta
CA8	-	3.54364e-48	0.805517	0.432	0.205	1.29701e-43	delta
NBEAL1	-	9.16625e-53	0.803887	0.851	0.661	3.35494e-48	delta
EID1	-	1.53827e-70	0.786664	0.819	0.571	5.63023e-66	delta
PARVB	-	9.69821e-43	0.784964	0.472	0.258	3.54964e-38	delta
CFAP44	-	5.25319e-41	0.783147	0.519	0.294	1.92272e-36	delta
CCDC30	-	1.29433e-42	0.778998	0.498	0.272	4.73739e-38	delta
LMO1	-	1.51744e-31	0.772241	0.412	0.234	5.55398e-27	delta
MAL2	-	4.05e-40	0.761389	0.436	0.231	1.48234e-35	delta
ARHGAP44	-	2.41767e-51	0.754369	0.771	0.528	8.84892e-47	delta
SASH1	-	1.96087e-55	0.753554	0.481	0.219	7.17697e-51	delta
FEM1B	-	3.77982e-34	0.751772	0.373	0.196	1.38345e-29	delta
TMEM30A	-	1.27771e-54	0.748702	0.723	0.478	4.67654e-50	delta
WHRN	-	3.51224e-30	0.747921	0.352	0.187	1.28551e-25	delta
HNRNPA1	-	8.55323e-64	0.745202	0.799	0.573	3.13057e-59	delta
SSR3	-	9.1442e-54	0.741199	0.705	0.455	3.34687e-49	delta
SELENOM	-	1.85456e-49	0.740826	0.569	0.315	6.78786e-45	delta
PHB	TRUE	1.24912e-27	0.736303	0.35	0.196	4.5719e-23	delta
TENT5A	-	4.14575e-61	0.735437	0.73	0.465	1.51738e-56	delta
MED12L	-	2.30323e-46	0.73528	0.57	0.32	8.43004e-42	delta
RPS29	-	4.37041e-71	0.734607	0.934	0.84	1.59961e-66	delta
GRIP1	-	5.7614e-44	0.73208	0.533	0.296	2.10873e-39	delta
AC005062.1	-	4.94474e-30	0.729175	0.449	0.266	1.80983e-25	delta
AC002451.1	-	4.17735e-35	0.725459	0.411	0.215	1.52895e-30	delta
TUBA1B	-	1.93186e-61	0.725331	0.816	0.573	7.07081e-57	delta
PTPRN	-	8.16333e-106	0.724791	0.967	0.836	2.98786e-101	delta
PPP1R14B	-	9.04352e-35	0.72244	0.369	0.19	3.31002e-30	delta
KSR2	-	9.98755e-49	0.722156	0.745	0.498	3.65554e-44	delta
CPE	-	9.44873e-146	0.721532	0.998	0.995	3.45833e-141	delta
SYT4	-	1.73672e-57	0.720548	0.737	0.502	6.35657e-53	delta
SVIP	-	3.21562e-40	0.720259	0.612	0.4	1.17695e-35	delta
AGBL4	-	4.68513e-88	0.713795	0.994	0.923	1.71481e-83	delta
MAP3K5	-	1.95055e-29	0.71156	0.509	0.323	7.1392e-25	delta
CTNND2	-	6.50421e-52	0.71152	0.687	0.407	2.38061e-47	delta
SSR4	-	5.02006e-84	0.709598	0.938	0.828	1.83739e-79	delta
BEX4	-	5.66748e-34	0.707248	0.484	0.294	2.07435e-29	delta
RAB3B	-	8.72878e-56	0.705599	0.848	0.67	3.19482e-51	delta
CDK5R2	-	8.38618e-33	0.704261	0.373	0.198	3.06943e-28	delta
SDF2L1	-	1.48924e-35	0.702285	0.469	0.269	5.45078e-31	delta
SLC38A2	-	9.26786e-32	0.701814	0.422	0.24	3.39213e-27	delta
METTL9	-	7.57567e-30	0.70105	0.419	0.244	2.77277e-25	delta
PAK3	-	5.48185e-86	0.700043	0.973	0.866	2.00641e-81	delta
RBP1	-	7.20714e-39	0.696349	0.614	0.396	2.63788e-34	delta
TCEAL2	-	4.46624e-39	0.695185	0.563	0.344	1.63469e-34	delta
PSME2	-	8.41995e-40	0.69337	0.463	0.249	3.08179e-35	delta
HPN	-	8.40022e-39	0.692868	0.383	0.184	3.07456e-34	delta
NUDT4	-	5.51992e-48	0.692628	0.63	0.387	2.02035e-43	delta
IMPAD1	-	1.82773e-34	0.691567	0.497	0.308	6.68966e-30	delta
FAM149A	-	7.37925e-26	0.68249	0.385	0.227	2.70088e-21	delta
B9D1	-	2.87635e-31	0.681264	0.398	0.223	1.05277e-26	delta
SEC61B	-	9.30944e-54	0.680557	0.784	0.563	3.40735e-49	delta
HYOU1	-	1.79803e-35	0.678129	0.455	0.256	6.58095e-31	delta
WASF3	-	1.07294e-23	0.676472	0.392	0.242	3.92705e-19	delta
CLIC1	-	1.13039e-42	0.675508	0.655	0.418	4.13734e-38	delta
TMED7	-	2.68602e-44	0.674348	0.658	0.418	9.8311e-40	delta
PNRC2	-	4.13577e-32	0.673727	0.405	0.226	1.51373e-27	delta
RPN2	-	1.1703e-41	0.671172	0.672	0.458	4.28342e-37	delta
SFMBT2	-	1.43941e-31	0.668849	0.428	0.239	5.26837e-27	delta
FKBP11	-	2.3734e-25	0.665923	0.386	0.227	8.68687e-21	delta
SMC6	-	2.16611e-32	0.665234	0.504	0.301	7.9282e-28	delta
SPCS3	-	5.57646e-42	0.66396	0.634	0.395	2.04104e-37	delta
FAM3C	-	5.15006e-39	0.661565	0.643	0.431	1.88497e-34	delta
ARG2	-	5.75913e-33	0.661535	0.496	0.298	2.1079e-28	delta
CREM	TRUE	1.45016e-52	0.658555	0.634	0.379	5.30771e-48	delta
KRT18	-	3.08015e-38	0.654605	0.647	0.436	1.12737e-33	delta
RGS9	-	2.9383e-49	0.653487	0.756	0.518	1.07545e-44	delta
2004-03-01	-	7.90815e-30	0.65271	0.697	0.519	2.89446e-25	delta
TMED2	-	9.68768e-44	0.651543	0.673	0.438	3.54579e-39	delta
DCAF13	-	7.0869e-32	0.648608	0.373	0.197	2.59388e-27	delta
TMEM200A	-	2.257e-33	0.645876	0.599	0.392	8.26084e-29	delta
VMA21	-	3.19641e-29	0.642381	0.365	0.198	1.16992e-24	delta
RGS17	-	2.85927e-61	0.640656	0.921	0.723	1.04652e-56	delta
MLEC	-	5.10473e-36	0.640277	0.593	0.379	1.86838e-31	delta
KRT10	-	1.76829e-35	0.64006	0.545	0.337	6.47211e-31	delta
SLC25A5	-	2.12261e-34	0.637144	0.554	0.347	7.76896e-30	delta
TMEM205	-	7.65918e-28	0.636936	0.478	0.305	2.80334e-23	delta
CBX5	-	1.55646e-36	0.632497	0.62	0.413	5.69681e-32	delta
CAPN2	-	1.65132e-25	0.62953	0.456	0.29	6.04399e-21	delta
RPS20	-	5.6104e-71	0.625066	0.961	0.878	2.05346e-66	delta
PLXNC1	-	3.06341e-30	0.620912	0.511	0.314	1.12124e-25	delta
AMFR	-	5.90837e-23	0.620798	0.369	0.22	2.16252e-18	delta
BAIAP2L1	-	1.16079e-25	0.619125	0.375	0.214	4.24859e-21	delta
LIN7C	-	3.20947e-27	0.618643	0.371	0.208	1.1747e-22	delta
RPL23A	-	2.17479e-63	0.617765	0.937	0.815	7.95997e-59	delta
RPL10A	-	4.00219e-57	0.617026	0.9	0.744	1.46484e-52	delta
SMIM22	-	7.53211e-27	0.616781	0.403	0.231	2.75683e-22	delta
SEC61A1	-	9.52966e-32	0.613876	0.573	0.377	3.48795e-27	delta
RPS7	-	9.19511e-66	0.613672	0.93	0.806	3.3655e-61	delta
PDIA6	-	3.83769e-41	0.607057	0.703	0.468	1.40463e-36	delta
EEF1B2	-	2.69462e-44	0.599357	0.82	0.617	9.86258e-40	delta
RPS23	-	7.2794e-71	0.595083	0.98	0.911	2.66433e-66	delta
DCAF16	-	3.47001e-20	0.594903	0.356	0.218	1.27006e-15	delta
RPL38	-	2.8267e-54	0.593423	0.908	0.771	1.0346e-49	delta
ABHD2	-	5.79813e-32	0.593331	0.714	0.522	2.12217e-27	delta
RPL34	-	2.22432e-70	0.59131	0.964	0.917	8.14122e-66	delta
PTK7	-	1.352e-26	0.587346	0.429	0.255	4.94846e-22	delta
ATF4	TRUE	8.66567e-26	0.586094	0.459	0.287	3.17172e-21	delta
RPS12	-	3.67007e-68	0.585732	0.971	0.933	1.34328e-63	delta
SARAF	-	3.73892e-61	0.582768	0.894	0.736	1.36848e-56	delta
PTP4A2	-	2.16192e-27	0.582481	0.539	0.354	7.91283e-23	delta
TMX4	-	2.14435e-42	0.581817	0.766	0.553	7.84853e-38	delta
ACTN1	-	1.53467e-25	0.581058	0.585	0.406	5.61704e-21	delta
FGD5-AS1	-	6.39866e-26	0.580528	0.411	0.245	2.34197e-21	delta
MRAP2	-	2.82854e-25	0.580102	0.352	0.193	1.03528e-20	delta
DAG1	-	3.03275e-25	0.575277	0.418	0.25	1.11002e-20	delta
OXCT1	-	8.45366e-34	0.575129	0.482	0.275	3.09412e-29	delta
RPL37A	-	4.38771e-71	0.573986	0.979	0.954	1.60595e-66	delta
FZD3	-	4.49596e-28	0.571322	0.407	0.228	1.64557e-23	delta
RPL17	-	4.27345e-77	0.569865	0.978	0.914	1.56412e-72	delta
RPL21	-	3.15634e-78	0.565238	0.971	0.926	1.15525e-73	delta
PRKAR1A	-	5.94885e-39	0.564495	0.778	0.581	2.17734e-34	delta
PBXIP1	-	2.59941e-29	0.563165	0.426	0.241	9.51411e-25	delta
TDRP	-	1.41784e-24	0.563109	0.407	0.241	5.18945e-20	delta
EMP2	-	2.63686e-17	0.561904	0.37	0.245	9.65118e-13	delta
RPS14	-	2.0937e-67	0.561475	0.968	0.918	7.66314e-63	delta
COPZ1	-	1.27158e-29	0.556517	0.532	0.337	4.65413e-25	delta
RPL35A	-	1.25813e-54	0.556356	0.939	0.848	4.6049e-50	delta
CHCHD2	-	1.39778e-39	0.554213	0.806	0.625	5.11602e-35	delta
RPL6	-	1.47885e-63	0.553546	0.947	0.827	5.41273e-59	delta
TRAM1	-	5.55375e-32	0.552918	0.712	0.506	2.03273e-27	delta
RPS27A	-	4.90252e-66	0.549678	0.974	0.932	1.79437e-61	delta
RPS25	-	6.13235e-56	0.548661	0.94	0.852	2.2445e-51	delta
RPS3A	-	7.20426e-58	0.547528	0.971	0.905	2.63683e-53	delta
IFI27L2	-	1.76809e-28	0.547441	0.491	0.305	6.4714e-24	delta
MCL1	-	3.27347e-31	0.547252	0.563	0.355	1.19812e-26	delta
PLPP5	-	1.84632e-25	0.546305	0.558	0.385	6.75772e-21	delta
FAM171B	-	5.04362e-29	0.544775	0.44	0.257	1.84602e-24	delta
RPS15A	-	2.99676e-58	0.544388	0.955	0.872	1.09684e-53	delta
RPL7	-	1.46944e-50	0.542622	0.936	0.818	5.37831e-46	delta
LNPEP	-	2.61716e-32	0.541451	0.726	0.523	9.57906e-28	delta
RPS19	-	6.63951e-55	0.54131	0.946	0.875	2.43013e-50	delta
RPS4X	-	3.93811e-68	0.539456	0.95	0.867	1.44139e-63	delta
RPS13	-	5.11221e-50	0.536663	0.932	0.833	1.87112e-45	delta
RPL15	-	1.69338e-70	0.534316	0.963	0.898	6.19793e-66	delta
MAGT1	-	1.66467e-24	0.531464	0.503	0.327	6.09284e-20	delta
RPS28	-	2.02213e-51	0.531463	0.95	0.871	7.40121e-47	delta
EIF1	-	7.74643e-66	0.528978	0.943	0.838	2.83527e-61	delta
PLD3	-	2.24741e-32	0.528033	0.853	0.72	8.22574e-28	delta
TMED8	-	2.5242e-29	0.527114	0.576	0.378	9.23883e-25	delta
ETFB	-	2.84926e-22	0.526502	0.572	0.407	1.04286e-17	delta
TARS	-	3.07997e-29	0.524913	0.599	0.413	1.1273e-24	delta
GAB2	-	3.16778e-21	0.524727	0.551	0.374	1.15944e-16	delta
DYNLL1	-	9.2122e-35	0.524648	0.735	0.528	3.37176e-30	delta
ATP10D	-	6.33138e-23	0.523888	0.579	0.404	2.31735e-18	delta
SELENOS	-	1.00523e-23	0.521654	0.485	0.313	3.67925e-19	delta
DNAJB11	-	3.15683e-23	0.519655	0.421	0.26	1.15543e-18	delta
RPS27	-	8.27911e-50	0.518829	0.967	0.908	3.03024e-45	delta
GSTP1	-	3.58508e-30	0.5166	0.687	0.491	1.31217e-25	delta
RPS6	-	2.90745e-68	0.512782	0.962	0.905	1.06416e-63	delta
AC005261.1	-	1.50895e-22	0.510251	0.429	0.264	5.5229e-18	delta
RCN1	-	3.77319e-21	0.509778	0.496	0.336	1.38103e-16	delta
TMSB4X	-	1.96888e-40	0.507488	0.912	0.811	7.20629e-36	delta
RPS8	-	1.45704e-61	0.506749	0.96	0.921	5.33291e-57	delta
ARCN1	-	5.71318e-26	0.506675	0.631	0.448	2.09108e-21	delta
RPL10	-	4.8305e-51	0.505706	0.973	0.903	1.76801e-46	delta
RPL28	-	5.18173e-50	0.505151	0.965	0.9	1.89656e-45	delta
RPS10	-	3.58652e-42	0.504795	0.915	0.818	1.3127e-37	delta
ZXDC	TRUE	2.1323e-22	0.502549	0.541	0.363	7.80443e-18	delta
RPL32	-	6.10245e-46	0.502005	0.95	0.878	2.23356e-41	delta
RPL30	-	5.78946e-51	0.501488	0.963	0.893	2.119e-46	delta
RPL13	-	1.81942e-69	0.501151	0.989	0.967	6.65925e-65	delta
FAP	-	0	5.32908	0.792	0.093	0	alpha
USH2A	-	0	4.72642	0.525	0.033	0	alpha
PLCE1	-	0	4.57054	0.907	0.325	0	alpha
GCG	-	0	4.41555	1	1	0	alpha
SYNDIG1	-	0	4.06286	0.517	0.011	0	alpha
PTPRT	-	0	3.96549	0.872	0.047	0	alpha
LOXL4	-	8.78763e-277	3.61973	0.521	0.073	3.21636e-272	alpha
ARRDC4	-	1.80205e-266	3.55108	0.603	0.133	6.59568e-262	alpha
STK32B	-	0	3.54833	0.463	0.008	0	alpha
AC090531.1	-	4.08065e-265	3.52055	0.382	0.015	1.49356e-260	alpha
TMEM236	-	0	3.41654	0.651	0.092	0	alpha
LDB2	-	6.83141e-232	3.41552	0.463	0.067	2.50037e-227	alpha
AJ009632.2	-	3.65858e-217	3.31286	0.384	0.035	1.33908e-212	alpha
GLS	-	0	3.13522	0.983	0.763	0	alpha
AL445250.1	-	1.91868e-256	3.11989	0.577	0.115	7.02254e-252	alpha
TTR	-	0	3.05468	1	1	0	alpha
SPOCK3	-	0	3.01164	0.605	0.061	0	alpha
IRX2	TRUE	0	3.00211	0.549	0.066	0	alpha
SLC38A4	-	0	2.95589	0.854	0.328	0	alpha
GLI3	TRUE	5.54595e-244	2.948	0.45	0.05	2.02987e-239	alpha
HECW2	-	0	2.90632	0.791	0.224	0	alpha
STK32A	-	1.1465e-256	2.88717	0.396	0.022	4.19631e-252	alpha
DPP4	-	3.50351e-293	2.86454	0.436	0.022	1.28232e-288	alpha
PLXDC2	-	8.21305e-241	2.85741	0.406	0.033	3.00606e-236	alpha
TENM4	-	6.73227e-236	2.83625	0.627	0.179	2.46408e-231	alpha
BTBD11	-	1.39885e-287	2.78138	0.627	0.117	5.11993e-283	alpha
CRYBA2	-	1.69091e-209	2.75473	0.759	0.401	6.1889e-205	alpha
NR4A3	TRUE	1.08736e-93	2.68356	0.395	0.14	3.97984e-89	alpha
AC006369.1	-	1.6523e-301	2.67472	0.816	0.302	6.04758e-297	alpha
FRMD4B	-	4.66837e-261	2.6322	0.62	0.141	1.70867e-256	alpha
FSTL5	-	0	2.62103	0.923	0.363	0	alpha
ATP1B3	-	2.21644e-79	2.61391	0.525	0.307	8.11239e-75	alpha
PDE3B	-	0	2.60006	0.957	0.596	0	alpha
PLPPR1	-	0	2.56943	0.801	0.243	0	alpha
F10	-	6.28787e-237	2.56704	0.589	0.138	2.30142e-232	alpha
GC	-	2.82124e-274	2.52735	0.717	0.209	1.0326e-269	alpha
COL27A1	-	3.18381e-221	2.4772	0.585	0.157	1.1653e-216	alpha
MOB1B	-	0	2.45575	0.936	0.566	0	alpha
AL591501.1	-	0	2.38715	0.939	0.448	0	alpha
RASGEF1B	-	5.83595e-162	2.38646	0.589	0.227	2.13602e-157	alpha
PRMT9	-	4.96634e-87	2.32822	0.475	0.234	1.81773e-82	alpha
BACH2	TRUE	3.98778e-135	2.26826	0.467	0.141	1.45957e-130	alpha
CD36	-	7.85582e-136	2.20584	0.43	0.111	2.87531e-131	alpha
ALDH1A1	-	3.96795e-272	2.20534	0.959	0.859	1.45231e-267	alpha
NPSR1-AS1	-	1.6527e-148	2.19053	0.406	0.083	6.04903e-144	alpha
KIAA1217	-	3.62331e-87	2.18233	0.418	0.169	1.32617e-82	alpha
TM4SF4	-	4.83479e-298	2.17989	0.95	0.668	1.76958e-293	alpha
LAMB1	-	1.36803e-177	2.17567	0.597	0.208	5.00714e-173	alpha
PALLD	-	2.33526e-301	2.14061	0.964	0.76	8.54727e-297	alpha
KCNIP1	-	3.47825e-200	2.13528	0.612	0.173	1.27307e-195	alpha
MMP16	-	4.21016e-178	2.12095	0.684	0.282	1.54096e-173	alpha
CAMK2G	-	1.2323e-126	2.11822	0.549	0.233	4.51036e-122	alpha
MUC13	-	1.44776e-95	2.10735	0.499	0.232	5.29895e-91	alpha
ZNF331	TRUE	6.70156e-48	2.09184	0.573	0.447	2.45284e-43	alpha
SMIM24	-	2.91122e-126	2.06122	0.45	0.142	1.06554e-121	alpha
MIR222HG	-	1.35591e-137	2.05452	0.414	0.101	4.96277e-133	alpha
KIAA1549L	-	6.03553e-200	2.03898	0.596	0.152	2.20906e-195	alpha
NEDD9	-	4.94518e-109	2.01454	0.408	0.125	1.80998e-104	alpha
SLC7A2	-	0	2.00716	0.971	0.838	0	alpha
NR4A2	TRUE	2.295e-71	1.99966	0.546	0.336	8.39992e-67	alpha
RPS6KA3	-	3.12448e-229	1.99553	0.871	0.567	1.14359e-224	alpha
IGFBP2	-	6.87655e-114	1.97626	0.501	0.199	2.51688e-109	alpha
FAM135B	-	1.13801e-172	1.95489	0.693	0.293	4.16523e-168	alpha
NR4A1	TRUE	4.0585e-105	1.95148	0.527	0.237	1.48545e-100	alpha
FXYD5	-	9.44435e-104	1.95035	0.392	0.125	3.45673e-99	alpha
CNTN4	-	1.72792e-254	1.9414	0.905	0.467	6.32435e-250	alpha
FYB2	-	9.93787e-124	1.93416	0.473	0.152	3.63736e-119	alpha
PCSK2	-	0	1.9315	0.97	0.884	0	alpha
PDZK1	-	3.70181e-100	1.87894	0.36	0.105	1.3549e-95	alpha
ITPR1	-	8.08424e-172	1.8763	0.718	0.347	2.95891e-167	alpha
ULK4	-	8.85378e-140	1.87318	0.647	0.324	3.24057e-135	alpha
PDZD2	-	1.23069e-238	1.86908	0.86	0.419	4.50443e-234	alpha
SMARCA2	-	2.87116e-254	1.84902	0.936	0.756	1.05087e-249	alpha
GALNT13	-	5.87453e-141	1.82607	0.678	0.327	2.15014e-136	alpha
MYO10	-	4.09109e-161	1.82122	0.741	0.37	1.49738e-156	alpha
POU6F2	TRUE	1.27165e-258	1.8197	0.873	0.311	4.65436e-254	alpha
MBOAT4	-	4.50312e-53	1.77718	0.361	0.167	1.64819e-48	alpha
SH3RF1	-	4.34528e-172	1.77477	0.758	0.372	1.59042e-167	alpha
MACC1	-	1.02864e-87	1.76828	0.449	0.185	3.76493e-83	alpha
TNFSF10	-	1.78622e-66	1.76813	0.382	0.168	6.53773e-62	alpha
VGF	-	1.49237e-132	1.75752	0.857	0.709	5.46221e-128	alpha
SLC35F4	-	1.58559e-195	1.71667	0.855	0.463	5.80342e-191	alpha
PPP2R2B	-	4.44342e-138	1.7142	0.68	0.309	1.62634e-133	alpha
KCND3	-	5.32356e-109	1.69881	0.505	0.201	1.94848e-104	alpha
AQP4-AS1	-	2.61015e-120	1.69352	0.647	0.349	9.55341e-116	alpha
MAFB	TRUE	1.98928e-134	1.68762	0.713	0.433	7.28098e-130	alpha
SORBS1	-	2.41729e-141	1.67449	0.589	0.206	8.84751e-137	alpha
NDRG1	-	2.08582e-65	1.66995	0.389	0.17	7.63432e-61	alpha
CD82	-	6.17046e-84	1.66521	0.436	0.186	2.25845e-79	alpha
MAMLD1	-	6.81999e-115	1.65967	0.494	0.175	2.49618e-110	alpha
SSX2IP	-	1.44318e-145	1.65919	0.721	0.397	5.28219e-141	alpha
CHST9	-	1.35968e-212	1.65523	0.918	0.634	4.97658e-208	alpha
RGS4	-	7.03634e-82	1.65423	0.585	0.358	2.57537e-77	alpha
HS6ST3	-	0	1.64727	0.996	0.878	0	alpha
MTMR7	-	4.11387e-175	1.63215	0.847	0.602	1.50572e-170	alpha
HLA-E	-	2.10558e-117	1.6314	0.684	0.446	7.70662e-113	alpha
HNF1A-AS1	-	5.58146e-131	1.63075	0.724	0.394	2.04287e-126	alpha
JAK2	-	4.53905e-91	1.62849	0.62	0.389	1.66134e-86	alpha
CD99L2	-	1.30802e-112	1.61681	0.61	0.334	4.7875e-108	alpha
AL138694.1	-	1.43057e-96	1.61414	0.443	0.156	5.23604e-92	alpha
AUTS2	-	1.51799e-142	1.61402	0.832	0.539	5.55599e-138	alpha
COBL	-	9.32977e-131	1.61108	0.686	0.37	3.41479e-126	alpha
TPK1	-	9.95755e-84	1.60838	0.507	0.249	3.64456e-79	alpha
OSBPL6	-	3.88506e-124	1.60361	0.608	0.263	1.42197e-119	alpha
AC020637.1	-	2.91991e-108	1.59969	0.437	0.13	1.06872e-103	alpha
USP25	-	1.1254e-146	1.59534	0.799	0.526	4.11908e-142	alpha
PLIN3	-	5.34508e-73	1.59025	0.37	0.147	1.95635e-68	alpha
PRKCE	-	2.88033e-243	1.58645	0.95	0.739	1.05423e-238	alpha
SIPA1L3	-	5.45291e-196	1.57887	0.928	0.775	1.99582e-191	alpha
XIST	-	2.07279e-68	1.57732	0.449	0.216	7.58662e-64	alpha
TMEM176B	-	1.38093e-142	1.56381	0.75	0.505	5.05434e-138	alpha
PRKD1	-	1.24799e-53	1.56043	0.392	0.193	4.56777e-49	alpha
CLU	-	7.50327e-282	1.55067	0.979	0.905	2.74627e-277	alpha
DEPP1	-	8.7687e-67	1.54883	0.526	0.303	3.20943e-62	alpha
PITPNM2	-	1.7875e-72	1.54011	0.385	0.157	6.54242e-68	alpha
TMEM176A	-	1.40372e-95	1.53546	0.602	0.37	5.13774e-91	alpha
SNX29	-	1.57647e-173	1.52425	0.836	0.563	5.77003e-169	alpha
LINC01619	-	1.25696e-64	1.51509	0.382	0.159	4.60061e-60	alpha
C9orf72	-	4.56912e-39	1.49746	0.388	0.234	1.67234e-34	alpha
AC104123.1	-	1.18707e-25	1.49252	0.596	0.538	4.34481e-21	alpha
GCH1	-	2.64144e-104	1.49126	0.811	0.634	9.66795e-100	alpha
ABLIM1	-	2.46456e-164	1.48995	0.9	0.76	9.02053e-160	alpha
KCNK1	-	3.86483e-67	1.48895	0.611	0.423	1.41456e-62	alpha
SLC30A8	-	3.76677e-237	1.48531	0.963	0.819	1.37868e-232	alpha
FAM110B	-	7.05181e-91	1.4712	0.596	0.31	2.58103e-86	alpha
ETFDH	-	3.53473e-105	1.46754	0.658	0.391	1.29375e-100	alpha
YPEL5	-	1.73604e-49	1.4554	0.488	0.321	6.35408e-45	alpha
TMEM178B	-	1.85881e-159	1.44577	0.928	0.796	6.80342e-155	alpha
ZNF141	TRUE	7.11907e-35	1.44485	0.448	0.306	2.60565e-30	alpha
ARHGEF10L	-	1.03911e-57	1.44292	0.5	0.306	3.80323e-53	alpha
FAM189A1	-	2.24825e-65	1.43618	0.427	0.198	8.22883e-61	alpha
CDC42EP3	-	4.59895e-100	1.42866	0.706	0.474	1.68326e-95	alpha
GRIA3	-	1.13672e-175	1.42745	0.885	0.635	4.16051e-171	alpha
A1CF	-	6.7868e-154	1.4257	0.877	0.657	2.48404e-149	alpha
TXNDC11	-	1.48958e-64	1.41426	0.705	0.573	5.45202e-60	alpha
MAP3K15	-	2.65778e-59	1.40919	0.455	0.242	9.72773e-55	alpha
KCTD12	-	2.40583e-44	1.40731	0.429	0.258	8.80559e-40	alpha
SPATS2L	-	1.35984e-120	1.40042	0.775	0.495	4.97716e-116	alpha
SERPINE2	-	2.40269e-65	1.39093	0.488	0.263	8.7941e-61	alpha
JMY	-	9.4994e-35	1.39019	0.442	0.305	3.47688e-30	alpha
NAMPT	-	1.41547e-24	1.38688	0.49	0.398	5.18076e-20	alpha
LCLAT1	-	1.42632e-97	1.38372	0.664	0.426	5.22048e-93	alpha
GATA6	TRUE	1.72782e-67	1.37575	0.365	0.137	6.32398e-63	alpha
IL6R	-	1.46034e-53	1.36527	0.474	0.28	5.34498e-49	alpha
EML4	-	2.26622e-90	1.35784	0.717	0.512	8.2946e-86	alpha
TMEM164	-	4.55384e-71	1.35746	0.548	0.313	1.66675e-66	alpha
KCNJ6	-	7.28071e-178	1.35465	0.906	0.738	2.66481e-173	alpha
TMEM260	-	5.37425e-60	1.3509	0.57	0.39	1.96703e-55	alpha
ASXL3	-	1.51816e-76	1.35016	0.578	0.344	5.55661e-72	alpha
COX10-AS1	-	2.86e-68	1.34895	0.528	0.301	1.04679e-63	alpha
BCAR3	-	7.38685e-55	1.34009	0.432	0.23	2.70366e-50	alpha
ARX	TRUE	5.42477e-87	1.33726	0.452	0.169	1.98552e-82	alpha
DAPK2	-	9.62919e-105	1.33557	0.664	0.365	3.52438e-100	alpha
PEAK1	-	2.09536e-45	1.33117	0.458	0.28	7.66923e-41	alpha
CDHR3	-	3.43837e-70	1.32871	0.354	0.126	1.25848e-65	alpha
SLC7A14	-	1.69687e-51	1.3274	0.377	0.185	6.21071e-47	alpha
NMNAT3	-	5.68248e-51	1.32551	0.428	0.235	2.07984e-46	alpha
KCNJ3	-	8.1317e-184	1.32334	0.936	0.539	2.97629e-179	alpha
EZR	-	4.88835e-64	1.32174	0.61	0.43	1.78919e-59	alpha
AL022068.1	-	3.45899e-106	1.32121	0.729	0.43	1.26603e-101	alpha
NEDD4L	-	2.14018e-66	1.31685	0.588	0.381	7.83328e-62	alpha
C1orf21	-	1.57255e-100	1.30955	0.513	0.191	5.75569e-96	alpha
IQSEC3	-	3.92255e-53	1.30944	0.363	0.17	1.43569e-48	alpha
COX10	-	2.86883e-46	1.30837	0.353	0.176	1.05002e-41	alpha
FAM135A	-	1.57287e-92	1.30514	0.791	0.661	5.75685e-88	alpha
MLIP	-	8.70454e-81	1.30438	0.642	0.379	3.18595e-76	alpha
NAA20	-	1.92185e-96	1.29585	0.7	0.527	7.03417e-92	alpha
GAB1	-	1.39457e-91	1.2933	0.628	0.336	5.10428e-87	alpha
ELL2	-	2.90175e-207	1.28209	0.984	0.898	1.06207e-202	alpha
NDUFAF6	-	4.53114e-40	1.26956	0.471	0.311	1.65844e-35	alpha
TPM4	-	2.95387e-34	1.25872	0.582	0.488	1.08115e-29	alpha
ADCY9	-	1.0595e-50	1.25626	0.469	0.277	3.87788e-46	alpha
GDA	-	1.78604e-72	1.25573	0.673	0.488	6.53709e-68	alpha
BTG1	-	1.96365e-78	1.24723	0.685	0.521	7.18715e-74	alpha
ENPP1	-	9.78157e-43	1.23918	0.381	0.201	3.58015e-38	alpha
NEK1	-	1.31918e-54	1.23883	0.73	0.616	4.82833e-50	alpha
CSGALNACT1	-	1.88067e-88	1.23849	0.575	0.267	6.88344e-84	alpha
LRIG3	-	3.02624e-52	1.23757	0.426	0.226	1.10764e-47	alpha
PRKAG2	-	2.08019e-51	1.23227	0.527	0.346	7.61369e-47	alpha
B4GALNT3	-	3.35334e-54	1.23058	0.461	0.257	1.22736e-49	alpha
ANK2	-	2.92212e-62	1.22964	0.409	0.175	1.06953e-57	alpha
CHKA	-	3.6003e-76	1.22443	0.627	0.394	1.31775e-71	alpha
TXNIP	-	6.35562e-56	1.22282	0.473	0.257	2.32622e-51	alpha
DACH1	TRUE	1.62855e-153	1.21724	0.96	0.9	5.96067e-149	alpha
TIAM1	-	5.95437e-74	1.21349	0.667	0.452	2.17936e-69	alpha
AL078600.1	-	8.99987e-53	1.21003	0.52	0.327	3.29404e-48	alpha
MAN1A1	-	8.6928e-149	1.19938	0.942	0.88	3.18165e-144	alpha
HLA-A	-	1.98076e-179	1.18996	0.963	0.898	7.24978e-175	alpha
BTG2	-	9.49971e-67	1.18738	0.718	0.518	3.47699e-62	alpha
CCDC91	-	5.40995e-108	1.18377	0.848	0.698	1.9801e-103	alpha
DOCK1	-	8.28577e-88	1.18279	0.716	0.491	3.03268e-83	alpha
ASPH	-	1.42398e-16	1.18016	0.665	0.768	5.2119e-12	alpha
FNIP2	-	2.00326e-56	1.17747	0.688	0.522	7.33213e-52	alpha
PDE4D	-	1.60811e-206	1.17332	0.988	0.939	5.88584e-202	alpha
ZNF318	TRUE	3.31968e-29	1.16922	0.373	0.239	1.21504e-24	alpha
HLA-B	-	2.44947e-87	1.1682	0.763	0.577	8.96532e-83	alpha
SDC2	-	3.68173e-39	1.16306	0.495	0.351	1.34755e-34	alpha
GCNT1	-	2.87376e-67	1.16146	0.69	0.536	1.05182e-62	alpha
LRCH1	-	1.92137e-46	1.15918	0.483	0.302	7.0324e-42	alpha
CBR4	-	1.40644e-82	1.15212	0.741	0.555	5.14771e-78	alpha
SERPINA1	-	1.91149e-42	1.14659	0.758	0.666	6.99623e-38	alpha
WDR59	-	9.12072e-58	1.13847	0.606	0.431	3.33828e-53	alpha
SLC29A4	-	3.82204e-47	1.1344	0.518	0.36	1.39891e-42	alpha
PSMA1	-	4.23563e-62	1.12593	0.688	0.566	1.55028e-57	alpha
ZNF420	TRUE	1.97868e-37	1.1243	0.406	0.245	7.24216e-33	alpha
ZDHHC14	-	6.57539e-103	1.12101	0.802	0.596	2.40666e-98	alpha
MYH10	-	1.67138e-96	1.11776	0.819	0.728	6.11743e-92	alpha
NUCB1	-	2.80973e-53	1.11706	0.538	0.365	1.02839e-48	alpha
ST18	TRUE	2.96897e-114	1.1047	0.94	0.878	1.08667e-109	alpha
PGR	TRUE	2.33523e-57	1.10275	0.568	0.361	8.54717e-53	alpha
EPSTI1	-	1.07132e-39	1.10272	0.401	0.232	3.92114e-35	alpha
IDI1	-	7.75836e-23	1.09813	0.406	0.299	2.83964e-18	alpha
IRF2BP2	-	9.55722e-41	1.09204	0.548	0.407	3.49804e-36	alpha
FOS	TRUE	4.62835e-36	1.08836	0.642	0.54	1.69402e-31	alpha
PHACTR2	-	3.45491e-63	1.07545	0.723	0.579	1.26453e-58	alpha
GCLM	-	1.62873e-35	1.07271	0.508	0.384	5.96132e-31	alpha
TOX3	TRUE	4.22653e-66	1.07165	0.631	0.391	1.54695e-61	alpha
AGFG1	-	1.78327e-63	1.06645	0.672	0.518	6.52696e-59	alpha
CLIP4	-	5.04819e-56	1.06321	0.657	0.509	1.84769e-51	alpha
CYSTM1	-	5.03175e-95	1.06077	0.836	0.698	1.84167e-90	alpha
NINL	-	4.66412e-34	1.05226	0.398	0.247	1.70712e-29	alpha
LRRFIP1	TRUE	8.84273e-72	1.05186	0.732	0.586	3.23653e-67	alpha
DOP1B	-	5.92855e-42	1.05132	0.428	0.243	2.16991e-37	alpha
B2M	-	3.97127e-163	1.051	0.978	0.966	1.45352e-158	alpha
SH3KBP1	-	3.62712e-37	1.04765	0.429	0.261	1.32756e-32	alpha
PROX1	TRUE	6.9677e-28	1.04463	0.465	0.343	2.55025e-23	alpha
C12orf75	-	4.87044e-36	1.04416	0.507	0.373	1.78263e-31	alpha
VPS41	-	8.14948e-67	1.04007	0.693	0.529	2.98279e-62	alpha
MAGI3	-	1.32878e-68	1.03179	0.711	0.512	4.86347e-64	alpha
SLC7A8	-	1.09587e-44	1.03081	0.671	0.547	4.01098e-40	alpha
ZNF10	TRUE	9.03341e-12	1.03057	0.496	0.467	3.30632e-07	alpha
PDCD4	-	8.36437e-58	1.029	0.71	0.599	3.06144e-53	alpha
CSRNP3	TRUE	1.15496e-98	1.02568	0.85	0.722	4.22728e-94	alpha
CACNB2	-	5.11073e-204	1.01806	0.993	0.953	1.87058e-199	alpha
CD164	-	6.06453e-47	1.01241	0.632	0.537	2.21968e-42	alpha
PAPSS2	-	1.62999e-101	1.01226	0.929	0.764	5.96594e-97	alpha
SESN1	-	9.86313e-64	1.01082	0.732	0.587	3.61001e-59	alpha
USP37	-	2.94767e-19	1.01079	0.407	0.318	1.07888e-14	alpha
CRIM1	-	1.72773e-13	1.01061	0.373	0.289	6.32367e-09	alpha
PRLR	-	6.4499e-49	1.01035	0.445	0.236	2.36073e-44	alpha
CD55	-	5.25049e-22	1.00867	0.478	0.389	1.92173e-17	alpha
FRRS1L	-	8.31338e-31	1.00362	0.419	0.279	3.04278e-26	alpha
LMCD1	-	7.31395e-18	0.999152	0.435	0.329	2.67698e-13	alpha
SLC16A9	-	1.71673e-21	0.995783	0.367	0.256	6.28339e-17	alpha
GRIK2	-	1.97323e-95	0.995401	0.838	0.589	7.2222e-91	alpha
TPCN1	-	7.68197e-32	0.990498	0.483	0.347	2.81168e-27	alpha
RIMBP2	-	7.84526e-86	0.989796	0.81	0.686	2.87144e-81	alpha
CD44	-	6.43921e-13	0.988662	0.48	0.447	2.35681e-08	alpha
PARP14	-	3.41931e-23	0.987091	0.363	0.25	1.2515e-18	alpha
RIN2	-	2.21791e-71	0.986633	0.765	0.604	8.11777e-67	alpha
MAPRE1	-	2.07001e-38	0.985316	0.57	0.444	7.57646e-34	alpha
ITGB1	-	4.33954e-139	0.984703	0.955	0.883	1.58832e-134	alpha
GRSF1	-	1.80037e-34	0.980523	0.529	0.416	6.58955e-30	alpha
PGAP1	-	1.20142e-15	0.97982	0.469	0.397	4.39732e-11	alpha
KCNQ1OT1	-	3.91807e-51	0.976355	0.693	0.531	1.43405e-46	alpha
HIP1R	-	1.41111e-28	0.975947	0.401	0.267	5.16482e-24	alpha
RFX6	TRUE	2.93925e-101	0.97334	0.922	0.849	1.07579e-96	alpha
SEC14L1	-	8.62261e-32	0.97154	0.426	0.287	3.15596e-27	alpha
FCHSD2	-	9.8746e-45	0.96952	0.552	0.37	3.6142e-40	alpha
PTPRD	-	1.33073e-27	0.968448	0.444	0.282	4.87059e-23	alpha
ZNF618	TRUE	1.74813e-48	0.968391	0.602	0.444	6.39832e-44	alpha
CACNA2D2	-	1.60683e-27	0.966963	0.397	0.269	5.88117e-23	alpha
SRBD1	-	6.71861e-62	0.964198	0.758	0.631	2.45908e-57	alpha
LARP4B	-	8.80025e-58	0.962913	0.672	0.51	3.22098e-53	alpha
MAP4K4	-	5.79813e-80	0.958842	0.811	0.674	2.12217e-75	alpha
ODF2L	-	2.13642e-33	0.958179	0.534	0.411	7.81952e-29	alpha
TPST1	-	1.38575e-53	0.957306	0.725	0.613	5.072e-49	alpha
USH1C	-	1.20058e-36	0.956511	0.471	0.309	4.39423e-32	alpha
SCLT1	-	8.30692e-16	0.943485	0.469	0.397	3.04042e-11	alpha
CD99	-	1.87406e-79	0.942772	0.857	0.804	6.85926e-75	alpha
CNKSR3	-	5.42672e-45	0.940175	0.618	0.467	1.98623e-40	alpha
KCNMB2-AS1	-	2.88227e-106	0.936986	0.913	0.808	1.05494e-101	alpha
PLCH1	-	9.20223e-32	0.931267	0.548	0.419	3.36811e-27	alpha
SMARCA1	TRUE	2.91894e-49	0.925974	0.762	0.713	1.06836e-44	alpha
CRY1	-	1.06659e-12	0.924096	0.398	0.329	3.90382e-08	alpha
CHGA	-	8.36522e-107	0.918999	0.92	0.805	3.06175e-102	alpha
RAB3C	-	2.43491e-62	0.914436	0.786	0.676	8.91202e-58	alpha
SLC39A11	-	1.38866e-67	0.906549	0.779	0.645	5.08265e-63	alpha
ATXN7	-	1.7879e-29	0.906191	0.521	0.403	6.5439e-25	alpha
PTPRN2	-	1.65138e-153	0.902842	0.966	0.925	6.04421e-149	alpha
NEURL1	-	1.83969e-36	0.901919	0.578	0.441	6.73344e-32	alpha
ELF3	TRUE	1.16965e-21	0.900305	0.36	0.241	4.28104e-17	alpha
R3HCC1L	-	9.00602e-28	0.894476	0.507	0.389	3.29629e-23	alpha
CEP126	-	4.07105e-62	0.894362	0.758	0.629	1.49005e-57	alpha
ARHGEF12	-	4.99488e-68	0.889494	0.811	0.686	1.82818e-63	alpha
LPP	-	1.93938e-109	0.886767	0.925	0.835	7.09833e-105	alpha
PER2	-	2.68288e-23	0.886315	0.447	0.341	9.81962e-19	alpha
RTTN	-	3.07886e-15	0.883719	0.365	0.283	1.12689e-10	alpha
CD46	-	3.56349e-74	0.88369	0.837	0.816	1.30427e-69	alpha
TRAK1	-	6.81398e-65	0.882412	0.768	0.653	2.49399e-60	alpha
ACVR1C	-	1.30162e-19	0.87918	0.387	0.277	4.76406e-15	alpha
THRB	TRUE	4.86176e-38	0.878318	0.702	0.578	1.77945e-33	alpha
SPC25	-	1.53006e-34	0.877571	0.615	0.466	5.60016e-30	alpha
CLK1	-	3.19769e-15	0.877403	0.41	0.338	1.17039e-10	alpha
PEMT	-	8.80566e-39	0.876217	0.587	0.449	3.22296e-34	alpha
HGSNAT	-	4.20444e-20	0.875006	0.508	0.427	1.53887e-15	alpha
ZNRF1	-	4.79225e-30	0.874853	0.483	0.339	1.75401e-25	alpha
JUNB	TRUE	1.21196e-26	0.873692	0.625	0.536	4.43589e-22	alpha
PDLIM5	-	1.44665e-64	0.87114	0.815	0.717	5.2949e-60	alpha
PLK2	-	1.75409e-27	0.866563	0.504	0.382	6.42015e-23	alpha
NFKB1	TRUE	7.28264e-20	0.863814	0.466	0.361	2.66552e-15	alpha
ETV6	TRUE	7.91851e-42	0.860964	0.605	0.444	2.89825e-37	alpha
CDH1	-	1.16673e-36	0.860244	0.653	0.582	4.27036e-32	alpha
SUMF1	-	5.51609e-30	0.860007	0.609	0.51	2.01895e-25	alpha
STARD13	-	1.00748e-46	0.857912	0.753	0.663	3.68748e-42	alpha
PARD3B	-	3.85796e-43	0.854232	0.683	0.549	1.41205e-38	alpha
GPX3	-	7.70604e-40	0.851662	0.657	0.529	2.82049e-35	alpha
ABCD3	-	9.34416e-55	0.84865	0.737	0.622	3.42006e-50	alpha
SMOC1	-	3.04096e-59	0.847555	0.77	0.609	1.11302e-54	alpha
RAP1A	-	5.83825e-23	0.845607	0.494	0.398	2.13686e-18	alpha
ATP2B1	-	2.19678e-52	0.842548	0.807	0.733	8.04044e-48	alpha
UTRN	-	1.54349e-13	0.839821	0.495	0.443	5.64931e-09	alpha
IGFBP7	-	1.43272e-53	0.83941	0.717	0.581	5.2439e-49	alpha
INSR	-	3.30071e-33	0.837826	0.496	0.341	1.20809e-28	alpha
DIP2C	-	3.02009e-68	0.835872	0.816	0.712	1.10538e-63	alpha
DIP2B	-	2.15966e-65	0.835147	0.804	0.684	7.90458e-61	alpha
CBX6	-	9.82387e-23	0.828653	0.484	0.39	3.59563e-18	alpha
RAB11FIP1	-	1.96825e-25	0.827039	0.622	0.555	7.20399e-21	alpha
NT5C3A	-	7.53976e-27	0.825273	0.554	0.46	2.75963e-22	alpha
KIF13A	-	1.34272e-50	0.820502	0.781	0.676	4.91448e-46	alpha
GPR137B	-	1.04774e-20	0.820336	0.404	0.293	3.83485e-16	alpha
TSPAN2	-	1.3408e-27	0.817884	0.545	0.439	4.90745e-23	alpha
H2AFJ	-	9.62154e-33	0.817272	0.608	0.525	3.52158e-28	alpha
ITGB8	-	6.5545e-24	0.814053	0.379	0.244	2.39901e-19	alpha
FAM153CP	-	2.54463e-33	0.812175	0.514	0.361	9.31361e-29	alpha
DCAF6	-	2.08763e-39	0.811831	0.687	0.576	7.64095e-35	alpha
CPLX2	-	3.89936e-16	0.809687	0.39	0.31	1.4272e-11	alpha
SMURF1	-	3.04294e-36	0.80964	0.627	0.485	1.11375e-31	alpha
MTSS1	-	1.21977e-36	0.800189	0.687	0.594	4.46447e-32	alpha
CCNH	-	8.07428e-32	0.799944	0.752	0.701	2.95527e-27	alpha
BACE1	-	3.07902e-23	0.799397	0.478	0.38	1.12695e-18	alpha
ARMH4	-	1.16932e-13	0.793439	0.391	0.316	4.27983e-09	alpha
SSTR2	-	1.80709e-22	0.792525	0.412	0.299	6.61414e-18	alpha
SESN3	-	9.2208e-15	0.791645	0.449	0.374	3.3749e-10	alpha
PPM1H	-	2.23921e-18	0.790131	0.469	0.372	8.19573e-14	alpha
SH3PXD2A	-	3.33913e-24	0.78887	0.501	0.385	1.22215e-19	alpha
KIAA1324	-	3.48665e-87	0.785723	0.908	0.879	1.27615e-82	alpha
PPARA	TRUE	1.26931e-18	0.784064	0.426	0.324	4.64579e-14	alpha
ANXA4	-	2.83227e-31	0.783956	0.578	0.467	1.03664e-26	alpha
SH3GL2	-	2.26178e-44	0.783879	0.753	0.648	8.27835e-40	alpha
ELOVL6	-	6.73805e-18	0.782648	0.427	0.329	2.46619e-13	alpha
SPINT2	-	4.44499e-37	0.77962	0.751	0.723	1.62691e-32	alpha
RALGPS2	-	1.89148e-33	0.776835	0.591	0.45	6.92301e-29	alpha
SAMD4A	-	2.02777e-26	0.776665	0.52	0.376	7.42182e-22	alpha
UBAP2	-	2.81505e-20	0.776043	0.487	0.393	1.03034e-15	alpha
MARCKS	-	8.78704e-36	0.772935	0.697	0.639	3.21614e-31	alpha
WWOX	-	3.71887e-40	0.772632	0.783	0.68	1.36114e-35	alpha
SNED1	-	5.93778e-47	0.770329	0.765	0.639	2.17329e-42	alpha
RNF213	-	1.47679e-17	0.769031	0.541	0.486	5.4052e-13	alpha
CCNL1	-	3.87127e-19	0.767399	0.532	0.456	1.41692e-14	alpha
BTBD3	-	2.06836e-18	0.765018	0.491	0.413	7.5704e-14	alpha
DCUN1D4	-	6.909e-20	0.764188	0.469	0.378	2.52876e-15	alpha
PHF21B	-	2.69336e-14	0.763125	0.365	0.277	9.85797e-10	alpha
KIAA1958	-	2.65065e-29	0.761902	0.667	0.603	9.70166e-25	alpha
GNG4	-	1.78975e-20	0.759677	0.496	0.39	6.55065e-16	alpha
EPG5	-	1.36793e-14	0.758275	0.401	0.318	5.00674e-10	alpha
KLF7	TRUE	3.25117e-14	0.757899	0.431	0.355	1.18996e-09	alpha
MAP3K4	-	7.15007e-32	0.757564	0.627	0.522	2.617e-27	alpha
KCTD3	-	2.90681e-22	0.755848	0.514	0.414	1.06392e-17	alpha
MIA2	-	7.13423e-77	0.75301	0.906	0.887	2.6112e-72	alpha
PCNX1	-	1.74972e-50	0.751448	0.762	0.66	6.40415e-46	alpha
GRK3	-	1.59048e-23	0.748201	0.639	0.59	5.82131e-19	alpha
STAT1	TRUE	1.39062e-14	0.744588	0.393	0.318	5.0898e-10	alpha
INPP4A	-	9.53353e-18	0.744308	0.488	0.407	3.48937e-13	alpha
EPB41L5	-	8.92379e-39	0.742463	0.701	0.605	3.2662e-34	alpha
DIAPH2	-	1.34775e-36	0.741957	0.752	0.672	4.93288e-32	alpha
NUMB	-	3.18833e-40	0.741728	0.717	0.606	1.16696e-35	alpha
ZKSCAN1	TRUE	3.22765e-58	0.739147	0.819	0.75	1.18135e-53	alpha
ZNF644	TRUE	4.62716e-34	0.738447	0.722	0.651	1.69359e-29	alpha
NRCAM	-	2.117e-69	0.731556	0.925	0.877	7.74842e-65	alpha
KANK1	-	8.35631e-18	0.728364	0.451	0.346	3.05849e-13	alpha
FBXW7	-	5.20831e-66	0.72542	0.925	0.89	1.90629e-61	alpha
ARHGAP1	-	2.90355e-16	0.723986	0.418	0.335	1.06273e-11	alpha
RYK	-	1.30692e-14	0.722754	0.406	0.322	4.78346e-10	alpha
PLAGL1	TRUE	5.67159e-25	0.721734	0.592	0.487	2.07586e-20	alpha
HLA-C	-	8.05663e-29	0.715631	0.736	0.725	2.94881e-24	alpha
KLHL42	-	9.41536e-15	0.712511	0.538	0.49	3.44612e-10	alpha
LRP11	-	9.31403e-24	0.709847	0.608	0.56	3.40903e-19	alpha
CAMK2N1	-	3.13896e-14	0.708585	0.488	0.43	1.14889e-09	alpha
KCNMA1	-	2.49636e-85	0.708512	0.954	0.939	9.13691e-81	alpha
DLGAP4	-	1.14826e-12	0.708455	0.419	0.351	4.20275e-08	alpha
EPS15	-	2.8117e-47	0.707998	0.815	0.75	1.02911e-42	alpha
CAST	-	2.85236e-19	0.707327	0.66	0.646	1.04399e-14	alpha
RFX3-AS1	-	4.04095e-23	0.703441	0.609	0.524	1.47903e-18	alpha
ROCK2	-	3.21034e-20	0.701146	0.619	0.567	1.17502e-15	alpha
NDEL1	-	1.12028e-10	0.698418	0.453	0.411	4.10034e-06	alpha
TTC7B	-	3.38312e-28	0.6953	0.634	0.538	1.23825e-23	alpha
MEF2A	TRUE	8.63209e-56	0.694932	0.862	0.787	3.15943e-51	alpha
DOCK3	-	6.53005e-34	0.694499	0.642	0.47	2.39007e-29	alpha
DIP2A	-	1.4052e-15	0.692045	0.463	0.391	5.14317e-11	alpha
2008-03-01	-	3.28401e-14	0.691539	0.488	0.433	1.20198e-09	alpha
RNF150	-	3.6323e-11	0.690313	0.517	0.486	1.32946e-06	alpha
SHROOM3	-	2.39722e-20	0.689	0.53	0.442	8.77405e-16	alpha
PRKCH	-	3.1187e-12	0.687652	0.364	0.283	1.14147e-07	alpha
SUMF2	-	9.94085e-12	0.686012	0.361	0.294	3.63845e-07	alpha
FRS2	-	1.23293e-15	0.685963	0.513	0.449	4.51264e-11	alpha
KAT2B	-	4.30321e-11	0.679557	0.386	0.32	1.57502e-06	alpha
ILRUN	-	4.47219e-13	0.678727	0.43	0.36	1.63687e-08	alpha
JUN	TRUE	6.94528e-17	0.677134	0.519	0.426	2.54204e-12	alpha
LIMA1	-	1.51085e-15	0.676408	0.439	0.357	5.52987e-11	alpha
SERPINB1	-	1.56161e-10	0.67265	0.43	0.381	5.71565e-06	alpha
ROR1	-	1.02793e-56	0.672502	0.876	0.775	3.76233e-52	alpha
KDM6A	-	2.80157e-27	0.671029	0.679	0.617	1.0254e-22	alpha
ADAM10	-	4.9774e-24	0.670327	0.653	0.599	1.82178e-19	alpha
AC023424.3	-	1.8144e-13	0.670056	0.443	0.368	6.64089e-09	alpha
NHLRC2	-	3.1943e-11	0.667944	0.461	0.416	1.16915e-06	alpha
RNASEK	-	3.54338e-37	0.666441	0.801	0.771	1.29691e-32	alpha
EPB41L4B	-	3.41052e-21	0.665844	0.529	0.429	1.24828e-16	alpha
ANKRD44	-	3.58496e-16	0.664804	0.492	0.407	1.31213e-11	alpha
SEPTIN11	-	3.21618e-12	0.663055	0.402	0.333	1.17715e-07	alpha
ZNF462	TRUE	4.23401e-27	0.662886	0.616	0.53	1.54969e-22	alpha
ELP4	-	3.12106e-42	0.660916	0.816	0.761	1.14234e-37	alpha
SGPP2	-	1.75074e-22	0.660603	0.655	0.611	6.4079e-18	alpha
HEPACAM2	-	1.14846e-11	0.660325	0.447	0.395	4.20346e-07	alpha
ESYT2	-	6.07247e-13	0.660311	0.516	0.469	2.22259e-08	alpha
CD2AP	-	2.9466e-32	0.660287	0.72	0.664	1.07849e-27	alpha
TJP2	-	2.54546e-22	0.659631	0.514	0.384	9.31664e-18	alpha
LAPTM4B	-	6.50443e-15	0.658414	0.43	0.344	2.38068e-10	alpha
ZNF518A	TRUE	2.49705e-24	0.656045	0.645	0.579	9.13946e-20	alpha
RAP1GAP2	-	2.15343e-51	0.650354	0.867	0.786	7.88178e-47	alpha
USP3	-	1.90911e-17	0.649836	0.57	0.513	6.98754e-13	alpha
TULP4	TRUE	7.16017e-17	0.64666	0.566	0.514	2.62069e-12	alpha
LINC01725	-	8.9883e-15	0.646246	0.531	0.445	3.28981e-10	alpha
CPNE3	-	4.41209e-18	0.644109	0.639	0.633	1.61487e-13	alpha
SLC12A8	-	2.53461e-11	0.64037	0.373	0.301	9.27694e-07	alpha
FRYL	-	8.56737e-40	0.640141	0.765	0.702	3.13574e-35	alpha
BSG	-	4.45014e-24	0.63897	0.667	0.623	1.6288e-19	alpha
MAGI2-AS3	-	1.14025e-10	0.638031	0.42	0.365	4.17343e-06	alpha
PTK2	-	3.55416e-78	0.636918	0.958	0.95	1.30086e-73	alpha
PDE5A	-	6.07455e-16	0.633954	0.587	0.554	2.22334e-11	alpha
CNTN1	-	2.69294e-62	0.633194	0.914	0.918	9.85642e-58	alpha
SEZ6L	-	3.14176e-11	0.632681	0.402	0.334	1.14992e-06	alpha
CDYL	-	3.14976e-12	0.632279	0.457	0.392	1.15284e-07	alpha
GALNT2	-	2.63287e-10	0.6314	0.415	0.363	9.63658e-06	alpha
EML5	-	5.72017e-22	0.631347	0.661	0.595	2.09364e-17	alpha
NOVA1	-	5.04625e-34	0.630241	0.776	0.702	1.84698e-29	alpha
HS2ST1	-	1.98551e-20	0.629516	0.6	0.524	7.26715e-16	alpha
APPL2	-	1.36087e-14	0.629484	0.526	0.467	4.98092e-10	alpha
RBM47	-	2.43198e-31	0.627969	0.729	0.657	8.90129e-27	alpha
SRPK2	-	5.61485e-41	0.627388	0.821	0.786	2.05509e-36	alpha
CBFA2T2	-	1.98327e-32	0.627346	0.772	0.711	7.25897e-28	alpha
H1FX	-	1.08004e-10	0.62664	0.478	0.433	3.95304e-06	alpha
SLC35F3	-	8.57577e-32	0.626242	0.674	0.533	3.13882e-27	alpha
ANKRD13C	-	9.0501e-15	0.62464	0.54	0.486	3.31243e-10	alpha
REEP3	-	1.15329e-32	0.624093	0.723	0.668	4.22116e-28	alpha
APH1B	-	7.79481e-13	0.622781	0.445	0.378	2.85298e-08	alpha
MAPK10	-	2.5277e-57	0.622287	0.914	0.899	9.25164e-53	alpha
TTC19	-	2.01488e-12	0.62225	0.553	0.529	7.37466e-08	alpha
NUTM2B-AS1	-	1.42456e-22	0.620618	0.6	0.507	5.21402e-18	alpha
ATP9B	-	5.74797e-20	0.619431	0.606	0.553	2.10381e-15	alpha
CHD2	-	7.96404e-31	0.617025	0.751	0.69	2.91492e-26	alpha
RABL6	-	5.14441e-17	0.616191	0.596	0.558	1.88291e-12	alpha
PHF3	-	3.60525e-36	0.611406	0.829	0.802	1.31956e-31	alpha
ECHDC2	-	3.27771e-17	0.611223	0.557	0.486	1.19968e-12	alpha
CREB1	TRUE	4.48371e-13	0.609672	0.525	0.474	1.64108e-08	alpha
YWHAZ	-	6.33186e-24	0.608647	0.75	0.729	2.31752e-19	alpha
NRIP1	-	5.79322e-16	0.607505	0.611	0.573	2.12037e-11	alpha
FBXL4	-	2.62459e-15	0.607357	0.584	0.548	9.60627e-11	alpha
UBE2K	-	7.33413e-30	0.606719	0.738	0.695	2.68436e-25	alpha
PPP4R3A	-	2.86553e-11	0.605075	0.547	0.518	1.04881e-06	alpha
ZNF516	TRUE	1.62946e-16	0.603629	0.58	0.531	5.964e-12	alpha
NEUROD1	TRUE	6.49137e-12	0.602769	0.522	0.483	2.37591e-07	alpha
PHLDB2	-	2.69075e-29	0.600971	0.739	0.681	9.84842e-25	alpha
SPOPL	-	1.32477e-11	0.600839	0.406	0.332	4.84879e-07	alpha
IMMP1L	-	1.91226e-26	0.599196	0.674	0.589	6.99905e-22	alpha
PTEN	-	1.84771e-45	0.599135	0.885	0.844	6.76279e-41	alpha
GLB1	-	6.22787e-11	0.599014	0.444	0.401	2.27946e-06	alpha
ABLIM2	-	3.9329e-12	0.596416	0.43	0.357	1.43948e-07	alpha
CACNA1A	-	1.40146e-40	0.593653	0.898	0.912	5.1295e-36	alpha
ACTR3	-	6.87845e-18	0.592255	0.594	0.554	2.51758e-13	alpha
FAF1	-	1.91161e-45	0.591645	0.882	0.835	6.99667e-41	alpha
ARNT2	TRUE	1.67475e-12	0.589343	0.441	0.372	6.12976e-08	alpha
PLEKHA1	-	9.02989e-14	0.588524	0.578	0.552	3.30503e-09	alpha
BTAF1	-	8.45728e-14	0.588089	0.637	0.608	3.09545e-09	alpha
HECTD4	-	5.28273e-30	0.584236	0.775	0.748	1.93353e-25	alpha
KIAA2026	-	1.15533e-17	0.583885	0.648	0.61	4.22862e-13	alpha
ARGLU1	-	9.67184e-23	0.583551	0.651	0.607	3.53999e-18	alpha
CAPZB	-	2.10181e-25	0.582973	0.667	0.603	7.69282e-21	alpha
CSNK1G3	-	1.99231e-12	0.581542	0.463	0.403	7.29207e-08	alpha
SOX6	TRUE	3.49794e-49	0.57984	0.913	0.884	1.28028e-44	alpha
LRPAP1	-	9.66381e-14	0.578573	0.545	0.514	3.53705e-09	alpha
PPP6R2	-	1.86374e-18	0.576636	0.621	0.575	6.82146e-14	alpha
TRIO	-	1.0682e-42	0.573433	0.844	0.786	3.90973e-38	alpha
SSBP2	-	1.72908e-33	0.572239	0.886	0.905	6.3286e-29	alpha
TCF20	-	1.34555e-10	0.571906	0.49	0.445	4.92485e-06	alpha
TNS3	-	1.30458e-18	0.570778	0.687	0.657	4.77489e-14	alpha
SNAP25	-	4.00525e-15	0.570748	0.884	0.899	1.46596e-10	alpha
DDX24	-	6.62875e-30	0.568109	0.787	0.745	2.42619e-25	alpha
RAB3GAP2	-	6.70322e-15	0.56591	0.69	0.704	2.45345e-10	alpha
ATF7IP	-	1.38764e-16	0.565174	0.584	0.51	5.0789e-12	alpha
ATAD2B	-	3.45582e-17	0.562872	0.622	0.571	1.26486e-12	alpha
PHIP	-	1.22787e-36	0.561842	0.857	0.828	4.49411e-32	alpha
PDS5A	-	9.78977e-23	0.56153	0.707	0.68	3.58315e-18	alpha
SCG5	-	3.04148e-61	0.561159	0.98	0.97	1.11321e-56	alpha
SFMBT1	-	4.38319e-12	0.55695	0.549	0.505	1.60429e-07	alpha
PSPC1	-	5.01076e-24	0.554155	0.689	0.628	1.83399e-19	alpha
CPEB3	-	1.31618e-16	0.553164	0.678	0.643	4.81735e-12	alpha
ARIH1	-	1.48588e-23	0.551549	0.756	0.71	5.43845e-19	alpha
CHD6	-	1.76214e-26	0.551332	0.741	0.709	6.44962e-22	alpha
RFX2	TRUE	1.18758e-12	0.55011	0.558	0.513	4.34665e-08	alpha
SLC22A17	-	3.34727e-12	0.549012	0.596	0.572	1.22514e-07	alpha
CCDC88A	TRUE	5.09135e-12	0.546911	0.569	0.547	1.86348e-07	alpha
PKM	-	6.37614e-20	0.546689	0.661	0.64	2.33373e-15	alpha
AFDN	-	9.96806e-26	0.545826	0.749	0.704	3.64841e-21	alpha
KMT2A	-	2.22759e-18	0.54537	0.684	0.658	8.15321e-14	alpha
PCDH17	-	1.89946e-19	0.545344	0.704	0.668	6.95223e-15	alpha
SRSF11	-	1.59491e-37	0.541644	0.891	0.864	5.83752e-33	alpha
PLS1	-	3.56778e-12	0.540728	0.5	0.444	1.30584e-07	alpha
NAV1	-	2.3915e-34	0.539731	0.813	0.773	8.75312e-30	alpha
ZNF91	TRUE	3.14798e-15	0.539689	0.612	0.572	1.15219e-10	alpha
PPM1L	-	6.50806e-27	0.538548	0.725	0.628	2.38202e-22	alpha
PTPRJ	-	4.28392e-19	0.538284	0.674	0.637	1.56796e-14	alpha
LLGL2	-	3.26514e-13	0.537815	0.546	0.5	1.19507e-08	alpha
YTHDC1	-	1.33466e-14	0.537308	0.625	0.605	4.88498e-10	alpha
TMEM132D	-	1.16754e-32	0.535733	0.824	0.718	4.2733e-28	alpha
RREB1	TRUE	6.36823e-14	0.533295	0.579	0.529	2.33084e-09	alpha
RABGEF1	-	7.20648e-11	0.532714	0.593	0.57	2.63764e-06	alpha
PHTF2	-	2.49757e-44	0.532439	0.904	0.909	9.14137e-40	alpha
ATP2B4	-	8.49631e-11	0.531361	0.42	0.353	3.10973e-06	alpha
MLLT10	TRUE	5.93118e-21	0.530532	0.738	0.711	2.17087e-16	alpha
NUP98	-	2.78207e-12	0.525826	0.558	0.517	1.01826e-07	alpha
GNAO1	-	1.30244e-16	0.521626	0.647	0.617	4.76705e-12	alpha
LYST	-	1.59313e-13	0.517796	0.611	0.597	5.83102e-09	alpha
AC008014.1	-	1.11313e-21	0.514966	0.622	0.515	4.07418e-17	alpha
PDXDC1	-	1.08325e-20	0.514865	0.711	0.671	3.96479e-16	alpha
SCP2	-	3.22738e-15	0.512936	0.607	0.576	1.18125e-10	alpha
SIK3	-	1.97135e-41	0.511593	0.917	0.911	7.21533e-37	alpha
TOM1L1	-	6.22107e-13	0.510686	0.528	0.474	2.27697e-08	alpha
AL139383.1	-	8.11358e-12	0.507233	0.608	0.571	2.96965e-07	alpha
UVRAG	-	3.79921e-13	0.504871	0.61	0.577	1.39055e-08	alpha
ANKRD12	-	8.24731e-29	0.503445	0.873	0.871	3.0186e-24	alpha
STT3B	-	1.13128e-12	0.503413	0.619	0.607	4.14061e-08	alpha
VPS13A	-	1.36713e-19	0.502824	0.723	0.709	5.00384e-15	alpha
TACC1	-	1.81309e-10	0.501524	0.595	0.585	6.63611e-06	alpha
PPY	-	0	6.56846	0.988	0.615	0	PP
CHRM3	-	0	5.48022	0.976	0.142	0	PP
LINC00616	-	0	4.09769	0.811	0.143	0	PP
EPHA5	-	1.69322e-278	3.7771	0.45	0.034	6.19736e-274	PP
NPFFR2	-	0	3.751	0.457	0.002	0	PP
EYA4	-	0	3.70194	0.595	0.078	0	PP
PTPRG	-	0	3.59942	0.742	0.141	0	PP
THSD7A	-	0	3.36615	0.947	0.284	0	PP
ANK3	-	0	3.28083	0.93	0.329	0	PP
CACNA2D3	-	0	3.25931	0.888	0.242	0	PP
INPP4B	-	0	3.23688	0.954	0.443	0	PP
DPYD	-	1.95661e-271	3.22773	0.699	0.21	7.16138e-267	PP
MIR137HG	-	7.92485e-244	3.1842	0.405	0.03	2.90057e-239	PP
AC107223.1	-	7.88201e-246	3.12	0.701	0.246	2.88489e-241	PP
PCDH10	-	1.39292e-256	3.10596	0.406	0.026	5.09822e-252	PP
CNTNAP5	-	0	3.10521	0.804	0.236	0	PP
CDH20	-	6.53455e-219	3.0878	0.367	0.027	2.39171e-214	PP
PCDH9	-	1.36625e-132	2.98253	0.428	0.118	5.00061e-128	PP
BICC1	-	2.30523e-293	2.98017	0.626	0.119	8.43738e-289	PP
KCTD16	-	3.56008e-264	2.93286	0.649	0.164	1.30302e-259	PP
KCNC2	-	1.75843e-272	2.92516	0.628	0.131	6.43602e-268	PP
IL1RAP	-	3.18439e-189	2.88541	0.413	0.065	1.16552e-184	PP
RMST	-	0	2.86994	0.857	0.319	0	PP
SERTM1	-	8.5069e-219	2.83663	0.356	0.023	3.11361e-214	PP
CHRM3-AS2	-	1.33671e-268	2.81289	0.386	0.014	4.89249e-264	PP
AHRR	TRUE	9.76236e-234	2.63663	0.352	0.016	3.57312e-229	PP
AC097511.1	-	2.57683e-223	2.61863	0.43	0.051	9.43146e-219	PP
CARD11	-	9.84847e-237	2.61653	0.707	0.246	3.60464e-232	PP
AHR	TRUE	1.15662e-167	2.57416	0.506	0.148	4.23334e-163	PP
ARSJ	-	9.99305e-235	2.5086	0.46	0.056	3.65756e-230	PP
PDE3A	-	0	2.50166	0.93	0.459	0	PP
GPC5	-	1.78444e-143	2.41588	0.43	0.104	6.53123e-139	PP
MLLT3	-	1.84958e-296	2.33418	0.857	0.343	6.76963e-292	PP
MPPED2	-	3.41008e-220	2.26091	0.645	0.192	1.24812e-215	PP
FMNL2	-	5.19944e-162	2.25003	0.497	0.135	1.90305e-157	PP
EPB41L2	-	1.04917e-179	2.23074	0.607	0.216	3.84007e-175	PP
CTTNBP2	-	4.65559e-214	2.21653	0.694	0.253	1.70399e-209	PP
RALYL	-	3.21041e-260	2.21438	0.898	0.563	1.17504e-255	PP
AGTR1	-	1.35975e-173	2.12749	0.595	0.186	4.97682e-169	PP
USP53	-	1.0735e-131	2.09105	0.586	0.26	3.92912e-127	PP
MEIS1	TRUE	2.11093e-243	2.08267	0.916	0.705	7.7262e-239	PP
PXK	-	1.56098e-201	2.08	0.715	0.323	5.71334e-197	PP
ROR2	-	4.36917e-147	2.07079	0.432	0.102	1.59916e-142	PP
SGIP1	-	1.14774e-177	2.02992	0.545	0.149	4.20084e-173	PP
DPYSL3	-	3.25608e-141	2.02772	0.581	0.223	1.19176e-136	PP
AL133346.1	-	1.19142e-144	2.02352	0.456	0.115	4.36073e-140	PP
LRMDA	-	5.3083e-252	2.01344	0.907	0.538	1.94289e-247	PP
TTTY14	-	3.52953e-166	2.01188	0.756	0.455	1.29184e-161	PP
MDFIC	-	3.20746e-88	1.99685	0.365	0.12	1.17396e-83	PP
ETV1	TRUE	2.55062e-263	1.99176	0.93	0.618	9.33551e-259	PP
NPNT	-	3.70113e-190	1.98254	0.686	0.232	1.35465e-185	PP
STXBP6	-	3.59106e-197	1.97365	0.725	0.279	1.31436e-192	PP
MEIS2	TRUE	0	1.96506	0.996	0.968	0	PP
NRG1	-	3.72182e-206	1.94236	0.853	0.471	1.36222e-201	PP
SCN2A	-	1.80171e-132	1.94063	0.452	0.133	6.59444e-128	PP
SLC8A1	-	2.99254e-159	1.93349	0.777	0.458	1.0953e-154	PP
AMOTL1	-	1.55627e-158	1.92831	0.505	0.142	5.69609e-154	PP
SLC6A4	-	2.60648e-144	1.92079	0.407	0.085	9.53997e-140	PP
CCDC198	-	5.52208e-127	1.87278	0.381	0.09	2.02114e-122	PP
GPC5-AS1	-	3.99587e-121	1.86645	0.412	0.114	1.46253e-116	PP
TENM2	-	1.52626e-168	1.82556	0.816	0.428	5.58627e-164	PP
AC092691.1	-	1.78072e-68	1.81801	0.496	0.274	6.51762e-64	PP
KIAA0319	-	1.20911e-165	1.81449	0.793	0.499	4.42545e-161	PP
TBL1Y	-	2.35368e-118	1.80573	0.389	0.096	8.6147e-114	PP
FGF14	-	8.93668e-251	1.79486	0.95	0.75	3.27091e-246	PP
SEMA3E	-	1.25117e-199	1.76784	0.781	0.324	4.57942e-195	PP
DCHS2	-	1.31393e-83	1.74661	0.386	0.138	4.80911e-79	PP
2001-03-01	-	2.99206e-89	1.74002	0.604	0.326	1.09512e-84	PP
OSBPL10	-	6.11468e-145	1.73929	0.695	0.339	2.23803e-140	PP
FAM155A	-	2.05237e-258	1.72406	0.959	0.763	7.51187e-254	PP
SNTG1	-	1.29167e-228	1.72189	0.899	0.472	4.72764e-224	PP
ARSB	-	9.89664e-38	1.6953	0.383	0.225	3.62227e-33	PP
IKZF2	TRUE	5.31591e-94	1.67663	0.531	0.261	1.94568e-89	PP
WWC2	-	5.40405e-100	1.66401	0.404	0.127	1.97794e-95	PP
ENOX1	-	8.4158e-86	1.66239	0.533	0.274	3.08027e-81	PP
PTPRK	-	3.13538e-143	1.65017	0.769	0.457	1.14758e-138	PP
GRAMD1B	-	1.01138e-91	1.6163	0.369	0.119	3.70176e-87	PP
LINC02388	-	3.10655e-133	1.59278	0.623	0.228	1.13703e-128	PP
NPAS2	TRUE	8.30953e-111	1.59049	0.599	0.294	3.04137e-106	PP
PLD1	-	5.58665e-91	1.57678	0.515	0.242	2.04477e-86	PP
PRICKLE2	-	1.2987e-93	1.55583	0.629	0.357	4.75338e-89	PP
FOXP2	TRUE	1.58147e-126	1.53443	0.859	0.718	5.78835e-122	PP
SLC8A3	-	1.24349e-63	1.52397	0.43	0.211	4.55128e-59	PP
LNX1	-	9.22359e-82	1.51997	0.475	0.216	3.37593e-77	PP
RASAL2	-	8.47461e-188	1.50968	0.889	0.651	3.10179e-183	PP
CPNE8	-	1.70796e-95	1.5035	0.704	0.436	6.25132e-91	PP
RBPMS	-	2.65007e-88	1.50303	0.558	0.281	9.69954e-84	PP
ZNF608	TRUE	3.11354e-122	1.48997	0.739	0.462	1.13959e-117	PP
DENND2A	-	3.74296e-75	1.48971	0.389	0.151	1.36996e-70	PP
DPH6-DT	-	2.15017e-89	1.48671	0.703	0.48	7.86985e-85	PP
OTOGL	-	3.62992e-72	1.47487	0.44	0.192	1.32859e-67	PP
FGD4	-	3.28073e-164	1.47461	0.854	0.632	1.20078e-159	PP
JAKMIP2	-	2.27273e-132	1.4712	0.785	0.51	8.31841e-128	PP
ELMO1	-	6.33515e-65	1.46649	0.635	0.422	2.31873e-60	PP
ABCC9	-	6.72644e-159	1.44057	0.846	0.509	2.46194e-154	PP
ITGA1	-	1.56893e-62	1.43749	0.441	0.215	5.74246e-58	PP
DMD	-	6.1498e-129	1.4224	0.749	0.388	2.25089e-124	PP
FNDC3B	-	3.47128e-243	1.41456	0.98	0.866	1.27052e-238	PP
BMERB1	-	4.72259e-115	1.41375	0.804	0.599	1.72852e-110	PP
TOX	TRUE	1.25533e-201	1.41195	0.963	0.85	4.59463e-197	PP
CMTM8	-	1.37701e-177	1.40856	0.9	0.704	5.03999e-173	PP
DTNA	-	3.43545e-185	1.40105	0.935	0.757	1.25741e-180	PP
SCN3A	-	8.13601e-54	1.40067	0.401	0.206	2.97786e-49	PP
ATP8A1	-	1.33516e-117	1.39252	0.794	0.592	4.8868e-113	PP
XKR4	-	3.07295e-74	1.38874	0.559	0.3	1.12473e-69	PP
NHSL1	-	1.94193e-73	1.38872	0.375	0.138	7.10764e-69	PP
WWP1	-	1.49595e-98	1.3885	0.681	0.437	5.47533e-94	PP
ARHGAP10	-	2.82436e-83	1.38361	0.527	0.26	1.03375e-78	PP
MIR99AHG	-	5.5166e-79	1.38321	0.562	0.302	2.01913e-74	PP
DEPTOR	-	2.10001e-78	1.37787	0.518	0.257	7.68623e-74	PP
STAT4	TRUE	2.54781e-87	1.37782	0.496	0.202	9.32524e-83	PP
TRPS1	TRUE	1.50981e-91	1.37364	0.722	0.511	5.52605e-87	PP
RNF2	-	1.5963e-52	1.366	0.356	0.168	5.84261e-48	PP
ERC2	-	5.77626e-60	1.36311	0.438	0.215	2.11417e-55	PP
GPC6	-	6.71373e-231	1.36085	0.995	0.74	2.45729e-226	PP
ARHGAP26	-	1.16164e-45	1.34881	0.355	0.178	4.25173e-41	PP
PELI2	-	5.41361e-95	1.34839	0.627	0.33	1.98144e-90	PP
SLC24A3	-	6.64503e-81	1.33505	0.429	0.161	2.43215e-76	PP
NYAP2	-	3.07422e-72	1.33112	0.473	0.219	1.1252e-67	PP
ARHGEF28	-	6.90578e-164	1.3294	0.869	0.578	2.52758e-159	PP
ABCB1	-	3.33865e-83	1.32329	0.543	0.275	1.22198e-78	PP
DLC1	-	8.74391e-76	1.31781	0.513	0.25	3.20036e-71	PP
PLEKHA5	-	3.98071e-104	1.31545	0.761	0.535	1.45698e-99	PP
OSBPL8	-	1.54635e-66	1.31462	0.704	0.57	5.65979e-62	PP
PDE9A	-	1.57847e-65	1.31148	0.446	0.212	5.77736e-61	PP
FUT8	-	2.14731e-84	1.30864	0.66	0.42	7.85937e-80	PP
SDK1	-	8.52869e-151	1.30806	0.983	0.946	3.12159e-146	PP
REG3A	-	2.76599e-73	1.30709	0.769	0.592	1.01238e-68	PP
RAPGEF4	-	4.14179e-102	1.29809	0.704	0.412	1.51594e-97	PP
SATB1-AS1	-	1.56943e-62	1.29003	0.502	0.273	5.74427e-58	PP
PPP4R4	-	2.29761e-82	1.27337	0.566	0.291	8.40949e-78	PP
YPEL2	-	4.3933e-42	1.26923	0.562	0.423	1.60799e-37	PP
LINC00907	-	9.39017e-64	1.26868	0.601	0.382	3.4369e-59	PP
ACSL1	-	2.31105e-28	1.26391	0.55	0.431	8.45867e-24	PP
PLCB1	-	4.93343e-188	1.2491	0.965	0.843	1.80568e-183	PP
DLG2	-	2.1367e-151	1.24867	0.928	0.695	7.82054e-147	PP
KCNH6	-	9.89347e-68	1.23446	0.352	0.124	3.62111e-63	PP
LINC01266	-	2.51228e-41	1.22977	0.423	0.247	9.19521e-37	PP
ADAMTSL2	-	3.50129e-24	1.22236	0.385	0.269	1.28151e-19	PP
SNTG2	-	7.13003e-100	1.22161	0.633	0.299	2.60966e-95	PP
SORBS2	-	1.12458e-151	1.21189	0.922	0.794	4.11606e-147	PP
PHYHIPL	-	4.15225e-73	1.1984	0.603	0.366	1.51977e-68	PP
DOCK4	-	1.49221e-74	1.19639	0.559	0.287	5.46163e-70	PP
TTN	-	4.33313e-47	1.19428	0.451	0.263	1.58597e-42	PP
SOX5	TRUE	9.0419e-172	1.18675	0.966	0.849	3.30943e-167	PP
ESRRG	TRUE	8.34572e-81	1.18629	0.754	0.555	3.05462e-76	PP
LRCH3	-	4.332e-102	1.18349	0.78	0.581	1.58556e-97	PP
CBLB	-	1.21283e-107	1.1772	0.84	0.643	4.4391e-103	PP
NHS	-	1.35228e-46	1.17129	0.432	0.229	4.94948e-42	PP
HGD	-	5.89447e-65	1.16941	0.435	0.2	2.15744e-60	PP
LINC00882	-	4.09648e-44	1.16318	0.482	0.303	1.49935e-39	PP
KCNH7	-	9.59699e-36	1.15841	0.491	0.327	3.51259e-31	PP
NLGN1	-	2.02137e-168	1.15731	0.968	0.88	7.3984e-164	PP
WNK2	-	1.03389e-41	1.14825	0.43	0.253	3.78414e-37	PP
PAX6	TRUE	2.63289e-93	1.13675	0.841	0.711	9.63665e-89	PP
LDLRAD4	-	5.30269e-73	1.13174	0.745	0.529	1.94084e-68	PP
ID2	TRUE	2.7503e-42	1.13057	0.556	0.398	1.00664e-37	PP
KLF12	TRUE	3.94972e-84	1.12818	0.79	0.624	1.44564e-79	PP
ARHGEF3	-	4.67787e-31	1.12799	0.452	0.315	1.71215e-26	PP
FAM13A	-	4.31064e-43	1.12376	0.449	0.271	1.57774e-38	PP
SPPL2A	-	4.44266e-75	1.12029	0.742	0.571	1.62606e-70	PP
SLC43A2	-	9.37909e-34	1.1191	0.422	0.268	3.43284e-29	PP
LINC00511	-	8.54342e-77	1.11454	0.811	0.667	3.12698e-72	PP
NPAS3	TRUE	1.61939e-158	1.11276	0.982	0.872	5.92714e-154	PP
EFCAB6	-	1.60307e-34	1.11238	0.376	0.222	5.86738e-30	PP
EHBP1	-	1.07166e-162	1.11031	0.95	0.871	3.92237e-158	PP
CEP112	-	1.45738e-78	1.10439	0.711	0.51	5.33414e-74	PP
NLGN4Y	-	5.48374e-52	1.09407	0.536	0.334	2.0071e-47	PP
PDK3	-	1.13606e-89	1.09405	0.76	0.525	4.15809e-85	PP
ANKS1B	-	4.17676e-69	1.08717	0.725	0.529	1.52874e-64	PP
ARHGAP32	-	1.30937e-93	1.08536	0.782	0.583	4.79242e-89	PP
TFPI	-	1.67574e-41	1.08203	0.433	0.253	6.13338e-37	PP
PITPNC1	-	7.27333e-115	1.0798	0.922	0.829	2.66211e-110	PP
ARL17B	-	7.61476e-44	1.07674	0.415	0.232	2.78708e-39	PP
ARL15	-	2.29646e-159	1.0766	0.98	0.918	8.40527e-155	PP
NALCN	-	1.61956e-99	1.06897	0.804	0.6	5.92775e-95	PP
TMEM117	-	5.11964e-93	1.06329	0.824	0.649	1.87384e-88	PP
KCNMB2	-	6.83068e-185	1.06215	0.998	0.972	2.5001e-180	PP
LRRTM4	-	5.50306e-77	1.06161	0.874	0.785	2.01417e-72	PP
NFKBIZ	-	3.3983e-30	1.05797	0.36	0.213	1.24381e-25	PP
B4GALT6	-	3.87583e-41	1.05698	0.496	0.332	1.41859e-36	PP
AL033504.1	-	5.04156e-53	1.05677	0.61	0.388	1.84526e-48	PP
C15orf41	-	1.23218e-44	1.05609	0.525	0.346	4.5099e-40	PP
BEND7	-	1.88747e-46	1.05488	0.481	0.294	6.90835e-42	PP
WWC1	-	2.35316e-46	1.05288	0.683	0.54	8.61282e-42	PP
ADGRG5	-	1.20873e-41	1.04805	0.369	0.182	4.42407e-37	PP
SAMD5	-	3.7818e-79	1.04564	0.808	0.568	1.38418e-74	PP
SMAD9	TRUE	2.69793e-30	1.0426	0.356	0.208	9.8747e-26	PP
XPR1	-	8.27679e-120	1.03739	0.948	0.876	3.02939e-115	PP
ST5	-	3.68939e-41	1.03499	0.433	0.258	1.35035e-36	PP
CDH10	-	6.267e-66	1.033	0.66	0.436	2.29379e-61	PP
SPIDR	-	7.67106e-95	1.03142	0.863	0.723	2.80768e-90	PP
TRMT9B	-	4.98969e-29	1.02971	0.36	0.223	1.82628e-24	PP
PPP3CA	-	1.33937e-86	1.02906	0.824	0.666	4.90223e-82	PP
TBC1D1	-	2.06178e-28	1.01772	0.414	0.281	7.54631e-24	PP
PRKACB	-	2.3122e-102	1.01714	0.889	0.753	8.46289e-98	PP
UTY	-	2.79562e-94	1.01574	0.796	0.553	1.02323e-89	PP
DYNC1I1	-	4.44139e-81	1.00957	0.798	0.641	1.62559e-76	PP
DSCAM	-	9.93676e-123	1.00427	0.93	0.629	3.63695e-118	PP
TIPARP	-	8.61652e-30	0.996991	0.492	0.351	3.15373e-25	PP
MIS18BP1	TRUE	1.78555e-23	0.995748	0.358	0.238	6.5353e-19	PP
STMN2	-	4.27951e-33	0.995394	0.504	0.364	1.56634e-28	PP
PBX3	TRUE	1.58279e-97	0.993944	0.92	0.799	5.79316e-93	PP
NMNAT2	-	1.00196e-44	0.989234	0.585	0.443	3.66728e-40	PP
MINDY3	-	2.37904e-28	0.987771	0.393	0.258	8.70754e-24	PP
MYO9A	-	7.21449e-75	0.987025	0.782	0.636	2.64057e-70	PP
PTP4A3	-	1.18924e-33	0.986764	0.363	0.203	4.35274e-29	PP
AGAP1	-	1.00972e-86	0.986713	0.868	0.745	3.69566e-82	PP
PHLPP1	-	7.52376e-27	0.984336	0.424	0.293	2.75377e-22	PP
ADGRV1	-	4.97923e-91	0.977024	0.819	0.64	1.82245e-86	PP
FRY	-	6.5762e-96	0.972602	0.845	0.681	2.40696e-91	PP
SLC4A10	-	1.25157e-73	0.962667	0.766	0.506	4.58088e-69	PP
FOCAD	-	3.70134e-85	0.955594	0.835	0.708	1.35473e-80	PP
LAMC1	-	2.08274e-25	0.952199	0.43	0.31	7.62303e-21	PP
DTNB	-	1.52955e-64	0.950078	0.66	0.455	5.59831e-60	PP
LSAMP	-	1.05511e-17	0.948281	0.686	0.76	3.86181e-13	PP
AC002460.2	-	2.77293e-39	0.947709	0.578	0.407	1.01492e-34	PP
CUX1	TRUE	1.33108e-69	0.945513	0.853	0.746	4.8719e-65	PP
NCALD	-	1.05297e-32	0.942115	0.581	0.461	3.85397e-28	PP
NEGR1	-	2.75335e-48	0.934076	0.756	0.632	1.00775e-43	PP
INPP5F	-	8.02616e-33	0.933502	0.506	0.373	2.93766e-28	PP
GDAP1	-	4.69802e-51	0.933275	0.691	0.556	1.71952e-46	PP
HOMER2	-	2.684e-24	0.932896	0.392	0.273	9.82369e-20	PP
DANT2	-	1.27749e-51	0.931404	0.615	0.438	4.67574e-47	PP
MAP2	-	3.31127e-99	0.929785	0.946	0.837	1.21196e-94	PP
FARP1	-	4.85512e-44	0.925181	0.632	0.495	1.77702e-39	PP
CAMK2D	-	7.00344e-114	0.924098	0.939	0.865	2.56333e-109	PP
EFNA5	-	4.51706e-82	0.916588	0.911	0.836	1.65329e-77	PP
PLSCR4	-	3.28495e-36	0.910306	0.428	0.253	1.20232e-31	PP
POLA1	-	2.58453e-24	0.908258	0.452	0.33	9.45965e-20	PP
DAB1	-	4.16147e-41	0.898963	0.506	0.322	1.52314e-36	PP
PTPN13	-	2.46265e-53	0.898778	0.622	0.426	9.01356e-49	PP
SYBU	-	2.41847e-24	0.898029	0.41	0.289	8.85184e-20	PP
CPEB2	-	2.87172e-31	0.894355	0.457	0.303	1.05108e-26	PP
LINC01876	-	4.13469e-11	0.893274	0.397	0.329	1.51334e-06	PP
SLC25A27	-	1.78012e-48	0.892747	0.596	0.427	6.51541e-44	PP
REV3L	-	6.81472e-92	0.883856	0.926	0.877	2.49425e-87	PP
TCF12	TRUE	5.52407e-104	0.881664	0.923	0.852	2.02186e-99	PP
BCAS3	-	1.68062e-41	0.881072	0.667	0.543	6.15124e-37	PP
CACNA2D1	-	1.57338e-114	0.880698	0.951	0.88	5.75874e-110	PP
FOXN3	TRUE	1.45335e-60	0.875995	0.763	0.628	5.3194e-56	PP
SPIRE1	-	3.04396e-68	0.873506	0.815	0.688	1.11412e-63	PP
WDR27	-	6.97101e-25	0.869874	0.376	0.244	2.55146e-20	PP
PAM	-	5.47384e-152	0.868224	0.993	0.973	2.00348e-147	PP
NR3C2	TRUE	1.5703e-79	0.865144	0.894	0.786	5.74745e-75	PP
KDM5D	-	2.19447e-29	0.863019	0.365	0.221	8.03198e-25	PP
NRP1	-	2.27617e-26	0.861895	0.456	0.314	8.33101e-22	PP
SESTD1	-	7.597e-68	0.861577	0.783	0.638	2.78058e-63	PP
CACNA1B	-	9.55796e-30	0.859479	0.409	0.261	3.49831e-25	PP
RALGAPA2	-	9.06805e-75	0.857581	0.834	0.712	3.319e-70	PP
GRB14	-	5.6867e-23	0.857504	0.37	0.239	2.08139e-18	PP
CHN1	-	7.12268e-42	0.856962	0.669	0.54	2.60697e-37	PP
CXXC4	-	2.77428e-24	0.850605	0.466	0.351	1.01541e-19	PP
DSCAML1	-	7.22021e-46	0.850165	0.748	0.618	2.64267e-41	PP
OPHN1	-	1.43815e-31	0.847139	0.437	0.278	5.26376e-27	PP
TCF4	TRUE	3.0472e-47	0.847111	0.723	0.605	1.11531e-42	PP
LIMCH1	-	9.80599e-94	0.840039	0.944	0.906	3.58909e-89	PP
MAGI1	-	4.1883e-125	0.839445	0.976	0.941	1.53296e-120	PP
MAN1C1	-	2.05204e-12	0.839112	0.498	0.429	7.51067e-08	PP
STIM2	-	5.10932e-34	0.837153	0.617	0.489	1.87006e-29	PP
KIAA1211L	-	2.1143e-29	0.831172	0.463	0.317	7.73854e-25	PP
HECTD2	-	3.75725e-29	0.828305	0.506	0.381	1.37519e-24	PP
MBOAT2	-	8.81944e-42	0.828137	0.606	0.439	3.228e-37	PP
TNRC6C	-	5.24104e-28	0.827818	0.431	0.291	1.91827e-23	PP
HDAC9	-	7.2659e-85	0.827135	0.918	0.691	2.65939e-80	PP
TTLL7	-	2.45113e-46	0.826533	0.687	0.544	8.97139e-42	PP
SPINK1	-	8.77779e-45	0.825313	0.838	0.701	3.21276e-40	PP
C1GALT1	-	2.95091e-50	0.82412	0.729	0.606	1.08006e-45	PP
SERGEF	-	4.74213e-23	0.821374	0.433	0.318	1.73567e-18	PP
KDM7A	-	8.61751e-22	0.821143	0.529	0.44	3.1541e-17	PP
ATRNL1	-	2.42554e-64	0.820563	0.877	0.75	8.87771e-60	PP
GNAI1	-	7.69059e-67	0.817459	0.837	0.72	2.81483e-62	PP
ST7	-	1.94883e-28	0.812183	0.421	0.274	7.13293e-24	PP
SYNE1	-	4.55819e-47	0.811334	0.673	0.522	1.66834e-42	PP
KLHL2	-	3.79798e-21	0.811251	0.471	0.361	1.3901e-16	PP
ZBTB20	TRUE	7.20908e-177	0.809642	0.996	0.993	2.63859e-172	PP
LMCD1-AS1	-	2.25271e-33	0.808589	0.602	0.465	8.24515e-29	PP
NSUN7	-	1.14485e-21	0.806674	0.366	0.246	4.19028e-17	PP
LINC00271	-	2.3644e-37	0.805009	0.625	0.486	8.65394e-33	PP
SSH2	-	2.8037e-69	0.804554	0.838	0.717	1.02618e-64	PP
APBA1	-	1.57802e-27	0.802137	0.417	0.278	5.7757e-23	PP
LINC01091	-	5.4695e-37	0.797198	0.684	0.554	2.00189e-32	PP
DNM3	-	1.02778e-24	0.794074	0.46	0.329	3.76177e-20	PP
NRXN1	-	7.68068e-118	0.793159	0.991	0.974	2.81121e-113	PP
ZNRF3	-	4.81356e-21	0.792338	0.376	0.255	1.76181e-16	PP
RALGPS1	-	8.0937e-41	0.79167	0.627	0.486	2.96237e-36	PP
UBE2W	-	3.7102e-32	0.790231	0.568	0.428	1.35797e-27	PP
CCDC7	-	7.10492e-35	0.780205	0.668	0.555	2.60047e-30	PP
EVI5	-	1.458e-64	0.779936	0.81	0.699	5.33643e-60	PP
CDK17	-	8.14914e-21	0.779041	0.392	0.28	2.98267e-16	PP
BBX	TRUE	3.17947e-81	0.777214	0.908	0.851	1.16372e-76	PP
PCLO	-	3.5824e-107	0.776614	0.971	0.923	1.3112e-102	PP
KANSL1L	-	2.55005e-44	0.775757	0.654	0.5	9.33345e-40	PP
PBX1	TRUE	5.4379e-53	0.775496	0.803	0.685	1.99032e-48	PP
CHM	-	2.6495e-34	0.773438	0.694	0.62	9.69744e-30	PP
IFT80	-	2.76773e-26	0.770156	0.476	0.341	1.01302e-21	PP
TAB3	-	6.47916e-25	0.769764	0.433	0.305	2.37144e-20	PP
SP100	TRUE	1.12261e-17	0.769705	0.373	0.269	4.10887e-13	PP
MTMR3	-	4.21934e-49	0.76951	0.71	0.572	1.54432e-44	PP
RFX3	TRUE	9.77642e-69	0.769332	0.884	0.81	3.57827e-64	PP
TMOD1	-	2.59613e-69	0.768587	0.912	0.858	9.5021e-65	PP
CEP85L	-	1.6286e-31	0.765081	0.488	0.332	5.96083e-27	PP
C20orf194	-	7.26354e-30	0.761629	0.538	0.411	2.65853e-25	PP
WSB1	-	1.82223e-81	0.76094	0.874	0.757	6.66955e-77	PP
BBS9	-	9.05446e-46	0.760369	0.775	0.683	3.31402e-41	PP
VGLL4	-	3.98606e-28	0.758463	0.539	0.409	1.45894e-23	PP
KIAA1549	TRUE	1.21874e-18	0.756682	0.353	0.24	4.4607e-14	PP
DNAJC6	-	7.80924e-33	0.75586	0.606	0.488	2.85826e-28	PP
PRSS1	-	4.8916e-45	0.753419	0.69	0.51	1.79037e-40	PP
ARHGAP12	-	1.71162e-29	0.751849	0.642	0.545	6.26471e-25	PP
DENND1B	-	4.09886e-25	0.750965	0.504	0.386	1.50022e-20	PP
USP9Y	-	1.49289e-52	0.749238	0.739	0.541	5.46411e-48	PP
RIC8B	-	6.58626e-20	0.748553	0.437	0.333	2.41064e-15	PP
TRAF3	-	7.74612e-20	0.748253	0.471	0.374	2.83516e-15	PP
GBE1	-	3.01336e-18	0.74753	0.519	0.43	1.10292e-13	PP
MCU	-	1.52691e-19	0.746138	0.53	0.437	5.58864e-15	PP
AKAP13	-	7.87023e-49	0.745886	0.765	0.649	2.88058e-44	PP
KLHL3	-	6.63469e-25	0.74584	0.444	0.314	2.42836e-20	PP
PACS1	-	2.5971e-31	0.742444	0.57	0.431	9.50563e-27	PP
PLSCR1	TRUE	2.32623e-20	0.741121	0.422	0.313	8.51425e-16	PP
GIPR	-	2.19217e-25	0.741023	0.506	0.388	8.02356e-21	PP
GPATCH2	-	3.12749e-27	0.73928	0.597	0.494	1.14469e-22	PP
SEC24D	-	7.8098e-86	0.738722	0.91	0.835	2.85846e-81	PP
BMPR1A	-	3.30996e-36	0.737631	0.718	0.636	1.21148e-31	PP
NEK7	-	5.38113e-33	0.737553	0.622	0.503	1.96955e-28	PP
FOXO3	TRUE	2.39736e-18	0.735827	0.593	0.517	8.77457e-14	PP
PLEKHA7	-	9.02276e-19	0.734365	0.49	0.401	3.30242e-14	PP
MYO5B	-	1.10089e-25	0.732926	0.513	0.391	4.02938e-21	PP
EML6	-	3.04227e-36	0.731866	0.707	0.609	1.1135e-31	PP
TAPT1-AS1	-	8.10801e-43	0.73068	0.712	0.58	2.96761e-38	PP
DOCK7	-	1.87659e-36	0.727485	0.659	0.539	6.8685e-32	PP
TMEM161B-AS1	-	3.54005e-20	0.727466	0.464	0.358	1.29569e-15	PP
LINC02256	-	3.54257e-24	0.726274	0.446	0.321	1.29661e-19	PP
ID4	TRUE	4.25471e-17	0.723952	0.414	0.319	1.55727e-12	PP
RNF180	-	1.807e-29	0.723932	0.598	0.481	6.61381e-25	PP
RNF38	-	2.22526e-26	0.721453	0.555	0.449	8.14467e-22	PP
GUCY1A1	-	1.67622e-26	0.721359	0.595	0.5	6.13513e-22	PP
TJP1	-	7.65716e-46	0.72082	0.778	0.708	2.8026e-41	PP
EPC1	-	2.29278e-52	0.71962	0.807	0.702	8.39182e-48	PP
TBC1D8	-	2.5538e-30	0.719193	0.656	0.562	9.34717e-26	PP
FANCL	-	1.57527e-17	0.716377	0.463	0.376	5.76565e-13	PP
TMEM232	-	1.00908e-13	0.716367	0.453	0.378	3.69334e-09	PP
FAM168A	-	3.98442e-26	0.715462	0.569	0.466	1.45834e-21	PP
ZSWIM5	-	8.1128e-35	0.709634	0.675	0.554	2.96937e-30	PP
SGCE	-	1.30672e-47	0.709387	0.776	0.701	4.78274e-43	PP
ITSN1	-	5.07221e-23	0.707996	0.463	0.34	1.85648e-18	PP
TCAIM	-	1.17013e-23	0.707189	0.521	0.409	4.28279e-19	PP
RFFL	-	1.30135e-14	0.706615	0.435	0.351	4.76308e-10	PP
IFT57	-	3.54959e-13	0.705635	0.405	0.335	1.29919e-08	PP
MALAT1	-	2.19261e-203	0.703467	1	1	8.02515e-199	PP
PICALM	-	6.81458e-41	0.701397	0.777	0.695	2.49421e-36	PP
DST	-	5.58379e-99	0.701367	0.964	0.901	2.04372e-94	PP
CRTC3	-	6.66966e-24	0.700109	0.537	0.426	2.44116e-19	PP
PHC2	-	1.95435e-29	0.698849	0.627	0.534	7.15312e-25	PP
CTDSPL	-	3.03068e-29	0.697623	0.66	0.57	1.10926e-24	PP
RAPGEF2	-	1.53175e-40	0.697045	0.667	0.518	5.60637e-36	PP
SETD7	-	1.10045e-11	0.696996	0.35	0.273	4.02774e-07	PP
NFIA	TRUE	7.73971e-25	0.696543	0.616	0.514	2.83281e-20	PP
SPATA6L	-	5.27318e-26	0.695949	0.573	0.459	1.93004e-21	PP
FTO	-	8.69502e-59	0.695068	0.857	0.779	3.18246e-54	PP
SRRM3	-	2.43309e-20	0.693776	0.412	0.295	8.90537e-16	PP
XKR6	-	5.65606e-34	0.692226	0.693	0.585	2.07018e-29	PP
TPP2	-	1.96576e-27	0.691549	0.604	0.501	7.19489e-23	PP
DISP1	-	4.76698e-23	0.691037	0.502	0.385	1.74476e-18	PP
CNTN3	-	2.41175e-22	0.690527	0.398	0.258	8.82723e-18	PP
ELF2	TRUE	2.42296e-54	0.690265	0.818	0.701	8.86826e-50	PP
LINC00894	-	9.79189e-12	0.688564	0.359	0.283	3.58393e-07	PP
RGS7	-	5.37021e-62	0.688237	0.958	0.912	1.96555e-57	PP
VEZT	-	3.44289e-45	0.686966	0.785	0.68	1.26013e-40	PP
TNRC6A	-	5.51313e-77	0.685328	0.923	0.886	2.01786e-72	PP
MYT1L	TRUE	1.57151e-30	0.684199	0.675	0.572	5.75187e-26	PP
SERPINA3	-	4.46736e-35	0.683206	0.742	0.611	1.6351e-30	PP
MYO1B	-	1.64313e-33	0.682995	0.774	0.705	6.01402e-29	PP
EXOC4	-	6.14663e-64	0.682594	0.902	0.847	2.24973e-59	PP
SMURF2	-	7.16727e-18	0.682257	0.462	0.367	2.62329e-13	PP
HOMER1	-	1.74311e-39	0.681087	0.49	0.299	6.37994e-35	PP
ARID1B	TRUE	5.09474e-86	0.679055	0.96	0.918	1.86472e-81	PP
CAMSAP2	-	8.12961e-26	0.676565	0.555	0.442	2.97552e-21	PP
GSK3B	-	4.75353e-52	0.675664	0.85	0.776	1.73984e-47	PP
PPP1R21	-	7.25798e-21	0.675134	0.502	0.405	2.65649e-16	PP
HIVEP3	TRUE	5.48949e-31	0.674597	0.771	0.717	2.00921e-26	PP
ATE1	-	6.82962e-33	0.674207	0.666	0.549	2.49971e-28	PP
BMT2	-	1.39337e-19	0.671291	0.417	0.303	5.09986e-15	PP
TRIM2	-	1.19856e-32	0.670918	0.689	0.589	4.38686e-28	PP
LIMS1	-	5.38119e-23	0.670366	0.556	0.455	1.96957e-18	PP
PHF21A	-	5.87221e-49	0.670205	0.793	0.695	2.14929e-44	PP
UNC80	-	1.18896e-63	0.669495	0.87	0.78	4.3517e-59	PP
SAMD12	-	1.90899e-43	0.667747	0.827	0.758	6.9871e-39	PP
DAPK1	-	1.66666e-45	0.667068	0.829	0.739	6.10014e-41	PP
CACNA1C	-	1.41641e-78	0.66683	0.971	0.943	5.18421e-74	PP
NFAT5	TRUE	1.11502e-44	0.666399	0.784	0.714	4.08109e-40	PP
KANSL1	-	7.88125e-58	0.664966	0.862	0.794	2.88462e-53	PP
STK3	-	2.67526e-28	0.664807	0.623	0.513	9.79173e-24	PP
MMRN1	-	6.57042e-15	0.664239	0.384	0.292	2.40484e-10	PP
SOS1	-	1.06278e-33	0.663372	0.684	0.593	3.88987e-29	PP
ARMCX5-GPRASP2	-	9.67207e-17	0.663144	0.41	0.313	3.54007e-12	PP
HLCS	-	1.28145e-17	0.662294	0.613	0.541	4.69022e-13	PP
AKT3	-	3.92646e-79	0.659518	0.957	0.912	1.43712e-74	PP
FSD1L	-	2.09508e-17	0.659429	0.399	0.294	7.66821e-13	PP
RTN1	-	5.35448e-68	0.658615	0.914	0.839	1.95979e-63	PP
TRPC1	-	7.4483e-21	0.658291	0.565	0.483	2.72615e-16	PP
NUTM2A-AS1	-	8.73576e-27	0.657554	0.59	0.486	3.19738e-22	PP
RCAN2	-	3.37936e-46	0.657366	0.854	0.783	1.23688e-41	PP
MYO1D	-	2.25988e-53	0.657044	0.858	0.788	8.27139e-49	PP
RPAP2	-	2.66818e-18	0.65485	0.523	0.441	9.76581e-14	PP
RNF217	-	4.91092e-16	0.653062	0.362	0.258	1.79744e-11	PP
MAP4K5	-	3.74354e-32	0.653051	0.686	0.592	1.37017e-27	PP
BACH1	TRUE	1.33757e-10	0.65259	0.378	0.312	4.89566e-06	PP
MED13L	-	8.85365e-49	0.652465	0.844	0.786	3.24052e-44	PP
RPS6KA6	-	7.38271e-17	0.652454	0.399	0.298	2.70215e-12	PP
EVL	-	2.89735e-16	0.652137	0.408	0.313	1.06046e-11	PP
TBL1X	-	8.5891e-28	0.646825	0.746	0.693	3.1437e-23	PP
TET2	TRUE	2.01826e-28	0.644965	0.698	0.623	7.38702e-24	PP
FGFR1	-	2.14018e-31	0.643481	0.701	0.597	7.83329e-27	PP
ZNF827	TRUE	5.30895e-22	0.643087	0.575	0.491	1.94313e-17	PP
PATJ	-	1.12487e-68	0.640252	0.913	0.856	4.11714e-64	PP
DENND1A	-	5.30914e-28	0.637647	0.665	0.572	1.9432e-23	PP
FTX	-	8.30643e-111	0.637356	0.996	0.987	3.04024e-106	PP
LRRC8B	-	4.75591e-11	0.636615	0.444	0.388	1.74071e-06	PP
PWRN1	-	4.56832e-26	0.636417	0.648	0.546	1.67205e-21	PP
NEO1	-	1.40191e-23	0.635858	0.661	0.592	5.13112e-19	PP
FAM184A	-	5.19406e-14	0.635532	0.394	0.305	1.90108e-09	PP
MT-ATP6	-	1.36567e-159	0.633131	1	0.998	4.9985e-155	PP
LINC01184	-	3.81082e-11	0.632762	0.363	0.291	1.3948e-06	PP
SLC23A2	-	2.58337e-23	0.63125	0.562	0.459	9.45539e-19	PP
C2CD5	-	1.36176e-23	0.63075	0.586	0.492	4.98419e-19	PP
MNAT1	-	2.44834e-30	0.629289	0.711	0.619	8.96116e-26	PP
GNAQ	-	6.04404e-43	0.62916	0.846	0.803	2.21218e-38	PP
VWC2L	-	1.84133e-11	0.628729	0.417	0.344	6.73946e-07	PP
SOS2	-	1.54015e-34	0.628054	0.677	0.563	5.6371e-30	PP
PTPN12	-	6.85704e-14	0.628051	0.41	0.331	2.50975e-09	PP
ARID2	TRUE	9.0451e-36	0.628033	0.75	0.671	3.3106e-31	PP
MAML3	-	1.42953e-54	0.627844	0.935	0.927	5.23222e-50	PP
FBXL20	-	3.00663e-16	0.627698	0.465	0.37	1.10046e-11	PP
WDFY3	-	3.78079e-69	0.62525	0.915	0.862	1.38381e-64	PP
LRBA	-	1.56527e-91	0.622668	0.98	0.959	5.72903e-87	PP
SOBP	-	3.52655e-17	0.621896	0.586	0.532	1.29075e-12	PP
IRAK1BP1	-	2.06509e-15	0.620972	0.418	0.324	7.55842e-11	PP
REG1A	-	1.35139e-73	0.619878	0.979	0.917	4.94624e-69	PP
ADD3	-	1.93088e-16	0.619251	0.481	0.388	7.06721e-12	PP
GMCL1	-	4.63895e-11	0.618649	0.385	0.318	1.6979e-06	PP
TTLL5	-	1.80674e-11	0.618502	0.404	0.329	6.61283e-07	PP
SLC41A2	-	1.02671e-15	0.616856	0.43	0.335	3.75787e-11	PP
GRB10	-	1.40221e-12	0.61664	0.354	0.268	5.13223e-08	PP
FHIT	-	3.09663e-23	0.613636	0.731	0.659	1.1334e-18	PP
ZSWIM6	-	2.9674e-15	0.605239	0.549	0.471	1.0861e-10	PP
FAM13B	-	6.2214e-17	0.604638	0.489	0.4	2.27709e-12	PP
SLC25A12	-	1.58529e-14	0.603415	0.468	0.395	5.8023e-10	PP
ZCCHC2	-	3.43889e-11	0.603242	0.42	0.346	1.25867e-06	PP
CCDC50	-	9.02314e-14	0.601832	0.484	0.417	3.30256e-09	PP
LINC01376	-	2.71522e-15	0.597657	0.478	0.386	9.93796e-11	PP
JMJD1C	-	1.97088e-84	0.597231	0.988	0.978	7.21361e-80	PP
AIG1	-	5.27143e-24	0.595949	0.728	0.709	1.9294e-19	PP
ABL2	-	3.13193e-21	0.594268	0.639	0.57	1.14632e-16	PP
ARHGAP21	-	6.65824e-13	0.593915	0.431	0.356	2.43698e-08	PP
DPYSL2	-	3.61832e-31	0.59366	0.754	0.672	1.32434e-26	PP
FBXW4	-	7.72264e-16	0.593282	0.497	0.419	2.82656e-11	PP
QKI	-	7.82298e-19	0.593253	0.66	0.603	2.86329e-14	PP
WDR7	-	2.83898e-30	0.592361	0.715	0.645	1.0391e-25	PP
FER	-	5.28444e-34	0.592315	0.784	0.718	1.93416e-29	PP
ATXN1	-	7.86532e-33	0.591084	0.776	0.709	2.87879e-28	PP
PAN3	-	1.41592e-40	0.588929	0.786	0.702	5.18241e-36	PP
MAPK14	-	1.00775e-17	0.588639	0.51	0.419	3.68846e-13	PP
ZNF609	TRUE	9.37746e-28	0.588623	0.715	0.646	3.43225e-23	PP
STK33	-	6.8763e-29	0.586615	0.74	0.663	2.51679e-24	PP
USP24	-	1.54809e-27	0.586447	0.692	0.615	5.66617e-23	PP
GCFC2	TRUE	3.47526e-13	0.585111	0.444	0.371	1.27198e-08	PP
ASXL1	-	9.13443e-18	0.584921	0.55	0.459	3.34329e-13	PP
COG5	-	9.82988e-32	0.584633	0.787	0.722	3.59784e-27	PP
STAM2	-	7.96239e-15	0.584096	0.479	0.404	2.91432e-10	PP
RAB28	-	1.479e-17	0.583782	0.575	0.504	5.41329e-13	PP
EHMT1	-	9.1987e-24	0.582835	0.604	0.514	3.36682e-19	PP
TMEM65	-	1.07902e-24	0.582532	0.704	0.634	3.94933e-20	PP
FCHO2	-	3.88034e-16	0.581367	0.454	0.366	1.42024e-11	PP
GRIA2	-	1.29239e-19	0.581013	0.635	0.568	4.73028e-15	PP
SBF2	-	4.47502e-54	0.580401	0.906	0.867	1.6379e-49	PP
AC010210.1	-	7.93297e-12	0.579205	0.357	0.277	2.90354e-07	PP
WDFY2	-	1.41752e-21	0.579033	0.604	0.516	5.18827e-17	PP
LINC01004	-	9.82707e-17	0.578207	0.41	0.303	3.59681e-12	PP
VPS13B	-	2.20834e-53	0.577848	0.908	0.86	8.08275e-49	PP
NT5DC1	-	2.00952e-11	0.57743	0.504	0.458	7.35504e-07	PP
SS18	-	2.20881e-15	0.577123	0.561	0.505	8.08445e-11	PP
EXOC6B	-	1.85368e-36	0.57458	0.831	0.777	6.78465e-32	PP
DNMT3A	-	7.2559e-15	0.573849	0.477	0.39	2.65573e-10	PP
MT-CYB	-	5.08865e-146	0.572505	0.997	0.994	1.8625e-141	PP
RBM33	-	1.37458e-28	0.571575	0.661	0.547	5.0311e-24	PP
CDC42BPA	-	3.85698e-58	0.570515	0.941	0.922	1.41169e-53	PP
CHIC2	-	9.51825e-14	0.568395	0.381	0.292	3.48377e-09	PP
TBCEL	-	6.44011e-12	0.568073	0.373	0.294	2.35715e-07	PP
FBXL17	-	4.87462e-39	0.566655	0.901	0.865	1.78416e-34	PP
MBD5	-	1.45422e-63	0.566518	0.951	0.921	5.32261e-59	PP
CTBP2	-	3.22287e-17	0.565648	0.535	0.441	1.1796e-12	PP
TANC2	-	4.96366e-41	0.565406	0.873	0.819	1.81675e-36	PP
GLCCI1	-	2.04469e-11	0.564982	0.451	0.378	7.48376e-07	PP
PRSS2	-	7.83697e-44	0.56459	0.859	0.696	2.86841e-39	PP
TIA1	-	3.88368e-14	0.563203	0.388	0.295	1.42147e-09	PP
ZCCHC7	-	7.21751e-34	0.563193	0.801	0.764	2.64168e-29	PP
STAU2	-	3.24541e-34	0.562939	0.802	0.728	1.18785e-29	PP
HIBCH	-	9.18458e-21	0.562404	0.593	0.506	3.36165e-16	PP
STXBP5	-	1.58571e-48	0.562	0.921	0.879	5.80387e-44	PP
FYN	-	1.5523e-14	0.560305	0.493	0.418	5.68157e-10	PP
SLX4IP	-	1.82178e-11	0.559237	0.455	0.391	6.66791e-07	PP
KIAA1324L	-	9.54266e-11	0.559013	0.384	0.311	3.49271e-06	PP
CACNA1D	-	4.65369e-59	0.558264	0.971	0.945	1.7033e-54	PP
FANCC	-	1.43233e-16	0.553858	0.602	0.54	5.24248e-12	PP
BICRAL	-	2.58158e-20	0.553521	0.569	0.475	9.44884e-16	PP
RBM6	-	7.63375e-31	0.551724	0.759	0.69	2.79403e-26	PP
CDC42SE2	-	1.2959e-18	0.551193	0.658	0.623	4.74311e-14	PP
RAPGEF1	-	2.81224e-13	0.550462	0.48	0.414	1.02931e-08	PP
GATAD2B	TRUE	1.10024e-19	0.550264	0.58	0.493	4.027e-15	PP
PLEKHA6	-	2.21559e-16	0.549306	0.486	0.389	8.10929e-12	PP
LRRC49	-	2.86323e-11	0.548626	0.352	0.272	1.04797e-06	PP
TMCC1	-	9.38021e-31	0.546577	0.775	0.715	3.43325e-26	PP
NCOA1	TRUE	9.94828e-45	0.543997	0.863	0.805	3.64117e-40	PP
DIS3L2	-	6.9645e-15	0.543265	0.491	0.416	2.54907e-10	PP
WDR17	-	2.54806e-15	0.542184	0.532	0.454	9.32617e-11	PP
CTRB2	-	2.22089e-14	0.540033	0.556	0.485	8.12868e-10	PP
CAPS2	-	3.02511e-11	0.537873	0.476	0.417	1.10722e-06	PP
LMBR1	-	1.21406e-20	0.536938	0.627	0.548	4.44357e-16	PP
ACYP2	-	8.62248e-11	0.536739	0.551	0.516	3.15591e-06	PP
SH3D19	-	7.12929e-11	0.535516	0.52	0.478	2.60939e-06	PP
UBE2H	-	6.37815e-22	0.535023	0.751	0.723	2.33447e-17	PP
LINC01278	-	1.49342e-23	0.534889	0.695	0.618	5.46605e-19	PP
TTC28	-	4.71281e-31	0.533995	0.816	0.743	1.72494e-26	PP
SNAP91	-	3.50189e-23	0.533867	0.694	0.628	1.28173e-18	PP
KIAA0319L	-	3.40089e-13	0.533677	0.518	0.461	1.24476e-08	PP
BTRC	-	3.42812e-19	0.531842	0.637	0.587	1.25473e-14	PP
PTBP2	-	3.9923e-23	0.528828	0.728	0.681	1.46122e-18	PP
FARS2	-	6.05228e-14	0.528511	0.561	0.507	2.21519e-09	PP
RICTOR	-	1.9902e-29	0.528218	0.741	0.667	7.28433e-25	PP
GNG12	-	7.31121e-11	0.52808	0.474	0.416	2.67598e-06	PP
USP32	-	2.15345e-14	0.528027	0.51	0.442	7.88186e-10	PP
NT5C2	-	1.12118e-27	0.528006	0.755	0.674	4.10362e-23	PP
HMBOX1	TRUE	3.42589e-15	0.52609	0.565	0.506	1.25391e-10	PP
SCMH1	-	4.92308e-23	0.525916	0.734	0.676	1.8019e-18	PP
S100PBP	-	2.17747e-10	0.525275	0.355	0.285	7.96975e-06	PP
MICU2	-	4.48647e-17	0.524214	0.606	0.554	1.64209e-12	PP
SNX25	-	4.36403e-11	0.523632	0.46	0.4	1.59728e-06	PP
PARD3	-	8.26137e-24	0.523321	0.813	0.807	3.02374e-19	PP
KIFAP3	-	1.70072e-16	0.523107	0.586	0.529	6.22482e-12	PP
DNAJC1	TRUE	1.61991e-26	0.520089	0.816	0.757	5.92902e-22	PP
MBNL1	-	4.49696e-38	0.520086	0.913	0.894	1.64593e-33	PP
JAK1	-	1.82505e-24	0.518176	0.775	0.751	6.67987e-20	PP
TBC1D19	-	2.16973e-15	0.517104	0.56	0.49	7.94143e-11	PP
PRKN	-	1.1347e-23	0.516948	0.799	0.766	4.1531e-19	PP
YES1	-	4.80587e-11	0.515679	0.399	0.327	1.759e-06	PP
HMGCLL1	-	5.49891e-25	0.515218	0.801	0.791	2.01266e-20	PP
POU2F1	TRUE	9.10382e-12	0.513777	0.553	0.499	3.33209e-07	PP
MAP4K3	-	1.52147e-27	0.512911	0.768	0.729	5.56872e-23	PP
FAAH2	-	4.06048e-13	0.51167	0.537	0.475	1.48618e-08	PP
RFX7	TRUE	7.81757e-15	0.511103	0.568	0.498	2.86131e-10	PP
OLA1	-	2.67233e-22	0.510754	0.685	0.619	9.78098e-18	PP
PLCB4	-	3.97213e-22	0.509831	0.788	0.788	1.45384e-17	PP
MPDZ	-	1.68677e-11	0.509081	0.518	0.466	6.17374e-07	PP
SETBP1	TRUE	5.34622e-20	0.508803	0.78	0.762	1.95677e-15	PP
SLC25A13	-	3.53564e-14	0.507506	0.572	0.514	1.29408e-09	PP
FAM172A	-	2.77363e-21	0.507429	0.754	0.737	1.01518e-16	PP
PCMTD1	-	1.16046e-20	0.506688	0.667	0.61	4.2474e-16	PP
SGK3	-	2.33276e-18	0.506291	0.625	0.555	8.53812e-14	PP
FOXP1	TRUE	1.07503e-38	0.506092	0.889	0.85	3.9347e-34	PP
EPC2	-	1.23033e-16	0.505579	0.604	0.54	4.50313e-12	PP
RIC1	-	4.11758e-13	0.504724	0.466	0.389	1.50707e-08	PP
CAMTA1	TRUE	9.96059e-11	0.503581	0.515	0.479	3.64568e-06	PP
CNTN5	-	2.84953e-21	0.502547	0.777	0.69	1.04296e-16	PP
LCOR	TRUE	1.01387e-24	0.500068	0.785	0.733	3.71088e-20	PP

## Sheet: Sheet3
The overlap of homologous TFs genes specifically expressed in each endocrine cell type in mice and humans.
Symbol	TF	cluster
mt-Co1	-	beta
mt-Nd4	-	beta
Tmed9	-	beta
Manf	-	beta
Tmem208	-	beta
Dhrs7	-	beta
Syt13	-	beta
Cyp51	-	beta
Atp6v1g1	-	beta
Spcs1	-	beta
Ftl1	-	beta
Cib1	-	beta
Slc3a2	-	beta
Gjd2	-	beta
Hspa5	-	beta
Ffar1	-	beta
Tfrc	-	beta
Entpd3	-	beta
Hadh	-	beta
Dnajb9	-	beta
Pfkfb2	-	beta
Ndufc2	-	beta
Psap	-	beta
Cuta	-	beta
Tspan13	-	beta
Canx	-	beta
Wls	-	beta
Nans	-	beta
Atp6ap2	-	beta
Iqgap1	-	beta
Pdx1	TRUE	beta
Ins1	-	beta
Ins2	-	beta
Slc4a7	-	beta
Cdkn1a	-	beta
Insm1	TRUE	beta
Hsd17b12	-	beta
Dnajc3	-	beta
Tomm20	-	beta
Srp54b	-	beta
C2cd4b	-	beta
Scd2	-	beta
Pebp1	-	beta
Esyt1	-	beta
Prkca	-	beta
Fuca1	-	beta
Pgrmc2	-	beta
P4hb	-	beta
Lman1	-	beta
Yif1a	-	beta
Ppp1r1a	-	beta
Kif1a	-	beta
Nudt9	-	beta
Nkx6-1	TRUE	beta
Neu1	-	beta
Dgkd	-	beta
Sorl1	-	beta
Ero1lb	-	beta
Eprs	-	beta
Rasgrf1	-	beta
Ociad2	-	beta
Spcs2	-	beta
Mdh1	-	beta
Slc39a7	-	beta
Atp2a3	-	beta
Nucb2	-	beta
Ubc	-	beta
Iapp	-	beta
Scg3	-	beta
Slco1a6	-	beta
G6pc2	-	beta
Serinc1	-	beta
Gsn	-	beta
Srebf1	TRUE	beta
Atp6v0b	-	beta
Cox7a2l	-	beta
Srpr	-	beta
Prune2	-	beta
Surf4	-	beta
Prnp	-	beta
Mydgf	-	beta
Abca3	-	beta
Dad1	-	beta
Ostc	-	beta
Cd24a	-	delta
Rgs17	-	delta
Car8	-	delta
Rgs9	-	delta
Ppfia2	-	delta
Cdk14	-	delta
Runx1t1	-	delta
Fam149a	-	delta
Dag1	-	delta
Tmx4	-	delta
Smc6	-	delta
Mest	-	delta
Kctd8	-	delta
Dynll1	-	delta
Ncoa7	-	delta
Ly6h	-	delta
Pcp4	-	delta
Cbx5	-	delta
Cadm1	-	delta
Tshz2	TRUE	delta
Sim1	TRUE	delta
Slc4a4	-	delta
Gabrb3	-	delta
Nudt4	-	delta
Parp8	-	delta
Adgrb3	-	delta
Baiap2l1	-	delta
Rab3b	-	delta
Stxbp5l	-	delta
Rbp4	-	delta
Hhex	TRUE	delta
Ffar4	-	delta
Ern1	-	delta
Pbxip1	-	delta
Smim22	-	delta
Bex1	-	delta
Sst	-	delta
Pld3	-	delta
Baiap3	-	delta
Exoc6	-	delta
Hap1	-	delta
Rgs2	-	delta
Ehf	TRUE	delta
Pde10a	-	delta
Ksr2	-	delta
Golim4	-	delta
Pcsk2	-	alpha
Gcg	-	alpha
Irx2	TRUE	alpha
Slc7a2	-	alpha
Osbpl6	-	alpha
Nucb1	-	alpha
Arrdc4	-	alpha
Cobl	-	alpha
Gpx3	-	alpha
Ppp2r2b	-	alpha
Cryba2	-	alpha
Slc39a11	-	alpha
Frrs1l	-	alpha
Ttr	-	alpha
Map3k15	-	alpha
Mafb	TRUE	alpha
A1cf	-	alpha
Nr4a2	TRUE	alpha
Pitpnm2	-	alpha
Slc7a8	-	alpha
Gls	-	alpha
Rgs4	-	alpha
Mamld1	-	alpha
Ypel2	-	PP
Limch1	-	PP
Rtn1	-	PP
Cpne8	-	PP
Ppy	-	PP
Wnk2	-	PP
Myo1d	-	PP
Etv1	TRUE	PP
Ptp4a3	-	PP
Mpped2	-	PP
Tanc2	-	PP
Ror2	-	PP
Zfp608	TRUE	PP
